# Supplementary material for: Identification of putative regulatory regions and transcription factors associated with intramuscular fat content traits
Source: BMC Genomics. 2018 Jun 27;19:499. doi: 10.1186/s12864-018-4871-y (PMC6020320; doi:10.1186/s12864-018-4871-y)
Supplement: Supplementary file 3 — All information about the cis and trans-eQTLs identified from RNA-Seq and genotyping data of Nellore steers population. (XLSX 2154 kb) [file 12864_2018_4871_MOESM3_ESM.xlsx]

## Sheet: Additional_table_2.txt
Additional file 3. All information about the cis and trans-eQTLs identified from RNA-Seq and genotyping data of Nellore steers population.
chr_snp	pos_snp	snp_pos_Mb	snps	rs	gene	chr_gene	pos1_gene	pos2_gene	gene_pos1_Mb	gene_pos1_Mb_w	statistic	pvalue	FDR	Effect size*	mean_TPM	eQTL type	Description	Associated Gene Name	Proportion of the genetic variance explained
1	78655	0.078655	BovineHD0100000026	rs132839889	ENSBTAG00000011528	1	463572	478996	0.463572	0.463572	-4.35582	2.17e-05	0.0423416	-43.4585	236.331	cis	Bos taurus family with sequence similarity 165, member B (SMIM11), mRNA. [Source:RefSeq mRNA;Acc:NM_001114516]	SMIM11	0.0838846
1	174038	0.174038	BovineHD0100046368	rs134141279	ENSBTAG00000011528	1	463572	478996	0.463572	0.463572	-4.31475	2.57e-05	0.045461	-38.7225	236.331	cis	Bos taurus family with sequence similarity 165, member B (SMIM11), mRNA. [Source:RefSeq mRNA;Acc:NM_001114516]	SMIM11	0.0838846
1	176459	0.176459	BovineHD0100000056	rs135918677	ENSBTAG00000011528	1	463572	478996	0.463572	0.463572	4.31475	2.57e-05	0.045461	38.7225	236.331	cis	Bos taurus family with sequence similarity 165, member B (SMIM11), mRNA. [Source:RefSeq mRNA;Acc:NM_001114516]	SMIM11	0.0808315
1	187310	0.18731	BovineHD0100000058	rs134513467	ENSBTAG00000011528	1	463572	478996	0.463572	0.463572	4.31475	2.57e-05	0.045461	38.7225	236.331	cis	Bos taurus family with sequence similarity 165, member B (SMIM11), mRNA. [Source:RefSeq mRNA;Acc:NM_001114516]	SMIM11	0.0808315
1	493804	0.493804	BovineHD0100000171	rs133248799	ENSBTAG00000011528	1	463572	478996	0.463572	0.463572	4.52973	1.04e-05	0.0275209	40.911	236.331	cis	Bos taurus family with sequence similarity 165, member B (SMIM11), mRNA. [Source:RefSeq mRNA;Acc:NM_001114516]	SMIM11	0.0808315
1	499766	0.499766	BovineHD0100000172	rs134289085	ENSBTAG00000011528	1	463572	478996	0.463572	0.463572	4.32518	2.46e-05	0.0450689	38.8039	236.331	cis	Bos taurus family with sequence similarity 165, member B (SMIM11), mRNA. [Source:RefSeq mRNA;Acc:NM_001114516]	SMIM11	0.0909961
1	509915	0.509915	BovineHD0100000173	rs109785206	ENSBTAG00000011528	1	463572	478996	0.463572	0.463572	4.39489	1.85e-05	0.038438	40.5622	236.331	cis	Bos taurus family with sequence similarity 165, member B (SMIM11), mRNA. [Source:RefSeq mRNA;Acc:NM_001114516]	SMIM11	0.0822042
1	516404	0.516404	Hapmap53946-rs29015852	rs29015852	ENSBTAG00000011528	1	463572	478996	0.463572	0.463572	-4.55363	9.43e-06	0.0263025	-41.1131	236.331	cis	Bos taurus family with sequence similarity 165, member B (SMIM11), mRNA. [Source:RefSeq mRNA;Acc:NM_001114516]	SMIM11	0.0862458
1	522543	0.522543	BovineHD4100000004	rs41633270	ENSBTAG00000011528	1	463572	478996	0.463572	0.463572	4.52973	1.04e-05	0.0275209	40.911	236.331	cis	Bos taurus family with sequence similarity 165, member B (SMIM11), mRNA. [Source:RefSeq mRNA;Acc:NM_001114516]	SMIM11	0.0921431
1	538561	0.538561	BovineHD0100000180	rs136415572	ENSBTAG00000011528	1	463572	478996	0.463572	0.463572	4.31295	2.59e-05	0.045486	40.1525	236.331	cis	Bos taurus family with sequence similarity 165, member B (SMIM11), mRNA. [Source:RefSeq mRNA;Acc:NM_001114516]	SMIM11	0.0909961
1	1090186	1.09019	BovineHD0100000357	rs134857859	ENSBTAG00000003961	18	19157447	19166134	19.1574	1843.06	5.55913	9.14e-08	0.0489601	0.153697	0.431192	trans	Bos taurus sorting nexin 20 (SNX20), mRNA. [Source:RefSeq mRNA;Acc:NM_001038033]	SNX20	0.142609
1	1620089	1.62009	BovineHD0100000517	rs136983408	ENSBTAG00000012899	1	1376827	1397948	1.37683	1.37683	-5.03499	1.11e-06	0.00679904	-8.01371	75.9079	cis	Interferon gamma receptor 2; Uncharacterized protein [Source:UniProtKB/TrEMBL;Acc:Q05FF0]	IFNGR2	0.0813223
1	1709454	1.70945	BovineHD0100000546	rs132949427	ENSBTAG00000012899	1	1376827	1397948	1.37683	1.37683	4.85253	2.54e-06	0.0124007	6.27013	75.9079	cis	Interferon gamma receptor 2; Uncharacterized protein [Source:UniProtKB/TrEMBL;Acc:Q05FF0]	IFNGR2	0.119407
1	1721777	1.72178	BovineHD0100000549	rs133176033	ENSBTAG00000012899	1	1376827	1397948	1.37683	1.37683	-4.85322	2.54e-06	0.0123921	-7.31895	75.9079	cis	Interferon gamma receptor 2; Uncharacterized protein [Source:UniProtKB/TrEMBL;Acc:Q05FF0]	IFNGR2	0.112042
1	4839444	4.83944	BovineHD0100001580	rs109525751	ENSBTAG00000002596	18	62145373	62165477	62.1454	1886.05	-5.58043	8.23e-08	0.0462646	-0.131007	0.28544	trans	Bos taurus V-set and transmembrane domain containing 1 (VSTM1), mRNA. [Source:RefSeq mRNA;Acc:NM_001101274]	VSTM1	0.150571
1	8648729	8.64873	BovineHD0100002716	rs137359918	ENSBTAG00000024272	3	54790802	54816647	54.7908	350.191	-5.7557	3.43e-08	0.0300507	-2.35846	1.39451	trans	Uncharacterized protein [Source:UniProtKB/TrEMBL;Acc:F6PPP4]	0	0.14782
1	9516052	9.51605	BovineHD0100002964	rs110456472	ENSBTAG00000008832	19	16110980	16114069	16.111	1906.01	6.48771	7.44e-10	0.00736074	5.36699	5.89943	trans	chemokine (C-C motif) ligand 1 [Source:HGNC Symbol;Acc:HGNC:10609]	CCL1	0.180213
1	9519844	9.51984	BovineHD0100002968	rs134388687	ENSBTAG00000008832	19	16110980	16114069	16.111	1906.01	-6.48771	7.44e-10	0.00736074	-5.36699	5.89943	trans	chemokine (C-C motif) ligand 1 [Source:HGNC Symbol;Acc:HGNC:10609]	CCL1	0.180213
1	9842387	9.84239	BovineHD0100003140	rs133944574	ENSBTAG00000019018	11	107260653	107261718	107.261	1321.62	5.56519	8.87e-08	0.0481644	39.5487	71.4851	trans	Uncharacterized protein [Source:UniProtKB/TrEMBL;Acc:G5E5L8]	0	0.131865
1	9842387	9.84239	BovineHD0100003140	rs133944574	ENSBTAG00000019015	29	51367009	51368065	51.367	2511.95	5.88806	1.75e-08	0.0225335	52.1379	139.972	trans	Bos taurus interferon induced transmembrane protein 3 (IFITM3), mRNA. [Source:RefSeq mRNA;Acc:NM_001078141]	IFITM3	0.137855
1	9843234	9.84323	BovineHD0100003141	rs137400211	ENSBTAG00000019015	29	51367009	51368065	51.367	2511.95	5.86331	1.99e-08	0.0236042	48.2937	139.972	trans	Bos taurus interferon induced transmembrane protein 3 (IFITM3), mRNA. [Source:RefSeq mRNA;Acc:NM_001078141]	IFITM3	0.137639
1	14981365	14.9814	BovineHD0100004578	rs133887389	ENSBTAG00000003020	25	34930217	34940479	34.9302	2309.21	5.62345	6.65e-08	0.0416848	0.267663	0.350829	trans	scavenger receptor cysteine rich family, 4 domains [Source:HGNC Symbol;Acc:HGNC:14461]	SSC4D	0.151526
1	19787352	19.7874	BovineHD0100005887	rs110625698	ENSBTAG00000014595	18	55307590	55334837	55.3076	1879.21	5.55401	9.37e-08	0.0497177	0.52102	2.96705	trans	Bos taurus ligase I, DNA, ATP-dependent (LIG1), mRNA. [Source:RefSeq mRNA;Acc:NM_001102548]	LIG1	0.144905
1	19805218	19.8052	Hapmap51222-BTA-39456	rs41639690	ENSBTAG00000027426	16	64843773	64844924	64.8438	1731.86	6.52122	6.2e-10	0.00713103	9.55198	4.32953	trans	0	0	0.180644
1	23896365	23.8964	BovineHD0100007040	rs110363604	ENSBTAG00000006447	25	18605635	18656582	18.6056	2292.89	5.87017	1.92e-08	0.0232291	1.08654	0.584611	trans	acyl-CoA synthetase medium-chain family member 3 [Source:HGNC Symbol;Acc:HGNC:10522]	ACSM3	0.154129
1	26347404	26.3474	BovineHD0100007808	rs110434827	ENSBTAG00000009435	3	14569447	14597121	14.5694	309.969	-5.6632	5.46e-08	0.0378982	-4.74072	46.0925	trans	Bos taurus smg-5 homolog, nonsense mediated mRNA decay factor (C. elegans) (SMG5), mRNA. [Source:RefSeq mRNA;Acc:NM_001083679]	SMG5	0.151794
1	26891061	26.8911	BovineHD0100007984	rs136818069	ENSBTAG00000007741	7	4522623	4530594	4.52262	782.833	-5.80725	2.65e-08	0.0268081	-0.576857	0.901606	trans	cytokine receptor-like factor 1 [Source:HGNC Symbol;Acc:HGNC:2364]	CRLF1	0.155886
1	27323521	27.3235	BovineHD0100008129	rs135535345	ENSBTAG00000004159	11	27260475	27263699	27.2605	1241.62	-5.93848	1.36e-08	0.0202636	-1.96129	5.9142	trans	SIX homeobox 2 [Source:HGNC Symbol;Acc:HGNC:10888]	SIX2	0.159932
1	27324745	27.3247	BTB-00011494	rs43222405	ENSBTAG00000004159	11	27260475	27263699	27.2605	1241.62	5.89634	1.68e-08	0.0222556	1.95329	5.9142	trans	SIX homeobox 2 [Source:HGNC Symbol;Acc:HGNC:10888]	SIX2	0.158138
1	27325906	27.3259	BovineHD0100008130	rs43222401	ENSBTAG00000004159	11	27260475	27263699	27.2605	1241.62	6.23882	2.83e-09	0.0112808	2.15461	5.9142	trans	SIX homeobox 2 [Source:HGNC Symbol;Acc:HGNC:10888]	SIX2	0.171781
1	30464777	30.4648	BovineHD0100008950	rs110872123	ENSBTAG00000005163	3	16812602	16816588	16.8126	312.213	-5.58922	7.88e-08	0.0452464	-161.109	387.349	trans	Bos taurus S100 calcium binding protein A1 (S100A1), mRNA. [Source:RefSeq mRNA;Acc:NM_001099042]	S100A1	0.143839
1	30464777	30.4648	BovineHD0100008950	rs110872123	ENSBTAG00000003791	3	59403909	59459794	59.4039	354.804	-7.31273	7.21e-12	0.000780211	-0.502425	0.237306	trans	lysophosphatidic acid receptor 3 [Source:HGNC Symbol;Acc:HGNC:14298]	LPAR3	0.221106
1	30464777	30.4648	BovineHD0100008950	rs110872123	ENSBTAG00000007369	8	70388329	70401480	70.3883	961.338	-5.74961	3.54e-08	0.0305014	-1.31569	2.20927	trans	Bos taurus PDZ and LIM domain 2 (mystique) (PDLIM2), mRNA. [Source:RefSeq mRNA;Acc:NM_001034430]	PDLIM2	0.154806
1	30464777	30.4648	BovineHD0100008950	rs110872123	ENSBTAG00000010008	15	24209210	24254092	24.2092	1605.93	-7.43391	3.56e-12	0.00058214	-0.754935	0.643731	trans	tetratricopeptide repeat domain 12 [Source:HGNC Symbol;Acc:HGNC:23700]	TTC12	0.231744
1	30464777	30.4648	BovineHD0100008950	rs110872123	ENSBTAG00000017681	29	45029460	45034780	45.0295	2505.61	-5.74537	3.62e-08	0.0307866	-1.41203	1.57679	trans	Bos taurus Ras and Rab interactor 1 (RIN1), mRNA. [Source:RefSeq mRNA;Acc:NM_001192217]	RIN1	0.154828
1	30480988	30.481	BovineHD0100008953	rs136248334	ENSBTAG00000010008	15	24209210	24254092	24.2092	1605.93	5.92984	1.42e-08	0.0207145	0.600026	0.643731	trans	tetratricopeptide repeat domain 12 [Source:HGNC Symbol;Acc:HGNC:23700]	TTC12	0.157083
1	32578579	32.5786	BovineHD0100009394	rs43224319	ENSBTAG00000013273	19	33888404	33930428	33.8884	1923.79	-5.64228	6.06e-08	0.0398253	-1.07375	7.98487	trans	Bos taurus phosphatidylinositol glycan anchor biosynthesis, class L (PIGL), mRNA. [Source:RefSeq mRNA;Acc:NM_001100311]	PIGL	0.144414
1	32881084	32.8811	BovineHD0100009468	rs43228911	ENSBTAG00000003791	3	59403909	59459794	59.4039	354.804	5.56863	8.72e-08	0.0477259	0.443423	0.237306	trans	lysophosphatidic acid receptor 3 [Source:HGNC Symbol;Acc:HGNC:14298]	LPAR3	0.141208
1	32944143	32.9441	BovineHD0100009480	rs43230185	ENSBTAG00000010008	15	24209210	24254092	24.2092	1605.93	-5.83564	2.29e-08	0.0252762	-0.614415	0.643731	trans	tetratricopeptide repeat domain 12 [Source:HGNC Symbol;Acc:HGNC:23700]	TTC12	0.159984
1	36267086	36.2671	Hapmap50474-BTA-79209	rs41594263	ENSBTAG00000025001	19	39603001	39622275	39.603	1929.5	5.6107	7.09e-08	0.0431311	6.68089	88.1555	trans	mitochondrial ribosomal protein L45 [Source:HGNC Symbol;Acc:HGNC:16651]	MRPL45	0.145031
1	38203527	38.2035	BovineHD0100011010	rs134389049	ENSBTAG00000005536	23	16625357	16626996	16.6254	2175.67	-6.10252	5.79e-09	0.0148367	-25.0511	145.368	trans	Bos taurus male-enhanced antigen 1 (MEA1), mRNA. [Source:RefSeq mRNA;Acc:NM_174648]	MEA1	0.154466
1	41388789	41.3888	BovineHD0100011796	rs109783099	ENSBTAG00000015546	1	41826468	41859594	41.8265	41.8265	-4.37128	2.04e-05	0.0407229	-3.87763	24.7588	cis	Bos taurus MYC induced nuclear antigen (MINA), mRNA. [Source:RefSeq mRNA;Acc:NM_001015675]	MINA	0.111851
1	41738588	41.7386	BovineHD0100011906	rs43230751	ENSBTAG00000000242	1	58243449	58244153	58.2434	58.2434	-6.05255	7.51e-09	0.0163708	-13.9702	6.31041	trans	0	0	0.161979
1	41738588	41.7386	BovineHD0100011906	rs43230751	ENSBTAG00000005234	2	65216983	65279808	65.217	223.557	-5.65941	5.56e-08	0.0382033	-0.636106	0.311399	trans	Bos taurus LY6/PLAUR domain containing 1 (LYPD1), mRNA. [Source:RefSeq mRNA;Acc:NM_001046359]	LYPD1	0.142764
1	41738588	41.7386	BovineHD0100011906	rs43230751	ENSBTAG00000005239	2	100306471	100307061	100.306	258.646	-5.56338	8.95e-08	0.0483703	-22.7152	7.99332	trans	Uncharacterized protein [Source:UniProtKB/TrEMBL;Acc:E1BMX8]	0	0.141446
1	41738588	41.7386	BovineHD0100011906	rs43230751	ENSBTAG00000019480	2	120250522	120305878	120.251	278.591	-5.6754	5.14e-08	0.0367194	-5.70164	15.2144	trans	Bos taurus phosphodiesterase 6D, cGMP-specific, rod, delta (PDE6D), mRNA. [Source:RefSeq mRNA;Acc:NM_174420]	PDE6D	0.144701
1	41738588	41.7386	BovineHD0100011906	rs43230751	ENSBTAG00000006223	2	126058353	126070741	126.058	284.398	-5.57307	8.53e-08	0.0471996	-1.07521	1.27124	trans	thymocyte selection associated family member 2 [Source:HGNC Symbol;Acc:HGNC:16839]	THEMIS2	0.141066
1	41738588	41.7386	BovineHD0100011906	rs43230751	ENSBTAG00000018806	3	34239156	34242726	34.2392	329.639	-5.83036	2.35e-08	0.0256509	-2.45575	1.17705	trans	Bos taurus proline/serine-rich coiled-coil 1 (PSRC1), mRNA. [Source:RefSeq mRNA;Acc:NM_001046501]	PSRC1	0.151527
1	41738588	41.7386	BovineHD0100011906	rs43230751	ENSBTAG00000008501	3	82580748	82582193	82.5807	377.981	-5.63649	6.23e-08	0.0404066	-1.5126	0.844974	trans	forkhead box D3 [Source:HGNC Symbol;Acc:HGNC:3804]	FOXD3	0.143923
1	41738588	41.7386	BovineHD0100011906	rs43230751	ENSBTAG00000009819	3	103238486	103242373	103.238	398.638	-5.65393	5.72e-08	0.0387235	-1.20634	0.712124	trans	cell division cycle 20 [Source:HGNC Symbol;Acc:HGNC:1723]	CDC20	0.143466
1	41738588	41.7386	BovineHD0100011906	rs43230751	ENSBTAG00000011543	3	121284545	121294475	121.285	416.685	-5.59986	7.48e-08	0.0442561	-1.26612	0.875699	trans	Bos taurus programmed cell death 1 (PDCD1), mRNA. [Source:RefSeq mRNA;Acc:NM_001083506]	PDCD1	0.140948
1	41738588	41.7386	BovineHD0100011906	rs43230751	ENSBTAG00000016053	5	120152353	120155489	120.152	657.812	-6.70307	2.29e-10	0.00507624	-3.0382	6.99731	trans	Bos taurus arylsulfatase A (ARSA), mRNA. [Source:RefSeq mRNA;Acc:NM_001075205]	ARSA	0.188818
1	41738588	41.7386	BovineHD0100011906	rs43230751	ENSBTAG00000002356	6	61036570	61069416	61.0366	719.887	-6.10625	5.68e-09	0.0147145	-1.23933	0.604145	trans	Bos taurus RNA binding motif protein 47 (RBM47), mRNA. [Source:RefSeq mRNA;Acc:NM_001206034]	DKFZP686F02235	0.166057
1	41738588	41.7386	BovineHD0100011906	rs43230751	ENSBTAG00000014898	7	39693214	39712385	39.6932	818.003	-6.04184	7.94e-09	0.0166117	-0.860663	0.911969	trans	hexokinase 3 (white cell) [Source:HGNC Symbol;Acc:HGNC:4925]	HK3	0.157322
1	41738588	41.7386	BovineHD0100011906	rs43230751	ENSBTAG00000018996	9	98421510	99568077	98.4215	1102.76	-5.91573	1.52e-08	0.0212678	-8.34032	4.64788	trans	Bos taurus parkinson protein 2, E3 ubiquitin protein ligase (parkin) (PARK2), mRNA. [Source:RefSeq mRNA;Acc:NM_001199065]	PARK2	0.155542
1	41738588	41.7386	BovineHD0100011906	rs43230751	ENSBTAG00000019079	10	36024408	36044688	36.0244	1146.07	-5.66205	5.49e-08	0.0379804	-1.1041	0.709896	trans	phospholipase C, beta 2 [Source:HGNC Symbol;Acc:HGNC:9055]	PLCB2	0.145134
1	41738588	41.7386	BovineHD0100011906	rs43230751	ENSBTAG00000007809	10	76999737	77022382	76.9997	1187.05	-5.68832	4.82e-08	0.0356321	-1.98353	1.35725	trans	protein phosphatase 1, regulatory subunit 36 [Source:HGNC Symbol;Acc:HGNC:20097]	PPP1R36	0.147061
1	41738588	41.7386	BovineHD0100011906	rs43230751	ENSBTAG00000020828	11	49390250	49396081	49.3903	1263.75	-5.69371	4.69e-08	0.0351471	-2.70743	0.653057	trans	SH2 domain containing 6 [Source:HGNC Symbol;Acc:HGNC:30439]	SH2D6	0.146471
1	41738588	41.7386	BovineHD0100011906	rs43230751	ENSBTAG00000023787	11	105837853	105839073	105.838	1320.2	-5.66717	5.35e-08	0.0374531	-1.88728	2.1614	trans	torsin family 4, member A [Source:HGNC Symbol;Acc:HGNC:25981]	TOR4A	0.143956
1	41738588	41.7386	BovineHD0100011906	rs43230751	ENSBTAG00000020837	16	50811142	50834864	50.8111	1717.83	-5.81297	2.57e-08	0.0266154	-0.744797	0.329585	trans	Bos taurus Rho guanine nucleotide exchange factor (GEF) 16 (ARHGEF16), mRNA. [Source:RefSeq mRNA;Acc:NM_001101998]	ARHGEF16	0.151931
1	41738588	41.7386	BovineHD0100011906	rs43230751	ENSBTAG00000010732	16	52260743	52263073	52.2607	1719.28	-5.76128	3.34e-08	0.029613	-3.64377	3.32943	trans	matrix metallopeptidase 23B [Source:HGNC Symbol;Acc:HGNC:7171]	MMP23B	0.148695
1	41738588	41.7386	BovineHD0100011906	rs43230751	ENSBTAG00000003016	16	70902206	70917245	70.9022	1737.92	-5.61842	6.82e-08	0.042133	-0.848453	0.617047	trans	Bos taurus protein tyrosine phosphatase, non-receptor type 7 (PTPN7), mRNA. [Source:RefSeq mRNA;Acc:NM_001040576]	PTPN7	0.143228
1	41738588	41.7386	BovineHD0100011906	rs43230751	ENSBTAG00000019278	17	55103142	55169764	55.1031	1803.84	-5.92548	1.45e-08	0.0209718	-0.59958	0.335078	trans	kinetochore associated 1 [Source:HGNC Symbol;Acc:HGNC:17255]	KNTC1	0.155984
1	41738588	41.7386	BovineHD0100011906	rs43230751	ENSBTAG00000018084	17	71452537	71457053	71.4525	1820.19	-6.36796	1.42e-09	0.00872029	-4.44002	13.0816	trans	Bos taurus GATS protein-like 3 (GATSL3), mRNA. [Source:RefSeq mRNA;Acc:NM_001081514]	GATSL3	0.178011
1	41738588	41.7386	BovineHD0100011906	rs43230751	ENSBTAG00000004286	17	74731463	74747056	74.7315	1823.47	-5.78995	2.89e-08	0.0277842	-2.09129	3.81585	trans	Bos taurus cell division cycle 45 homolog (S. cerevisiae) (CDC45), mRNA. [Source:RefSeq mRNA;Acc:NM_001024490]	CDC45L	0.148277
1	41738588	41.7386	BovineHD0100011906	rs43230751	ENSBTAG00000017752	18	7356788	7366900	7.35679	1831.26	-6.0059	9.57e-09	0.0177738	-5.32477	4.90611	trans	Bos taurus dynein, light chain, roadblock-type 2 (DYNLRB2), mRNA. [Source:RefSeq mRNA;Acc:NM_001077119]	DYNLRB2	0.158648
1	41738588	41.7386	BovineHD0100011906	rs43230751	ENSBTAG00000023333	18	63421902	63425192	63.4219	1887.32	-5.70014	4.54e-08	0.0346397	-7.62154	19.2644	trans	Bos taurus leukocyte receptor cluster (LRC) member 1 (LENG1), mRNA. [Source:RefSeq mRNA;Acc:NM_001034804]	LENG1	0.146472
1	41738588	41.7386	BovineHD0100011906	rs43230751	ENSBTAG00000018518	19	14950018	14956393	14.95	1904.85	-5.80203	2.72e-08	0.0270106	-3.44393	1.87249	trans	Bos taurus RAS-like, family 10, member B (RASL10B), mRNA. [Source:RefSeq mRNA;Acc:NM_001192556]	RASL10B	0.15064
1	41738588	41.7386	BovineHD0100011906	rs43230751	ENSBTAG00000011984	19	20615339	20618074	20.6153	1910.52	-5.61198	7.04e-08	0.0429453	-2.98997	3.61699	trans	Uncharacterized protein [Source:UniProtKB/TrEMBL;Acc:E1BDA3]	0	0.142493
1	41738588	41.7386	BovineHD0100011906	rs43230751	ENSBTAG00000001717	19	28447634	28452478	28.4476	1918.35	-6.10852	5.61e-09	0.0146355	-1.05935	0.474456	trans	Bos taurus aurora kinase B (AURKB), mRNA. [Source:RefSeq mRNA;Acc:NM_183084]	AURKB	0.164474
1	41738588	41.7386	BovineHD0100011906	rs43230751	ENSBTAG00000022751	22	2807583	2978687	2.80758	2100.41	-5.84244	2.21e-08	0.0248131	-2.14032	1.50679	trans	zinc finger, CW type with PWWP domain 2 [Source:HGNC Symbol;Acc:HGNC:23574]	ZCWPW2	0.153896
1	41738588	41.7386	BovineHD0100011906	rs43230751	ENSBTAG00000004877	22	50970363	50987947	50.9704	2148.57	-5.69486	4.66e-08	0.035022	-1.02835	0.216218	trans	Bos taurus TRAF interacting protein (TRAIP), mRNA. [Source:RefSeq mRNA;Acc:NM_001102124]	TRAIP	0.146275
1	41738588	41.7386	BovineHD0100011906	rs43230751	ENSBTAG00000021850	22	51773520	51785996	51.7735	2149.37	-6.03016	8.44e-09	0.0169746	-1.37212	1.60617	trans	NCK interacting protein with SH3 domain [Source:HGNC Symbol;Acc:HGNC:15486]	NCKIPSD	0.161544
1	41738588	41.7386	BovineHD0100011906	rs43230751	ENSBTAG00000019492	23	9381446	9390572	9.38145	2168.42	-6.18439	3.77e-09	0.0125271	-3.37494	9.01109	trans	Fanconi anemia, complementation group E [Source:HGNC Symbol;Acc:HGNC:3586]	FANCE	0.165162
1	41738588	41.7386	BovineHD0100011906	rs43230751	ENSBTAG00000026422	25	139711	146961	0.139711	2274.42	-5.80425	2.69e-08	0.0269438	-7.86899	24.7378	trans	N-methylpurine-DNA glycosylase [Source:HGNC Symbol;Acc:HGNC:7211]	MPG	0.151432
1	41738588	41.7386	BovineHD0100011906	rs43230751	ENSBTAG00000017284	25	555010	556679	0.55501	2274.84	-5.62387	6.64e-08	0.0416848	-3.55703	1.64192	trans	rhomboid, veinlet-like 1 (Drosophila) [Source:HGNC Symbol;Acc:HGNC:10007]	RHBDL1	0.143153
1	41738588	41.7386	BovineHD0100011906	rs43230751	ENSBTAG00000003169	25	36496907	36505662	36.4969	2310.78	-5.87039	1.92e-08	0.0232291	-1.16502	0.607202	trans	F-box protein 24 [Source:HGNC Symbol;Acc:HGNC:13595]	FBXO24	0.154247
1	41738588	41.7386	BovineHD0100011906	rs43230751	ENSBTAG00000015017	25	36778153	36783806	36.7782	2311.06	-5.74505	3.62e-08	0.0307866	-1.08853	1.43171	trans	Bos taurus galactose-3-O-sulfotransferase 4 (GAL3ST4), mRNA. [Source:RefSeq mRNA;Acc:NM_001034537]	GAL3ST4	0.147931
1	41738588	41.7386	BovineHD0100011906	rs43230751	ENSBTAG00000019519	26	51657461	51674652	51.6575	2368.84	-5.58774	7.94e-08	0.0454014	-1.26961	1.01244	trans	Bos taurus PWWP domain containing 2B (PWWP2B), mRNA. [Source:RefSeq mRNA;Acc:NM_001075856]	PWWP2B	0.144884
1	41738588	41.7386	BovineHD0100011906	rs43230751	ENSBTAG00000017133	27	36143518	36159007	36.1435	2405	-5.97411	1.13e-08	0.0188666	-0.77351	0.496425	trans	Bos taurus GINS complex subunit 4 (Sld5 homolog) (GINS4), mRNA. [Source:RefSeq mRNA;Acc:NM_001082460]	GINS4	0.158484
1	41738588	41.7386	BovineHD0100011906	rs43230751	ENSBTAG00000017021	27	41044071	41049402	41.0441	2409.9	-5.87673	1.86e-08	0.0229062	-3.54271	5.81736	trans	Bos taurus minichromosome maintenance complex component 4 (MCM4), mRNA. [Source:RefSeq mRNA;Acc:NM_001075158]	MCM4	0.151054
1	41738588	41.7386	BovineHD0100011906	rs43230751	ENSBTAG00000012860	30	85450103	85453009	85.4501	2597.54	-5.89574	1.69e-08	0.0222756	-13.877	64.3972	trans	Bos taurus PDZ domain containing 11 (PDZD11), mRNA. [Source:RefSeq mRNA;Acc:NM_001037603]	PDZD11	0.153698
1	41738588	41.7386	BovineHD0100011906	rs43230751	ENSBTAG00000015858	30	97359957	97364910	97.36	2609.45	-5.63012	6.43e-08	0.0409458	-8.30447	45.1714	trans	Bos taurus TSR2, 20S rRNA accumulation, homolog (S. cerevisiae) (TSR2), mRNA. [Source:RefSeq mRNA;Acc:NM_001035097]	TSR2	0.141923
1	41745908	41.7459	BovineHD0100011912	rs43231337	ENSBTAG00000000242	1	58243449	58244153	58.2434	58.2434	-6.05255	7.51e-09	0.0163708	-13.9702	6.31041	trans	0	0	0.161979
1	41745908	41.7459	BovineHD0100011912	rs43231337	ENSBTAG00000005234	2	65216983	65279808	65.217	223.557	-5.65941	5.56e-08	0.0382033	-0.636106	0.311399	trans	Bos taurus LY6/PLAUR domain containing 1 (LYPD1), mRNA. [Source:RefSeq mRNA;Acc:NM_001046359]	LYPD1	0.142764
1	41745908	41.7459	BovineHD0100011912	rs43231337	ENSBTAG00000005239	2	100306471	100307061	100.306	258.646	-5.56338	8.95e-08	0.0483703	-22.7152	7.99332	trans	Uncharacterized protein [Source:UniProtKB/TrEMBL;Acc:E1BMX8]	0	0.141446
1	41745908	41.7459	BovineHD0100011912	rs43231337	ENSBTAG00000019480	2	120250522	120305878	120.251	278.591	-5.6754	5.14e-08	0.0367194	-5.70164	15.2144	trans	Bos taurus phosphodiesterase 6D, cGMP-specific, rod, delta (PDE6D), mRNA. [Source:RefSeq mRNA;Acc:NM_174420]	PDE6D	0.144701
1	41745908	41.7459	BovineHD0100011912	rs43231337	ENSBTAG00000006223	2	126058353	126070741	126.058	284.398	-5.57307	8.53e-08	0.0471996	-1.07521	1.27124	trans	thymocyte selection associated family member 2 [Source:HGNC Symbol;Acc:HGNC:16839]	THEMIS2	0.141066
1	41745908	41.7459	BovineHD0100011912	rs43231337	ENSBTAG00000018806	3	34239156	34242726	34.2392	329.639	-5.83036	2.35e-08	0.0256509	-2.45575	1.17705	trans	Bos taurus proline/serine-rich coiled-coil 1 (PSRC1), mRNA. [Source:RefSeq mRNA;Acc:NM_001046501]	PSRC1	0.151527
1	41745908	41.7459	BovineHD0100011912	rs43231337	ENSBTAG00000008501	3	82580748	82582193	82.5807	377.981	-5.63649	6.23e-08	0.0404066	-1.5126	0.844974	trans	forkhead box D3 [Source:HGNC Symbol;Acc:HGNC:3804]	FOXD3	0.143923
1	41745908	41.7459	BovineHD0100011912	rs43231337	ENSBTAG00000009819	3	103238486	103242373	103.238	398.638	-5.65393	5.72e-08	0.0387235	-1.20634	0.712124	trans	cell division cycle 20 [Source:HGNC Symbol;Acc:HGNC:1723]	CDC20	0.143466
1	41745908	41.7459	BovineHD0100011912	rs43231337	ENSBTAG00000011543	3	121284545	121294475	121.285	416.685	-5.59986	7.48e-08	0.0442561	-1.26612	0.875699	trans	Bos taurus programmed cell death 1 (PDCD1), mRNA. [Source:RefSeq mRNA;Acc:NM_001083506]	PDCD1	0.140948
1	41745908	41.7459	BovineHD0100011912	rs43231337	ENSBTAG00000016053	5	120152353	120155489	120.152	657.812	-6.70307	2.29e-10	0.00507624	-3.0382	6.99731	trans	Bos taurus arylsulfatase A (ARSA), mRNA. [Source:RefSeq mRNA;Acc:NM_001075205]	ARSA	0.188818
1	41745908	41.7459	BovineHD0100011912	rs43231337	ENSBTAG00000002356	6	61036570	61069416	61.0366	719.887	-6.10625	5.68e-09	0.0147145	-1.23933	0.604145	trans	Bos taurus RNA binding motif protein 47 (RBM47), mRNA. [Source:RefSeq mRNA;Acc:NM_001206034]	DKFZP686F02235	0.166057
1	41745908	41.7459	BovineHD0100011912	rs43231337	ENSBTAG00000014898	7	39693214	39712385	39.6932	818.003	-6.04184	7.94e-09	0.0166117	-0.860663	0.911969	trans	hexokinase 3 (white cell) [Source:HGNC Symbol;Acc:HGNC:4925]	HK3	0.157322
1	41745908	41.7459	BovineHD0100011912	rs43231337	ENSBTAG00000018996	9	98421510	99568077	98.4215	1102.76	-5.91573	1.52e-08	0.0212678	-8.34032	4.64788	trans	Bos taurus parkinson protein 2, E3 ubiquitin protein ligase (parkin) (PARK2), mRNA. [Source:RefSeq mRNA;Acc:NM_001199065]	PARK2	0.155542
1	41745908	41.7459	BovineHD0100011912	rs43231337	ENSBTAG00000019079	10	36024408	36044688	36.0244	1146.07	-5.66205	5.49e-08	0.0379804	-1.1041	0.709896	trans	phospholipase C, beta 2 [Source:HGNC Symbol;Acc:HGNC:9055]	PLCB2	0.145134
1	41745908	41.7459	BovineHD0100011912	rs43231337	ENSBTAG00000007809	10	76999737	77022382	76.9997	1187.05	-5.68832	4.82e-08	0.0356321	-1.98353	1.35725	trans	protein phosphatase 1, regulatory subunit 36 [Source:HGNC Symbol;Acc:HGNC:20097]	PPP1R36	0.147061
1	41745908	41.7459	BovineHD0100011912	rs43231337	ENSBTAG00000020828	11	49390250	49396081	49.3903	1263.75	-5.69371	4.69e-08	0.0351471	-2.70743	0.653057	trans	SH2 domain containing 6 [Source:HGNC Symbol;Acc:HGNC:30439]	SH2D6	0.146471
1	41745908	41.7459	BovineHD0100011912	rs43231337	ENSBTAG00000023787	11	105837853	105839073	105.838	1320.2	-5.66717	5.35e-08	0.0374531	-1.88728	2.1614	trans	torsin family 4, member A [Source:HGNC Symbol;Acc:HGNC:25981]	TOR4A	0.143956
1	41745908	41.7459	BovineHD0100011912	rs43231337	ENSBTAG00000020837	16	50811142	50834864	50.8111	1717.83	-5.81297	2.57e-08	0.0266154	-0.744797	0.329585	trans	Bos taurus Rho guanine nucleotide exchange factor (GEF) 16 (ARHGEF16), mRNA. [Source:RefSeq mRNA;Acc:NM_001101998]	ARHGEF16	0.151931
1	41745908	41.7459	BovineHD0100011912	rs43231337	ENSBTAG00000010732	16	52260743	52263073	52.2607	1719.28	-5.76128	3.34e-08	0.029613	-3.64377	3.32943	trans	matrix metallopeptidase 23B [Source:HGNC Symbol;Acc:HGNC:7171]	MMP23B	0.148695
1	41745908	41.7459	BovineHD0100011912	rs43231337	ENSBTAG00000003016	16	70902206	70917245	70.9022	1737.92	-5.61842	6.82e-08	0.042133	-0.848453	0.617047	trans	Bos taurus protein tyrosine phosphatase, non-receptor type 7 (PTPN7), mRNA. [Source:RefSeq mRNA;Acc:NM_001040576]	PTPN7	0.143228
1	41745908	41.7459	BovineHD0100011912	rs43231337	ENSBTAG00000019278	17	55103142	55169764	55.1031	1803.84	-5.92548	1.45e-08	0.0209718	-0.59958	0.335078	trans	kinetochore associated 1 [Source:HGNC Symbol;Acc:HGNC:17255]	KNTC1	0.155984
1	41745908	41.7459	BovineHD0100011912	rs43231337	ENSBTAG00000018084	17	71452537	71457053	71.4525	1820.19	-6.36796	1.42e-09	0.00872029	-4.44002	13.0816	trans	Bos taurus GATS protein-like 3 (GATSL3), mRNA. [Source:RefSeq mRNA;Acc:NM_001081514]	GATSL3	0.178011
1	41745908	41.7459	BovineHD0100011912	rs43231337	ENSBTAG00000004286	17	74731463	74747056	74.7315	1823.47	-5.78995	2.89e-08	0.0277842	-2.09129	3.81585	trans	Bos taurus cell division cycle 45 homolog (S. cerevisiae) (CDC45), mRNA. [Source:RefSeq mRNA;Acc:NM_001024490]	CDC45L	0.148277
1	41745908	41.7459	BovineHD0100011912	rs43231337	ENSBTAG00000017752	18	7356788	7366900	7.35679	1831.26	-6.0059	9.57e-09	0.0177738	-5.32477	4.90611	trans	Bos taurus dynein, light chain, roadblock-type 2 (DYNLRB2), mRNA. [Source:RefSeq mRNA;Acc:NM_001077119]	DYNLRB2	0.158648
1	41745908	41.7459	BovineHD0100011912	rs43231337	ENSBTAG00000023333	18	63421902	63425192	63.4219	1887.32	-5.70014	4.54e-08	0.0346397	-7.62154	19.2644	trans	Bos taurus leukocyte receptor cluster (LRC) member 1 (LENG1), mRNA. [Source:RefSeq mRNA;Acc:NM_001034804]	LENG1	0.146472
1	41745908	41.7459	BovineHD0100011912	rs43231337	ENSBTAG00000018518	19	14950018	14956393	14.95	1904.85	-5.80203	2.72e-08	0.0270106	-3.44393	1.87249	trans	Bos taurus RAS-like, family 10, member B (RASL10B), mRNA. [Source:RefSeq mRNA;Acc:NM_001192556]	RASL10B	0.15064
1	41745908	41.7459	BovineHD0100011912	rs43231337	ENSBTAG00000011984	19	20615339	20618074	20.6153	1910.52	-5.61198	7.04e-08	0.0429453	-2.98997	3.61699	trans	Uncharacterized protein [Source:UniProtKB/TrEMBL;Acc:E1BDA3]	0	0.142493
1	41745908	41.7459	BovineHD0100011912	rs43231337	ENSBTAG00000001717	19	28447634	28452478	28.4476	1918.35	-6.10852	5.61e-09	0.0146355	-1.05935	0.474456	trans	Bos taurus aurora kinase B (AURKB), mRNA. [Source:RefSeq mRNA;Acc:NM_183084]	AURKB	0.164474
1	41745908	41.7459	BovineHD0100011912	rs43231337	ENSBTAG00000022751	22	2807583	2978687	2.80758	2100.41	-5.84244	2.21e-08	0.0248131	-2.14032	1.50679	trans	zinc finger, CW type with PWWP domain 2 [Source:HGNC Symbol;Acc:HGNC:23574]	ZCWPW2	0.153896
1	41745908	41.7459	BovineHD0100011912	rs43231337	ENSBTAG00000004877	22	50970363	50987947	50.9704	2148.57	-5.69486	4.66e-08	0.035022	-1.02835	0.216218	trans	Bos taurus TRAF interacting protein (TRAIP), mRNA. [Source:RefSeq mRNA;Acc:NM_001102124]	TRAIP	0.146275
1	41745908	41.7459	BovineHD0100011912	rs43231337	ENSBTAG00000021850	22	51773520	51785996	51.7735	2149.37	-6.03016	8.44e-09	0.0169746	-1.37212	1.60617	trans	NCK interacting protein with SH3 domain [Source:HGNC Symbol;Acc:HGNC:15486]	NCKIPSD	0.161544
1	41745908	41.7459	BovineHD0100011912	rs43231337	ENSBTAG00000019492	23	9381446	9390572	9.38145	2168.42	-6.18439	3.77e-09	0.0125271	-3.37494	9.01109	trans	Fanconi anemia, complementation group E [Source:HGNC Symbol;Acc:HGNC:3586]	FANCE	0.165162
1	41745908	41.7459	BovineHD0100011912	rs43231337	ENSBTAG00000026422	25	139711	146961	0.139711	2274.42	-5.80425	2.69e-08	0.0269438	-7.86899	24.7378	trans	N-methylpurine-DNA glycosylase [Source:HGNC Symbol;Acc:HGNC:7211]	MPG	0.151432
1	41745908	41.7459	BovineHD0100011912	rs43231337	ENSBTAG00000017284	25	555010	556679	0.55501	2274.84	-5.62387	6.64e-08	0.0416848	-3.55703	1.64192	trans	rhomboid, veinlet-like 1 (Drosophila) [Source:HGNC Symbol;Acc:HGNC:10007]	RHBDL1	0.143153
1	41745908	41.7459	BovineHD0100011912	rs43231337	ENSBTAG00000003169	25	36496907	36505662	36.4969	2310.78	-5.87039	1.92e-08	0.0232291	-1.16502	0.607202	trans	F-box protein 24 [Source:HGNC Symbol;Acc:HGNC:13595]	FBXO24	0.154247
1	41745908	41.7459	BovineHD0100011912	rs43231337	ENSBTAG00000015017	25	36778153	36783806	36.7782	2311.06	-5.74505	3.62e-08	0.0307866	-1.08853	1.43171	trans	Bos taurus galactose-3-O-sulfotransferase 4 (GAL3ST4), mRNA. [Source:RefSeq mRNA;Acc:NM_001034537]	GAL3ST4	0.147931
1	41745908	41.7459	BovineHD0100011912	rs43231337	ENSBTAG00000019519	26	51657461	51674652	51.6575	2368.84	-5.58774	7.94e-08	0.0454014	-1.26961	1.01244	trans	Bos taurus PWWP domain containing 2B (PWWP2B), mRNA. [Source:RefSeq mRNA;Acc:NM_001075856]	PWWP2B	0.144884
1	41745908	41.7459	BovineHD0100011912	rs43231337	ENSBTAG00000017133	27	36143518	36159007	36.1435	2405	-5.97411	1.13e-08	0.0188666	-0.77351	0.496425	trans	Bos taurus GINS complex subunit 4 (Sld5 homolog) (GINS4), mRNA. [Source:RefSeq mRNA;Acc:NM_001082460]	GINS4	0.158484
1	41745908	41.7459	BovineHD0100011912	rs43231337	ENSBTAG00000017021	27	41044071	41049402	41.0441	2409.9	-5.87673	1.86e-08	0.0229062	-3.54271	5.81736	trans	Bos taurus minichromosome maintenance complex component 4 (MCM4), mRNA. [Source:RefSeq mRNA;Acc:NM_001075158]	MCM4	0.151054
1	41745908	41.7459	BovineHD0100011912	rs43231337	ENSBTAG00000012860	30	85450103	85453009	85.4501	2597.54	-5.89574	1.69e-08	0.0222756	-13.877	64.3972	trans	Bos taurus PDZ domain containing 11 (PDZD11), mRNA. [Source:RefSeq mRNA;Acc:NM_001037603]	PDZD11	0.153698
1	41745908	41.7459	BovineHD0100011912	rs43231337	ENSBTAG00000015858	30	97359957	97364910	97.36	2609.45	-5.63012	6.43e-08	0.0409458	-8.30447	45.1714	trans	Bos taurus TSR2, 20S rRNA accumulation, homolog (S. cerevisiae) (TSR2), mRNA. [Source:RefSeq mRNA;Acc:NM_001035097]	TSR2	0.141923
1	41777771	41.7778	BovineHD0100011930	rs109824852	ENSBTAG00000015546	1	41826468	41859594	41.8265	41.8265	5.82165	2.46e-08	0.000484851	3.55237	24.7588	cis	Bos taurus MYC induced nuclear antigen (MINA), mRNA. [Source:RefSeq mRNA;Acc:NM_001015675]	MINA	0.0841066
1	41791313	41.7913	BovineHD0100011936	rs134253672	ENSBTAG00000015546	1	41826468	41859594	41.8265	41.8265	5.78232	3e-08	0.000528111	3.63583	24.7588	cis	Bos taurus MYC induced nuclear antigen (MINA), mRNA. [Source:RefSeq mRNA;Acc:NM_001015675]	MINA	0.14821
1	41825299	41.8253	BovineHD0100011947	rs133302191	ENSBTAG00000015546	1	41826468	41859594	41.8265	41.8265	5.81362	2.56e-08	0.000487909	2.97236	24.7588	cis	Bos taurus MYC induced nuclear antigen (MINA), mRNA. [Source:RefSeq mRNA;Acc:NM_001015675]	MINA	0.15009
1	41830647	41.8306	BovineHD0100011948	rs135459288	ENSBTAG00000015546	1	41826468	41859594	41.8265	41.8265	-5.81362	2.56e-08	0.000487909	-2.97236	24.7588	cis	Bos taurus MYC induced nuclear antigen (MINA), mRNA. [Source:RefSeq mRNA;Acc:NM_001015675]	MINA	0.145303
1	41862951	41.863	BovineHD0100011956	rs133598455	ENSBTAG00000015546	1	41826468	41859594	41.8265	41.8265	-6.07619	6.64e-09	0.000173869	-3.05113	24.7588	cis	Bos taurus MYC induced nuclear antigen (MINA), mRNA. [Source:RefSeq mRNA;Acc:NM_001015675]	MINA	0.145303
1	42726749	42.7267	BovineHD0100012173	rs109811851	ENSBTAG00000020831	3	22486873	22551400	22.4869	317.887	-5.61317	7e-08	0.0428156	-2.29573	5.19083	trans	Bos taurus chromodomain helicase DNA binding protein 1-like (CHD1L), mRNA. [Source:RefSeq mRNA;Acc:NM_001037820]	CHD1L	0.145043
1	42726749	42.7267	BovineHD0100012173	rs109811851	ENSBTAG00000015241	8	75908165	75977482	75.9082	966.858	-5.66465	5.42e-08	0.0377371	-1.92872	2.95705	trans	epoxide hydrolase 2, cytoplasmic [Source:HGNC Symbol;Acc:HGNC:3402]	EPHX2	0.147149
1	42726749	42.7267	BovineHD0100012173	rs109811851	ENSBTAG00000016958	8	112143052	112159971	112.143	1003.09	-5.55964	9.12e-08	0.0488902	-1.3021	2.49342	trans	PHD finger protein 19 [Source:HGNC Symbol;Acc:HGNC:24566]	PHF19	0.139306
1	42726749	42.7267	BovineHD0100012173	rs109811851	ENSBTAG00000019692	10	21438715	21443574	21.4387	1131.49	-5.70081	4.52e-08	0.0345531	-4.0935	11.4534	trans	Bos taurus BCL2-like 2 (BCL2L2), mRNA. [Source:RefSeq mRNA;Acc:NM_001076533]	BCL2L2	0.144393
1	42726749	42.7267	BovineHD0100012173	rs109811851	ENSBTAG00000007077	11	72497319	72504279	72.4973	1286.86	-6.09089	6.15e-09	0.0153318	-2.49767	2.13534	trans	Bos taurus abhydrolase domain containing 1 (ABHD1), mRNA. [Source:RefSeq mRNA;Acc:NM_001035094]	ABHD1	0.167267
1	42726749	42.7267	BovineHD0100012173	rs109811851	ENSBTAG00000006385	14	2948972	3014380	2.94897	1500.02	-6.26848	2.41e-09	0.010723	-1.5596	1.08166	trans	adhesion G protein-coupled receptor B1 [Source:HGNC Symbol;Acc:HGNC:943]	ADGRB1	0.168722
1	42726749	42.7267	BovineHD0100012173	rs109811851	ENSBTAG00000012020	16	73894532	73939371	73.8945	1740.91	-5.5788	8.29e-08	0.0464678	-2.59477	4.46254	trans	Bos taurus TNF receptor-associated factor 5 (TRAF5), mRNA. [Source:RefSeq mRNA;Acc:NM_001105340]	TRAF5	0.135337
1	42726749	42.7267	BovineHD0100012173	rs109811851	ENSBTAG00000012985	18	1681355	1694462	1.68135	1825.58	-5.88947	1.74e-08	0.0224912	-2.75845	5.4315	trans	Bos taurus fucokinase (FUK), mRNA. [Source:RefSeq mRNA;Acc:NM_001100382]	FUK	0.151124
1	42726749	42.7267	BovineHD0100012173	rs109811851	ENSBTAG00000019812	19	51665458	51667844	51.6655	1941.57	-6.07717	6.61e-09	0.0157149	-9.42988	21.7583	trans	family with sequence similarity 195, member B [Source:HGNC Symbol;Acc:HGNC:28007]	FAM195B	0.156298
1	42726749	42.7267	BovineHD0100012173	rs109811851	ENSBTAG00000004802	21	70919570	70983506	70.9196	2096.92	-5.93203	1.4e-08	0.0205626	-0.666972	0.968135	trans	centrosomal protein 170B [Source:HGNC Symbol;Acc:HGNC:20362]	CEP170B	0.156685
1	42726749	42.7267	BovineHD0100012173	rs109811851	ENSBTAG00000009961	25	1753636	1762994	1.75364	2276.03	-5.78569	2.95e-08	0.0280494	-1.57197	6.3813	trans	Bos taurus E4F transcription factor 1 (E4F1), mRNA. [Source:RefSeq mRNA;Acc:NM_001205825]	E4F1	0.149576
1	42726749	42.7267	BovineHD0100012173	rs109811851	ENSBTAG00000002881	25	36881739	36885596	36.8817	2311.16	-5.79638	2.8e-08	0.0274431	-3.43484	9.99176	trans	Bos taurus adaptor-related protein complex 4, mu 1 subunit (AP4M1), mRNA. [Source:RefSeq mRNA;Acc:NM_001077099]	AP4M1	0.143905
1	42729686	42.7297	BovineHD0100012174	rs43229085	ENSBTAG00000020831	3	22486873	22551400	22.4869	317.887	-5.61317	7e-08	0.0428156	-2.29573	5.19083	trans	Bos taurus chromodomain helicase DNA binding protein 1-like (CHD1L), mRNA. [Source:RefSeq mRNA;Acc:NM_001037820]	CHD1L	0.145043
1	42729686	42.7297	BovineHD0100012174	rs43229085	ENSBTAG00000015241	8	75908165	75977482	75.9082	966.858	-5.66465	5.42e-08	0.0377371	-1.92872	2.95705	trans	epoxide hydrolase 2, cytoplasmic [Source:HGNC Symbol;Acc:HGNC:3402]	EPHX2	0.147149
1	42729686	42.7297	BovineHD0100012174	rs43229085	ENSBTAG00000016958	8	112143052	112159971	112.143	1003.09	-5.55964	9.12e-08	0.0488902	-1.3021	2.49342	trans	PHD finger protein 19 [Source:HGNC Symbol;Acc:HGNC:24566]	PHF19	0.139306
1	42729686	42.7297	BovineHD0100012174	rs43229085	ENSBTAG00000019692	10	21438715	21443574	21.4387	1131.49	-5.70081	4.52e-08	0.0345531	-4.0935	11.4534	trans	Bos taurus BCL2-like 2 (BCL2L2), mRNA. [Source:RefSeq mRNA;Acc:NM_001076533]	BCL2L2	0.144393
1	42729686	42.7297	BovineHD0100012174	rs43229085	ENSBTAG00000007077	11	72497319	72504279	72.4973	1286.86	-6.09089	6.15e-09	0.0153318	-2.49767	2.13534	trans	Bos taurus abhydrolase domain containing 1 (ABHD1), mRNA. [Source:RefSeq mRNA;Acc:NM_001035094]	ABHD1	0.167267
1	42729686	42.7297	BovineHD0100012174	rs43229085	ENSBTAG00000006385	14	2948972	3014380	2.94897	1500.02	-6.26848	2.41e-09	0.010723	-1.5596	1.08166	trans	adhesion G protein-coupled receptor B1 [Source:HGNC Symbol;Acc:HGNC:943]	ADGRB1	0.168722
1	42729686	42.7297	BovineHD0100012174	rs43229085	ENSBTAG00000012020	16	73894532	73939371	73.8945	1740.91	-5.5788	8.29e-08	0.0464678	-2.59477	4.46254	trans	Bos taurus TNF receptor-associated factor 5 (TRAF5), mRNA. [Source:RefSeq mRNA;Acc:NM_001105340]	TRAF5	0.135337
1	42729686	42.7297	BovineHD0100012174	rs43229085	ENSBTAG00000012985	18	1681355	1694462	1.68135	1825.58	-5.88947	1.74e-08	0.0224912	-2.75845	5.4315	trans	Bos taurus fucokinase (FUK), mRNA. [Source:RefSeq mRNA;Acc:NM_001100382]	FUK	0.151124
1	42729686	42.7297	BovineHD0100012174	rs43229085	ENSBTAG00000019812	19	51665458	51667844	51.6655	1941.57	-6.07717	6.61e-09	0.0157149	-9.42988	21.7583	trans	family with sequence similarity 195, member B [Source:HGNC Symbol;Acc:HGNC:28007]	FAM195B	0.156298
1	42729686	42.7297	BovineHD0100012174	rs43229085	ENSBTAG00000004802	21	70919570	70983506	70.9196	2096.92	-5.93203	1.4e-08	0.0205626	-0.666972	0.968135	trans	centrosomal protein 170B [Source:HGNC Symbol;Acc:HGNC:20362]	CEP170B	0.156685
1	42729686	42.7297	BovineHD0100012174	rs43229085	ENSBTAG00000009961	25	1753636	1762994	1.75364	2276.03	-5.78569	2.95e-08	0.0280494	-1.57197	6.3813	trans	Bos taurus E4F transcription factor 1 (E4F1), mRNA. [Source:RefSeq mRNA;Acc:NM_001205825]	E4F1	0.149576
1	42729686	42.7297	BovineHD0100012174	rs43229085	ENSBTAG00000002881	25	36881739	36885596	36.8817	2311.16	-5.79638	2.8e-08	0.0274431	-3.43484	9.99176	trans	Bos taurus adaptor-related protein complex 4, mu 1 subunit (AP4M1), mRNA. [Source:RefSeq mRNA;Acc:NM_001077099]	AP4M1	0.143905
1	44511914	44.5119	BovineHD0100012685	rs110006146	ENSBTAG00000013806	1	44647591	44712979	44.6476	44.6476	-4.92561	1.83e-06	0.00955456	-0.612161	2.77446	cis	Bos taurus EF-hand domain family, member B (EFHB), mRNA. [Source:RefSeq mRNA;Acc:NM_001206608]	EFHB	0.156447
1	44512929	44.5129	BovineHD0100012686	rs109706249	ENSBTAG00000013806	1	44647591	44712979	44.6476	44.6476	4.4352	1.56e-05	0.0344535	0.569229	2.77446	cis	Bos taurus EF-hand domain family, member B (EFHB), mRNA. [Source:RefSeq mRNA;Acc:NM_001206608]	EFHB	0.115992
1	44515010	44.515	BovineHD0100012688	rs110598482	ENSBTAG00000013806	1	44647591	44712979	44.6476	44.6476	-4.61039	7.39e-06	0.023811	-0.58378	2.77446	cis	Bos taurus EF-hand domain family, member B (EFHB), mRNA. [Source:RefSeq mRNA;Acc:NM_001206608]	EFHB	0.0968037
1	44534709	44.5347	BovineHD0100012692	rs43286822	ENSBTAG00000013806	1	44647591	44712979	44.6476	44.6476	-4.61597	7.21e-06	0.0237028	-0.590613	2.77446	cis	Bos taurus EF-hand domain family, member B (EFHB), mRNA. [Source:RefSeq mRNA;Acc:NM_001206608]	EFHB	0.103176
1	44547305	44.5473	BovineHD0100012696	rs109140458	ENSBTAG00000013806	1	44647591	44712979	44.6476	44.6476	4.61073	7.38e-06	0.023811	0.586897	2.77446	cis	Bos taurus EF-hand domain family, member B (EFHB), mRNA. [Source:RefSeq mRNA;Acc:NM_001206608]	EFHB	0.104472
1	44635982	44.636	BovineHD0100012729	rs136068789	ENSBTAG00000013806	1	44647591	44712979	44.6476	44.6476	4.27715	3e-05	0.0494303	0.551508	2.77446	cis	Bos taurus EF-hand domain family, member B (EFHB), mRNA. [Source:RefSeq mRNA;Acc:NM_001206608]	EFHB	0.103792
1	45603851	45.6039	BovineHD0100013012	rs42586333	ENSBTAG00000011586	8	84579583	84615685	84.5796	975.53	-5.59203	7.77e-08	0.0449669	-5.89927	19.8163	trans	Bos taurus hyaluronan binding protein 4 (HABP4), mRNA. [Source:RefSeq mRNA;Acc:NM_001081523]	HABP4	0.146722
1	45604483	45.6045	BovineHD0100013013	rs42586331	ENSBTAG00000011586	8	84579583	84615685	84.5796	975.53	-5.59203	7.77e-08	0.0449669	-5.89927	19.8163	trans	Bos taurus hyaluronan binding protein 4 (HABP4), mRNA. [Source:RefSeq mRNA;Acc:NM_001081523]	HABP4	0.146722
1	45952668	45.9527	BovineHD0100013115	rs136915061	ENSBTAG00000009570	7	16878927	16880796	16.8789	795.189	5.6529	5.75e-08	0.0388531	5.04817	2.00301	trans	chromosome 19 open reading frame 80 [Source:HGNC Symbol;Acc:HGNC:24933]	C19orf80	0.143066
1	49676594	49.6766	BovineHD0100013990	rs134878221	ENSBTAG00000001725	6	92623587	92625937	92.6236	751.474	5.86655	1.96e-08	0.0234311	2.06203	2.92731	trans	Bos taurus chemokine (C-X-C motif) ligand 10 (CXCL10), mRNA. [Source:RefSeq mRNA;Acc:NM_001046551]	CXCL10	0.151315
1	50681268	50.6813	BovineHD0100014247	rs42325999	ENSBTAG00000004602	7	48063871	48069063	48.0639	826.374	5.67943	5.03e-08	0.036419	3.96614	1.2671	trans	Bos taurus paired-like homeodomain 1 (PITX1), mRNA. [Source:RefSeq mRNA;Acc:NM_001205300]	PITX1	0.14658
1	61126514	61.1265	BovineHD0100017308	rs43238289	ENSBTAG00000018422	10	20665546	20669690	20.6655	1130.72	-5.8506	2.12e-08	0.0243871	-1.03206	2.75762	trans	Bos taurus receptor-interacting serine-threonine kinase 3 (RIPK3), mRNA. [Source:RefSeq mRNA;Acc:NM_001101884]	RIPK3	0.154211
1	61127467	61.1275	BovineHD0100017309	rs43238286	ENSBTAG00000018422	10	20665546	20669690	20.6655	1130.72	5.8506	2.12e-08	0.0243871	1.03206	2.75762	trans	Bos taurus receptor-interacting serine-threonine kinase 3 (RIPK3), mRNA. [Source:RefSeq mRNA;Acc:NM_001101884]	RIPK3	0.154211
1	62239119	62.2391	BovineHD0100017650	rs134782452	ENSBTAG00000001725	6	92623587	92625937	92.6236	751.474	-5.60657	7.23e-08	0.0436066	-2.09549	2.92731	trans	Bos taurus chemokine (C-X-C motif) ligand 10 (CXCL10), mRNA. [Source:RefSeq mRNA;Acc:NM_001046551]	CXCL10	0.149132
1	68726717	68.7267	BovineHD0100019435	rs136695910	ENSBTAG00000021964	14	72437129	72525873	72.4371	1569.51	-5.90555	1.6e-08	0.0217755	-0.209224	0.170466	trans	Bos taurus cadherin 17, LI cadherin (liver-intestine) (CDH17), mRNA. [Source:RefSeq mRNA;Acc:NM_001098902]	CDH17	0.160061
1	68744151	68.7442	BovineHD0100019439	rs134314619	ENSBTAG00000021964	14	72437129	72525873	72.4371	1569.51	5.90555	1.6e-08	0.0217755	0.209224	0.170466	trans	Bos taurus cadherin 17, LI cadherin (liver-intestine) (CDH17), mRNA. [Source:RefSeq mRNA;Acc:NM_001098902]	CDH17	0.160061
1	68754670	68.7547	BovineHD0100019441	rs132713863	ENSBTAG00000021964	14	72437129	72525873	72.4371	1569.51	-5.90555	1.6e-08	0.0217755	-0.209224	0.170466	trans	Bos taurus cadherin 17, LI cadherin (liver-intestine) (CDH17), mRNA. [Source:RefSeq mRNA;Acc:NM_001098902]	CDH17	0.160061
1	68769144	68.7691	BovineHD0100019444	rs110699106	ENSBTAG00000021964	14	72437129	72525873	72.4371	1569.51	-5.90555	1.6e-08	0.0217755	-0.209224	0.170466	trans	Bos taurus cadherin 17, LI cadherin (liver-intestine) (CDH17), mRNA. [Source:RefSeq mRNA;Acc:NM_001098902]	CDH17	0.160061
1	68773352	68.7734	BovineHD0100019445	rs109056035	ENSBTAG00000021964	14	72437129	72525873	72.4371	1569.51	-5.90555	1.6e-08	0.0217755	-0.209224	0.170466	trans	Bos taurus cadherin 17, LI cadherin (liver-intestine) (CDH17), mRNA. [Source:RefSeq mRNA;Acc:NM_001098902]	CDH17	0.160061
1	68956415	68.9564	BovineHD0100019508	rs132989618	ENSBTAG00000012774	16	3574454	3605372	3.57445	1670.59	-5.81458	2.55e-08	0.0265787	-2.465	5.64642	trans	Bos taurus RAB7B, member RAS oncogene family (RAB7B), mRNA. [Source:RefSeq mRNA;Acc:NM_001078013]	RAB7B	0.148282
1	68966218	68.9662	Hapmap59979-rs29025402	rs29025402	ENSBTAG00000012774	16	3574454	3605372	3.57445	1670.59	-5.77751	3.08e-08	0.0284897	-2.49591	5.64642	trans	Bos taurus RAB7B, member RAS oncogene family (RAB7B), mRNA. [Source:RefSeq mRNA;Acc:NM_001078013]	RAB7B	0.147235
1	73040137	73.0401	BovineHD0100020927	rs137121579	ENSBTAG00000015654	4	12389567	12423459	12.3896	429.22	5.91783	1.51e-08	0.0212521	1.93171	1.67368	trans	Bos taurus paraoxonase 1 (PON1), mRNA. [Source:RefSeq mRNA;Acc:NM_001046269]	PON1	0.161313
1	75129810	75.1298	BovineHD0100021533	rs135237570	ENSBTAG00000010008	15	24209210	24254092	24.2092	1605.93	5.7794	3.05e-08	0.0283847	0.624835	0.643731	trans	tetratricopeptide repeat domain 12 [Source:HGNC Symbol;Acc:HGNC:23700]	TTC12	0.15074
1	75129810	75.1298	BovineHD0100021533	rs135237570	ENSBTAG00000001851	18	24066409	24098654	24.0664	1847.97	6.01827	8.98e-09	0.017314	7.44567	9.48171	trans	Bos taurus carboxylesterase 1 (monocyte/macrophage serine esterase 1) (CES1), mRNA. [Source:RefSeq mRNA;Acc:NM_001046018]	0	0.160958
1	76512007	76.512	BovineHD0100022051	rs110322936	ENSBTAG00000001842	3	33768050	33770824	33.7681	329.168	5.60255	7.38e-08	0.0439344	70.0854	110.839	trans	Bos taurus glutathione S-transferase mu 3 (brain) (GSTM3), mRNA. [Source:RefSeq mRNA;Acc:NM_001046560]	GSTM3	0.136549
1	83774581	83.7746	BovineHD0100023985	rs109652371	ENSBTAG00000014460	1	83860274	83914710	83.8603	83.8603	4.38951	1.89e-05	0.0388901	2.19923	26.6296	cis	Bos taurus presenilin associated, rhomboid-like (PARL), mRNA. [Source:RefSeq mRNA;Acc:NM_001015596]	PARL	0.0884478
1	84480221	84.4802	BovineHD0100024202	rs43255057	ENSBTAG00000006548	1	84574883	84633174	84.5749	84.5749	-4.81915	2.95e-06	0.0139354	-1.44659	8.21337	cis	Bos taurus methylcrotonoyl-CoA carboxylase 1 (alpha) (MCCC1), mRNA. [Source:RefSeq mRNA;Acc:NM_001205758]	MCCC1	0.0928871
1	84505560	84.5056	BovineHD0100024207	rs42558288	ENSBTAG00000006548	1	84574883	84633174	84.5749	84.5749	-4.81915	2.95e-06	0.0139354	-1.44659	8.21337	cis	Bos taurus methylcrotonoyl-CoA carboxylase 1 (alpha) (MCCC1), mRNA. [Source:RefSeq mRNA;Acc:NM_001205758]	MCCC1	0.111481
1	84511539	84.5115	BovineHD0100024211	rs42558326	ENSBTAG00000006548	1	84574883	84633174	84.5749	84.5749	-4.81915	2.95e-06	0.0139354	-1.44659	8.21337	cis	Bos taurus methylcrotonoyl-CoA carboxylase 1 (alpha) (MCCC1), mRNA. [Source:RefSeq mRNA;Acc:NM_001205758]	MCCC1	0.111481
1	84562595	84.5626	BovineHD0100024227	rs136567853	ENSBTAG00000006548	1	84574883	84633174	84.5749	84.5749	-5.22475	4.58e-07	0.0033214	-1.55423	8.21337	cis	Bos taurus methylcrotonoyl-CoA carboxylase 1 (alpha) (MCCC1), mRNA. [Source:RefSeq mRNA;Acc:NM_001205758]	MCCC1	0.111481
1	84640977	84.641	BovineHD0100024247	rs137073255	ENSBTAG00000006548	1	84574883	84633174	84.5749	84.5749	-4.80424	3.16e-06	0.014592	-1.50329	8.21337	cis	Bos taurus methylcrotonoyl-CoA carboxylase 1 (alpha) (MCCC1), mRNA. [Source:RefSeq mRNA;Acc:NM_001205758]	MCCC1	0.128358
1	84863616	84.8636	BovineHD0100024297	rs43244621	ENSBTAG00000006548	1	84574883	84633174	84.5749	84.5749	-4.62066	7.07e-06	0.023376	-1.32886	8.21337	cis	Bos taurus methylcrotonoyl-CoA carboxylase 1 (alpha) (MCCC1), mRNA. [Source:RefSeq mRNA;Acc:NM_001205758]	MCCC1	0.107393
1	84874525	84.8745	BovineHD0100024303	rs134014064	ENSBTAG00000006548	1	84574883	84633174	84.5749	84.5749	-4.62066	7.07e-06	0.023376	-1.32886	8.21337	cis	Bos taurus methylcrotonoyl-CoA carboxylase 1 (alpha) (MCCC1), mRNA. [Source:RefSeq mRNA;Acc:NM_001205758]	MCCC1	0.0997719
1	84884382	84.8844	BovineHD0100024305	rs136804068	ENSBTAG00000006548	1	84574883	84633174	84.5749	84.5749	-4.56681	8.91e-06	0.0255202	-1.31561	8.21337	cis	Bos taurus methylcrotonoyl-CoA carboxylase 1 (alpha) (MCCC1), mRNA. [Source:RefSeq mRNA;Acc:NM_001205758]	MCCC1	0.0997719
1	86667210	86.6672	BovineHD0100024689	rs133689348	ENSBTAG00000023513	1	86666813	86672081	86.6668	86.6668	4.63094	6.76e-06	0.0231383	17.293	71.6411	cis	Bos taurus DnaJ (Hsp40) homolog, subfamily C, member 19 (DNAJC19), mRNA. [Source:RefSeq mRNA;Acc:NM_001034458]	DNAJC19	0.0982102
1	86689214	86.6892	BovineHD0100024693	rs136359303	ENSBTAG00000023513	1	86666813	86672081	86.6668	86.6668	4.63094	6.76e-06	0.0231383	17.293	71.6411	cis	Bos taurus DnaJ (Hsp40) homolog, subfamily C, member 19 (DNAJC19), mRNA. [Source:RefSeq mRNA;Acc:NM_001034458]	DNAJC19	0.102885
1	86697491	86.6975	BovineHD0100024695	rs134512250	ENSBTAG00000023513	1	86666813	86672081	86.6668	86.6668	-4.63094	6.76e-06	0.0231383	-17.293	71.6411	cis	Bos taurus DnaJ (Hsp40) homolog, subfamily C, member 19 (DNAJC19), mRNA. [Source:RefSeq mRNA;Acc:NM_001034458]	DNAJC19	0.102885
1	86700337	86.7003	BovineHD0100024696	rs136343050	ENSBTAG00000023513	1	86666813	86672081	86.6668	86.6668	4.63094	6.76e-06	0.0231383	17.293	71.6411	cis	Bos taurus DnaJ (Hsp40) homolog, subfamily C, member 19 (DNAJC19), mRNA. [Source:RefSeq mRNA;Acc:NM_001034458]	DNAJC19	0.102885
1	86707213	86.7072	BovineHD0100024698	rs134539497	ENSBTAG00000023513	1	86666813	86672081	86.6668	86.6668	4.63094	6.76e-06	0.0231383	17.293	71.6411	cis	Bos taurus DnaJ (Hsp40) homolog, subfamily C, member 19 (DNAJC19), mRNA. [Source:RefSeq mRNA;Acc:NM_001034458]	DNAJC19	0.102885
1	86726259	86.7263	BovineHD0100024702	rs136086083	ENSBTAG00000023513	1	86666813	86672081	86.6668	86.6668	4.63094	6.76e-06	0.0231383	17.293	71.6411	cis	Bos taurus DnaJ (Hsp40) homolog, subfamily C, member 19 (DNAJC19), mRNA. [Source:RefSeq mRNA;Acc:NM_001034458]	DNAJC19	0.102885
1	86728755	86.7288	BovineHD0100046764	rs135479405	ENSBTAG00000023513	1	86666813	86672081	86.6668	86.6668	-4.68954	5.24e-06	0.0199669	-17.5183	71.6411	cis	Bos taurus DnaJ (Hsp40) homolog, subfamily C, member 19 (DNAJC19), mRNA. [Source:RefSeq mRNA;Acc:NM_001034458]	DNAJC19	0.102885
1	86739304	86.7393	BovineHD0100024704	rs134657188	ENSBTAG00000023513	1	86666813	86672081	86.6668	86.6668	-4.63094	6.76e-06	0.0231383	-17.293	71.6411	cis	Bos taurus DnaJ (Hsp40) homolog, subfamily C, member 19 (DNAJC19), mRNA. [Source:RefSeq mRNA;Acc:NM_001034458]	DNAJC19	0.105124
1	87222454	87.2225	BovineHD0100024795	rs132673311	ENSBTAG00000009545	30	131866408	131954986	131.866	2643.96	-5.95173	1.27e-08	0.0198816	-1.04474	2.72497	trans	protein phosphatase, EF-hand calcium binding domain 1 [Source:HGNC Symbol;Acc:HGNC:9243]	PPEF1	0.15402
1	87245143	87.2451	BovineHD0100024803	rs137656742	ENSBTAG00000009545	30	131866408	131954986	131.866	2643.96	-5.80203	2.72e-08	0.0270106	-1.03052	2.72497	trans	protein phosphatase, EF-hand calcium binding domain 1 [Source:HGNC Symbol;Acc:HGNC:9243]	PPEF1	0.147738
1	87401351	87.4014	BovineHD0100024854	rs42481686	ENSBTAG00000019670	1	116881872	116882819	116.882	116.882	-5.70898	4.34e-08	0.0339677	-2.38919	1.0742	trans	succinate receptor 1 [Source:HGNC Symbol;Acc:HGNC:4542]	SUCNR1	0.146942
1	87401351	87.4014	BovineHD0100024854	rs42481686	ENSBTAG00000014153	1	144752392	144773115	144.752	144.752	-5.97729	1.11e-08	0.0187636	-2.78119	8.70041	trans	Bos taurus PBX/knotted 1 homeobox 1 (PKNOX1), mRNA. [Source:RefSeq mRNA;Acc:NM_001046350]	PKNOX1	0.163345
1	87401351	87.4014	BovineHD0100024854	rs42481686	ENSBTAG00000001132	2	52584334	52897314	52.5843	210.924	-6.12785	5.07e-09	0.0139979	-3.14971	8.35461	trans	Bos taurus glycosyltransferase-like domain containing 1 (GTDC1), mRNA. [Source:RefSeq mRNA;Acc:NM_001076035]	GTDC1	0.166807
1	87401351	87.4014	BovineHD0100024854	rs42481686	ENSBTAG00000011973	6	38754415	38754897	38.7544	697.604	-5.83877	2.26e-08	0.0250671	-6.12966	3.2714	trans	Bos taurus DDB1 and CUL4 associated factor 16 (DCAF16), mRNA. [Source:RefSeq mRNA;Acc:NM_001078147]	DCAF16	0.152927
1	87401351	87.4014	BovineHD0100024854	rs42481686	ENSBTAG00000021940	6	45940147	46057441	45.9401	704.79	-5.7196	4.12e-08	0.0329648	-3.4506	7.74596	trans	Bos taurus coiled-coil domain containing 149 (CCDC149), mRNA. [Source:RefSeq mRNA;Acc:NM_001191519]	CCDC149	0.147277
1	87401351	87.4014	BovineHD0100024854	rs42481686	ENSBTAG00000020648	6	70187886	70585267	70.1879	729.038	-5.80684	2.65e-08	0.0268401	-3.11944	10.8048	trans	Bos taurus sec1 family domain containing 2 (SCFD2), mRNA. [Source:RefSeq mRNA;Acc:NM_001078005]	SCFD2	0.14826
1	87401351	87.4014	BovineHD0100024854	rs42481686	ENSBTAG00000000885	8	99849410	99850892	99.8494	990.799	-6.16703	4.13e-09	0.0129968	-3.10573	4.3943	trans	Uncharacterized protein [Source:UniProtKB/TrEMBL;Acc:G3MWU5]	0	0.165586
1	87401351	87.4014	BovineHD0100024854	rs42481686	ENSBTAG00000001949	11	1953347	1958756	1.95335	1216.31	-5.68172	4.98e-08	0.0361964	-4.32869	4.72378	trans	Bos taurus zinc finger protein 2 (ZNF2), mRNA. [Source:RefSeq mRNA;Acc:NM_001046446]	ZNF2	0.146232
1	87401351	87.4014	BovineHD0100024854	rs42481686	ENSBTAG00000019864	14	2235034	2240765	2.23503	1499.31	-5.57567	8.42e-08	0.0468318	-2.13006	1.67197	trans	mitogen-activated protein kinase 15 [Source:HGNC Symbol;Acc:HGNC:24667]	MAPK15	0.141608
1	87401351	87.4014	BovineHD0100024854	rs42481686	ENSBTAG00000005156	15	22701525	22707582	22.7015	1604.42	-6.44168	9.54e-10	0.00786524	-2.04233	3.3144	trans	Bos taurus PIH1 domain containing 2 (PIH1D2), mRNA. [Source:RefSeq mRNA;Acc:NM_001038189]	PIH1D2	0.183271
1	87401351	87.4014	BovineHD0100024854	rs42481686	ENSBTAG00000009636	18	35795189	35803175	35.7952	1859.7	-5.56911	8.7e-08	0.0476719	-4.72743	22.3953	trans	Bos taurus solute carrier family 7, member 6 opposite strand (SLC7A6OS), mRNA. [Source:RefSeq mRNA;Acc:NM_001075567]	SLC7A6OS	0.139469
1	87401351	87.4014	BovineHD0100024854	rs42481686	ENSBTAG00000010403	18	43568646	43572422	43.5686	1867.47	-6.13456	4.9e-09	0.0137971	-3.56255	5.15435	trans	Bos taurus chromosome 18 open reading frame, human C19orf40 (C18H19orf40), mRNA. [Source:RefSeq mRNA;Acc:NM_001046062]	FAAP24	0.166324
1	87401351	87.4014	BovineHD0100024854	rs42481686	ENSBTAG00000014825	19	20177847	20307081	20.1778	1910.08	-6.06073	7.2e-09	0.0160596	-2.03646	5.62161	trans	Bos taurus nemo-like kinase (NLK), mRNA. [Source:RefSeq mRNA;Acc:NM_001193253]	NLK	0.16458
1	87401351	87.4014	BovineHD0100024854	rs42481686	ENSBTAG00000009228	19	56222967	56247688	56.223	1946.12	-5.68862	4.81e-08	0.0355964	-6.50062	51.2765	trans	Bos taurus signal recognition particle 68kDa (SRP68), mRNA. [Source:RefSeq mRNA;Acc:NM_001101179]	SRP68	0.144769
1	87401351	87.4014	BovineHD0100024854	rs42481686	ENSBTAG00000022751	22	2807583	2978687	2.80758	2100.41	-5.66926	5.3e-08	0.0372614	-1.9825	1.50679	trans	zinc finger, CW type with PWWP domain 2 [Source:HGNC Symbol;Acc:HGNC:23574]	ZCWPW2	0.146246
1	87401351	87.4014	BovineHD0100024854	rs42481686	ENSBTAG00000025617	23	10528444	10544184	10.5284	2169.57	-5.75409	3.46e-08	0.030185	-11.6008	56.1541	trans	Bos taurus ribosomal protein S4, Y-linked 1 (RPS4Y1), mRNA. [Source:RefSeq mRNA;Acc:NM_001082422]	RPS4Y1	0.14979
1	87401351	87.4014	BovineHD0100024854	rs42481686	ENSBTAG00000020209	25	2744938	2746130	2.74494	2277.02	-5.89175	1.72e-08	0.0224432	-1.8991	1.15301	trans	tigger transposable element derived 7 [Source:HGNC Symbol;Acc:HGNC:18331]	TIGD7	0.156882
1	87401351	87.4014	BovineHD0100024854	rs42481686	ENSBTAG00000009383	26	14042393	14087768	14.0424	2331.22	-5.63157	6.39e-08	0.0408424	-0.527416	0.449845	trans	Bos taurus kinesin family member 11 (KIF11), mRNA. [Source:RefSeq mRNA;Acc:NM_001192185]	KIF11	0.143628
1	87401351	87.4014	BovineHD0100024854	rs42481686	ENSBTAG00000000221	28	7946840	7966130	7.94684	2422.22	-6.20351	3.41e-09	0.0119528	-1.87072	5.93275	trans	Bos taurus RNA binding motif protein 34 (RBM34), mRNA. [Source:RefSeq mRNA;Acc:NM_001110082]	RBM34	0.17041
1	87407221	87.4072	BovineHD0100024856	rs42481672	ENSBTAG00000019670	1	116881872	116882819	116.882	116.882	-5.70898	4.34e-08	0.0339677	-2.38919	1.0742	trans	succinate receptor 1 [Source:HGNC Symbol;Acc:HGNC:4542]	SUCNR1	0.146942
1	87407221	87.4072	BovineHD0100024856	rs42481672	ENSBTAG00000014153	1	144752392	144773115	144.752	144.752	-5.97729	1.11e-08	0.0187636	-2.78119	8.70041	trans	Bos taurus PBX/knotted 1 homeobox 1 (PKNOX1), mRNA. [Source:RefSeq mRNA;Acc:NM_001046350]	PKNOX1	0.163345
1	87407221	87.4072	BovineHD0100024856	rs42481672	ENSBTAG00000001132	2	52584334	52897314	52.5843	210.924	-6.12785	5.07e-09	0.0139979	-3.14971	8.35461	trans	Bos taurus glycosyltransferase-like domain containing 1 (GTDC1), mRNA. [Source:RefSeq mRNA;Acc:NM_001076035]	GTDC1	0.166807
1	87407221	87.4072	BovineHD0100024856	rs42481672	ENSBTAG00000011973	6	38754415	38754897	38.7544	697.604	-5.83877	2.26e-08	0.0250671	-6.12966	3.2714	trans	Bos taurus DDB1 and CUL4 associated factor 16 (DCAF16), mRNA. [Source:RefSeq mRNA;Acc:NM_001078147]	DCAF16	0.152927
1	87407221	87.4072	BovineHD0100024856	rs42481672	ENSBTAG00000021940	6	45940147	46057441	45.9401	704.79	-5.7196	4.12e-08	0.0329648	-3.4506	7.74596	trans	Bos taurus coiled-coil domain containing 149 (CCDC149), mRNA. [Source:RefSeq mRNA;Acc:NM_001191519]	CCDC149	0.147277
1	87407221	87.4072	BovineHD0100024856	rs42481672	ENSBTAG00000020648	6	70187886	70585267	70.1879	729.038	-5.80684	2.65e-08	0.0268401	-3.11944	10.8048	trans	Bos taurus sec1 family domain containing 2 (SCFD2), mRNA. [Source:RefSeq mRNA;Acc:NM_001078005]	SCFD2	0.14826
1	87407221	87.4072	BovineHD0100024856	rs42481672	ENSBTAG00000000885	8	99849410	99850892	99.8494	990.799	-6.16703	4.13e-09	0.0129968	-3.10573	4.3943	trans	Uncharacterized protein [Source:UniProtKB/TrEMBL;Acc:G3MWU5]	0	0.165586
1	87407221	87.4072	BovineHD0100024856	rs42481672	ENSBTAG00000001949	11	1953347	1958756	1.95335	1216.31	-5.68172	4.98e-08	0.0361964	-4.32869	4.72378	trans	Bos taurus zinc finger protein 2 (ZNF2), mRNA. [Source:RefSeq mRNA;Acc:NM_001046446]	ZNF2	0.146232
1	87407221	87.4072	BovineHD0100024856	rs42481672	ENSBTAG00000019864	14	2235034	2240765	2.23503	1499.31	-5.57567	8.42e-08	0.0468318	-2.13006	1.67197	trans	mitogen-activated protein kinase 15 [Source:HGNC Symbol;Acc:HGNC:24667]	MAPK15	0.141608
1	87407221	87.4072	BovineHD0100024856	rs42481672	ENSBTAG00000005156	15	22701525	22707582	22.7015	1604.42	-6.44168	9.54e-10	0.00786524	-2.04233	3.3144	trans	Bos taurus PIH1 domain containing 2 (PIH1D2), mRNA. [Source:RefSeq mRNA;Acc:NM_001038189]	PIH1D2	0.183271
1	87407221	87.4072	BovineHD0100024856	rs42481672	ENSBTAG00000009636	18	35795189	35803175	35.7952	1859.7	-5.56911	8.7e-08	0.0476719	-4.72743	22.3953	trans	Bos taurus solute carrier family 7, member 6 opposite strand (SLC7A6OS), mRNA. [Source:RefSeq mRNA;Acc:NM_001075567]	SLC7A6OS	0.139469
1	87407221	87.4072	BovineHD0100024856	rs42481672	ENSBTAG00000010403	18	43568646	43572422	43.5686	1867.47	-6.13456	4.9e-09	0.0137971	-3.56255	5.15435	trans	Bos taurus chromosome 18 open reading frame, human C19orf40 (C18H19orf40), mRNA. [Source:RefSeq mRNA;Acc:NM_001046062]	FAAP24	0.166324
1	87407221	87.4072	BovineHD0100024856	rs42481672	ENSBTAG00000014825	19	20177847	20307081	20.1778	1910.08	-6.06073	7.2e-09	0.0160596	-2.03646	5.62161	trans	Bos taurus nemo-like kinase (NLK), mRNA. [Source:RefSeq mRNA;Acc:NM_001193253]	NLK	0.16458
1	87407221	87.4072	BovineHD0100024856	rs42481672	ENSBTAG00000009228	19	56222967	56247688	56.223	1946.12	-5.68862	4.81e-08	0.0355964	-6.50062	51.2765	trans	Bos taurus signal recognition particle 68kDa (SRP68), mRNA. [Source:RefSeq mRNA;Acc:NM_001101179]	SRP68	0.144769
1	87407221	87.4072	BovineHD0100024856	rs42481672	ENSBTAG00000022751	22	2807583	2978687	2.80758	2100.41	-5.66926	5.3e-08	0.0372614	-1.9825	1.50679	trans	zinc finger, CW type with PWWP domain 2 [Source:HGNC Symbol;Acc:HGNC:23574]	ZCWPW2	0.146246
1	87407221	87.4072	BovineHD0100024856	rs42481672	ENSBTAG00000025617	23	10528444	10544184	10.5284	2169.57	-5.75409	3.46e-08	0.030185	-11.6008	56.1541	trans	Bos taurus ribosomal protein S4, Y-linked 1 (RPS4Y1), mRNA. [Source:RefSeq mRNA;Acc:NM_001082422]	RPS4Y1	0.14979
1	87407221	87.4072	BovineHD0100024856	rs42481672	ENSBTAG00000020209	25	2744938	2746130	2.74494	2277.02	-5.89175	1.72e-08	0.0224432	-1.8991	1.15301	trans	tigger transposable element derived 7 [Source:HGNC Symbol;Acc:HGNC:18331]	TIGD7	0.156882
1	87407221	87.4072	BovineHD0100024856	rs42481672	ENSBTAG00000009383	26	14042393	14087768	14.0424	2331.22	-5.63157	6.39e-08	0.0408424	-0.527416	0.449845	trans	Bos taurus kinesin family member 11 (KIF11), mRNA. [Source:RefSeq mRNA;Acc:NM_001192185]	KIF11	0.143628
1	87407221	87.4072	BovineHD0100024856	rs42481672	ENSBTAG00000000221	28	7946840	7966130	7.94684	2422.22	-6.20351	3.41e-09	0.0119528	-1.87072	5.93275	trans	Bos taurus RNA binding motif protein 34 (RBM34), mRNA. [Source:RefSeq mRNA;Acc:NM_001110082]	RBM34	0.17041
1	88333592	88.3336	BovineHD0100025121	rs133144362	ENSBTAG00000013219	1	87792267	87930510	87.7923	87.7923	-4.30712	2.66e-05	0.0459149	-0.0809623	0.23886	cis	peroxisomal biogenesis factor 5-like [Source:HGNC Symbol;Acc:HGNC:30024]	PEX5L	0.102885
1	88340516	88.3405	BovineHD0100025123	rs134648994	ENSBTAG00000013219	1	87792267	87930510	87.7923	87.7923	-4.30712	2.66e-05	0.0459149	-0.0809623	0.23886	cis	peroxisomal biogenesis factor 5-like [Source:HGNC Symbol;Acc:HGNC:30024]	PEX5L	0.0892457
1	106184789	106.185	BovineHD0100030120	rs43012657	ENSBTAG00000020984	2	23644876	23974945	23.6449	181.985	-5.9385	1.35e-08	0.0202636	-0.458641	1.1743	trans	Rap guanine nucleotide exchange factor (GEF) 4 [Source:HGNC Symbol;Acc:HGNC:16626]	RAPGEF4	0.162791
1	109579455	109.579	BovineHD0100031062	rs135817828	ENSBTAG00000020940	28	35318690	35360793	35.3187	2449.59	-5.61254	7.02e-08	0.0428874	-5.57206	66.8035	trans	annexin A11 [Source:RefSeq peptide;Acc:NP_776927]	ANXA11	0.141254
1	110297015	110.297	BovineHD0100031232	rs134269360	ENSBTAG00000013185	7	70297936	70348692	70.2979	848.608	5.72285	4.05e-08	0.0326662	1.9896	2.62881	trans	Bos taurus T-cell immunoglobulin and mucin domain containing 4 (TIMD4), mRNA. [Source:RefSeq mRNA;Acc:NM_001075320]	TIMD4	0.145508
1	110299855	110.3	BTB-00006126	rs43219754	ENSBTAG00000014546	5	100280955	100295523	100.281	637.941	-5.74949	3.54e-08	0.0305056	-0.366572	0.346736	trans	C-type lectin domain family 7, member A [Source:HGNC Symbol;Acc:HGNC:14558]	CLEC7A	0.150954
1	112504494	112.504	BovineHD0100031833	rs134492319	ENSBTAG00000019871	17	75002775	75006770	75.0028	1823.74	-5.67207	5.22e-08	0.0369897	-4.36576	14.3224	trans	tRNA methyltransferase 2 homolog A (S. cerevisiae) [Source:HGNC Symbol;Acc:HGNC:24974]	TRMT2A	0.13763
1	112504494	112.504	BovineHD0100031833	rs134492319	ENSBTAG00000018863	27	14110851	14163989	14.1109	2382.97	-5.74497	3.62e-08	0.0307866	-1.9611	2.82078	trans	Bos taurus coiled-coil domain containing 111 (CCDC111), mRNA. [Source:RefSeq mRNA;Acc:NM_001075488]	PRIMPOL	0.152408
1	112513766	112.514	BovineHD0100031836	rs134590244	ENSBTAG00000026994	2	6038403	6113008	6.0384	164.378	6.15623	4.37e-09	0.013134	5.41881	3.79404	trans	Bos taurus small membrane A-kinase anchor protein (C2H2orf88), mRNA. [Source:RefSeq mRNA;Acc:NM_001076991]	C2H2orf88	0.16698
1	112513766	112.514	BovineHD0100031836	rs134590244	ENSBTAG00000005239	2	100306471	100307061	100.306	258.646	5.56914	8.7e-08	0.0476719	23.4606	7.99332	trans	Uncharacterized protein [Source:UniProtKB/TrEMBL;Acc:E1BMX8]	0	0.140544
1	112513766	112.514	BovineHD0100031836	rs134590244	ENSBTAG00000014967	2	134512629	134616219	134.513	292.853	5.93568	1.37e-08	0.0204066	1.68563	2.19363	trans	Uncharacterized protein [Source:UniProtKB/TrEMBL;Acc:E1BKL5]	PAX7	0.159987
1	112513766	112.514	BovineHD0100031836	rs134590244	ENSBTAG00000001599	3	20746037	20755994	20.746	316.146	5.57615	8.4e-08	0.0467941	0.533064	0.19513	trans	Bos taurus synaptic vesicle glycoprotein 2A (SV2A), mRNA. [Source:RefSeq mRNA;Acc:NM_173962]	SV2A	0.140261
1	112513766	112.514	BovineHD0100031836	rs134590244	ENSBTAG00000008501	3	82580748	82582193	82.5807	377.981	6.01204	9.27e-09	0.0174888	1.6486	0.844974	trans	forkhead box D3 [Source:HGNC Symbol;Acc:HGNC:3804]	FOXD3	0.162322
1	112513766	112.514	BovineHD0100031836	rs134590244	ENSBTAG00000009819	3	103238486	103242373	103.238	398.638	5.59998	7.47e-08	0.0442508	1.23464	0.712124	trans	cell division cycle 20 [Source:HGNC Symbol;Acc:HGNC:1723]	CDC20	0.140558
1	112513766	112.514	BovineHD0100031836	rs134590244	ENSBTAG00000024115	3	105414636	105435303	105.415	400.815	5.96471	1.18e-08	0.019295	1.44147	1.57503	trans	forkhead box O6 [Source:HGNC Symbol;Acc:HGNC:24814]	FOXO6	0.158176
1	112513766	112.514	BovineHD0100031836	rs134590244	ENSBTAG00000002356	6	61036570	61069416	61.0366	719.887	5.79957	2.75e-08	0.0271953	1.22456	0.604145	trans	Bos taurus RNA binding motif protein 47 (RBM47), mRNA. [Source:RefSeq mRNA;Acc:NM_001206034]	DKFZP686F02235	0.150704
1	112513766	112.514	BovineHD0100031836	rs134590244	ENSBTAG00000014038	6	92150076	92191145	92.1501	751	5.55957	9.12e-08	0.0488954	1.12975	0.389637	trans	Bos taurus cyclin-dependent kinase-like 2 (CDC2-related kinase) (CDKL2), mRNA. [Source:RefSeq mRNA;Acc:NM_001103274]	CDKL2	0.139528
1	112513766	112.514	BovineHD0100031836	rs134590244	ENSBTAG00000020213	7	71145783	71156120	71.1458	849.456	5.85637	2.06e-08	0.0240123	1.93843	0.992124	trans	NIPA-like domain containing 4 [Source:HGNC Symbol;Acc:HGNC:28018]	NIPAL4	0.151206
1	112513766	112.514	BovineHD0100031836	rs134590244	ENSBTAG00000018996	9	98421510	99568077	98.4215	1102.76	5.56693	8.79e-08	0.0479184	8.17233	4.64788	trans	Bos taurus parkinson protein 2, E3 ubiquitin protein ligase (parkin) (PARK2), mRNA. [Source:RefSeq mRNA;Acc:NM_001199065]	PARK2	0.141376
1	112513766	112.514	BovineHD0100031836	rs134590244	ENSBTAG00000010235	10	20698785	20704721	20.6988	1130.75	5.76217	3.32e-08	0.0295671	2.92269	12.2179	trans	Bos taurus chromosome 10 open reading frame, human C14orf21 (C10H14orf21), mRNA. [Source:RefSeq mRNA;Acc:NM_001103265]	C10H14orf21	0.1504
1	112513766	112.514	BovineHD0100031836	rs134590244	ENSBTAG00000020828	11	49390250	49396081	49.3903	1263.75	5.81692	2.52e-08	0.0264822	2.84516	0.653057	trans	SH2 domain containing 6 [Source:HGNC Symbol;Acc:HGNC:30439]	SH2D6	0.15295
1	112513766	112.514	BovineHD0100031836	rs134590244	ENSBTAG00000015490	11	78292606	78322321	78.2926	1292.65	5.584	8.08e-08	0.045889	2.5725	3.90886	trans	HCLS1 binding protein 3 [Source:HGNC Symbol;Acc:HGNC:24979]	HS1BP3	0.137114
1	112513766	112.514	BovineHD0100031836	rs134590244	ENSBTAG00000001785	13	53261635	53304213	53.2616	1466.09	5.59466	7.67e-08	0.0447689	0.83921	0.484456	trans	Bos taurus transglutaminase 3 (E polypeptide, protein-glutamine-gamma-glutamyltransferase) (TGM3), mRNA. [Source:RefSeq mRNA;Acc:NM_001101848]	TGM3	0.137042
1	112513766	112.514	BovineHD0100031836	rs134590244	ENSBTAG00000009255	15	47108929	47171016	47.1089	1628.83	5.74898	3.55e-08	0.0305547	0.684621	0.23513	trans	dynein heavy chain domain 1 [Source:HGNC Symbol;Acc:HGNC:26532]	DNHD1	0.147731
1	112513766	112.514	BovineHD0100031836	rs134590244	ENSBTAG00000013849	16	13213115	13240290	13.2131	1680.23	5.69224	4.72e-08	0.0352753	1.58744	0.397772	trans	Bos taurus regulator of G-protein signaling 13 (RGS13), mRNA. [Source:RefSeq mRNA;Acc:NM_001080232]	RGS13	0.144612
1	112513766	112.514	BovineHD0100031836	rs134590244	ENSBTAG00000020837	16	50811142	50834864	50.8111	1717.83	5.63847	6.17e-08	0.0401359	0.748851	0.329585	trans	Bos taurus Rho guanine nucleotide exchange factor (GEF) 16 (ARHGEF16), mRNA. [Source:RefSeq mRNA;Acc:NM_001101998]	ARHGEF16	0.1421
1	112513766	112.514	BovineHD0100031836	rs134590244	ENSBTAG00000019278	17	55103142	55169764	55.1031	1803.84	5.55846	9.17e-08	0.0490622	0.58592	0.335078	trans	kinetochore associated 1 [Source:HGNC Symbol;Acc:HGNC:17255]	KNTC1	0.141716
1	112513766	112.514	BovineHD0100031836	rs134590244	ENSBTAG00000019871	17	75002775	75006770	75.0028	1823.74	5.98013	1.09e-08	0.0186098	4.97969	14.3224	trans	tRNA methyltransferase 2 homolog A (S. cerevisiae) [Source:HGNC Symbol;Acc:HGNC:24974]	TRMT2A	0.154287
1	112513766	112.514	BovineHD0100031836	rs134590244	ENSBTAG00000011530	18	14302696	14321678	14.3027	1838.2	5.9822	1.08e-08	0.0185403	3.73603	11.2623	trans	Bos taurus cadherin 15, type 1, M-cadherin (myotubule) (CDH15), mRNA. [Source:RefSeq mRNA;Acc:NM_001102066]	CDH15	0.156337
1	112513766	112.514	BovineHD0100031836	rs134590244	ENSBTAG00000018518	19	14950018	14956393	14.95	1904.85	5.75168	3.5e-08	0.0303281	3.52756	1.87249	trans	Bos taurus RAS-like, family 10, member B (RASL10B), mRNA. [Source:RefSeq mRNA;Acc:NM_001192556]	RASL10B	0.150266
1	112513766	112.514	BovineHD0100031836	rs134590244	ENSBTAG00000007581	19	34084460	34104983	34.0845	1923.98	5.86759	1.95e-08	0.0233535	3.74191	4.48642	trans	Bos taurus adenosine A2b receptor (ADORA2B), mRNA. [Source:RefSeq mRNA;Acc:NM_001075925]	ADORA2B	0.153601
1	112513766	112.514	BovineHD0100031836	rs134590244	ENSBTAG00000000540	19	34668035	34672049	34.668	1924.57	5.58197	8.17e-08	0.0461088	1.13631	0.401036	trans	ring finger protein 112 [Source:HGNC Symbol;Acc:HGNC:12968]	RNF112	0.141491
1	112513766	112.514	BovineHD0100031836	rs134590244	ENSBTAG00000005174	21	22046770	22056010	22.0468	2048.05	5.64606	5.94e-08	0.039543	2.48568	2.06912	trans	Bos taurus GDP-D-glucose phosphorylase 1 (GDPGP1), mRNA. [Source:RefSeq mRNA;Acc:NM_001015629]	GDPGP1	0.143933
1	112513766	112.514	BovineHD0100031836	rs134590244	ENSBTAG00000009760	22	12707030	12724264	12.707	2110.31	5.56258	8.99e-08	0.0484881	2.03548	2.23891	trans	Bos taurus caspase-15 (LOC515736), mRNA. [Source:RefSeq mRNA;Acc:NM_001034509]	0	0.139581
1	112513766	112.514	BovineHD0100031836	rs134590244	ENSBTAG00000018020	22	50723440	50728454	50.7234	2148.32	5.80036	2.74e-08	0.0271346	0.971776	0.805026	trans	Bos taurus guanine nucleotide binding protein (G protein), alpha transducing activity polypeptide 1 (GNAT1), mRNA. [Source:RefSeq mRNA;Acc:NM_181022]	GNAT1	0.14798
1	112513766	112.514	BovineHD0100031836	rs134590244	ENSBTAG00000004877	22	50970363	50987947	50.9704	2148.57	5.60366	7.34e-08	0.0438161	1.0466	0.216218	trans	Bos taurus TRAF interacting protein (TRAIP), mRNA. [Source:RefSeq mRNA;Acc:NM_001102124]	TRAIP	0.141866
1	112513766	112.514	BovineHD0100031836	rs134590244	ENSBTAG00000017542	23	9340955	9353750	9.34095	2168.38	5.76767	3.23e-08	0.0291388	5.4821	11.3075	trans	Bos taurus peroxisome proliferator-activated receptor delta (PPARD), mRNA. [Source:RefSeq mRNA;Acc:NM_001083636]	PPARD	0.142937
1	112513766	112.514	BovineHD0100031836	rs134590244	ENSBTAG00000017284	25	555010	556679	0.55501	2274.84	5.5558	9.29e-08	0.0494626	3.63234	1.64192	trans	rhomboid, veinlet-like 1 (Drosophila) [Source:HGNC Symbol;Acc:HGNC:10007]	RHBDL1	0.137902
1	112513766	112.514	BovineHD0100031836	rs134590244	ENSBTAG00000003169	25	36496907	36505662	36.4969	2310.78	5.62264	6.68e-08	0.0417812	1.15886	0.607202	trans	F-box protein 24 [Source:HGNC Symbol;Acc:HGNC:13595]	FBXO24	0.140788
1	112513766	112.514	BovineHD0100031836	rs134590244	ENSBTAG00000009879	26	24153121	24183826	24.1531	2341.33	5.73671	3.78e-08	0.0314728	4.39767	2.26104	trans	Bos taurus polycomb group ring finger 6 (PCGF6), mRNA. [Source:RefSeq mRNA;Acc:NM_001205620]	0	0.147416
1	112513766	112.514	BovineHD0100031836	rs134590244	ENSBTAG00000019519	26	51657461	51674652	51.6575	2368.84	5.79539	2.81e-08	0.0275162	1.35156	1.01244	trans	Bos taurus PWWP domain containing 2B (PWWP2B), mRNA. [Source:RefSeq mRNA;Acc:NM_001075856]	PWWP2B	0.147567
1	112513766	112.514	BovineHD0100031836	rs134590244	ENSBTAG00000018863	27	14110851	14163989	14.1109	2382.97	6.34789	1.58e-09	0.00889812	2.32539	2.82078	trans	Bos taurus coiled-coil domain containing 111 (CCDC111), mRNA. [Source:RefSeq mRNA;Acc:NM_001075488]	PRIMPOL	0.182586
1	112513766	112.514	BovineHD0100031836	rs134590244	ENSBTAG00000018367	29	37892577	37937146	37.8926	2498.47	5.70855	4.35e-08	0.0339918	1.02629	0.369585	trans	CD6 molecule [Source:HGNC Symbol;Acc:HGNC:1691]	CD6	0.148296
1	112513766	112.514	BovineHD0100031836	rs134590244	ENSBTAG00000001007	30	3646867	3687086	3.64687	2515.74	5.88946	1.74e-08	0.0224912	2.5568	6.56238	trans	solute carrier family 25, member 43 [Source:HGNC Symbol;Acc:HGNC:30557]	SLC25A43	0.153072
1	112513766	112.514	BovineHD0100031836	rs134590244	ENSBTAG00000013548	30	34660685	34674488	34.6607	2546.75	5.68418	4.92e-08	0.0360008	1.19536	0.729896	trans	gamma-aminobutyric acid (GABA) A receptor, epsilon [Source:HGNC Symbol;Acc:HGNC:4085]	GABRE	0.145291
1	112523093	112.523	BovineHD0100031838	rs133915219	ENSBTAG00000019871	17	75002775	75006770	75.0028	1823.74	-5.67207	5.22e-08	0.0369897	-4.36576	14.3224	trans	tRNA methyltransferase 2 homolog A (S. cerevisiae) [Source:HGNC Symbol;Acc:HGNC:24974]	TRMT2A	0.13763
1	112523093	112.523	BovineHD0100031838	rs133915219	ENSBTAG00000018863	27	14110851	14163989	14.1109	2382.97	-5.74497	3.62e-08	0.0307866	-1.9611	2.82078	trans	Bos taurus coiled-coil domain containing 111 (CCDC111), mRNA. [Source:RefSeq mRNA;Acc:NM_001075488]	PRIMPOL	0.152408
1	112526671	112.527	ARS-BFGL-NGS-61822	rs109282322	ENSBTAG00000019871	17	75002775	75006770	75.0028	1823.74	5.67207	5.22e-08	0.0369897	4.36576	14.3224	trans	tRNA methyltransferase 2 homolog A (S. cerevisiae) [Source:HGNC Symbol;Acc:HGNC:24974]	TRMT2A	0.13763
1	112526671	112.527	ARS-BFGL-NGS-61822	rs109282322	ENSBTAG00000018863	27	14110851	14163989	14.1109	2382.97	5.74497	3.62e-08	0.0307866	1.9611	2.82078	trans	Bos taurus coiled-coil domain containing 111 (CCDC111), mRNA. [Source:RefSeq mRNA;Acc:NM_001075488]	PRIMPOL	0.152408
1	112533301	112.533	BovineHD0100031841	rs134010627	ENSBTAG00000019871	17	75002775	75006770	75.0028	1823.74	5.67207	5.22e-08	0.0369897	4.36576	14.3224	trans	tRNA methyltransferase 2 homolog A (S. cerevisiae) [Source:HGNC Symbol;Acc:HGNC:24974]	TRMT2A	0.13763
1	112533301	112.533	BovineHD0100031841	rs134010627	ENSBTAG00000018863	27	14110851	14163989	14.1109	2382.97	5.74497	3.62e-08	0.0307866	1.9611	2.82078	trans	Bos taurus coiled-coil domain containing 111 (CCDC111), mRNA. [Source:RefSeq mRNA;Acc:NM_001075488]	PRIMPOL	0.152408
1	112536108	112.536	BovineHD0100031842	rs41751201	ENSBTAG00000026994	2	6038403	6113008	6.0384	164.378	-5.70562	4.42e-08	0.0341081	-4.92793	3.79404	trans	Bos taurus small membrane A-kinase anchor protein (C2H2orf88), mRNA. [Source:RefSeq mRNA;Acc:NM_001076991]	C2H2orf88	0.146903
1	112536108	112.536	BovineHD0100031842	rs41751201	ENSBTAG00000014967	2	134512629	134616219	134.513	292.853	-5.57266	8.55e-08	0.0472336	-1.54894	2.19363	trans	Uncharacterized protein [Source:UniProtKB/TrEMBL;Acc:E1BKL5]	PAX7	0.143605
1	112536108	112.536	BovineHD0100031842	rs41751201	ENSBTAG00000008501	3	82580748	82582193	82.5807	377.981	-5.80794	2.64e-08	0.0267621	-1.55257	0.844974	trans	forkhead box D3 [Source:HGNC Symbol;Acc:HGNC:3804]	FOXD3	0.153168
1	112536108	112.536	BovineHD0100031842	rs41751201	ENSBTAG00000020213	7	71145783	71156120	71.1458	849.456	-5.62767	6.51e-08	0.0412501	-1.81683	0.992124	trans	NIPA-like domain containing 4 [Source:HGNC Symbol;Acc:HGNC:28018]	NIPAL4	0.141353
1	112536108	112.536	BovineHD0100031842	rs41751201	ENSBTAG00000011530	18	14302696	14321678	14.3027	1838.2	-5.65519	5.68e-08	0.0385853	-3.45382	11.2623	trans	Bos taurus cadherin 15, type 1, M-cadherin (myotubule) (CDH15), mRNA. [Source:RefSeq mRNA;Acc:NM_001102066]	CDH15	0.142211
1	112536108	112.536	BovineHD0100031842	rs41751201	ENSBTAG00000018863	27	14110851	14163989	14.1109	2382.97	-5.86018	2.02e-08	0.0237894	-2.10904	2.82078	trans	Bos taurus coiled-coil domain containing 111 (CCDC111), mRNA. [Source:RefSeq mRNA;Acc:NM_001075488]	PRIMPOL	0.159952
1	112542342	112.542	BovineHD0100031844	rs137126739	ENSBTAG00000019871	17	75002775	75006770	75.0028	1823.74	5.71808	4.15e-08	0.0331101	4.34334	14.3224	trans	tRNA methyltransferase 2 homolog A (S. cerevisiae) [Source:HGNC Symbol;Acc:HGNC:24974]	TRMT2A	0.140545
1	112542342	112.542	BovineHD0100031844	rs137126739	ENSBTAG00000011530	18	14302696	14321678	14.3027	1838.2	5.59155	7.79e-08	0.0450182	3.1959	11.2623	trans	Bos taurus cadherin 15, type 1, M-cadherin (myotubule) (CDH15), mRNA. [Source:RefSeq mRNA;Acc:NM_001102066]	CDH15	0.136974
1	112551212	112.551	ARS-BFGL-BAC-16144	rs41751194	ENSBTAG00000026994	2	6038403	6113008	6.0384	164.378	-6.15623	4.37e-09	0.013134	-5.41881	3.79404	trans	Bos taurus small membrane A-kinase anchor protein (C2H2orf88), mRNA. [Source:RefSeq mRNA;Acc:NM_001076991]	C2H2orf88	0.16698
1	112551212	112.551	ARS-BFGL-BAC-16144	rs41751194	ENSBTAG00000005239	2	100306471	100307061	100.306	258.646	-5.56914	8.7e-08	0.0476719	-23.4606	7.99332	trans	Uncharacterized protein [Source:UniProtKB/TrEMBL;Acc:E1BMX8]	0	0.140544
1	112551212	112.551	ARS-BFGL-BAC-16144	rs41751194	ENSBTAG00000014967	2	134512629	134616219	134.513	292.853	-5.93568	1.37e-08	0.0204066	-1.68563	2.19363	trans	Uncharacterized protein [Source:UniProtKB/TrEMBL;Acc:E1BKL5]	PAX7	0.159987
1	112551212	112.551	ARS-BFGL-BAC-16144	rs41751194	ENSBTAG00000001599	3	20746037	20755994	20.746	316.146	-5.57615	8.4e-08	0.0467941	-0.533064	0.19513	trans	Bos taurus synaptic vesicle glycoprotein 2A (SV2A), mRNA. [Source:RefSeq mRNA;Acc:NM_173962]	SV2A	0.140261
1	112551212	112.551	ARS-BFGL-BAC-16144	rs41751194	ENSBTAG00000008501	3	82580748	82582193	82.5807	377.981	-6.01204	9.27e-09	0.0174888	-1.6486	0.844974	trans	forkhead box D3 [Source:HGNC Symbol;Acc:HGNC:3804]	FOXD3	0.162322
1	112551212	112.551	ARS-BFGL-BAC-16144	rs41751194	ENSBTAG00000009819	3	103238486	103242373	103.238	398.638	-5.59998	7.47e-08	0.0442508	-1.23464	0.712124	trans	cell division cycle 20 [Source:HGNC Symbol;Acc:HGNC:1723]	CDC20	0.140558
1	112551212	112.551	ARS-BFGL-BAC-16144	rs41751194	ENSBTAG00000024115	3	105414636	105435303	105.415	400.815	-5.96471	1.18e-08	0.019295	-1.44147	1.57503	trans	forkhead box O6 [Source:HGNC Symbol;Acc:HGNC:24814]	FOXO6	0.158176
1	112551212	112.551	ARS-BFGL-BAC-16144	rs41751194	ENSBTAG00000002356	6	61036570	61069416	61.0366	719.887	-5.79957	2.75e-08	0.0271953	-1.22456	0.604145	trans	Bos taurus RNA binding motif protein 47 (RBM47), mRNA. [Source:RefSeq mRNA;Acc:NM_001206034]	DKFZP686F02235	0.150704
1	112551212	112.551	ARS-BFGL-BAC-16144	rs41751194	ENSBTAG00000014038	6	92150076	92191145	92.1501	751	-5.55957	9.12e-08	0.0488954	-1.12975	0.389637	trans	Bos taurus cyclin-dependent kinase-like 2 (CDC2-related kinase) (CDKL2), mRNA. [Source:RefSeq mRNA;Acc:NM_001103274]	CDKL2	0.139528
1	112551212	112.551	ARS-BFGL-BAC-16144	rs41751194	ENSBTAG00000020213	7	71145783	71156120	71.1458	849.456	-5.85637	2.06e-08	0.0240123	-1.93843	0.992124	trans	NIPA-like domain containing 4 [Source:HGNC Symbol;Acc:HGNC:28018]	NIPAL4	0.151206
1	112551212	112.551	ARS-BFGL-BAC-16144	rs41751194	ENSBTAG00000018996	9	98421510	99568077	98.4215	1102.76	-5.56693	8.79e-08	0.0479184	-8.17233	4.64788	trans	Bos taurus parkinson protein 2, E3 ubiquitin protein ligase (parkin) (PARK2), mRNA. [Source:RefSeq mRNA;Acc:NM_001199065]	PARK2	0.141376
1	112551212	112.551	ARS-BFGL-BAC-16144	rs41751194	ENSBTAG00000010235	10	20698785	20704721	20.6988	1130.75	-5.76217	3.32e-08	0.0295671	-2.92269	12.2179	trans	Bos taurus chromosome 10 open reading frame, human C14orf21 (C10H14orf21), mRNA. [Source:RefSeq mRNA;Acc:NM_001103265]	C10H14orf21	0.1504
1	112551212	112.551	ARS-BFGL-BAC-16144	rs41751194	ENSBTAG00000020828	11	49390250	49396081	49.3903	1263.75	-5.81692	2.52e-08	0.0264822	-2.84516	0.653057	trans	SH2 domain containing 6 [Source:HGNC Symbol;Acc:HGNC:30439]	SH2D6	0.15295
1	112551212	112.551	ARS-BFGL-BAC-16144	rs41751194	ENSBTAG00000015490	11	78292606	78322321	78.2926	1292.65	-5.584	8.08e-08	0.045889	-2.5725	3.90886	trans	HCLS1 binding protein 3 [Source:HGNC Symbol;Acc:HGNC:24979]	HS1BP3	0.137114
1	112551212	112.551	ARS-BFGL-BAC-16144	rs41751194	ENSBTAG00000001785	13	53261635	53304213	53.2616	1466.09	-5.59466	7.67e-08	0.0447689	-0.83921	0.484456	trans	Bos taurus transglutaminase 3 (E polypeptide, protein-glutamine-gamma-glutamyltransferase) (TGM3), mRNA. [Source:RefSeq mRNA;Acc:NM_001101848]	TGM3	0.137042
1	112551212	112.551	ARS-BFGL-BAC-16144	rs41751194	ENSBTAG00000009255	15	47108929	47171016	47.1089	1628.83	-5.74898	3.55e-08	0.0305547	-0.684621	0.23513	trans	dynein heavy chain domain 1 [Source:HGNC Symbol;Acc:HGNC:26532]	DNHD1	0.147731
1	112551212	112.551	ARS-BFGL-BAC-16144	rs41751194	ENSBTAG00000013849	16	13213115	13240290	13.2131	1680.23	-5.69224	4.72e-08	0.0352753	-1.58744	0.397772	trans	Bos taurus regulator of G-protein signaling 13 (RGS13), mRNA. [Source:RefSeq mRNA;Acc:NM_001080232]	RGS13	0.144612
1	112551212	112.551	ARS-BFGL-BAC-16144	rs41751194	ENSBTAG00000020837	16	50811142	50834864	50.8111	1717.83	-5.63847	6.17e-08	0.0401359	-0.748851	0.329585	trans	Bos taurus Rho guanine nucleotide exchange factor (GEF) 16 (ARHGEF16), mRNA. [Source:RefSeq mRNA;Acc:NM_001101998]	ARHGEF16	0.1421
1	112551212	112.551	ARS-BFGL-BAC-16144	rs41751194	ENSBTAG00000019278	17	55103142	55169764	55.1031	1803.84	-5.55846	9.17e-08	0.0490622	-0.58592	0.335078	trans	kinetochore associated 1 [Source:HGNC Symbol;Acc:HGNC:17255]	KNTC1	0.141716
1	112551212	112.551	ARS-BFGL-BAC-16144	rs41751194	ENSBTAG00000019871	17	75002775	75006770	75.0028	1823.74	-5.98013	1.09e-08	0.0186098	-4.97969	14.3224	trans	tRNA methyltransferase 2 homolog A (S. cerevisiae) [Source:HGNC Symbol;Acc:HGNC:24974]	TRMT2A	0.154287
1	112551212	112.551	ARS-BFGL-BAC-16144	rs41751194	ENSBTAG00000011530	18	14302696	14321678	14.3027	1838.2	-5.9822	1.08e-08	0.0185403	-3.73603	11.2623	trans	Bos taurus cadherin 15, type 1, M-cadherin (myotubule) (CDH15), mRNA. [Source:RefSeq mRNA;Acc:NM_001102066]	CDH15	0.156337
1	112551212	112.551	ARS-BFGL-BAC-16144	rs41751194	ENSBTAG00000018518	19	14950018	14956393	14.95	1904.85	-5.75168	3.5e-08	0.0303281	-3.52756	1.87249	trans	Bos taurus RAS-like, family 10, member B (RASL10B), mRNA. [Source:RefSeq mRNA;Acc:NM_001192556]	RASL10B	0.150266
1	112551212	112.551	ARS-BFGL-BAC-16144	rs41751194	ENSBTAG00000007581	19	34084460	34104983	34.0845	1923.98	-5.86759	1.95e-08	0.0233535	-3.74191	4.48642	trans	Bos taurus adenosine A2b receptor (ADORA2B), mRNA. [Source:RefSeq mRNA;Acc:NM_001075925]	ADORA2B	0.153601
1	112551212	112.551	ARS-BFGL-BAC-16144	rs41751194	ENSBTAG00000000540	19	34668035	34672049	34.668	1924.57	-5.58197	8.17e-08	0.0461088	-1.13631	0.401036	trans	ring finger protein 112 [Source:HGNC Symbol;Acc:HGNC:12968]	RNF112	0.141491
1	112551212	112.551	ARS-BFGL-BAC-16144	rs41751194	ENSBTAG00000005174	21	22046770	22056010	22.0468	2048.05	-5.64606	5.94e-08	0.039543	-2.48568	2.06912	trans	Bos taurus GDP-D-glucose phosphorylase 1 (GDPGP1), mRNA. [Source:RefSeq mRNA;Acc:NM_001015629]	GDPGP1	0.143933
1	112551212	112.551	ARS-BFGL-BAC-16144	rs41751194	ENSBTAG00000009760	22	12707030	12724264	12.707	2110.31	-5.56258	8.99e-08	0.0484881	-2.03548	2.23891	trans	Bos taurus caspase-15 (LOC515736), mRNA. [Source:RefSeq mRNA;Acc:NM_001034509]	0	0.139581
1	112551212	112.551	ARS-BFGL-BAC-16144	rs41751194	ENSBTAG00000018020	22	50723440	50728454	50.7234	2148.32	-5.80036	2.74e-08	0.0271346	-0.971776	0.805026	trans	Bos taurus guanine nucleotide binding protein (G protein), alpha transducing activity polypeptide 1 (GNAT1), mRNA. [Source:RefSeq mRNA;Acc:NM_181022]	GNAT1	0.14798
1	112551212	112.551	ARS-BFGL-BAC-16144	rs41751194	ENSBTAG00000004877	22	50970363	50987947	50.9704	2148.57	-5.60366	7.34e-08	0.0438161	-1.0466	0.216218	trans	Bos taurus TRAF interacting protein (TRAIP), mRNA. [Source:RefSeq mRNA;Acc:NM_001102124]	TRAIP	0.141866
1	112551212	112.551	ARS-BFGL-BAC-16144	rs41751194	ENSBTAG00000017542	23	9340955	9353750	9.34095	2168.38	-5.76767	3.23e-08	0.0291388	-5.4821	11.3075	trans	Bos taurus peroxisome proliferator-activated receptor delta (PPARD), mRNA. [Source:RefSeq mRNA;Acc:NM_001083636]	PPARD	0.142937
1	112551212	112.551	ARS-BFGL-BAC-16144	rs41751194	ENSBTAG00000017284	25	555010	556679	0.55501	2274.84	-5.5558	9.29e-08	0.0494626	-3.63234	1.64192	trans	rhomboid, veinlet-like 1 (Drosophila) [Source:HGNC Symbol;Acc:HGNC:10007]	RHBDL1	0.137902
1	112551212	112.551	ARS-BFGL-BAC-16144	rs41751194	ENSBTAG00000003169	25	36496907	36505662	36.4969	2310.78	-5.62264	6.68e-08	0.0417812	-1.15886	0.607202	trans	F-box protein 24 [Source:HGNC Symbol;Acc:HGNC:13595]	FBXO24	0.140788
1	112551212	112.551	ARS-BFGL-BAC-16144	rs41751194	ENSBTAG00000009879	26	24153121	24183826	24.1531	2341.33	-5.73671	3.78e-08	0.0314728	-4.39767	2.26104	trans	Bos taurus polycomb group ring finger 6 (PCGF6), mRNA. [Source:RefSeq mRNA;Acc:NM_001205620]	0	0.147416
1	112551212	112.551	ARS-BFGL-BAC-16144	rs41751194	ENSBTAG00000019519	26	51657461	51674652	51.6575	2368.84	-5.79539	2.81e-08	0.0275162	-1.35156	1.01244	trans	Bos taurus PWWP domain containing 2B (PWWP2B), mRNA. [Source:RefSeq mRNA;Acc:NM_001075856]	PWWP2B	0.147567
1	112551212	112.551	ARS-BFGL-BAC-16144	rs41751194	ENSBTAG00000018863	27	14110851	14163989	14.1109	2382.97	-6.34789	1.58e-09	0.00889812	-2.32539	2.82078	trans	Bos taurus coiled-coil domain containing 111 (CCDC111), mRNA. [Source:RefSeq mRNA;Acc:NM_001075488]	PRIMPOL	0.182586
1	112551212	112.551	ARS-BFGL-BAC-16144	rs41751194	ENSBTAG00000018367	29	37892577	37937146	37.8926	2498.47	-5.70855	4.35e-08	0.0339918	-1.02629	0.369585	trans	CD6 molecule [Source:HGNC Symbol;Acc:HGNC:1691]	CD6	0.148296
1	112551212	112.551	ARS-BFGL-BAC-16144	rs41751194	ENSBTAG00000001007	30	3646867	3687086	3.64687	2515.74	-5.88946	1.74e-08	0.0224912	-2.5568	6.56238	trans	solute carrier family 25, member 43 [Source:HGNC Symbol;Acc:HGNC:30557]	SLC25A43	0.153072
1	112551212	112.551	ARS-BFGL-BAC-16144	rs41751194	ENSBTAG00000013548	30	34660685	34674488	34.6607	2546.75	-5.68418	4.92e-08	0.0360008	-1.19536	0.729896	trans	gamma-aminobutyric acid (GABA) A receptor, epsilon [Source:HGNC Symbol;Acc:HGNC:4085]	GABRE	0.145291
1	115508739	115.509	BovineHD0100032684	rs132798211	ENSBTAG00000002836	13	16043506	16163986	16.0435	1428.87	5.61275	7.01e-08	0.0428602	1.42706	6.78477	trans	TAF3 RNA polymerase II, TATA box binding protein (TBP)-associated factor, 140kDa [Source:HGNC Symbol;Acc:HGNC:17303]	TAF3	0.14152
1	116720024	116.72	BovineHD0100033002	rs110727739	ENSBTAG00000008350	16	47645900	47659012	47.6459	1714.67	-5.70899	4.34e-08	0.0339677	-15.1334	47.5305	trans	kelch-like family member 21 [Source:HGNC Symbol;Acc:HGNC:29041]	KLHL21	0.136643
1	124603853	124.604	Hapmap25115-BTA-50291	rs41606314	ENSBTAG00000004004	5	113160819	113174721	113.161	650.821	-5.5542	9.36e-08	0.0496913	-0.846553	1.1058	trans	Bos taurus cold shock domain containing C2, RNA binding (CSDC2), mRNA. [Source:RefSeq mRNA;Acc:NM_001076877]	CSDC2	0.141885
1	125120043	125.12	BovineHD0100035248	rs42527044	ENSBTAG00000008501	3	82580748	82582193	82.5807	377.981	-5.63739	6.21e-08	0.0402933	-1.40016	0.844974	trans	forkhead box D3 [Source:HGNC Symbol;Acc:HGNC:3804]	FOXD3	0.142789
1	125124847	125.125	BovineHD0100035250	rs137213606	ENSBTAG00000017839	1	3483533	3721930	3.48353	3.48353	-6.08122	6.47e-09	0.0155909	-0.873541	0.659223	trans	T-cell lymphoma invasion and metastasis 1 [Source:HGNC Symbol;Acc:HGNC:11805]	TIAM1	0.158928
1	125124847	125.125	BovineHD0100035250	rs137213606	ENSBTAG00000000242	1	58243449	58244153	58.2434	58.2434	-5.88116	1.82e-08	0.0227518	-14.694	6.31041	trans	0	0	0.153384
1	125124847	125.125	BovineHD0100035250	rs137213606	ENSBTAG00000014797	1	68170572	68232640	68.1706	68.1706	-6.29162	2.13e-09	0.0101064	-3.072	3.02554	trans	Bos taurus SEC22 vesicle trafficking protein homolog A (S. cerevisiae) (SEC22A), mRNA. [Source:RefSeq mRNA;Acc:NM_001083462]	SEC22A	0.167878
1	125124847	125.125	BovineHD0100035250	rs137213606	ENSBTAG00000019670	1	116881872	116882819	116.882	116.882	-5.95948	1.22e-08	0.0194832	-2.80956	1.0742	trans	succinate receptor 1 [Source:HGNC Symbol;Acc:HGNC:4542]	SUCNR1	0.15804
1	125124847	125.125	BovineHD0100035250	rs137213606	ENSBTAG00000005234	2	65216983	65279808	65.217	223.557	-5.91837	1.5e-08	0.0212315	-0.711987	0.311399	trans	Bos taurus LY6/PLAUR domain containing 1 (LYPD1), mRNA. [Source:RefSeq mRNA;Acc:NM_001046359]	LYPD1	0.151936
1	125124847	125.125	BovineHD0100035250	rs137213606	ENSBTAG00000005239	2	100306471	100307061	100.306	258.646	-6.25249	2.63e-09	0.0110112	-27.0131	7.99332	trans	Uncharacterized protein [Source:UniProtKB/TrEMBL;Acc:E1BMX8]	0	0.172752
1	125124847	125.125	BovineHD0100035250	rs137213606	ENSBTAG00000014967	2	134512629	134616219	134.513	292.853	-5.95978	1.21e-08	0.0194641	-1.76622	2.19363	trans	Uncharacterized protein [Source:UniProtKB/TrEMBL;Acc:E1BKL5]	PAX7	0.161093
1	125124847	125.125	BovineHD0100035250	rs137213606	ENSBTAG00000009436	3	14561667	14567714	14.5617	309.962	-5.556	9.28e-08	0.0494268	-1.05306	0.992073	trans	Bos taurus transmembrane protein 79 (TMEM79), mRNA. [Source:RefSeq mRNA;Acc:NM_001014920]	TMEM79	0.139325
1	125124847	125.125	BovineHD0100035250	rs137213606	ENSBTAG00000004987	3	16404892	16505478	16.4049	311.805	-5.63162	6.39e-08	0.0408424	-0.39226	0.380363	trans	nucleoporin 210kDa-like [Source:HGNC Symbol;Acc:HGNC:29915]	NUP210L	0.139413
1	125124847	125.125	BovineHD0100035250	rs137213606	ENSBTAG00000001599	3	20746037	20755994	20.746	316.146	-5.88558	1.78e-08	0.0226437	-0.582858	0.19513	trans	Bos taurus synaptic vesicle glycoprotein 2A (SV2A), mRNA. [Source:RefSeq mRNA;Acc:NM_173962]	SV2A	0.156477
1	125124847	125.125	BovineHD0100035250	rs137213606	ENSBTAG00000018806	3	34239156	34242726	34.2392	329.639	-5.73246	3.86e-08	0.0318036	-2.60838	1.17705	trans	Bos taurus proline/serine-rich coiled-coil 1 (PSRC1), mRNA. [Source:RefSeq mRNA;Acc:NM_001046501]	PSRC1	0.146115
1	125124847	125.125	BovineHD0100035250	rs137213606	ENSBTAG00000008501	3	82580748	82582193	82.5807	377.981	-6.82082	1.19e-10	0.0038249	-1.9096	0.844974	trans	forkhead box D3 [Source:HGNC Symbol;Acc:HGNC:3804]	FOXD3	0.197718
1	125124847	125.125	BovineHD0100035250	rs137213606	ENSBTAG00000009819	3	103238486	103242373	103.238	398.638	-5.81619	2.53e-08	0.0265139	-1.3316	0.712124	trans	cell division cycle 20 [Source:HGNC Symbol;Acc:HGNC:1723]	CDC20	0.148857
1	125124847	125.125	BovineHD0100035250	rs137213606	ENSBTAG00000024115	3	105414636	105435303	105.415	400.815	-5.80391	2.69e-08	0.0269438	-1.47087	1.57503	trans	forkhead box O6 [Source:HGNC Symbol;Acc:HGNC:24814]	FOXO6	0.145132
1	125124847	125.125	BovineHD0100035250	rs137213606	ENSBTAG00000013110	3	121053424	121065029	121.053	416.453	-5.93271	1.4e-08	0.0205242	-1.88013	2.2444	trans	FERM, RhoGEF and pleckstrin domain protein 2 [Source:HGNC Symbol;Acc:HGNC:16460]	FARP2	0.148992
1	125124847	125.125	BovineHD0100035250	rs137213606	ENSBTAG00000011543	3	121284545	121294475	121.285	416.685	-5.64924	5.85e-08	0.0392136	-1.37461	0.875699	trans	Bos taurus programmed cell death 1 (PDCD1), mRNA. [Source:RefSeq mRNA;Acc:NM_001083506]	PDCD1	0.141696
1	125124847	125.125	BovineHD0100035250	rs137213606	ENSBTAG00000013476	4	94878551	94932849	94.8786	511.709	-5.65074	5.81e-08	0.0390872	-2.43562	2.66575	trans	carboxypeptidase A5 [Source:HGNC Symbol;Acc:HGNC:15722]	CPA5	0.140808
1	125124847	125.125	BovineHD0100035250	rs137213606	ENSBTAG00000012034	5	27291350	27298263	27.2914	564.951	-6.19233	3.61e-09	0.0123606	-1.66099	0.914145	trans	Bos taurus keratin 4 (KRT4), mRNA. [Source:RefSeq mRNA;Acc:NM_001098385]	KRT4	0.178531
1	125124847	125.125	BovineHD0100035250	rs137213606	ENSBTAG00000016910	5	56011340	56018873	56.0113	593.671	-5.79817	2.77e-08	0.0273234	-1.0575	1.41155	trans	Bos taurus methyltransferase like 21B (METTL21B), mRNA. [Source:RefSeq mRNA;Acc:NM_001103340]	METTL21B	0.150389
1	125124847	125.125	BovineHD0100035250	rs137213606	ENSBTAG00000000109	5	110939444	110956819	110.939	648.599	-5.62984	6.44e-08	0.0409799	-1.91719	0.990777	trans	neuronal pentraxin receptor [Source:HGNC Symbol;Acc:HGNC:7954]	NPTXR	0.140613
1	125124847	125.125	BovineHD0100035250	rs137213606	ENSBTAG00000011973	6	38754415	38754897	38.7544	697.604	-6.65431	2.99e-10	0.00570109	-7.74648	3.2714	trans	Bos taurus DDB1 and CUL4 associated factor 16 (DCAF16), mRNA. [Source:RefSeq mRNA;Acc:NM_001078147]	DCAF16	0.190682
1	125124847	125.125	BovineHD0100035250	rs137213606	ENSBTAG00000021940	6	45940147	46057441	45.9401	704.79	-5.65694	5.63e-08	0.0384374	-3.87609	7.74596	trans	Bos taurus coiled-coil domain containing 149 (CCDC149), mRNA. [Source:RefSeq mRNA;Acc:NM_001191519]	CCDC149	0.145195
1	125124847	125.125	BovineHD0100035250	rs137213606	ENSBTAG00000002356	6	61036570	61069416	61.0366	719.887	-6.45139	9.06e-10	0.007807	-1.3976	0.604145	trans	Bos taurus RNA binding motif protein 47 (RBM47), mRNA. [Source:RefSeq mRNA;Acc:NM_001206034]	DKFZP686F02235	0.182739
1	125124847	125.125	BovineHD0100035250	rs137213606	ENSBTAG00000014599	6	69501920	69523156	69.5019	728.352	-5.55895	9.15e-08	0.048993	-1.01672	1.18124	trans	leucine rich repeat containing 66 [Source:HGNC Symbol;Acc:HGNC:34299]	LRRC66	0.138464
1	125124847	125.125	BovineHD0100035250	rs137213606	ENSBTAG00000020648	6	70187886	70585267	70.1879	729.038	-6.19528	3.56e-09	0.0122621	-3.73494	10.8048	trans	Bos taurus sec1 family domain containing 2 (SCFD2), mRNA. [Source:RefSeq mRNA;Acc:NM_001078005]	SCFD2	0.161926
1	125124847	125.125	BovineHD0100035250	rs137213606	ENSBTAG00000019362	6	74016234	74026536	74.0162	732.866	-5.80189	2.72e-08	0.0270242	-5.22187	14.3292	trans	Bos taurus nitric oxide associated 1 (NOA1), mRNA. [Source:RefSeq mRNA;Acc:NM_001038188]	NOA1	0.148563
1	125124847	125.125	BovineHD0100035250	rs137213606	ENSBTAG00000014038	6	92150076	92191145	92.1501	751	-5.71863	4.14e-08	0.0330749	-1.20856	0.389637	trans	Bos taurus cyclin-dependent kinase-like 2 (CDC2-related kinase) (CDKL2), mRNA. [Source:RefSeq mRNA;Acc:NM_001103274]	CDKL2	0.150672
1	125124847	125.125	BovineHD0100035250	rs137213606	ENSBTAG00000019909	7	21079144	21087377	21.0791	799.389	-5.73695	3.77e-08	0.0314728	-2.6783	3.1199	trans	Bos taurus sirtuin 6 (SIRT6), mRNA. [Source:RefSeq mRNA;Acc:NM_001098084]	SIRT6	0.1513
1	125124847	125.125	BovineHD0100035250	rs137213606	ENSBTAG00000002434	7	45121040	45126444	45.121	823.431	-5.64239	6.05e-08	0.0398134	-6.05277	16.1783	trans	Bos taurus WD repeat domain 18 (WDR18), mRNA. [Source:RefSeq mRNA;Acc:NM_001034588]	WDR18	0.14254
1	125124847	125.125	BovineHD0100035250	rs137213606	ENSBTAG00000002305	7	45508320	45513924	45.5083	823.818	-5.5693	8.69e-08	0.047659	-1.15069	1.15104	trans	proprotein convertase subtilisin/kexin type 4 [Source:HGNC Symbol;Acc:HGNC:8746]	PCSK4	0.144973
1	125124847	125.125	BovineHD0100035250	rs137213606	ENSBTAG00000004000	7	67737282	67745532	67.7373	846.047	-5.59655	7.6e-08	0.0446153	-7.37992	27.6215	trans	Bos taurus SAP30-like (SAP30L), mRNA. [Source:RefSeq mRNA;Acc:NM_001191372]	SAP30L	0.140234
1	125124847	125.125	BovineHD0100035250	rs137213606	ENSBTAG00000020213	7	71145783	71156120	71.1458	849.456	-5.76177	3.33e-08	0.0295739	-1.9964	0.992124	trans	NIPA-like domain containing 4 [Source:HGNC Symbol;Acc:HGNC:28018]	NIPAL4	0.150656
1	125124847	125.125	BovineHD0100035250	rs137213606	ENSBTAG00000019539	8	1697553	1712467	1.69755	892.648	-6.14679	4.59e-09	0.0134656	-2.14659	0.457461	trans	microfibrillar-associated protein 3-like [Source:HGNC Symbol;Acc:HGNC:29083]	MFAP3L	0.165454
1	125124847	125.125	BovineHD0100035250	rs137213606	ENSBTAG00000009958	8	75681765	75697613	75.6818	966.632	-5.58999	7.85e-08	0.0451651	-1.79717	4.69373	trans	tripartite motif containing 35 [Source:HGNC Symbol;Acc:HGNC:16285]	TRIM35	0.150699
1	125124847	125.125	BovineHD0100035250	rs137213606	ENSBTAG00000006939	8	85820087	85852096	85.8201	976.77	-5.99806	9.97e-09	0.0180915	-1.5328	0.758394	trans	Bos taurus FYVE, RhoGEF and PH domain containing 3 (FGD3), mRNA. [Source:RefSeq mRNA;Acc:NM_001024527]	FGD3	0.159521
1	125124847	125.125	BovineHD0100035250	rs137213606	ENSBTAG00000000885	8	99849410	99850892	99.8494	990.799	-5.66756	5.34e-08	0.0374187	-3.27942	4.3943	trans	Uncharacterized protein [Source:UniProtKB/TrEMBL;Acc:G3MWU5]	0	0.140298
1	125124847	125.125	BovineHD0100035250	rs137213606	ENSBTAG00000019418	9	23061430	23228366	23.0614	1027.4	-5.93934	1.35e-08	0.0202018	-2.68111	5.98938	trans	Bos taurus ubiquitin-conjugating enzyme E2C binding protein (UBE3D), mRNA. [Source:RefSeq mRNA;Acc:NM_001075711]	UBE3D	0.151335
1	125124847	125.125	BovineHD0100035250	rs137213606	ENSBTAG00000009239	9	39647514	39759908	39.6475	1043.99	-6.14162	4.72e-09	0.0135824	-3.20012	1.54187	trans	Bos taurus solute carrier family 16, member 10 (aromatic amino acid transporter) (SLC16A10), mRNA. [Source:RefSeq mRNA;Acc:NM_001192847]	SLC16A10	0.166608
1	125124847	125.125	BovineHD0100035250	rs137213606	ENSBTAG00000020723	9	92570121	92570394	92.5701	1096.91	-6.08197	6.45e-09	0.0155909	-22.6678	23.115	trans	0	0	0.161688
1	125124847	125.125	BovineHD0100035250	rs137213606	ENSBTAG00000018996	9	98421510	99568077	98.4215	1102.76	-5.97149	1.14e-08	0.0190121	-9.05843	4.64788	trans	Bos taurus parkinson protein 2, E3 ubiquitin protein ligase (parkin) (PARK2), mRNA. [Source:RefSeq mRNA;Acc:NM_001199065]	PARK2	0.157146
1	125124847	125.125	BovineHD0100035250	rs137213606	ENSBTAG00000001949	11	1953347	1958756	1.95335	1216.31	-6.14579	4.62e-09	0.0134802	-5.24466	4.72378	trans	Bos taurus zinc finger protein 2 (ZNF2), mRNA. [Source:RefSeq mRNA;Acc:NM_001046446]	ZNF2	0.16665
1	125124847	125.125	BovineHD0100035250	rs137213606	ENSBTAG00000015481	11	37826329	37848931	37.8263	1252.19	-5.79328	2.84e-08	0.0276685	-1.89663	4.76528	trans	Bos taurus mitochondrial translational initiation factor 2 (MTIF2), mRNA. [Source:RefSeq mRNA;Acc:NM_174393]	MTIF2	0.144492
1	125124847	125.125	BovineHD0100035250	rs137213606	ENSBTAG00000020828	11	49390250	49396081	49.3903	1263.75	-6.11476	5.43e-09	0.0144421	-3.09854	0.653057	trans	SH2 domain containing 6 [Source:HGNC Symbol;Acc:HGNC:30439]	SH2D6	0.164999
1	125124847	125.125	BovineHD0100035250	rs137213606	ENSBTAG00000004510	11	104578933	104634907	104.579	1318.94	-5.88315	1.8e-08	0.0226785	-0.842249	0.439637	trans	sarcosine dehydrogenase [Source:HGNC Symbol;Acc:HGNC:10536]	SARDH	0.151813
1	125124847	125.125	BovineHD0100035250	rs137213606	ENSBTAG00000010420	12	5086499	5200843	5.0865	1326.76	-5.70358	4.46e-08	0.0342929	-0.711798	0.648601	trans	Bos taurus protocadherin 17 (PCDH17), mRNA. [Source:RefSeq mRNA;Acc:NM_001205680]	PCDH17	0.152752
1	125124847	125.125	BovineHD0100035250	rs137213606	ENSBTAG00000019895	12	47837819	48053497	47.8378	1369.51	-6.15221	4.46e-09	0.0133117	-1.93843	4.28212	trans	progesterone immunomodulatory binding factor 1 [Source:HGNC Symbol;Acc:HGNC:23352]	PIBF1	0.166898
1	125124847	125.125	BovineHD0100035250	rs137213606	ENSBTAG00000005072	13	31559727	31826838	31.5597	1444.39	-5.87724	1.85e-08	0.0229053	-0.202184	0.181347	trans	Bos taurus cubilin (intrinsic factor-cobalamin receptor) (CUBN), mRNA. [Source:RefSeq mRNA;Acc:NM_001192575]	CUBN	0.156856
1	125124847	125.125	BovineHD0100035250	rs137213606	ENSBTAG00000004582	13	54734522	54756417	54.7345	1467.56	-5.63488	6.28e-08	0.0405318	-0.575852	0.432435	trans	collagen, type XX, alpha 1 [Source:HGNC Symbol;Acc:HGNC:14670]	COL20A1	0.140608
1	125124847	125.125	BovineHD0100035250	rs137213606	ENSBTAG00000012341	13	61082324	61106498	61.0823	1473.91	-5.76982	3.2e-08	0.028963	-13.2912	52.0873	trans	casein kinase II subunit alpha [Source:RefSeq peptide;Acc:NP_777060]	CSNK2A1	0.149488
1	125124847	125.125	BovineHD0100035250	rs137213606	ENSBTAG00000020736	13	75563518	75574215	75.5635	1488.39	-5.60766	7.19e-08	0.043544	-1.93121	2.14052	trans	CD40 molecule, TNF receptor superfamily member 5 [Source:HGNC Symbol;Acc:HGNC:11919]	CD40	0.14212
1	125124847	125.125	BovineHD0100035250	rs137213606	ENSBTAG00000026320	14	1693641	1698490	1.69364	1498.76	-5.81531	2.54e-08	0.0265766	-11.9395	44.0565	trans	vacuolar protein sorting 28 homolog (S. cerevisiae) [Source:HGNC Symbol;Acc:HGNC:18178]	VPS28	0.148426
1	125124847	125.125	BovineHD0100035250	rs137213606	ENSBTAG00000019864	14	2235034	2240765	2.23503	1499.31	-6.01216	9.27e-09	0.0174888	-2.57498	1.67197	trans	mitogen-activated protein kinase 15 [Source:HGNC Symbol;Acc:HGNC:24667]	MAPK15	0.160086
1	125124847	125.125	BovineHD0100035250	rs137213606	ENSBTAG00000026232	14	71743472	71748296	71.7435	1568.81	-6.05844	7.29e-09	0.0160985	-15.9051	11.0313	trans	tumor protein p53 inducible nuclear protein 1 [Source:HGNC Symbol;Acc:HGNC:18022]	TP53INP1	0.162091
1	125124847	125.125	BovineHD0100035250	rs137213606	ENSBTAG00000005156	15	22701525	22707582	22.7015	1604.42	-6.40436	1.17e-09	0.00823695	-2.30483	3.3144	trans	Bos taurus PIH1 domain containing 2 (PIH1D2), mRNA. [Source:RefSeq mRNA;Acc:NM_001038189]	PIH1D2	0.182411
1	125124847	125.125	BovineHD0100035250	rs137213606	ENSBTAG00000020890	15	44500912	44530712	44.5009	1626.22	-6.15866	4.31e-09	0.0130984	-0.615339	0.270933	trans	tripartite motif containing 66 [Source:HGNC Symbol;Acc:HGNC:29005]	TRIM66	0.164553
1	125124847	125.125	BovineHD0100035250	rs137213606	ENSBTAG00000009255	15	47108929	47171016	47.1089	1628.83	-6.14886	4.54e-09	0.0134156	-0.756571	0.23513	trans	dynein heavy chain domain 1 [Source:HGNC Symbol;Acc:HGNC:26532]	DNHD1	0.165469
1	125124847	125.125	BovineHD0100035250	rs137213606	ENSBTAG00000005251	15	48506850	48521081	48.5069	1630.23	-6.13598	4.86e-09	0.0137758	-1.68569	0.524404	trans	Uncharacterized protein [Source:UniProtKB/TrEMBL;Acc:E1BM69]	0	0.163926
1	125124847	125.125	BovineHD0100035250	rs137213606	ENSBTAG00000013849	16	13213115	13240290	13.2131	1680.23	-6.10008	5.87e-09	0.0149138	-1.75745	0.397772	trans	Bos taurus regulator of G-protein signaling 13 (RGS13), mRNA. [Source:RefSeq mRNA;Acc:NM_001080232]	RGS13	0.166471
1	125124847	125.125	BovineHD0100035250	rs137213606	ENSBTAG00000020837	16	50811142	50834864	50.8111	1717.83	-6.27221	2.37e-09	0.010633	-0.855371	0.329585	trans	Bos taurus Rho guanine nucleotide exchange factor (GEF) 16 (ARHGEF16), mRNA. [Source:RefSeq mRNA;Acc:NM_001101998]	ARHGEF16	0.172032
1	125124847	125.125	BovineHD0100035250	rs137213606	ENSBTAG00000010732	16	52260743	52263073	52.2607	1719.28	-5.86815	1.94e-08	0.0233385	-3.98803	3.32943	trans	matrix metallopeptidase 23B [Source:HGNC Symbol;Acc:HGNC:7171]	MMP23B	0.15263
1	125124847	125.125	BovineHD0100035250	rs137213606	ENSBTAG00000009091	16	65097628	65115555	65.0976	1732.12	-6.02996	8.45e-09	0.0169746	-1.67202	1.88155	trans	Bos taurus ribonuclease L (2',5'-oligoisoadenylate synthetase-dependent) (RNASEL), mRNA. [Source:RefSeq mRNA;Acc:NM_001098165]	RNASEL	0.16082
1	125124847	125.125	BovineHD0100035250	rs137213606	ENSBTAG00000003016	16	70902206	70917245	70.9022	1737.92	-6.11309	5.48e-09	0.0145014	-0.981911	0.617047	trans	Bos taurus protein tyrosine phosphatase, non-receptor type 7 (PTPN7), mRNA. [Source:RefSeq mRNA;Acc:NM_001040576]	PTPN7	0.165326
1	125124847	125.125	BovineHD0100035250	rs137213606	ENSBTAG00000011340	16	72664764	72701047	72.6648	1739.68	-5.64224	6.06e-08	0.0398287	-2.3345	4.71347	trans	Bos taurus NSL1, MIND kinetochore complex component, homolog (S. cerevisiae) (NSL1), mRNA. [Source:RefSeq mRNA;Acc:NM_001101876]	NSL1	0.140416
1	125124847	125.125	BovineHD0100035250	rs137213606	ENSBTAG00000007860	16	77923530	77988157	77.9235	1744.94	-5.94239	1.33e-08	0.0200612	-0.24082	0.211865	trans	asp (abnormal spindle) homolog, microcephaly associated (Drosophila) [Source:HGNC Symbol;Acc:HGNC:19048]	ASPM	0.154894
1	125124847	125.125	BovineHD0100035250	rs137213606	ENSBTAG00000019278	17	55103142	55169764	55.1031	1803.84	-6.32952	1.74e-09	0.0093086	-0.682631	0.335078	trans	kinetochore associated 1 [Source:HGNC Symbol;Acc:HGNC:17255]	KNTC1	0.173182
1	125124847	125.125	BovineHD0100035250	rs137213606	ENSBTAG00000004286	17	74731463	74747056	74.7315	1823.47	-5.74538	3.62e-08	0.0307866	-2.23871	3.81585	trans	Bos taurus cell division cycle 45 homolog (S. cerevisiae) (CDC45), mRNA. [Source:RefSeq mRNA;Acc:NM_001024490]	CDC45L	0.143166
1	125124847	125.125	BovineHD0100035250	rs137213606	ENSBTAG00000017752	18	7356788	7366900	7.35679	1831.26	-5.82279	2.45e-08	0.0262213	-5.58973	4.90611	trans	Bos taurus dynein, light chain, roadblock-type 2 (DYNLRB2), mRNA. [Source:RefSeq mRNA;Acc:NM_001077119]	DYNLRB2	0.148075
1	125124847	125.125	BovineHD0100035250	rs137213606	ENSBTAG00000011530	18	14302696	14321678	14.3027	1838.2	-5.57087	8.63e-08	0.0474384	-3.67208	11.2623	trans	Bos taurus cadherin 15, type 1, M-cadherin (myotubule) (CDH15), mRNA. [Source:RefSeq mRNA;Acc:NM_001102066]	CDH15	0.137909
1	125124847	125.125	BovineHD0100035250	rs137213606	ENSBTAG00000016250	18	21926577	21937955	21.9266	1845.83	-5.93767	1.36e-08	0.0203255	-17.0473	45.2638	trans	AKT interacting protein [Source:HGNC Symbol;Acc:HGNC:16710]	AKTIP	0.153626
1	125124847	125.125	BovineHD0100035250	rs137213606	ENSBTAG00000017718	18	25446367	25454407	25.4464	1849.35	-5.6879	4.83e-08	0.0356422	-1.21847	0.754715	trans	Bos taurus chemokine (C-C motif) ligand 22 (CCL22), mRNA. [Source:RefSeq mRNA;Acc:NM_001099162]	CCL22	0.144142
1	125124847	125.125	BovineHD0100035250	rs137213606	ENSBTAG00000009636	18	35795189	35803175	35.7952	1859.7	-5.72007	4.11e-08	0.0329648	-5.48465	22.3953	trans	Bos taurus solute carrier family 7, member 6 opposite strand (SLC7A6OS), mRNA. [Source:RefSeq mRNA;Acc:NM_001075567]	SLC7A6OS	0.144941
1	125124847	125.125	BovineHD0100035250	rs137213606	ENSBTAG00000010403	18	43568646	43572422	43.5686	1867.47	-6.15765	4.34e-09	0.0130984	-4.05233	5.15435	trans	Bos taurus chromosome 18 open reading frame, human C19orf40 (C18H19orf40), mRNA. [Source:RefSeq mRNA;Acc:NM_001046062]	FAAP24	0.164988
1	125124847	125.125	BovineHD0100035250	rs137213606	ENSBTAG00000009078	18	50312668	50314099	50.3127	1874.21	-5.62446	6.62e-08	0.0416304	-5.58271	3.36409	trans	Bos taurus melanoma inhibitory activity (MIA), mRNA. [Source:RefSeq mRNA;Acc:NM_173936]	MIA	0.141661
1	125124847	125.125	BovineHD0100035250	rs137213606	ENSBTAG00000020082	18	57066061	57071540	57.0661	1880.97	-5.75217	3.5e-08	0.0303281	-3.61393	2.69912	trans	Bos taurus family with sequence similarity 71, member E1 (FAM71E1), mRNA. [Source:RefSeq mRNA;Acc:NM_001205375]	FAM71E1	0.148873
1	125124847	125.125	BovineHD0100035250	rs137213606	ENSBTAG00000003541	18	58180500	58183055	58.1805	1882.08	-5.67842	5.06e-08	0.0365616	-2.76778	3.8085	trans	zinc finger protein 614 [Source:HGNC Symbol;Acc:HGNC:24722]	ZNF614	0.144779
1	125124847	125.125	BovineHD0100035250	rs137213606	ENSBTAG00000018518	19	14950018	14956393	14.95	1904.85	-5.89837	1.66e-08	0.0221823	-3.76311	1.87249	trans	Bos taurus RAS-like, family 10, member B (RASL10B), mRNA. [Source:RefSeq mRNA;Acc:NM_001192556]	RASL10B	0.15438
1	125124847	125.125	BovineHD0100035250	rs137213606	ENSBTAG00000009354	19	19020657	19024736	19.0207	1908.92	-5.60551	7.27e-08	0.0436807	-1.62784	1.42715	trans	Bos taurus ecotropic viral integration site 2A (EVI2A), mRNA. [Source:RefSeq mRNA;Acc:NM_001034568]	EVI2A	0.144099
1	125124847	125.125	BovineHD0100035250	rs137213606	ENSBTAG00000001717	19	28447634	28452478	28.4476	1918.35	-5.69499	4.66e-08	0.0350164	-1.07589	0.474456	trans	Bos taurus aurora kinase B (AURKB), mRNA. [Source:RefSeq mRNA;Acc:NM_183084]	AURKB	0.145527
1	125124847	125.125	BovineHD0100035250	rs137213606	ENSBTAG00000000540	19	34668035	34672049	34.668	1924.57	-5.98676	1.06e-08	0.0183613	-1.25931	0.401036	trans	ring finger protein 112 [Source:HGNC Symbol;Acc:HGNC:12968]	RNF112	0.157183
1	125124847	125.125	BovineHD0100035250	rs137213606	ENSBTAG00000016847	19	43945992	43947907	43.946	1933.85	-5.76193	3.33e-08	0.0295739	-2.09358	2.98658	trans	Bos taurus ADP-ribosylation factor-like 4D (ARL4D), mRNA. [Source:RefSeq mRNA;Acc:NM_001076135]	ARL4D	0.149616
1	125124847	125.125	BovineHD0100035250	rs137213606	ENSBTAG00000005174	21	22046770	22056010	22.0468	2048.05	-5.78405	2.98e-08	0.0281396	-2.64964	2.06912	trans	Bos taurus GDP-D-glucose phosphorylase 1 (GDPGP1), mRNA. [Source:RefSeq mRNA;Acc:NM_001015629]	GDPGP1	0.152905
1	125124847	125.125	BovineHD0100035250	rs137213606	ENSBTAG00000022751	22	2807583	2978687	2.80758	2100.41	-5.7051	4.43e-08	0.0341393	-2.26013	1.50679	trans	zinc finger, CW type with PWWP domain 2 [Source:HGNC Symbol;Acc:HGNC:23574]	ZCWPW2	0.147907
1	125124847	125.125	BovineHD0100035250	rs137213606	ENSBTAG00000006570	22	15327004	15345250	15.327	2112.93	-5.91486	1.53e-08	0.021308	-3.82484	7.80187	trans	Bos taurus SEC22 vesicle trafficking protein homolog C (S. cerevisiae) (SEC22C), mRNA. [Source:RefSeq mRNA;Acc:NM_001046546]	SEC22C	0.154817
1	125124847	125.125	BovineHD0100035250	rs137213606	ENSBTAG00000016726	22	16553708	16610397	16.5537	2114.15	-5.81814	2.5e-08	0.0264125	-0.468136	0.243782	trans	kinesin family member 15 [Source:HGNC Symbol;Acc:HGNC:17273]	KIF15	0.148878
1	125124847	125.125	BovineHD0100035250	rs137213606	ENSBTAG00000007615	22	27286727	27534171	27.2867	2124.89	-6.0366	8.16e-09	0.0168531	-0.84435	0.687513	trans	contactin 3 (plasmacytoma associated) [Source:HGNC Symbol;Acc:HGNC:2173]	CNTN3	0.155165
1	125124847	125.125	BovineHD0100035250	rs137213606	ENSBTAG00000004877	22	50970363	50987947	50.9704	2148.57	-6.36695	1.43e-09	0.0087323	-1.21679	0.216218	trans	Bos taurus TRAF interacting protein (TRAIP), mRNA. [Source:RefSeq mRNA;Acc:NM_001102124]	TRAIP	0.175832
1	125124847	125.125	BovineHD0100035250	rs137213606	ENSBTAG00000021850	22	51773520	51785996	51.7735	2149.37	-6.39987	1.2e-09	0.00823695	-1.55342	1.60617	trans	NCK interacting protein with SH3 domain [Source:HGNC Symbol;Acc:HGNC:15486]	NCKIPSD	0.177378
1	125124847	125.125	BovineHD0100035250	rs137213606	ENSBTAG00000008774	22	61133594	61160689	61.1336	2158.73	-5.8163	2.53e-08	0.0265121	-0.902119	0.690829	trans	urocanate hydratase 1 [Source:HGNC Symbol;Acc:HGNC:26444]	UROC1	0.149026
1	125124847	125.125	BovineHD0100035250	rs137213606	ENSBTAG00000011498	23	30960005	30980070	30.96	2190	-5.61422	6.96e-08	0.0426573	-3.47551	5.81834	trans	Bos taurus zinc finger protein 184 (ZNF184), mRNA. [Source:RefSeq mRNA;Acc:NM_001100372]	ZNF184	0.147037
1	125124847	125.125	BovineHD0100035250	rs137213606	ENSBTAG00000021668	24	37251675	37277015	37.2517	2248.82	-5.77738	3.08e-08	0.0284944	-1.70399	1.31788	trans	methyltransferase like 4 [Source:HGNC Symbol;Acc:HGNC:24726]	METTL4	0.149267
1	125124847	125.125	BovineHD0100035250	rs137213606	ENSBTAG00000020209	25	2744938	2746130	2.74494	2277.02	-5.9205	1.49e-08	0.0211886	-2.16231	1.15301	trans	tigger transposable element derived 7 [Source:HGNC Symbol;Acc:HGNC:18331]	TIGD7	0.159565
1	125124847	125.125	BovineHD0100035250	rs137213606	ENSBTAG00000008188	25	19975919	19981315	19.9759	2294.26	-5.59834	7.53e-08	0.0443828	-3.52566	5.03855	trans	chromosome 16 open reading frame 52 [Source:HGNC Symbol;Acc:HGNC:27087]	C16orf52	0.147002
1	125124847	125.125	BovineHD0100035250	rs137213606	ENSBTAG00000003169	25	36496907	36505662	36.4969	2310.78	-5.97845	1.1e-08	0.0187071	-1.27483	0.607202	trans	F-box protein 24 [Source:HGNC Symbol;Acc:HGNC:13595]	FBXO24	0.158401
1	125124847	125.125	BovineHD0100035250	rs137213606	ENSBTAG00000009879	26	24153121	24183826	24.1531	2341.33	-6.2036	3.4e-09	0.0119528	-4.90474	2.26104	trans	Bos taurus polycomb group ring finger 6 (PCGF6), mRNA. [Source:RefSeq mRNA;Acc:NM_001205620]	0	0.168561
1	125124847	125.125	BovineHD0100035250	rs137213606	ENSBTAG00000023832	26	25960809	25972557	25.9608	2343.14	-5.71622	4.19e-08	0.0332908	-0.786816	0.749067	trans	ADAM metallopeptidase domain 8 [Source:HGNC Symbol;Acc:HGNC:215]	ADAM8	0.144828
1	125124847	125.125	BovineHD0100035250	rs137213606	ENSBTAG00000011075	27	32746961	32756493	32.747	2401.61	-5.62198	6.7e-08	0.0417873	-12.8273	32.6819	trans	Bos taurus proline synthetase co-transcribed homolog (bacterial) (PROSC), mRNA. [Source:RefSeq mRNA;Acc:NM_001034357]	PROSC	0.140905
1	125124847	125.125	BovineHD0100035250	rs137213606	ENSBTAG00000017133	27	36143518	36159007	36.1435	2405	-6.19137	3.63e-09	0.0123915	-0.858771	0.496425	trans	Bos taurus GINS complex subunit 4 (Sld5 homolog) (GINS4), mRNA. [Source:RefSeq mRNA;Acc:NM_001082460]	GINS4	0.167438
1	125124847	125.125	BovineHD0100035250	rs137213606	ENSBTAG00000017021	27	41044071	41049402	41.0441	2409.9	-6.23787	2.84e-09	0.0112808	-4.01296	5.81736	trans	Bos taurus minichromosome maintenance complex component 4 (MCM4), mRNA. [Source:RefSeq mRNA;Acc:NM_001075158]	MCM4	0.163884
1	125124847	125.125	BovineHD0100035250	rs137213606	ENSBTAG00000000949	28	29452335	29456540	29.4523	2443.72	-6.12583	5.13e-09	0.0140158	-3.27354	6.66808	trans	DnaJ (Hsp40) homolog, subfamily C, member 9 [Source:HGNC Symbol;Acc:HGNC:19123]	DNAJC9	0.171546
1	125124847	125.125	BovineHD0100035250	rs137213606	ENSBTAG00000018367	29	37892577	37937146	37.8926	2498.47	-5.85694	2.06e-08	0.0240061	-1.09532	0.369585	trans	CD6 molecule [Source:HGNC Symbol;Acc:HGNC:1691]	CD6	0.152442
1	125124847	125.125	BovineHD0100035250	rs137213606	ENSBTAG00000021713	30	33285824	33402706	33.2858	2545.38	-6.07175	6.8e-09	0.0157883	-1.34688	2.23202	trans	mastermind-like domain containing 1 [Source:HGNC Symbol;Acc:HGNC:2568]	MAMLD1	0.158649
1	125124847	125.125	BovineHD0100035250	rs137213606	ENSBTAG00000013548	30	34660685	34674488	34.6607	2546.75	-5.75652	3.42e-08	0.0299881	-1.26177	0.729896	trans	gamma-aminobutyric acid (GABA) A receptor, epsilon [Source:HGNC Symbol;Acc:HGNC:4085]	GABRE	0.148306
1	125127938	125.128	BovineHD0100035251	rs136407022	ENSBTAG00000008501	3	82580748	82582193	82.5807	377.981	5.62875	6.48e-08	0.0410997	1.39785	0.844974	trans	forkhead box D3 [Source:HGNC Symbol;Acc:HGNC:3804]	FOXD3	0.142411
1	125127938	125.128	BovineHD0100035251	rs136407022	ENSBTAG00000015587	11	78968980	78975466	78.969	1293.33	5.59881	7.51e-08	0.0443336	2.80959	7.12316	trans	Bos taurus tetratricopeptide repeat domain 32 (TTC32), mRNA. [Source:RefSeq mRNA;Acc:NM_001206132]	TTC32	0.145847
1	125128527	125.129	BovineHD0100035252	rs42527057	ENSBTAG00000008501	3	82580748	82582193	82.5807	377.981	5.62875	6.48e-08	0.0410997	1.39785	0.844974	trans	forkhead box D3 [Source:HGNC Symbol;Acc:HGNC:3804]	FOXD3	0.142411
1	125128527	125.129	BovineHD0100035252	rs42527057	ENSBTAG00000015587	11	78968980	78975466	78.969	1293.33	5.59881	7.51e-08	0.0443336	2.80959	7.12316	trans	Bos taurus tetratricopeptide repeat domain 32 (TTC32), mRNA. [Source:RefSeq mRNA;Acc:NM_001206132]	TTC32	0.145847
1	125132039	125.132	BTB-01404545	rs42527066	ENSBTAG00000008501	3	82580748	82582193	82.5807	377.981	5.62875	6.48e-08	0.0410997	1.39785	0.844974	trans	forkhead box D3 [Source:HGNC Symbol;Acc:HGNC:3804]	FOXD3	0.142411
1	125132039	125.132	BTB-01404545	rs42527066	ENSBTAG00000015587	11	78968980	78975466	78.969	1293.33	5.59881	7.51e-08	0.0443336	2.80959	7.12316	trans	Bos taurus tetratricopeptide repeat domain 32 (TTC32), mRNA. [Source:RefSeq mRNA;Acc:NM_001206132]	TTC32	0.145847
1	129643408	129.643	BovineHD0100036760	rs42879465	ENSBTAG00000000134	19	27925701	27929096	27.9257	1917.83	-5.71603	4.19e-08	0.0332939	-3.59982	15.0398	trans	Bos taurus mannose-P-dolichol utilization defect 1 (MPDU1), mRNA. [Source:RefSeq mRNA;Acc:NM_001075179]	MPDU1	0.142475
1	129651238	129.651	BovineHD0100036767	rs42878726	ENSBTAG00000000134	19	27925701	27929096	27.9257	1917.83	-5.71603	4.19e-08	0.0332939	-3.59982	15.0398	trans	Bos taurus mannose-P-dolichol utilization defect 1 (MPDU1), mRNA. [Source:RefSeq mRNA;Acc:NM_001075179]	MPDU1	0.142475
1	129683273	129.683	BovineHD0100036782	rs134085221	ENSBTAG00000000134	19	27925701	27929096	27.9257	1917.83	-5.77892	3.05e-08	0.0283847	-3.68491	15.0398	trans	Bos taurus mannose-P-dolichol utilization defect 1 (MPDU1), mRNA. [Source:RefSeq mRNA;Acc:NM_001075179]	MPDU1	0.143373
1	129942985	129.943	BTB-01744858	rs42855951	ENSBTAG00000000717	7	44591316	44601348	44.5913	822.901	5.64675	5.92e-08	0.0394701	1.45028	3.09539	trans	Bos taurus phosphatidic acid phosphatase type 2C (PPAP2C), mRNA. [Source:RefSeq mRNA;Acc:NM_001045890]	PPAP2C	0.14384
1	134877648	134.878	BovineHD0100038327	rs135793956	ENSBTAG00000018562	25	19185676	19201990	19.1857	2293.47	5.91503	1.53e-08	0.0212946	19.4313	78.6551	trans	Bos taurus transmembrane protein 159 (TMEM159), mRNA. [Source:RefSeq mRNA;Acc:NM_001080361]	TMEM159	0.156674
1	134883725	134.884	BovineHD0100038328	rs136776263	ENSBTAG00000018562	25	19185676	19201990	19.1857	2293.47	5.91503	1.53e-08	0.0212946	19.4313	78.6551	trans	Bos taurus transmembrane protein 159 (TMEM159), mRNA. [Source:RefSeq mRNA;Acc:NM_001080361]	TMEM159	0.156674
1	134887232	134.887	BovineHD0100038329	rs134627862	ENSBTAG00000018562	25	19185676	19201990	19.1857	2293.47	5.91503	1.53e-08	0.0212946	19.4313	78.6551	trans	Bos taurus transmembrane protein 159 (TMEM159), mRNA. [Source:RefSeq mRNA;Acc:NM_001080361]	TMEM159	0.156674
1	137104657	137.105	BovineHD0100039124	rs132872033	ENSBTAG00000025258	19	14514200	14548145	14.5142	1904.41	5.80853	2.63e-08	0.0267621	24.942	18.9037	trans	Uncharacterized protein [Source:UniProtKB/TrEMBL;Acc:F1N6D0]	0	0.15037
1	137172755	137.173	BovineHD0100039161	rs43253473	ENSBTAG00000025258	19	14514200	14548145	14.5142	1904.41	7.11475	2.26e-11	0.00139713	33.7539	18.9037	trans	Uncharacterized protein [Source:UniProtKB/TrEMBL;Acc:F1N6D0]	0	0.209535
1	137198708	137.199	BovineHD0100039173	rs134654734	ENSBTAG00000025258	19	14514200	14548145	14.5142	1904.41	-6.33166	1.72e-09	0.00925876	-29.0839	18.9037	trans	Uncharacterized protein [Source:UniProtKB/TrEMBL;Acc:F1N6D0]	0	0.172994
1	137345332	137.345	BovineHD0100039220	rs43251424	ENSBTAG00000025258	19	14514200	14548145	14.5142	1904.41	-6.43237	1e-09	0.00791994	-30.235	18.9037	trans	Uncharacterized protein [Source:UniProtKB/TrEMBL;Acc:F1N6D0]	0	0.181684
1	137480731	137.481	BovineHD0100039250	rs133848592	ENSBTAG00000025258	19	14514200	14548145	14.5142	1904.41	-5.78569	2.95e-08	0.0280494	-25.8345	18.9037	trans	Uncharacterized protein [Source:UniProtKB/TrEMBL;Acc:F1N6D0]	0	0.147905
1	137500339	137.5	ARS-BFGL-BAC-14873	rs110728712	ENSBTAG00000025258	19	14514200	14548145	14.5142	1904.41	-5.81845	2.5e-08	0.0263841	-25.9381	18.9037	trans	Uncharacterized protein [Source:UniProtKB/TrEMBL;Acc:F1N6D0]	0	0.149373
1	137502282	137.502	BovineHD0100039257	rs136923809	ENSBTAG00000025258	19	14514200	14548145	14.5142	1904.41	-5.81845	2.5e-08	0.0263841	-25.9381	18.9037	trans	Uncharacterized protein [Source:UniProtKB/TrEMBL;Acc:F1N6D0]	0	0.149373
1	137503336	137.503	BovineHD0100039258	rs135625847	ENSBTAG00000025258	19	14514200	14548145	14.5142	1904.41	5.81845	2.5e-08	0.0263841	25.9381	18.9037	trans	Uncharacterized protein [Source:UniProtKB/TrEMBL;Acc:F1N6D0]	0	0.149373
1	137505413	137.505	BovineHD0100039259	rs133182695	ENSBTAG00000025258	19	14514200	14548145	14.5142	1904.41	5.81845	2.5e-08	0.0263841	25.9381	18.9037	trans	Uncharacterized protein [Source:UniProtKB/TrEMBL;Acc:F1N6D0]	0	0.149373
1	137506302	137.506	BovineHD0100039260	rs134734874	ENSBTAG00000025258	19	14514200	14548145	14.5142	1904.41	5.81845	2.5e-08	0.0263841	25.9381	18.9037	trans	Uncharacterized protein [Source:UniProtKB/TrEMBL;Acc:F1N6D0]	0	0.149373
1	137507361	137.507	BovineHD0100039261	rs136279917	ENSBTAG00000025258	19	14514200	14548145	14.5142	1904.41	5.81845	2.5e-08	0.0263841	25.9381	18.9037	trans	Uncharacterized protein [Source:UniProtKB/TrEMBL;Acc:F1N6D0]	0	0.149373
1	137508330	137.508	BovineHD0100039262	rs109503507	ENSBTAG00000025258	19	14514200	14548145	14.5142	1904.41	-5.81845	2.5e-08	0.0263841	-25.9381	18.9037	trans	Uncharacterized protein [Source:UniProtKB/TrEMBL;Acc:F1N6D0]	0	0.149373
1	137509076	137.509	BovineHD0100039263	rs134034522	ENSBTAG00000025258	19	14514200	14548145	14.5142	1904.41	-5.81845	2.5e-08	0.0263841	-25.9381	18.9037	trans	Uncharacterized protein [Source:UniProtKB/TrEMBL;Acc:F1N6D0]	0	0.149373
1	137514233	137.514	BovineHD0100039266	rs134649213	ENSBTAG00000025258	19	14514200	14548145	14.5142	1904.41	-5.85765	2.05e-08	0.0239452	-26.1304	18.9037	trans	Uncharacterized protein [Source:UniProtKB/TrEMBL;Acc:F1N6D0]	0	0.152412
1	137526694	137.527	ARS-BFGL-NGS-116855	rs110732058	ENSBTAG00000025258	19	14514200	14548145	14.5142	1904.41	5.69282	4.71e-08	0.0352589	26.2294	18.9037	trans	Uncharacterized protein [Source:UniProtKB/TrEMBL;Acc:F1N6D0]	0	0.145156
1	137539180	137.539	BovineHD0100039271	rs134741226	ENSBTAG00000025258	19	14514200	14548145	14.5142	1904.41	5.76117	3.34e-08	0.0296151	23.4532	18.9037	trans	Uncharacterized protein [Source:UniProtKB/TrEMBL;Acc:F1N6D0]	0	0.147562
1	137608490	137.608	BovineHD0100039288	rs134287088	ENSBTAG00000025258	19	14514200	14548145	14.5142	1904.41	5.98561	1.06e-08	0.0184354	26.9694	18.9037	trans	Uncharacterized protein [Source:UniProtKB/TrEMBL;Acc:F1N6D0]	0	0.157756
1	137648990	137.649	Hapmap42704-BTA-84999	rs41657135	ENSBTAG00000025258	19	14514200	14548145	14.5142	1904.41	-5.81845	2.5e-08	0.0263841	-25.9381	18.9037	trans	Uncharacterized protein [Source:UniProtKB/TrEMBL;Acc:F1N6D0]	0	0.149373
1	138354851	138.355	BovineHD0100039488	rs134309698	ENSBTAG00000001862	7	59782768	60099412	59.7828	838.093	5.77963	3.04e-08	0.0283617	0.229568	0.258187	trans	Serine/threonine-protein phosphatase 2A 55 kDa regulatory subunit B beta isoform [Source:UniProtKB/Swiss-Prot;Acc:Q5E9Q7]	PPP2R2B	0.134066
1	138354851	138.355	BovineHD0100039488	rs134309698	ENSBTAG00000004388	12	61064673	61067201	61.0647	1382.73	5.9492	1.28e-08	0.0198816	0.228729	0.295492	trans	SLIT and NTRK-like family, member 6 [Source:HGNC Symbol;Acc:HGNC:23503]	SLITRK6	0.154436
1	138973815	138.974	BovineHD0100039680	rs42883301	ENSBTAG00000004729	25	2382052	2386318	2.38205	2276.66	5.59436	7.68e-08	0.0447689	0.33947	1.33674	trans	Uncharacterized protein [Source:UniProtKB/TrEMBL;Acc:F1MKK7]	PKMYT1	0.136964
1	138979457	138.979	BovineHD0100039684	rs42883266	ENSBTAG00000004729	25	2382052	2386318	2.38205	2276.66	6.038	8.1e-09	0.0167789	0.37119	1.33674	trans	Uncharacterized protein [Source:UniProtKB/TrEMBL;Acc:F1MKK7]	PKMYT1	0.156435
1	138981201	138.981	BovineHD0100039685	rs42883257	ENSBTAG00000004729	25	2382052	2386318	2.38205	2276.66	5.59436	7.68e-08	0.0447689	0.33947	1.33674	trans	Uncharacterized protein [Source:UniProtKB/TrEMBL;Acc:F1MKK7]	PKMYT1	0.136964
1	138982654	138.983	BovineHD0100039686	rs42883250	ENSBTAG00000004729	25	2382052	2386318	2.38205	2276.66	-6.0263	8.61e-09	0.0170069	-0.370033	1.33674	trans	Uncharacterized protein [Source:UniProtKB/TrEMBL;Acc:F1MKK7]	PKMYT1	0.156035
1	138984087	138.984	BovineHD0100039687	rs42883245	ENSBTAG00000004729	25	2382052	2386318	2.38205	2276.66	-5.59436	7.68e-08	0.0447689	-0.33947	1.33674	trans	Uncharacterized protein [Source:UniProtKB/TrEMBL;Acc:F1MKK7]	PKMYT1	0.136964
1	138988280	138.988	BovineHD0100039688	rs42882317	ENSBTAG00000004729	25	2382052	2386318	2.38205	2276.66	-5.59436	7.68e-08	0.0447689	-0.33947	1.33674	trans	Uncharacterized protein [Source:UniProtKB/TrEMBL;Acc:F1MKK7]	PKMYT1	0.136964
1	140743167	140.743	BovineHD0100040279	rs132664790	ENSBTAG00000023106	1	140923414	140933074	140.923	140.923	5.00127	1.3e-06	0.0074082	3.57973	29.7231	cis	Bos taurus mariner-like transposase (LOC534913), mRNA. [Source:RefSeq mRNA;Acc:NM_001083726]	SETMAR	0.0892457
1	140767108	140.767	BovineHD0100040286	rs134706469	ENSBTAG00000023106	1	140923414	140933074	140.923	140.923	-5.00127	1.3e-06	0.0074082	-3.57973	29.7231	cis	Bos taurus mariner-like transposase (LOC534913), mRNA. [Source:RefSeq mRNA;Acc:NM_001083726]	SETMAR	0.119983
1	140822481	140.822	BovineHD0100040300	rs136049635	ENSBTAG00000023106	1	140923414	140933074	140.923	140.923	-5.01812	1.2e-06	0.00719436	-3.59029	29.7231	cis	Bos taurus mariner-like transposase (LOC534913), mRNA. [Source:RefSeq mRNA;Acc:NM_001083726]	SETMAR	0.119983
1	140898339	140.898	BovineHD0100040314	rs137675699	ENSBTAG00000023106	1	140923414	140933074	140.923	140.923	-4.85135	2.56e-06	0.0124371	-3.545	29.7231	cis	Bos taurus mariner-like transposase (LOC534913), mRNA. [Source:RefSeq mRNA;Acc:NM_001083726]	SETMAR	0.120611
1	140947515	140.948	BovineHD0100040332	rs134104653	ENSBTAG00000023106	1	140923414	140933074	140.923	140.923	-5.49549	1.25e-07	0.0013163	-4.19854	29.7231	cis	Bos taurus mariner-like transposase (LOC534913), mRNA. [Source:RefSeq mRNA;Acc:NM_001083726]	SETMAR	0.112718
1	141915315	141.915	BovineHD0100040665	rs134483943	ENSBTAG00000001983	5	28683698	28709507	28.6837	566.344	-5.91894	1.5e-08	0.0212033	-0.806927	1.92699	trans	Bos taurus small cell adhesion glycoprotein (SMAGP), mRNA. [Source:RefSeq mRNA;Acc:NM_001083793]	SMAGP	0.157124
1	145180339	145.18	BovineHD0100041920	rs135924348	ENSBTAG00000017010	1	145154624	145178772	145.155	145.155	4.93934	1.72e-06	0.00904645	3.34508	22.8191	cis	Bos taurus family with sequence similarity 207, member A (FAM207A), mRNA. [Source:RefSeq mRNA;Acc:NM_001046108]	C1H21ORF70	0.142623
1	145210667	145.211	BovineHD0100041931	rs137098718	ENSBTAG00000017010	1	145154624	145178772	145.155	145.155	-5.20993	4.92e-07	0.00352466	-3.44204	22.8191	cis	Bos taurus family with sequence similarity 207, member A (FAM207A), mRNA. [Source:RefSeq mRNA;Acc:NM_001046108]	C1H21ORF70	0.111302
1	145215099	145.215	BovineHD0100041936	rs110022506	ENSBTAG00000017010	1	145154624	145178772	145.155	145.155	-4.47306	1.33e-05	0.0318324	-2.85513	22.8191	cis	Bos taurus family with sequence similarity 207, member A (FAM207A), mRNA. [Source:RefSeq mRNA;Acc:NM_001046108]	C1H21ORF70	0.12059
1	145454377	145.454	BovineHD0100041985	rs133356249	ENSBTAG00000004281	13	43029813	43073610	43.0298	1455.86	-5.61311	7e-08	0.0428197	-9.09524	11.2683	trans	Bos taurus acyl-CoA synthetase short-chain family member 1 (ACSS1), mRNA. [Source:RefSeq mRNA;Acc:NM_174746]	ACSS1	0.143378
1	145457179	145.457	BovineHD0100041986	rs134658119	ENSBTAG00000004281	13	43029813	43073610	43.0298	1455.86	5.61116	7.07e-08	0.0430613	9.42002	11.2683	trans	Bos taurus acyl-CoA synthetase short-chain family member 1 (ACSS1), mRNA. [Source:RefSeq mRNA;Acc:NM_174746]	ACSS1	0.141835
1	146247016	146.247	BovineHD0100042226	rs110616483	ENSBTAG00000018060	30	91784376	91791382	91.7844	2603.87	-5.5774	8.35e-08	0.0466757	-5.66351	44.7973	trans	Bos taurus WD repeat domain 13 (WDR13), mRNA. [Source:RefSeq mRNA;Acc:NM_001075850]	WDR13	0.140263
1	148233371	148.233	BovineHD0100042915	rs133419986	ENSBTAG00000004602	7	48063871	48069063	48.0639	826.374	-6.79126	1.4e-10	0.0040281	-4.46354	1.2671	trans	Bos taurus paired-like homeodomain 1 (PITX1), mRNA. [Source:RefSeq mRNA;Acc:NM_001205300]	PITX1	0.186622
1	148701804	148.702	BovineHD0100043017	rs134261804	ENSBTAG00000004602	7	48063871	48069063	48.0639	826.374	-5.60755	7.2e-08	0.043544	-3.76742	1.2671	trans	Bos taurus paired-like homeodomain 1 (PITX1), mRNA. [Source:RefSeq mRNA;Acc:NM_001205300]	PITX1	0.133178
1	149195412	149.195	BovineHD0100043222	rs132843102	ENSBTAG00000013485	10	36460184	36467297	36.4602	1146.51	5.97459	1.13e-08	0.0188666	1.4158	3.64731	trans	Bos taurus zinc finger, FYVE domain containing 19 (ZFYVE19), mRNA. [Source:RefSeq mRNA;Acc:NM_001046072]	ZFYVE19	0.148416
1	153843696	153.844	BovineHD0100044841	rs136232378	ENSBTAG00000006479	1	153971502	154021605	153.972	153.972	-4.68432	5.36e-06	0.020261	-2.76406	16.3726	cis	Bos taurus calpain 7 (CAPN7), mRNA. [Source:RefSeq mRNA;Acc:NM_001193181]	CAPN7	0.0928564
1	154068465	154.068	BovineHD0100044921	rs134100943	ENSBTAG00000006479	1	153971502	154021605	153.972	153.972	4.29759	2.76e-05	0.0470366	2.44476	16.3726	cis	Bos taurus calpain 7 (CAPN7), mRNA. [Source:RefSeq mRNA;Acc:NM_001193181]	CAPN7	0.100859
1	154075320	154.075	BovineHD0100044926	rs136759676	ENSBTAG00000006479	1	153971502	154021605	153.972	153.972	-4.58397	8.28e-06	0.0247248	-2.82507	16.3726	cis	Bos taurus calpain 7 (CAPN7), mRNA. [Source:RefSeq mRNA;Acc:NM_001193181]	CAPN7	0.0845155
1	154078017	154.078	BovineHD0100044930	rs133716973	ENSBTAG00000006479	1	153971502	154021605	153.972	153.972	-4.28375	2.92e-05	0.0486428	-2.33813	16.3726	cis	Bos taurus calpain 7 (CAPN7), mRNA. [Source:RefSeq mRNA;Acc:NM_001193181]	CAPN7	0.09533
1	154082120	154.082	BovineHD0100044934	rs43280732	ENSBTAG00000006479	1	153971502	154021605	153.972	153.972	-4.5513	9.53e-06	0.0264712	-2.7566	16.3726	cis	Bos taurus calpain 7 (CAPN7), mRNA. [Source:RefSeq mRNA;Acc:NM_001193181]	CAPN7	0.0831184
1	154083294	154.083	BovineHD0100044935	rs43280129	ENSBTAG00000006479	1	153971502	154021605	153.972	153.972	4.39403	1.85e-05	0.0385275	2.64974	16.3726	cis	Bos taurus calpain 7 (CAPN7), mRNA. [Source:RefSeq mRNA;Acc:NM_001193181]	CAPN7	0.0946723
1	156281907	156.282	BovineHD0100045662	rs110048434	ENSBTAG00000026944	18	63205613	63209078	63.2056	1887.11	-5.60311	7.36e-08	0.043873	-1.10094	2.08135	trans	Bos taurus leukocyte immunoglobulin-like receptor, subfamily A (with TM domain), member 4 (LILRA4), mRNA. [Source:RefSeq mRNA;Acc:NM_001102357]	LILRA4	0.141401
1	157260458	157.26	BTB-00074914	rs43284121	ENSBTAG00000005940	17	57999616	58009037	57.9996	1806.74	-5.77901	3.05e-08	0.0283847	-1.47458	19.3661	trans	Bos taurus protein kinase, AMP-activated, beta 1 non-catalytic subunit (PRKAB1), mRNA. [Source:RefSeq mRNA;Acc:NM_001024558]	PRKAB1	0.147804
1	157329252	157.329	BovineHD0100046004	rs136688415	ENSBTAG00000008804	15	34930815	34964084	34.9308	1616.65	5.6057	7.26e-08	0.0436801	1.07448	4.3858	trans	Bos taurus serum amyloid A-like 1 (SAAL1), mRNA. [Source:RefSeq mRNA;Acc:NM_001205561]	SAAL1	0.146131
1	157330459	157.33	BovineHD0100046005	rs43286577	ENSBTAG00000008804	15	34930815	34964084	34.9308	1616.65	5.58177	8.17e-08	0.0461251	1.07174	4.3858	trans	Bos taurus serum amyloid A-like 1 (SAAL1), mRNA. [Source:RefSeq mRNA;Acc:NM_001205561]	SAAL1	0.145082
1	157908932	157.909	BovineHD0100046235	rs109918280	ENSBTAG00000009488	29	41796853	41808165	41.7969	2502.38	5.72163	4.08e-08	0.0327981	2.02969	20.0767	trans	Bos taurus nuclear RNA export factor 1 (NXF1), mRNA. [Source:RefSeq mRNA;Acc:NM_001075555]	NXF1	0.154062
1	157930328	157.93	BovineHD0100046248	rs110125348	ENSBTAG00000009488	29	41796853	41808165	41.7969	2502.38	-5.70863	4.35e-08	0.0339918	-2.0043	20.0767	trans	Bos taurus nuclear RNA export factor 1 (NXF1), mRNA. [Source:RefSeq mRNA;Acc:NM_001075555]	NXF1	0.155709
1	158026761	158.027	BovineHD0100046278	rs136619728	ENSBTAG00000011091	3	78909706	79139564	78.9097	374.31	5.65528	5.68e-08	0.0385755	0.155835	0.506425	trans	SH3-domain GRB2-like (endophilin) interacting protein 1 [Source:HGNC Symbol;Acc:HGNC:25412]	SGIP1	0.149136
2	527584	0.527584	BovineHD0200000083	rs42362246	ENSBTAG00000012979	3	104315648	104350260	104.316	399.716	-6.01519	9.12e-09	0.017417	-0.866424	0.489689	trans	zinc finger, MYND-type containing 12 [Source:HGNC Symbol;Acc:HGNC:21192]	ZMYND12	0.160428
2	541576	0.541576	BovineHD0200000085	rs137294466	ENSBTAG00000012979	3	104315648	104350260	104.316	399.716	-6.03757	8.12e-09	0.0168073	-0.869292	0.489689	trans	zinc finger, MYND-type containing 12 [Source:HGNC Symbol;Acc:HGNC:21192]	ZMYND12	0.161436
2	5330641	5.33064	BovineHD0200001533	rs110825010	ENSBTAG00000016954	2	122194339	122213700	122.194	280.534	5.5583	9.18e-08	0.0490629	2.01112	6.47922	trans	Bos taurus transmembrane protein 39B (TMEM39B), mRNA. [Source:RefSeq mRNA;Acc:NM_001075658]	TMEM39B	0.140303
2	5343921	5.34392	BovineHD0200001544	rs135147390	ENSBTAG00000016954	2	122194339	122213700	122.194	280.534	5.80343	2.7e-08	0.0269438	2.13527	6.47922	trans	Bos taurus transmembrane protein 39B (TMEM39B), mRNA. [Source:RefSeq mRNA;Acc:NM_001075658]	TMEM39B	0.150866
2	7933807	7.93381	BovineHD0200002317	rs134704804	ENSBTAG00000025258	19	14514200	14548145	14.5142	1904.41	-5.58166	8.18e-08	0.0461301	-30.0105	18.9037	trans	Uncharacterized protein [Source:UniProtKB/TrEMBL;Acc:F1N6D0]	0	0.144547
2	8093665	8.09366	BovineHD0200002356	rs42270522	ENSBTAG00000006659	17	64436074	64463404	64.4361	1813.18	-5.60329	7.35e-08	0.0438606	-0.38551	0.494922	trans	transmembrane protein 116 [Source:HGNC Symbol;Acc:HGNC:25084]	TMEM116	0.131165
2	15296306	15.2963	BovineHD0200004337	rs42239322	ENSBTAG00000023929	11	71329772	71349193	71.3298	1285.69	5.59929	7.5e-08	0.0443043	5.76629	19.3368	trans	FOS-like antigen 2 [Source:HGNC Symbol;Acc:HGNC:3798]	FOSL2	0.147756
2	17412761	17.4128	BovineHD0200004958	rs42420625	ENSBTAG00000012019	12	88664525	88669181	88.6645	1410.33	-5.71272	4.26e-08	0.0335861	-1.59031	2.50751	trans	insulin receptor substrate 2 [Source:HGNC Symbol;Acc:HGNC:6126]	IRS2	0.151742
2	17412761	17.4128	BovineHD0200004958	rs42420625	ENSBTAG00000011088	22	58448092	58494802	58.4481	2156.05	-5.63112	6.4e-08	0.0408889	-0.670931	0.903834	trans	solute carrier family 6 (neurotransmitter transporter), member 6 [Source:HGNC Symbol;Acc:HGNC:11052]	SLC6A6	0.145815
2	17425373	17.4254	BovineHD0200004962	rs42420584	ENSBTAG00000012019	12	88664525	88669181	88.6645	1410.33	5.71272	4.26e-08	0.0335861	1.59031	2.50751	trans	insulin receptor substrate 2 [Source:HGNC Symbol;Acc:HGNC:6126]	IRS2	0.151742
2	17425373	17.4254	BovineHD0200004962	rs42420584	ENSBTAG00000011088	22	58448092	58494802	58.4481	2156.05	5.63112	6.4e-08	0.0408889	0.670931	0.903834	trans	solute carrier family 6 (neurotransmitter transporter), member 6 [Source:HGNC Symbol;Acc:HGNC:11052]	SLC6A6	0.145815
2	17425874	17.4259	BovineHD0200004963	rs110625380	ENSBTAG00000012019	12	88664525	88669181	88.6645	1410.33	-5.71272	4.26e-08	0.0335861	-1.59031	2.50751	trans	insulin receptor substrate 2 [Source:HGNC Symbol;Acc:HGNC:6126]	IRS2	0.151742
2	17425874	17.4259	BovineHD0200004963	rs110625380	ENSBTAG00000011088	22	58448092	58494802	58.4481	2156.05	-5.63112	6.4e-08	0.0408889	-0.670931	0.903834	trans	solute carrier family 6 (neurotransmitter transporter), member 6 [Source:HGNC Symbol;Acc:HGNC:11052]	SLC6A6	0.145815
2	17437006	17.437	BTB-01290581	rs42420575	ENSBTAG00000012019	12	88664525	88669181	88.6645	1410.33	5.67079	5.26e-08	0.0370925	1.58101	2.50751	trans	insulin receptor substrate 2 [Source:HGNC Symbol;Acc:HGNC:6126]	IRS2	0.149875
2	17437006	17.437	BTB-01290581	rs42420575	ENSBTAG00000011088	22	58448092	58494802	58.4481	2156.05	5.59681	7.59e-08	0.0445995	0.66771	0.903834	trans	solute carrier family 6 (neurotransmitter transporter), member 6 [Source:HGNC Symbol;Acc:HGNC:11052]	SLC6A6	0.14433
2	17901970	17.902	BovineHD0200005119	rs134033375	ENSBTAG00000003217	3	10652468	10683411	10.6525	306.052	-5.76177	3.33e-08	0.0295739	-1.55777	4.34187	trans	Bos taurus cell adhesion molecule 3 (CADM3), mRNA. [Source:RefSeq mRNA;Acc:NM_001075946]	CADM3	0.144859
2	17905551	17.9056	BovineHD0200005120	rs137571674	ENSBTAG00000003217	3	10652468	10683411	10.6525	306.052	-5.58237	8.15e-08	0.0460745	-1.61215	4.34187	trans	Bos taurus cell adhesion molecule 3 (CADM3), mRNA. [Source:RefSeq mRNA;Acc:NM_001075946]	CADM3	0.136141
2	17905551	17.9056	BovineHD0200005120	rs137571674	ENSBTAG00000001492	20	35248388	35347535	35.2484	1989.21	-5.87352	1.89e-08	0.0230637	-0.31127	0.681762	trans	Bos taurus FYN binding protein (FYB), mRNA. [Source:RefSeq mRNA;Acc:NM_001105414]	FYB	0.152585
2	17905551	17.9056	BovineHD0200005120	rs137571674	ENSBTAG00000007624	22	32362149	32498351	32.3621	2129.96	-5.5601	9.1e-08	0.0488032	-0.84693	2.96959	trans	Bos taurus FERM domain containing 4B (FRMD4B), mRNA. [Source:RefSeq mRNA;Acc:NM_001102099]	FRMD4B	0.135403
2	17905551	17.9056	BovineHD0200005120	rs137571674	ENSBTAG00000015321	23	15948727	15988075	15.9487	2174.99	-6.14333	4.68e-09	0.0135433	-0.497373	1.38337	trans	transcriptional regulating factor 1 [Source:HGNC Symbol;Acc:HGNC:18273]	TRERF1	0.159073
2	17908118	17.9081	BovineHD0200005121	rs133385905	ENSBTAG00000002331	10	67863306	67908834	67.8633	1177.91	6.41845	1.08e-09	0.00801068	0.100011	0.227461	trans	Bos taurus discs, large (Drosophila) homolog-associated protein 5 (DLGAP5), mRNA. [Source:RefSeq mRNA;Acc:NM_001076822]	DLGAP5	0.177462
2	17916659	17.9167	BovineHD0200005122	rs137193443	ENSBTAG00000003217	3	10652468	10683411	10.6525	306.052	5.76177	3.33e-08	0.0295739	1.55777	4.34187	trans	Bos taurus cell adhesion molecule 3 (CADM3), mRNA. [Source:RefSeq mRNA;Acc:NM_001075946]	CADM3	0.144859
2	17925417	17.9254	BovineHD0200005124	rs133236731	ENSBTAG00000003217	3	10652468	10683411	10.6525	306.052	-5.76177	3.33e-08	0.0295739	-1.55777	4.34187	trans	Bos taurus cell adhesion molecule 3 (CADM3), mRNA. [Source:RefSeq mRNA;Acc:NM_001075946]	CADM3	0.144859
2	17929289	17.9293	BovineHD0200005125	rs110813050	ENSBTAG00000006359	4	107608325	107623775	107.608	524.438	-5.76074	3.35e-08	0.0296575	-0.119255	0.192902	trans	EPH receptor A1 [Source:HGNC Symbol;Acc:HGNC:3385]	EPHA1	0.153124
2	17929289	17.9293	BovineHD0200005125	rs110813050	ENSBTAG00000001492	20	35248388	35347535	35.2484	1989.21	-5.94498	1.31e-08	0.020036	-0.34242	0.681762	trans	Bos taurus FYN binding protein (FYB), mRNA. [Source:RefSeq mRNA;Acc:NM_001105414]	FYB	0.15732
2	17929289	17.9293	BovineHD0200005125	rs110813050	ENSBTAG00000019567	25	25233186	25268874	25.2332	2299.51	-6.0474	7.72e-09	0.0164327	-0.242031	0.431347	trans	interleukin 21 receptor [Source:HGNC Symbol;Acc:HGNC:6006]	IL21R	0.160615
2	17930178	17.9302	BTB-01559610	rs42679152	ENSBTAG00000019567	25	25233186	25268874	25.2332	2299.51	5.86073	2.02e-08	0.0237772	0.315144	0.431347	trans	interleukin 21 receptor [Source:HGNC Symbol;Acc:HGNC:6006]	IL21R	0.14972
2	17933165	17.9332	BovineHD0200005126	rs135962149	ENSBTAG00000002331	10	67863306	67908834	67.8633	1177.91	6.96945	5.15e-11	0.00234047	0.113007	0.227461	trans	Bos taurus discs, large (Drosophila) homolog-associated protein 5 (DLGAP5), mRNA. [Source:RefSeq mRNA;Acc:NM_001076822]	DLGAP5	0.202762
2	17943316	17.9433	BovineHD0200005129	rs109434434	ENSBTAG00000003217	3	10652468	10683411	10.6525	306.052	-5.89707	1.68e-08	0.0222187	-1.85402	4.34187	trans	Bos taurus cell adhesion molecule 3 (CADM3), mRNA. [Source:RefSeq mRNA;Acc:NM_001075946]	CADM3	0.149575
2	17943316	17.9433	BovineHD0200005129	rs109434434	ENSBTAG00000015321	23	15948727	15988075	15.9487	2174.99	-5.69716	4.61e-08	0.0349106	-0.512248	1.38337	trans	transcriptional regulating factor 1 [Source:HGNC Symbol;Acc:HGNC:18273]	TRERF1	0.138682
2	19288236	19.2882	BovineHD0200005557	rs133979935	ENSBTAG00000002113	30	91031761	91044478	91.0318	2603.12	5.57343	8.52e-08	0.0471399	0.828681	2.09176	trans	zinc finger protein 484 [Source:HGNC Symbol;Acc:HGNC:23385]	ZNF484	0.152197
2	19451222	19.4512	BovineHD0200005595	rs137004188	ENSBTAG00000014995	18	46891652	46905704	46.8917	1870.79	-5.80977	2.61e-08	0.0267063	-1.63547	4.9128	trans	THAP domain containing 8 [Source:HGNC Symbol;Acc:HGNC:23191]	THAP8	0.144767
2	20081283	20.0813	BovineHD0200005751	rs43297830	ENSBTAG00000002356	6	61036570	61069416	61.0366	719.887	5.67103	5.25e-08	0.0370759	1.1037	0.604145	trans	Bos taurus RNA binding motif protein 47 (RBM47), mRNA. [Source:RefSeq mRNA;Acc:NM_001206034]	DKFZP686F02235	0.145835
2	20081283	20.0813	BovineHD0200005751	rs43297830	ENSBTAG00000008160	11	88390471	88444776	88.3905	1302.75	5.7626	3.32e-08	0.0295218	1.902	2.07933	trans	membrane bound O-acyltransferase domain containing 2 [Source:HGNC Symbol;Acc:HGNC:25193]	MBOAT2	0.149842
2	20081283	20.0813	BovineHD0200005751	rs43297830	ENSBTAG00000003396	13	70068210	70069181	70.0682	1482.9	5.64153	6.08e-08	0.0398662	6.89256	12.7396	trans	v-maf avian musculoaponeurotic fibrosarcoma oncogene homolog B [Source:HGNC Symbol;Acc:HGNC:6408]	MAFB	0.151161
2	20081283	20.0813	BovineHD0200005751	rs43297830	ENSBTAG00000017021	27	41044071	41049402	41.0441	2409.9	5.71335	4.25e-08	0.0335314	3.27897	5.81736	trans	Bos taurus minichromosome maintenance complex component 4 (MCM4), mRNA. [Source:RefSeq mRNA;Acc:NM_001075158]	MCM4	0.148785
2	24367446	24.3674	BovineHD0200006991	rs133281809	ENSBTAG00000016836	2	24067475	24107467	24.0675	182.407	-4.50908	1.14e-05	0.0292291	-1.74903	13.4261	cis	pyruvate dehydrogenase kinase, isozyme 1 [Source:HGNC Symbol;Acc:HGNC:8809]	PDK1	0.0888744
2	24568725	24.5687	BovineHD0200007071	rs133994977	ENSBTAG00000002844	18	56090692	56106714	56.0907	1879.99	5.65794	5.6e-08	0.0383332	0.0578959	0.11	trans	protein tyrosine phosphatase, receptor type, f polypeptide (PTPRF), interacting protein (liprin), alpha 3 [Source:HGNC Symbol;Acc:HGNC:9247]	PPFIA3	0.153129
2	25678186	25.6782	BovineHD0200007375	rs109744711	ENSBTAG00000011007	19	57793548	57829254	57.7935	1947.69	5.79323	2.84e-08	0.0276702	1.73616	3.96938	trans	Bos taurus tweety homolog 2 (Drosophila) (TTYH2), mRNA. [Source:RefSeq mRNA;Acc:NM_001105626]	TTYH2	0.149811
2	26800916	26.8009	BovineHD0200007740	rs132880606	ENSBTAG00000001092	2	26660800	26665974	26.6608	185.001	-4.38442	1.93e-05	0.0392792	-6.90557	41.6358	cis	Bos taurus phosphatase, orphan 2 (PHOSPHO2), mRNA. [Source:RefSeq mRNA;Acc:NM_001045965]	PHOSPHO2	0.0968632
2	28573158	28.5732	Hapmap56032-rs29022835	rs29022835	ENSBTAG00000007901	7	18767695	18834685	18.7677	797.078	-5.59397	7.7e-08	0.0448108	-0.207346	0.185648	trans	adhesion G protein-coupled receptor E1 [Source:HGNC Symbol;Acc:HGNC:3336]	ADGRE1	0.13949
2	30839545	30.8395	BovineHD0200009092	rs110988763	ENSBTAG00000009080	2	36256325	36348759	36.2563	194.596	-5.99627	1.01e-08	0.018122	-11.4663	20.2663	trans	Bos taurus integrin, beta 6 (ITGB6), mRNA. [Source:RefSeq mRNA;Acc:NM_174698]	ITGB6	0.163229
2	30839545	30.8395	BovineHD0200009092	rs110988763	ENSBTAG00000009059	6	16000762	16006077	16.0008	674.851	-6.05319	7.49e-09	0.0163708	-5.04954	11.4038	trans	Bos taurus paired-like homeodomain 2 (PITX2), mRNA. [Source:RefSeq mRNA;Acc:NM_001097991]	PITX2	0.164583
2	30839545	30.8395	BovineHD0200009092	rs110988763	ENSBTAG00000017063	8	100408792	100511233	100.409	991.359	-6.06326	7.11e-09	0.0160495	-0.637622	0.621244	trans	erythrocyte membrane protein band 4.1 like 4B [Source:HGNC Symbol;Acc:HGNC:19818]	EPB41L4B	0.163583
2	30839545	30.8395	BovineHD0200009092	rs110988763	ENSBTAG00000012931	9	32823612	32834377	32.8236	1037.16	-6.49435	7.18e-10	0.00736074	-142.343	195.5	trans	Bos taurus phospholamban (PLN), mRNA. [Source:RefSeq mRNA;Acc:NM_001103319]	PLN	0.180554
2	30839545	30.8395	BovineHD0200009092	rs110988763	ENSBTAG00000012285	10	88763705	88818475	88.7637	1198.81	-5.78657	2.94e-08	0.0280066	-2.47641	2.22539	trans	estrogen-related receptor beta [Source:HGNC Symbol;Acc:HGNC:3473]	ESRRB	0.148118
2	30839545	30.8395	BovineHD0200009092	rs110988763	ENSBTAG00000004281	13	43029813	43073610	43.0298	1455.86	-5.77188	3.17e-08	0.0288458	-10.4392	11.2683	trans	Bos taurus acyl-CoA synthetase short-chain family member 1 (ACSS1), mRNA. [Source:RefSeq mRNA;Acc:NM_174746]	ACSS1	0.149949
2	30839545	30.8395	BovineHD0200009092	rs110988763	ENSBTAG00000008665	15	22614860	22659906	22.6149	1604.33	-5.62605	6.57e-08	0.0414814	-6.63479	9.17363	trans	DIX domain containing 1 [Source:HGNC Symbol;Acc:HGNC:23695]	DIXDC1	0.142651
2	30839545	30.8395	BovineHD0200009092	rs110988763	ENSBTAG00000008571	17	57065816	57343548	57.0658	1805.81	-6.05154	7.55e-09	0.0163708	-0.269778	0.32342	trans	cut-like homeobox 2 [Source:HGNC Symbol;Acc:HGNC:19347]	CUX2	0.167535
2	30839545	30.8395	BovineHD0200009092	rs110988763	ENSBTAG00000011088	22	58448092	58494802	58.4481	2156.05	-5.75626	3.42e-08	0.0299996	-0.890411	0.903834	trans	solute carrier family 6 (neurotransmitter transporter), member 6 [Source:HGNC Symbol;Acc:HGNC:11052]	SLC6A6	0.152553
2	30839545	30.8395	BovineHD0200009092	rs110988763	ENSBTAG00000019037	24	30362738	30377272	30.3627	2241.93	-6.11446	5.44e-09	0.0144502	-4.4185	3.34114	trans	Bos taurus aquaporin 4 (AQP4), mRNA. [Source:RefSeq mRNA;Acc:NM_181003]	AQP4	0.166492
2	30839545	30.8395	BovineHD0200009092	rs110988763	ENSBTAG00000001770	24	46885279	46907902	46.8853	2258.46	-5.75096	3.52e-08	0.0304062	-4.21047	6.25518	trans	alpha-2,8-sialyltransferase 8E [Source:RefSeq peptide;Acc:NP_001179803]	ST8SIA5	0.14867
2	33435572	33.4356	BovineHD0200009835	rs109378149	ENSBTAG00000011088	22	58448092	58494802	58.4481	2156.05	5.63927	6.15e-08	0.0400797	0.636751	0.903834	trans	solute carrier family 6 (neurotransmitter transporter), member 6 [Source:HGNC Symbol;Acc:HGNC:11052]	SLC6A6	0.139477
2	33436917	33.4369	BovineHD0200009836	rs135828755	ENSBTAG00000011088	22	58448092	58494802	58.4481	2156.05	5.61817	6.83e-08	0.0421435	0.64059	0.903834	trans	solute carrier family 6 (neurotransmitter transporter), member 6 [Source:HGNC Symbol;Acc:HGNC:11052]	SLC6A6	0.139583
2	34679006	34.679	BovineHD0200010243	rs135534252	ENSBTAG00000018705	11	74382509	74465215	74.3825	1288.74	-5.70623	4.4e-08	0.0341081	-1.27959	3.21674	trans	adenylate cyclase 3 [Source:HGNC Symbol;Acc:HGNC:234]	ADCY3	0.148799
2	34679006	34.679	BovineHD0200010243	rs135534252	ENSBTAG00000001207	24	12694119	12716024	12.6941	2224.26	-5.96424	1.19e-08	0.019295	-1.93325	3.14684	trans	Bos taurus serpin peptidase inhibitor, clade B (ovalbumin), member 8 (SERPINB8), mRNA. [Source:RefSeq mRNA;Acc:NM_001035287]	SERPINB8	0.157703
2	34679700	34.6797	BTB-00969752	rs42128371	ENSBTAG00000018705	11	74382509	74465215	74.3825	1288.74	-5.70623	4.4e-08	0.0341081	-1.27959	3.21674	trans	adenylate cyclase 3 [Source:HGNC Symbol;Acc:HGNC:234]	ADCY3	0.148799
2	34679700	34.6797	BTB-00969752	rs42128371	ENSBTAG00000001207	24	12694119	12716024	12.6941	2224.26	-5.96424	1.19e-08	0.019295	-1.93325	3.14684	trans	Bos taurus serpin peptidase inhibitor, clade B (ovalbumin), member 8 (SERPINB8), mRNA. [Source:RefSeq mRNA;Acc:NM_001035287]	SERPINB8	0.157703
2	38428199	38.4282	BovineHD0200011237	rs135923618	ENSBTAG00000019198	3	92809554	92830529	92.8096	388.21	5.57585	8.42e-08	0.0468318	1.99572	17.6878	trans	Bos taurus leucine rich repeat containing 42 (LRRC42), mRNA. [Source:RefSeq mRNA;Acc:NM_001046386]	LRRC42	0.141494
2	38428776	38.4288	BovineHD0200011238	rs133594207	ENSBTAG00000019198	3	92809554	92830529	92.8096	388.21	-5.57585	8.42e-08	0.0468318	-1.99572	17.6878	trans	Bos taurus leucine rich repeat containing 42 (LRRC42), mRNA. [Source:RefSeq mRNA;Acc:NM_001046386]	LRRC42	0.141494
2	38626189	38.6262	BovineHD0200011305	rs136201096	ENSBTAG00000020597	16	39505828	39532677	39.5058	1706.53	5.95566	1.24e-08	0.0196997	0.842658	0.729275	trans	Bos taurus flavin containing monooxygenase 3 (FMO3), mRNA. [Source:RefSeq mRNA;Acc:NM_174057]	FMO3	0.152684
2	38837885	38.8379	BovineHD0200011393	rs110867396	ENSBTAG00000011909	2	39287889	39361498	39.2879	197.628	4.32041	2.51e-05	0.0454551	2.32024	21.7614	cis	Bos taurus activin A receptor, type I (ACVR1), mRNA. [Source:RefSeq mRNA;Acc:NM_176663]	ACVR1	0.0940818
2	41072071	41.0721	BovineHD0200011945	rs137040479	ENSBTAG00000027629	27	36255859	36265466	36.2559	2405.12	-5.66601	5.38e-08	0.0376208	-142.856	509.011	trans	ANK1 protein; Uncharacterized protein [Source:UniProtKB/TrEMBL;Acc:A2VE25]	ANK1	0.142281
2	41277238	41.2772	BovineHD0200011980	rs42464994	ENSBTAG00000012902	22	21327751	21374042	21.3278	2118.93	-5.57651	8.39e-08	0.0467509	-10.6221	71.4044	trans	Bos taurus ADP-ribosylation factor-like 8B (ARL8B), mRNA. [Source:RefSeq mRNA;Acc:NM_001046071]	ARL8B	0.130759
2	41534473	41.5345	BovineHD0200012059	rs137304820	ENSBTAG00000022396	29	26668047	26671801	26.668	2487.25	-5.95182	1.27e-08	0.0198816	-13.8289	7.82114	trans	Bos taurus serum amyloid A 3 (SAA3), mRNA. [Source:RefSeq mRNA;Acc:NM_181016]	SAA3	0.15923
2	47963062	47.9631	BovineHD0200013904	rs133624478	ENSBTAG00000010720	16	52264771	52276754	52.2648	1719.28	-5.65661	5.64e-08	0.0384587	-7.08495	58.0148	trans	mindbomb E3 ubiquitin protein ligase 2 [Source:HGNC Symbol;Acc:HGNC:30577]	MIB2	0.142629
2	47963062	47.9631	BovineHD0200013904	rs133624478	ENSBTAG00000016128	19	56863207	56877029	56.8632	1946.76	-5.6286	6.48e-08	0.0411033	-2.39492	20.8254	trans	golgi-associated, gamma adaptin ear containing, ARF binding protein 3 [Source:HGNC Symbol;Acc:HGNC:17079]	GGA3	0.143052
2	47963062	47.9631	BovineHD0200013904	rs133624478	ENSBTAG00000019219	25	26208972	26214950	26.209	2300.49	-5.88901	1.75e-08	0.0224912	-2.77857	26.2371	trans	Bos taurus SH2B adaptor protein 1 (SH2B1), mRNA. [Source:RefSeq mRNA;Acc:NM_001205529]	SH2B1	0.156456
2	48035568	48.0356	BovineHD0200013921	rs135575063	ENSBTAG00000010720	16	52264771	52276754	52.2648	1719.28	5.68594	4.87e-08	0.0358146	6.7218	58.0148	trans	mindbomb E3 ubiquitin protein ligase 2 [Source:HGNC Symbol;Acc:HGNC:30577]	MIB2	0.144707
2	48045149	48.0451	BovineHD0200013924	rs136122052	ENSBTAG00000010720	16	52264771	52276754	52.2648	1719.28	5.68594	4.87e-08	0.0358146	6.7218	58.0148	trans	mindbomb E3 ubiquitin protein ligase 2 [Source:HGNC Symbol;Acc:HGNC:30577]	MIB2	0.144707
2	48086738	48.0867	BovineHD0200013933	rs132699007	ENSBTAG00000008480	6	109256152	109271813	109.256	768.106	-5.61156	7.05e-08	0.0429958	-8.24387	70.9124	trans	Uncharacterized protein [Source:UniProtKB/TrEMBL;Acc:F1MYP4]	CTBP1	0.146735
2	48086738	48.0867	BovineHD0200013933	rs132699007	ENSBTAG00000011639	7	45282199	45289554	45.2822	823.592	-5.73366	3.84e-08	0.0317293	-10.0016	78.1524	trans	serine/threonine kinase 11 [Source:HGNC Symbol;Acc:HGNC:11389]	STK11	0.149221
2	48086738	48.0867	BovineHD0200013933	rs132699007	ENSBTAG00000010720	16	52264771	52276754	52.2648	1719.28	-5.97112	1.15e-08	0.0190367	-9.22636	58.0148	trans	mindbomb E3 ubiquitin protein ligase 2 [Source:HGNC Symbol;Acc:HGNC:30577]	MIB2	0.161103
2	48086738	48.0867	BovineHD0200013933	rs132699007	ENSBTAG00000001151	18	46754202	46764958	46.7542	1870.65	-5.88053	1.82e-08	0.0227745	-1.49219	9.28627	trans	amyloid beta (A4) precursor-like protein 1 [Source:HGNC Symbol;Acc:HGNC:597]	APLP1	0.156857
2	48086738	48.0867	BovineHD0200013933	rs132699007	ENSBTAG00000019334	29	44960930	44970707	44.9609	2505.54	-5.77745	3.08e-08	0.0284897	-3.14201	22.416	trans	Bos taurus kinesin light chain 2 (KLC2), mRNA. [Source:RefSeq mRNA;Acc:NM_001075768]	KLC2	0.149917
2	48093636	48.0936	BovineHD0200013934	rs134422640	ENSBTAG00000008480	6	109256152	109271813	109.256	768.106	5.61156	7.05e-08	0.0429958	8.24387	70.9124	trans	Uncharacterized protein [Source:UniProtKB/TrEMBL;Acc:F1MYP4]	CTBP1	0.146735
2	48093636	48.0936	BovineHD0200013934	rs134422640	ENSBTAG00000011639	7	45282199	45289554	45.2822	823.592	5.73366	3.84e-08	0.0317293	10.0016	78.1524	trans	serine/threonine kinase 11 [Source:HGNC Symbol;Acc:HGNC:11389]	STK11	0.149221
2	48093636	48.0936	BovineHD0200013934	rs134422640	ENSBTAG00000010720	16	52264771	52276754	52.2648	1719.28	5.97112	1.15e-08	0.0190367	9.22636	58.0148	trans	mindbomb E3 ubiquitin protein ligase 2 [Source:HGNC Symbol;Acc:HGNC:30577]	MIB2	0.161103
2	48093636	48.0936	BovineHD0200013934	rs134422640	ENSBTAG00000001151	18	46754202	46764958	46.7542	1870.65	5.88053	1.82e-08	0.0227745	1.49219	9.28627	trans	amyloid beta (A4) precursor-like protein 1 [Source:HGNC Symbol;Acc:HGNC:597]	APLP1	0.156857
2	48093636	48.0936	BovineHD0200013934	rs134422640	ENSBTAG00000019334	29	44960930	44970707	44.9609	2505.54	5.77745	3.08e-08	0.0284897	3.14201	22.416	trans	Bos taurus kinesin light chain 2 (KLC2), mRNA. [Source:RefSeq mRNA;Acc:NM_001075768]	KLC2	0.149917
2	48184470	48.1845	BovineHD0200013950	rs110865349	ENSBTAG00000001151	18	46754202	46764958	46.7542	1870.65	-5.86604	1.96e-08	0.0234407	-1.65802	9.28627	trans	amyloid beta (A4) precursor-like protein 1 [Source:HGNC Symbol;Acc:HGNC:597]	APLP1	0.15472
2	49533025	49.533	BovineHD0200014292	rs135724202	ENSBTAG00000019819	10	77989585	78165236	77.9896	1188.04	6.15999	4.28e-09	0.0130984	1.09919	3.91337	trans	fucosyltransferase 8 (alpha (1,6) fucosyltransferase) [Source:HGNC Symbol;Acc:HGNC:4019]	FUT8	0.1666
2	49541130	49.5411	BovineHD0200014294	rs110267781	ENSBTAG00000019819	10	77989585	78165236	77.9896	1188.04	-6.26446	2.47e-09	0.0107953	-1.1078	3.91337	trans	fucosyltransferase 8 (alpha (1,6) fucosyltransferase) [Source:HGNC Symbol;Acc:HGNC:4019]	FUT8	0.174071
2	49546436	49.5464	BovineHD0200014295	rs135900600	ENSBTAG00000019819	10	77989585	78165236	77.9896	1188.04	-6.19538	3.56e-09	0.0122621	-1.08331	3.91337	trans	fucosyltransferase 8 (alpha (1,6) fucosyltransferase) [Source:HGNC Symbol;Acc:HGNC:4019]	FUT8	0.168996
2	49570602	49.5706	BovineHD0200014301	rs109736157	ENSBTAG00000019819	10	77989585	78165236	77.9896	1188.04	-6.27554	2.33e-09	0.0105182	-1.0986	3.91337	trans	fucosyltransferase 8 (alpha (1,6) fucosyltransferase) [Source:HGNC Symbol;Acc:HGNC:4019]	FUT8	0.171958
2	49606079	49.6061	BovineHD0200014309	rs136007322	ENSBTAG00000019819	10	77989585	78165236	77.9896	1188.04	-6.22183	3.09e-09	0.011509	-1.09226	3.91337	trans	fucosyltransferase 8 (alpha (1,6) fucosyltransferase) [Source:HGNC Symbol;Acc:HGNC:4019]	FUT8	0.16957
2	49609210	49.6092	BovineHD0200014310	rs109433719	ENSBTAG00000019819	10	77989585	78165236	77.9896	1188.04	6.27554	2.33e-09	0.0105182	1.0986	3.91337	trans	fucosyltransferase 8 (alpha (1,6) fucosyltransferase) [Source:HGNC Symbol;Acc:HGNC:4019]	FUT8	0.171958
2	49628093	49.6281	BovineHD0200014313	rs133769432	ENSBTAG00000019819	10	77989585	78165236	77.9896	1188.04	-6.17873	3.88e-09	0.0126302	-1.0876	3.91337	trans	fucosyltransferase 8 (alpha (1,6) fucosyltransferase) [Source:HGNC Symbol;Acc:HGNC:4019]	FUT8	0.166095
2	49639300	49.6393	BovineHD0200014315	rs109543244	ENSBTAG00000019819	10	77989585	78165236	77.9896	1188.04	-6.27554	2.33e-09	0.0105182	-1.0986	3.91337	trans	fucosyltransferase 8 (alpha (1,6) fucosyltransferase) [Source:HGNC Symbol;Acc:HGNC:4019]	FUT8	0.171958
2	49665180	49.6652	BovineHD0200014320	rs135507459	ENSBTAG00000019819	10	77989585	78165236	77.9896	1188.04	6.30764	1.96e-09	0.0096311	1.10396	3.91337	trans	fucosyltransferase 8 (alpha (1,6) fucosyltransferase) [Source:HGNC Symbol;Acc:HGNC:4019]	FUT8	0.173306
2	49674678	49.6747	BovineHD0200014322	rs134048493	ENSBTAG00000019819	10	77989585	78165236	77.9896	1188.04	6.35805	1.5e-09	0.00879792	1.11484	3.91337	trans	fucosyltransferase 8 (alpha (1,6) fucosyltransferase) [Source:HGNC Symbol;Acc:HGNC:4019]	FUT8	0.173614
2	50142574	50.1426	BovineHD0200014455	rs109882321	ENSBTAG00000009206	13	61924322	61925629	61.9243	1474.75	-5.71965	4.12e-08	0.0329648	-4.35708	12.4232	trans	Bos taurus forkhead box S1 (FOXS1), mRNA. [Source:RefSeq mRNA;Acc:NM_001099716]	FOXS1	0.147607
2	50143688	50.1437	BovineHD0200014456	rs108991279	ENSBTAG00000009206	13	61924322	61925629	61.9243	1474.75	5.71965	4.12e-08	0.0329648	4.35708	12.4232	trans	Bos taurus forkhead box S1 (FOXS1), mRNA. [Source:RefSeq mRNA;Acc:NM_001099716]	FOXS1	0.147607
2	50166742	50.1667	BovineHD0200014463	rs109081523	ENSBTAG00000009206	13	61924322	61925629	61.9243	1474.75	-5.968	1.16e-08	0.0191917	-4.66028	12.4232	trans	Bos taurus forkhead box S1 (FOXS1), mRNA. [Source:RefSeq mRNA;Acc:NM_001099716]	FOXS1	0.158967
2	50172095	50.1721	BovineHD0200014464	rs135812900	ENSBTAG00000009206	13	61924322	61925629	61.9243	1474.75	-5.968	1.16e-08	0.0191917	-4.66028	12.4232	trans	Bos taurus forkhead box S1 (FOXS1), mRNA. [Source:RefSeq mRNA;Acc:NM_001099716]	FOXS1	0.158967
2	50173353	50.1734	BovineHD0200014465	rs109895925	ENSBTAG00000009206	13	61924322	61925629	61.9243	1474.75	5.91917	1.5e-08	0.0212022	4.63179	12.4232	trans	Bos taurus forkhead box S1 (FOXS1), mRNA. [Source:RefSeq mRNA;Acc:NM_001099716]	FOXS1	0.156887
2	50193291	50.1933	BovineHD0200014472	rs135805284	ENSBTAG00000009206	13	61924322	61925629	61.9243	1474.75	-6.01708	9.03e-09	0.0173481	-4.74497	12.4232	trans	Bos taurus forkhead box S1 (FOXS1), mRNA. [Source:RefSeq mRNA;Acc:NM_001099716]	FOXS1	0.158847
2	50202951	50.203	BovineHD0200014474	rs109897466	ENSBTAG00000009206	13	61924322	61925629	61.9243	1474.75	-5.8891	1.75e-08	0.0224912	-4.57184	12.4232	trans	Bos taurus forkhead box S1 (FOXS1), mRNA. [Source:RefSeq mRNA;Acc:NM_001099716]	FOXS1	0.153649
2	55224367	55.2244	BovineHD0200015675	rs42320898	ENSBTAG00000007101	3	49110156	49121034	49.1102	344.51	5.65159	5.78e-08	0.0389979	2.26933	5.54699	trans	Bos taurus coagulation factor III (F3), mRNA. [Source:RefSeq mRNA;Acc:NM_173878]	F3	0.146857
2	60404023	60.404	BovineHD0200017246	rs109324984	ENSBTAG00000017543	5	55842229	55864827	55.8422	593.502	-5.56129	9.04e-08	0.0486467	-9.12753	28.1561	trans	Bos taurus XRCC6 binding protein 1 (XRCC6BP1), mRNA. [Source:RefSeq mRNA;Acc:NM_001205490]	XRCC6BP1	0.145857
2	60404023	60.404	BovineHD0200017246	rs109324984	ENSBTAG00000004582	13	54734522	54756417	54.7345	1467.56	-5.57031	8.65e-08	0.0475235	-0.489424	0.432435	trans	collagen, type XX, alpha 1 [Source:HGNC Symbol;Acc:HGNC:14670]	COL20A1	0.143559
2	60404023	60.404	BovineHD0200017246	rs109324984	ENSBTAG00000020837	16	50811142	50834864	50.8111	1717.83	-5.60065	7.45e-08	0.0441894	-0.667356	0.329585	trans	Bos taurus Rho guanine nucleotide exchange factor (GEF) 16 (ARHGEF16), mRNA. [Source:RefSeq mRNA;Acc:NM_001101998]	ARHGEF16	0.143825
2	60404023	60.404	BovineHD0200017246	rs109324984	ENSBTAG00000001832	19	39245741	39251565	39.2457	1929.15	-5.7685	3.22e-08	0.0290825	-6.04412	21.1228	trans	Bos taurus mitochondrial ribosomal protein L10 (MRPL10), mRNA. [Source:RefSeq mRNA;Acc:NM_001192395]	MRPL10	0.153322
2	60404023	60.404	BovineHD0200017246	rs109324984	ENSBTAG00000010723	23	7405845	7407102	7.40585	2166.45	-6.16573	4.16e-09	0.0130246	-14.4953	98.6195	trans	Bos taurus prefoldin subunit 6 (PFDN6), mRNA. [Source:RefSeq mRNA;Acc:NM_001075421]	PFDN6	0.165615
2	60404023	60.404	BovineHD0200017246	rs109324984	ENSBTAG00000012860	30	85450103	85453009	85.4501	2597.54	-5.64677	5.92e-08	0.0394701	-12.3729	64.3972	trans	Bos taurus PDZ domain containing 11 (PDZD11), mRNA. [Source:RefSeq mRNA;Acc:NM_001037603]	PDZD11	0.147079
2	62919334	62.9193	BovineHD0200018166	rs134625376	ENSBTAG00000011455	29	44143171	44170094	44.1432	2504.72	5.8049	2.68e-08	0.0269281	0.849878	3.22233	trans	polymerase (DNA directed), alpha 2, accessory subunit [Source:HGNC Symbol;Acc:HGNC:30073]	POLA2	0.156672
2	71660619	71.6606	BovineHD0200020574	rs133581298	ENSBTAG00000014707	16	52714627	52715665	52.7146	1719.73	-5.55663	9.25e-08	0.049307	-21.0931	12.2082	trans	Bos taurus ISG15 ubiquitin-like modifier (ISG15), mRNA. [Source:RefSeq mRNA;Acc:NM_174366]	ISG15	0.133418
2	71663125	71.6631	BovineHD0200020575	rs137491584	ENSBTAG00000014707	16	52714627	52715665	52.7146	1719.73	-5.55663	9.25e-08	0.049307	-21.0931	12.2082	trans	Bos taurus ISG15 ubiquitin-like modifier (ISG15), mRNA. [Source:RefSeq mRNA;Acc:NM_174366]	ISG15	0.133418
2	72550355	72.5504	BovineHD0200020766	rs134813792	ENSBTAG00000005144	29	50742386	50747161	50.7424	2511.32	-5.57711	8.36e-08	0.0466906	-31.2371	99.3499	trans	patatin-like phospholipase domain containing 2 [Source:HGNC Symbol;Acc:HGNC:30802]	PNPLA2	0.14545
2	74469622	74.4696	BovineHD0200021345	rs135384267	ENSBTAG00000024272	3	54790802	54816647	54.7908	350.191	-5.80329	2.7e-08	0.0269438	-2.09386	1.39451	trans	Uncharacterized protein [Source:UniProtKB/TrEMBL;Acc:F6PPP4]	0	0.14464
2	89079897	89.0799	BovineHD0200025277	rs134115324	ENSBTAG00000024272	3	54790802	54816647	54.7908	350.191	-5.88404	1.79e-08	0.0226437	-1.74391	1.39451	trans	Uncharacterized protein [Source:UniProtKB/TrEMBL;Acc:F6PPP4]	0	0.141547
2	89465614	89.4656	BovineHD0200025395	rs109926863	ENSBTAG00000018282	2	89948475	89963535	89.9485	248.288	4.59412	7.92e-06	0.0242296	1.63308	10.584	cis	Bos taurus NIF3 NGG1 interacting factor 3-like 1 (S. pombe) (NIF3L1), mRNA. [Source:RefSeq mRNA;Acc:NM_001080249]	NIF3L1	0.0828599
2	89945376	89.9454	BovineHD0200025568	rs135307916	ENSBTAG00000018282	2	89948475	89963535	89.9485	248.288	-6.07802	6.58e-09	0.000173869	-1.72111	10.584	cis	Bos taurus NIF3 NGG1 interacting factor 3-like 1 (S. pombe) (NIF3L1), mRNA. [Source:RefSeq mRNA;Acc:NM_001080249]	NIF3L1	0.10539
2	89948416	89.9484	BovineHD0200025569	rs132666631	ENSBTAG00000018282	2	89948475	89963535	89.9485	248.288	6.13704	4.83e-09	0.00014208	1.72842	10.584	cis	Bos taurus NIF3 NGG1 interacting factor 3-like 1 (S. pombe) (NIF3L1), mRNA. [Source:RefSeq mRNA;Acc:NM_001080249]	NIF3L1	0.165742
2	89952463	89.9525	BovineHD0200025570	rs134553891	ENSBTAG00000018282	2	89948475	89963535	89.9485	248.288	-5.52157	1.1e-07	0.00129981	-1.57106	10.584	cis	Bos taurus NIF3 NGG1 interacting factor 3-like 1 (S. pombe) (NIF3L1), mRNA. [Source:RefSeq mRNA;Acc:NM_001080249]	NIF3L1	0.168426
2	89959081	89.9591	BovineHD0200025572	rs109402330	ENSBTAG00000018282	2	89948475	89963535	89.9485	248.288	-6.73983	1.87e-10	1.83e-05	-1.92727	10.584	cis	Bos taurus NIF3 NGG1 interacting factor 3-like 1 (S. pombe) (NIF3L1), mRNA. [Source:RefSeq mRNA;Acc:NM_001080249]	NIF3L1	0.145441
2	89972236	89.9722	BovineHD0200025578	rs109484812	ENSBTAG00000018282	2	89948475	89963535	89.9485	248.288	-5.74886	3.55e-08	0.000604489	-1.72595	10.584	cis	Bos taurus NIF3 NGG1 interacting factor 3-like 1 (S. pombe) (NIF3L1), mRNA. [Source:RefSeq mRNA;Acc:NM_001080249]	NIF3L1	0.195766
2	89999103	89.9991	BovineHD0200025590	rs135635675	ENSBTAG00000018282	2	89948475	89963535	89.9485	248.288	-4.82492	2.88e-06	0.0138026	-1.64434	10.584	cis	Bos taurus NIF3 NGG1 interacting factor 3-like 1 (S. pombe) (NIF3L1), mRNA. [Source:RefSeq mRNA;Acc:NM_001080249]	NIF3L1	0.150924
2	90454927	90.4549	BovineHD0200025704	rs134232741	ENSBTAG00000020814	10	47955995	47957472	47.956	1158.01	5.70771	4.37e-08	0.034028	0.682985	1.37648	trans	Bos taurus C2 calcium-dependent domain containing 4B (C2CD4B), mRNA. [Source:RefSeq mRNA;Acc:NM_001046307]	C2CD4A	0.144817
2	93362174	93.3622	BovineHD0200026643	rs136577623	ENSBTAG00000014803	6	106626199	106650047	106.626	765.476	5.72066	4.1e-08	0.0329047	3.03109	1.1956	trans	carboxypeptidase Z [Source:HGNC Symbol;Acc:HGNC:2333]	CPZ	0.15058
2	93362174	93.3622	BovineHD0200026643	rs136577623	ENSBTAG00000016158	21	20800158	20868837	20.8002	2046.8	5.66732	5.35e-08	0.0374381	0.194798	0.118756	trans	aggrecan [Source:HGNC Symbol;Acc:HGNC:319]	ACAN	0.151017
2	93370237	93.3702	BovineHD0200026645	rs109221981	ENSBTAG00000014803	6	106626199	106650047	106.626	765.476	5.70382	4.46e-08	0.0342653	3.05074	1.1956	trans	carboxypeptidase Z [Source:HGNC Symbol;Acc:HGNC:2333]	CPZ	0.150058
2	93546555	93.5466	BovineHD0200026707	rs134171502	ENSBTAG00000005715	26	25872737	25875735	25.8727	2343.05	5.99718	1e-08	0.0181021	18.4102	35.2261	trans	Bos taurus chromosome 26 open reading frame, human C10orf125 (FUOM), mRNA. [Source:RefSeq mRNA;Acc:NM_001076278]	FUOM	0.160573
2	93615956	93.616	BovineHD0200026727	rs109664096	ENSBTAG00000005715	26	25872737	25875735	25.8727	2343.05	5.9373	1.36e-08	0.0203255	17.4199	35.2261	trans	Bos taurus chromosome 26 open reading frame, human C10orf125 (FUOM), mRNA. [Source:RefSeq mRNA;Acc:NM_001076278]	FUOM	0.157825
2	93883723	93.8837	BovineHD0200026818	rs110245182	ENSBTAG00000021067	26	22961816	22978156	22.9618	2340.14	-5.80507	2.68e-08	0.0269281	-6.36536	65.5489	trans	Bos taurus ARP1 actin-related protein 1 homolog A, centractin alpha (yeast) (ACTR1A), mRNA. [Source:RefSeq mRNA;Acc:NM_001193248]	ACTR1A	0.149582
2	93889279	93.8893	BovineHD0200026821	rs109232780	ENSBTAG00000023928	11	80261889	80266800	80.2619	1294.62	5.56239	8.99e-08	0.0485012	5.22186	22.4867	trans	Bos taurus retinol dehydrogenase 14 (all-trans/9-cis/11-cis) (RDH14), mRNA. [Source:RefSeq mRNA;Acc:NM_001075233]	RDH14	0.138691
2	93889279	93.8893	BovineHD0200026821	rs109232780	ENSBTAG00000005715	26	25872737	25875735	25.8727	2343.05	6.22388	3.06e-09	0.0114276	19.4657	35.2261	trans	Bos taurus chromosome 26 open reading frame, human C10orf125 (FUOM), mRNA. [Source:RefSeq mRNA;Acc:NM_001076278]	FUOM	0.17398
2	94072308	94.0723	BovineHD0200026921	rs135250116	ENSBTAG00000011575	19	51429344	51431873	51.4293	1941.33	5.5741	8.49e-08	0.0470437	12.2039	125.782	trans	RFNG O-fucosylpeptide 3-beta-N-acetylglucosaminyltransferase [Source:HGNC Symbol;Acc:HGNC:9974]	RFNG	0.153213
2	94273864	94.2739	BovineHD0200027008	rs137044465	ENSBTAG00000007609	5	107426529	107436938	107.427	645.087	-5.56817	8.74e-08	0.0477908	-1.06593	8.50767	trans	integrin alpha FG-GAP repeat containing 2 [Source:HGNC Symbol;Acc:HGNC:30879]	ITFG2	0.145869
2	95725812	95.7258	BovineHD0200027500	rs134324850	ENSBTAG00000027426	16	64843773	64844924	64.8438	1731.86	-5.82659	2.4e-08	0.0260216	-9.76969	4.32953	trans	0	0	0.148356
2	95730397	95.7304	BovineHD0200027503	rs134599140	ENSBTAG00000027426	16	64843773	64844924	64.8438	1731.86	-6.05246	7.52e-09	0.0163708	-10.2458	4.32953	trans	0	0	0.157323
2	95739395	95.7394	BovineHD0200027506	rs135445451	ENSBTAG00000027426	16	64843773	64844924	64.8438	1731.86	-6.05246	7.52e-09	0.0163708	-10.2458	4.32953	trans	0	0	0.157323
2	96535847	96.5358	BovineHD0200027726	rs133846845	ENSBTAG00000016297	2	96424301	96458849	96.4243	254.764	-4.49956	1.19e-05	0.0300237	-3.58686	25.6466	cis	cyclin Y-like 1 [Source:HGNC Symbol;Acc:HGNC:26868]	CCNYL1	0.107787
2	96619203	96.6192	BovineHD0200027749	rs133639761	ENSBTAG00000016297	2	96424301	96458849	96.4243	254.764	4.60015	7.72e-06	0.0240095	3.54379	25.6466	cis	cyclin Y-like 1 [Source:HGNC Symbol;Acc:HGNC:26868]	CCNYL1	0.111535
2	96647180	96.6472	BovineHD0200027759	rs109480695	ENSBTAG00000016297	2	96424301	96458849	96.4243	254.764	4.58485	8.25e-06	0.0247083	3.38475	25.6466	cis	cyclin Y-like 1 [Source:HGNC Symbol;Acc:HGNC:26868]	CCNYL1	0.115243
2	96683621	96.6836	BovineHD0200027768	rs136118758	ENSBTAG00000016297	2	96424301	96458849	96.4243	254.764	4.63464	6.65e-06	0.0231162	3.60493	25.6466	cis	cyclin Y-like 1 [Source:HGNC Symbol;Acc:HGNC:26868]	CCNYL1	0.114859
2	98678544	98.6785	BovineHD0200028397	rs133364839	ENSBTAG00000010579	2	98416824	98456944	98.4168	256.757	-4.51429	1.12e-05	0.0287302	-3.72006	21.9706	cis	acyl-CoA dehydrogenase, long chain [Source:HGNC Symbol;Acc:HGNC:88]	ACADL	0.116548
2	98679365	98.6794	BovineHD0200028398	rs41570481	ENSBTAG00000010579	2	98416824	98456944	98.4168	256.757	-4.52549	1.06e-05	0.027704	-3.72292	21.9706	cis	acyl-CoA dehydrogenase, long chain [Source:HGNC Symbol;Acc:HGNC:88]	ACADL	0.0916115
2	99147329	99.1473	BovineHD0200028527	rs132919384	ENSBTAG00000003034	7	3737212	3838689	3.73721	782.047	5.58098	8.21e-08	0.0461988	3.7246	20.3416	trans	Bos taurus GATA zinc finger domain containing 2A (GATAD2A), mRNA. [Source:RefSeq mRNA;Acc:NM_001103090]	GATAD2A	0.142613
2	99379553	99.3796	BovineHD0200028586	rs137349723	ENSBTAG00000000098	3	19844271	19875888	19.8443	315.244	5.84917	2.14e-08	0.0244253	2.50284	13.6091	trans	SET domain, bifurcated 1 [Source:HGNC Symbol;Acc:HGNC:10761]	SETDB1	0.151219
2	99379553	99.3796	BovineHD0200028586	rs137349723	ENSBTAG00000014171	4	44665683	44720623	44.6657	461.496	5.65157	5.78e-08	0.0389979	6.13095	21.5153	trans	Bos taurus N-acyl phosphatidylethanolamine phospholipase D (NAPEPLD), mRNA. [Source:RefSeq mRNA;Acc:NM_001015680]	NAPEPLD	0.13
2	99379553	99.3796	BovineHD0200028586	rs137349723	ENSBTAG00000012032	7	16176856	16215655	16.1769	794.487	5.70752	4.37e-08	0.0340495	16.5109	71.3751	trans	Bos taurus phosphodiesterase 4A, cAMP-specific (PDE4A), mRNA. [Source:RefSeq mRNA;Acc:NM_001101081]	PDE4A	0.132013
2	99379553	99.3796	BovineHD0200028586	rs137349723	ENSBTAG00000019818	16	43786499	43839928	43.7865	1710.81	6.45404	8.93e-10	0.00772426	5.09857	15.7768	trans	Uncharacterized protein [Source:UniProtKB/TrEMBL;Acc:F1N4I0]	CASZ1	0.166199
2	99379553	99.3796	BovineHD0200028586	rs137349723	ENSBTAG00000004966	16	44080103	44212899	44.0801	1711.1	5.5554	9.31e-08	0.0495261	13.3607	46.3808	trans	kinesin family member 1B [Source:HGNC Symbol;Acc:HGNC:16636]	KIF1B	0.13
2	99379553	99.3796	BovineHD0200028586	rs137349723	ENSBTAG00000016316	19	25230019	25322722	25.23	1915.13	5.70207	4.5e-08	0.0344133	2.58047	9.44731	trans	zinc finger, ZZ-type with EF-hand domain 1 [Source:HGNC Symbol;Acc:HGNC:29027]	ZZEF1	0.137639
2	99379553	99.3796	BovineHD0200028586	rs137349723	ENSBTAG00000004770	19	48794399	48825660	48.7944	1938.69	5.67673	5.1e-08	0.0366249	13.7531	56.7565	trans	sodium channel, voltage gated, type IV alpha subunit [Source:HGNC Symbol;Acc:HGNC:10591]	SCN4A	0.136068
2	99379553	99.3796	BovineHD0200028586	rs137349723	ENSBTAG00000004514	22	57122412	57204951	57.1224	2154.72	5.59169	7.78e-08	0.0449902	18.8701	121.122	trans	0	0	0.13
2	99379553	99.3796	BovineHD0200028586	rs137349723	ENSBTAG00000005967	23	16264297	16370157	16.2643	2175.3	5.57545	8.43e-08	0.0468318	7.4495	26.9431	trans	ubiquitin protein ligase E3 component n-recognin 2 [Source:HGNC Symbol;Acc:HGNC:21289]	UBR2	0.13
2	99379553	99.3796	BovineHD0200028586	rs137349723	ENSBTAG00000004077	25	34884283	34906639	34.8843	2309.16	5.58894	7.89e-08	0.0452699	80.5524	382.686	trans	Bos taurus tyrosine 3-monooxygenase/tryptophan 5-monooxygenase activation protein, gamma polypeptide (YWHAG), mRNA. [Source:RefSeq mRNA;Acc:NM_174793]	YWHAG	0.134867
2	99379553	99.3796	BovineHD0200028586	rs137349723	ENSBTAG00000003178	26	42041629	42198853	42.0416	2359.22	5.80497	2.68e-08	0.0269281	7.04859	25.7393	trans	arginyltransferase 1 [Source:HGNC Symbol;Acc:HGNC:782]	ATE1	0.139033
2	99389681	99.3897	BovineHD0200028588	rs133576521	ENSBTAG00000012032	7	16176856	16215655	16.1769	794.487	-5.55457	9.35e-08	0.049641	-15.6032	71.3751	trans	Bos taurus phosphodiesterase 4A, cAMP-specific (PDE4A), mRNA. [Source:RefSeq mRNA;Acc:NM_001101081]	PDE4A	0.13
2	99389681	99.3897	BovineHD0200028588	rs133576521	ENSBTAG00000019818	16	43786499	43839928	43.7865	1710.81	-5.69746	4.6e-08	0.0348907	-4.44299	15.7768	trans	Uncharacterized protein [Source:UniProtKB/TrEMBL;Acc:F1N4I0]	CASZ1	0.133314
2	99389681	99.3897	BovineHD0200028588	rs133576521	ENSBTAG00000003178	26	42041629	42198853	42.0416	2359.22	-5.61929	6.79e-08	0.0420236	-6.63143	25.7393	trans	arginyltransferase 1 [Source:HGNC Symbol;Acc:HGNC:782]	ATE1	0.131159
2	99390627	99.3906	BovineHD0200028589	rs135086198	ENSBTAG00000000098	3	19844271	19875888	19.8443	315.244	5.84917	2.14e-08	0.0244253	2.50284	13.6091	trans	SET domain, bifurcated 1 [Source:HGNC Symbol;Acc:HGNC:10761]	SETDB1	0.151219
2	99390627	99.3906	BovineHD0200028589	rs135086198	ENSBTAG00000014171	4	44665683	44720623	44.6657	461.496	5.65157	5.78e-08	0.0389979	6.13095	21.5153	trans	Bos taurus N-acyl phosphatidylethanolamine phospholipase D (NAPEPLD), mRNA. [Source:RefSeq mRNA;Acc:NM_001015680]	NAPEPLD	0.13
2	99390627	99.3906	BovineHD0200028589	rs135086198	ENSBTAG00000012032	7	16176856	16215655	16.1769	794.487	5.70752	4.37e-08	0.0340495	16.5109	71.3751	trans	Bos taurus phosphodiesterase 4A, cAMP-specific (PDE4A), mRNA. [Source:RefSeq mRNA;Acc:NM_001101081]	PDE4A	0.132013
2	99390627	99.3906	BovineHD0200028589	rs135086198	ENSBTAG00000019818	16	43786499	43839928	43.7865	1710.81	6.45404	8.93e-10	0.00772426	5.09857	15.7768	trans	Uncharacterized protein [Source:UniProtKB/TrEMBL;Acc:F1N4I0]	CASZ1	0.166199
2	99390627	99.3906	BovineHD0200028589	rs135086198	ENSBTAG00000004966	16	44080103	44212899	44.0801	1711.1	5.5554	9.31e-08	0.0495261	13.3607	46.3808	trans	kinesin family member 1B [Source:HGNC Symbol;Acc:HGNC:16636]	KIF1B	0.13
2	99390627	99.3906	BovineHD0200028589	rs135086198	ENSBTAG00000016316	19	25230019	25322722	25.23	1915.13	5.70207	4.5e-08	0.0344133	2.58047	9.44731	trans	zinc finger, ZZ-type with EF-hand domain 1 [Source:HGNC Symbol;Acc:HGNC:29027]	ZZEF1	0.137639
2	99390627	99.3906	BovineHD0200028589	rs135086198	ENSBTAG00000004770	19	48794399	48825660	48.7944	1938.69	5.67673	5.1e-08	0.0366249	13.7531	56.7565	trans	sodium channel, voltage gated, type IV alpha subunit [Source:HGNC Symbol;Acc:HGNC:10591]	SCN4A	0.136068
2	99390627	99.3906	BovineHD0200028589	rs135086198	ENSBTAG00000004514	22	57122412	57204951	57.1224	2154.72	5.59169	7.78e-08	0.0449902	18.8701	121.122	trans	0	0	0.13
2	99390627	99.3906	BovineHD0200028589	rs135086198	ENSBTAG00000005967	23	16264297	16370157	16.2643	2175.3	5.57545	8.43e-08	0.0468318	7.4495	26.9431	trans	ubiquitin protein ligase E3 component n-recognin 2 [Source:HGNC Symbol;Acc:HGNC:21289]	UBR2	0.13
2	99390627	99.3906	BovineHD0200028589	rs135086198	ENSBTAG00000004077	25	34884283	34906639	34.8843	2309.16	5.58894	7.89e-08	0.0452699	80.5524	382.686	trans	Bos taurus tyrosine 3-monooxygenase/tryptophan 5-monooxygenase activation protein, gamma polypeptide (YWHAG), mRNA. [Source:RefSeq mRNA;Acc:NM_174793]	YWHAG	0.134867
2	99390627	99.3906	BovineHD0200028589	rs135086198	ENSBTAG00000003178	26	42041629	42198853	42.0416	2359.22	5.80497	2.68e-08	0.0269281	7.04859	25.7393	trans	arginyltransferase 1 [Source:HGNC Symbol;Acc:HGNC:782]	ATE1	0.139033
2	102436851	102.437	BovineHD0200029395	rs111004942	ENSBTAG00000020292	5	103878772	103880611	103.879	641.539	-5.91442	1.53e-08	0.0213394	-10.22	55.1778	trans	Bos taurus chromosome 5 open reading frame, human C12orf57 (C5H12orf57), mRNA. [Source:RefSeq mRNA;Acc:NM_001075525]	C5H12orf57	0.146493
2	105666691	105.667	ARS-BFGL-NGS-100821	rs110274393	ENSBTAG00000026657	5	75509439	75532725	75.5094	613.169	-5.61295	7.01e-08	0.0428436	-1.43573	9.8157	trans	Intraflagellar transport protein 27 homolog [Source:UniProtKB/Swiss-Prot;Acc:Q0VCN3]	IFT27	0.150323
2	105726369	105.726	BovineHD0200030468	rs135333928	ENSBTAG00000007906	19	56208460	56212672	56.2085	1946.11	5.74194	3.68e-08	0.0310208	0.540931	0.954301	trans	Bos taurus zinc activated ligand-gated ion channel (ZACN), mRNA. [Source:RefSeq mRNA;Acc:NM_001191252]	ZACN	0.154975
2	105731181	105.731	BovineHD0200030471	rs110151018	ENSBTAG00000007906	19	56208460	56212672	56.2085	1946.11	-6.10486	5.72e-09	0.0148078	-0.558746	0.954301	trans	Bos taurus zinc activated ligand-gated ion channel (ZACN), mRNA. [Source:RefSeq mRNA;Acc:NM_001191252]	ZACN	0.170558
2	107640539	107.641	BovineHD0200030985	rs109517143	ENSBTAG00000001143	3	55063830	55075636	55.0638	350.464	5.70431	4.45e-08	0.0342271	4.38638	3.18539	trans	Uncharacterized protein [Source:UniProtKB/TrEMBL;Acc:E1B7Z4]	0	0.131867
2	108787270	108.787	BovineHD0200031346	rs134611166	ENSBTAG00000022514	3	12546984	12563851	12.547	307.947	-5.72928	3.92e-08	0.0320947	-2.71059	3.47627	trans	CD5 molecule-like [Source:HGNC Symbol;Acc:HGNC:1690]	CD5L	0.154654
2	112487275	112.487	BovineHD0200032365	rs137840372	ENSBTAG00000021016	7	19287013	19292984	19.287	797.597	5.79572	2.81e-08	0.0275001	4.50903	24.5132	trans	Bos taurus general transcription factor IIF, polypeptide 1, 74kDa (GTF2F1), mRNA. [Source:RefSeq mRNA;Acc:NM_001015527]	GTF2F1	0.149052
2	114452597	114.453	BovineHD0200033077	rs109954073	ENSBTAG00000011545	8	48658281	48782109	48.6583	939.608	5.67032	5.27e-08	0.0371414	2.51863	11.0296	trans	Bos taurus guanine deaminase (GDA), mRNA. [Source:RefSeq mRNA;Acc:NM_001192620]	GDA	0.144616
2	115758307	115.758	BovineHD0200033361	rs136614311	ENSBTAG00000023963	2	115826528	115960780	115.827	274.167	4.30718	2.65e-05	0.0459149	0.464301	4.21637	cis	Bos taurus rhomboid domain containing 1 (RHBDD1), mRNA. [Source:RefSeq mRNA;Acc:NM_001077995]	RHBDD1	0.0920012
2	116852744	116.853	BovineHD0200033682	rs134520681	ENSBTAG00000025762	19	42774249	42780091	42.7742	1932.67	5.69765	4.6e-08	0.0348907	4.75581	29.7126	trans	Bos taurus 2',3'-cyclic nucleotide 3' phosphodiesterase (CNP), mRNA. [Source:RefSeq mRNA;Acc:NM_180993]	CNP	0.148357
2	117507649	117.508	BovineHD0200033864	rs137179293	ENSBTAG00000021156	14	18223496	18290297	18.2235	1515.29	-5.57034	8.65e-08	0.0475228	-1.40266	5.27212	trans	Bos taurus WD repeat domain 67 (WDR67), mRNA. [Source:RefSeq mRNA;Acc:NM_001046073]	TBC1D31	0.142112
2	118439846	118.44	BovineHD0200034186	rs136453218	ENSBTAG00000009664	2	118927759	118962018	118.928	277.268	4.42079	1.66e-05	0.0361363	0.786417	5.42689	cis	Uncharacterized protein [Source:UniProtKB/TrEMBL;Acc:F6PS28]	SP140L	0.0933252
2	118446925	118.447	BovineHD0200034188	rs135487439	ENSBTAG00000009664	2	118927759	118962018	118.928	277.268	-4.32589	2.46e-05	0.0449929	-0.713582	5.42689	cis	Uncharacterized protein [Source:UniProtKB/TrEMBL;Acc:F6PS28]	SP140L	0.0936302
2	118449790	118.45	BovineHD0200034189	rs136509631	ENSBTAG00000009664	2	118927759	118962018	118.928	277.268	4.32589	2.46e-05	0.0449929	0.713582	5.42689	cis	Uncharacterized protein [Source:UniProtKB/TrEMBL;Acc:F6PS28]	SP140L	0.0907484
2	119138046	119.138	BovineHD0200034389	rs135112808	ENSBTAG00000017839	1	3483533	3721930	3.48353	3.48353	-5.863	1.99e-08	0.0236224	-0.838911	0.659223	trans	T-cell lymphoma invasion and metastasis 1 [Source:HGNC Symbol;Acc:HGNC:11805]	TIAM1	0.154951
2	119138046	119.138	BovineHD0200034389	rs135112808	ENSBTAG00000000242	1	58243449	58244153	58.2434	58.2434	-5.72832	3.94e-08	0.0321964	-14.2305	6.31041	trans	0	0	0.150307
2	119138046	119.138	BovineHD0200034389	rs135112808	ENSBTAG00000006552	1	84536353	84560381	84.5364	84.5364	-6.37106	1.4e-09	0.00872029	-1.26999	0.906995	trans	Bos taurus lysosomal-associated membrane protein 3 (LAMP3), mRNA. [Source:RefSeq mRNA;Acc:NM_001102135]	LAMP3	0.176373
2	119138046	119.138	BovineHD0200034389	rs135112808	ENSBTAG00000019670	1	116881872	116882819	116.882	116.882	-6.17375	3.99e-09	0.0128115	-2.86591	1.0742	trans	succinate receptor 1 [Source:HGNC Symbol;Acc:HGNC:4542]	SUCNR1	0.168443
2	119138046	119.138	BovineHD0200034389	rs135112808	ENSBTAG00000005234	2	65216983	65279808	65.217	223.557	-6.18117	3.83e-09	0.0125683	-0.731247	0.311399	trans	Bos taurus LY6/PLAUR domain containing 1 (LYPD1), mRNA. [Source:RefSeq mRNA;Acc:NM_001046359]	LYPD1	0.169413
2	119138046	119.138	BovineHD0200034389	rs135112808	ENSBTAG00000005239	2	100306471	100307061	100.306	258.646	-5.9752	1.12e-08	0.018863	-25.7579	7.99332	trans	Uncharacterized protein [Source:UniProtKB/TrEMBL;Acc:E1BMX8]	0	0.160681
2	119138046	119.138	BovineHD0200034389	rs135112808	ENSBTAG00000012604	2	128916150	128930501	128.916	287.256	-5.5588	9.15e-08	0.0490184	-3.18731	1.69591	trans	noncompact myelin associated protein [Source:HGNC Symbol;Acc:HGNC:29332]	NCMAP	0.141957
2	119138046	119.138	BovineHD0200034389	rs135112808	ENSBTAG00000004987	3	16404892	16505478	16.4049	311.805	-6.05542	7.4e-09	0.0162526	-0.413095	0.380363	trans	nucleoporin 210kDa-like [Source:HGNC Symbol;Acc:HGNC:29915]	NUP210L	0.167175
2	119138046	119.138	BovineHD0200034389	rs135112808	ENSBTAG00000001599	3	20746037	20755994	20.746	316.146	-6.48756	7.45e-10	0.00736074	-0.625928	0.19513	trans	Bos taurus synaptic vesicle glycoprotein 2A (SV2A), mRNA. [Source:RefSeq mRNA;Acc:NM_173962]	SV2A	0.184351
2	119138046	119.138	BovineHD0200034389	rs135112808	ENSBTAG00000018806	3	34239156	34242726	34.2392	329.639	-5.94975	1.28e-08	0.0198816	-2.6659	1.17705	trans	Bos taurus proline/serine-rich coiled-coil 1 (PSRC1), mRNA. [Source:RefSeq mRNA;Acc:NM_001046501]	PSRC1	0.15934
2	119138046	119.138	BovineHD0200034389	rs135112808	ENSBTAG00000008501	3	82580748	82582193	82.5807	377.981	-5.96157	1.2e-08	0.019372	-1.69286	0.844974	trans	forkhead box D3 [Source:HGNC Symbol;Acc:HGNC:3804]	FOXD3	0.160132
2	119138046	119.138	BovineHD0200034389	rs135112808	ENSBTAG00000013110	3	121053424	121065029	121.053	416.453	-6.40422	1.17e-09	0.00823695	-1.98437	2.2444	trans	FERM, RhoGEF and pleckstrin domain protein 2 [Source:HGNC Symbol;Acc:HGNC:16460]	FARP2	0.181915
2	119138046	119.138	BovineHD0200034389	rs135112808	ENSBTAG00000011543	3	121284545	121294475	121.285	416.685	-5.83624	2.28e-08	0.0252248	-1.3996	0.875699	trans	Bos taurus programmed cell death 1 (PDCD1), mRNA. [Source:RefSeq mRNA;Acc:NM_001083506]	PDCD1	0.153912
2	119138046	119.138	BovineHD0200034389	rs135112808	ENSBTAG00000013476	4	94878551	94932849	94.8786	511.709	-5.61672	6.88e-08	0.0423198	-2.39965	2.66575	trans	carboxypeptidase A5 [Source:HGNC Symbol;Acc:HGNC:15722]	CPA5	0.147094
2	119138046	119.138	BovineHD0200034389	rs135112808	ENSBTAG00000011973	6	38754415	38754897	38.7544	697.604	-6.22871	2.98e-09	0.0113854	-7.26689	3.2714	trans	Bos taurus DDB1 and CUL4 associated factor 16 (DCAF16), mRNA. [Source:RefSeq mRNA;Acc:NM_001078147]	DCAF16	0.171379
2	119138046	119.138	BovineHD0200034389	rs135112808	ENSBTAG00000019362	6	74016234	74026536	74.0162	732.866	-5.82613	2.41e-08	0.0260348	-5.18974	14.3292	trans	Bos taurus nitric oxide associated 1 (NOA1), mRNA. [Source:RefSeq mRNA;Acc:NM_001038188]	NOA1	0.153582
2	119138046	119.138	BovineHD0200034389	rs135112808	ENSBTAG00000014038	6	92150076	92191145	92.1501	751	-5.8488	2.14e-08	0.0244565	-1.21999	0.389637	trans	Bos taurus cyclin-dependent kinase-like 2 (CDC2-related kinase) (CDKL2), mRNA. [Source:RefSeq mRNA;Acc:NM_001103274]	CDKL2	0.156074
2	119138046	119.138	BovineHD0200034389	rs135112808	ENSBTAG00000019909	7	21079144	21087377	21.0791	799.389	-5.81778	2.51e-08	0.0264381	-2.68415	3.1199	trans	Bos taurus sirtuin 6 (SIRT6), mRNA. [Source:RefSeq mRNA;Acc:NM_001098084]	SIRT6	0.155112
2	119138046	119.138	BovineHD0200034389	rs135112808	ENSBTAG00000019539	8	1697553	1712467	1.69755	892.648	-6.20422	3.39e-09	0.0119447	-2.14237	0.457461	trans	microfibrillar-associated protein 3-like [Source:HGNC Symbol;Acc:HGNC:29083]	MFAP3L	0.171537
2	119138046	119.138	BovineHD0200034389	rs135112808	ENSBTAG00000006939	8	85820087	85852096	85.8201	976.77	-6.26584	2.45e-09	0.0107953	-1.57431	0.758394	trans	Bos taurus FYVE, RhoGEF and PH domain containing 3 (FGD3), mRNA. [Source:RefSeq mRNA;Acc:NM_001024527]	FGD3	0.173324
2	119138046	119.138	BovineHD0200034389	rs135112808	ENSBTAG00000019275	8	103669132	103695122	103.669	994.619	-5.55261	9.44e-08	0.0498593	-7.1333	14.0649	trans	Bos taurus chromosome 8 open reading frame, human C9orf80 (INIP), mRNA. [Source:RefSeq mRNA;Acc:NM_001078064]	INIP	0.139799
2	119138046	119.138	BovineHD0200034389	rs135112808	ENSBTAG00000009239	9	39647514	39759908	39.6475	1043.99	-5.80496	2.68e-08	0.0269281	-3.02241	1.54187	trans	Bos taurus solute carrier family 16, member 10 (aromatic amino acid transporter) (SLC16A10), mRNA. [Source:RefSeq mRNA;Acc:NM_001192847]	SLC16A10	0.152756
2	119138046	119.138	BovineHD0200034389	rs135112808	ENSBTAG00000018996	9	98421510	99568077	98.4215	1102.76	-5.78675	2.94e-08	0.0280029	-8.73571	4.64788	trans	Bos taurus parkinson protein 2, E3 ubiquitin protein ligase (parkin) (PARK2), mRNA. [Source:RefSeq mRNA;Acc:NM_001199065]	PARK2	0.152063
2	119138046	119.138	BovineHD0200034389	rs135112808	ENSBTAG00000019079	10	36024408	36044688	36.0244	1146.07	-5.83619	2.29e-08	0.0252252	-1.209	0.709896	trans	phospholipase C, beta 2 [Source:HGNC Symbol;Acc:HGNC:9055]	PLCB2	0.154481
2	119138046	119.138	BovineHD0200034389	rs135112808	ENSBTAG00000001949	11	1953347	1958756	1.95335	1216.31	-6.1461	4.61e-09	0.0134733	-5.19421	4.72378	trans	Bos taurus zinc finger protein 2 (ZNF2), mRNA. [Source:RefSeq mRNA;Acc:NM_001046446]	ZNF2	0.168376
2	119138046	119.138	BovineHD0200034389	rs135112808	ENSBTAG00000020828	11	49390250	49396081	49.3903	1263.75	-6.13846	4.8e-09	0.0136935	-3.07852	0.653057	trans	SH2 domain containing 6 [Source:HGNC Symbol;Acc:HGNC:30439]	SH2D6	0.168616
2	119138046	119.138	BovineHD0200034389	rs135112808	ENSBTAG00000004510	11	104578933	104634907	104.579	1318.94	-5.85579	2.07e-08	0.0240647	-0.83083	0.439637	trans	sarcosine dehydrogenase [Source:HGNC Symbol;Acc:HGNC:10536]	SARDH	0.156904
2	119138046	119.138	BovineHD0200034389	rs135112808	ENSBTAG00000023787	11	105837853	105839073	105.838	1320.2	-5.75023	3.53e-08	0.0304338	-2.03914	2.1614	trans	torsin family 4, member A [Source:HGNC Symbol;Acc:HGNC:25981]	TOR4A	0.149612
2	119138046	119.138	BovineHD0200034389	rs135112808	ENSBTAG00000020575	11	107202290	107203655	107.202	1321.56	-5.84123	2.23e-08	0.0249205	-3.98094	1.91342	trans	Bos taurus interferon induced transmembrane protein 5 (IFITM5), mRNA. [Source:RefSeq mRNA;Acc:NM_001081724]	IFITM5	0.155327
2	119138046	119.138	BovineHD0200034389	rs135112808	ENSBTAG00000010420	12	5086499	5200843	5.0865	1326.76	-5.70431	4.45e-08	0.0342271	-0.704998	0.648601	trans	Bos taurus protocadherin 17 (PCDH17), mRNA. [Source:RefSeq mRNA;Acc:NM_001205680]	PCDH17	0.14843
2	119138046	119.138	BovineHD0200034389	rs135112808	ENSBTAG00000010276	14	1614027	1620509	1.61403	1498.68	-5.6811	4.99e-08	0.0362705	-0.548199	0.278394	trans	Bos taurus RecQ protein-like 4 (RECQL4), mRNA. [Source:RefSeq mRNA;Acc:NM_001098037]	RECQL4	0.148355
2	119138046	119.138	BovineHD0200034389	rs135112808	ENSBTAG00000019864	14	2235034	2240765	2.23503	1499.31	-6.2154	3.2e-09	0.0116678	-2.62188	1.67197	trans	mitogen-activated protein kinase 15 [Source:HGNC Symbol;Acc:HGNC:24667]	MAPK15	0.172656
2	119138046	119.138	BovineHD0200034389	rs135112808	ENSBTAG00000002076	14	38927061	39070664	38.9271	1536	-5.83076	2.35e-08	0.0256146	-20.685	56.1268	trans	Bos taurus staufen, RNA binding protein, homolog 2 (Drosophila) (STAU2), mRNA. [Source:RefSeq mRNA;Acc:NM_001103313]	STAU2	0.151951
2	119138046	119.138	BovineHD0200034389	rs135112808	ENSBTAG00000026232	14	71743472	71748296	71.7435	1568.81	-6.03127	8.39e-09	0.0169746	-15.6922	11.0313	trans	tumor protein p53 inducible nuclear protein 1 [Source:HGNC Symbol;Acc:HGNC:18022]	TP53INP1	0.163516
2	119138046	119.138	BovineHD0200034389	rs135112808	ENSBTAG00000020890	15	44500912	44530712	44.5009	1626.22	-6.68496	2.53e-10	0.00515694	-0.651835	0.270933	trans	tripartite motif containing 66 [Source:HGNC Symbol;Acc:HGNC:29005]	TRIM66	0.192492
2	119138046	119.138	BovineHD0200034389	rs135112808	ENSBTAG00000009255	15	47108929	47171016	47.1089	1628.83	-5.92227	1.47e-08	0.0211015	-0.726042	0.23513	trans	dynein heavy chain domain 1 [Source:HGNC Symbol;Acc:HGNC:26532]	DNHD1	0.159677
2	119138046	119.138	BovineHD0200034389	rs135112808	ENSBTAG00000005251	15	48506850	48521081	48.5069	1630.23	-5.94739	1.29e-08	0.0199312	-1.62629	0.524404	trans	Uncharacterized protein [Source:UniProtKB/TrEMBL;Acc:E1BM69]	0	0.157802
2	119138046	119.138	BovineHD0200034389	rs135112808	ENSBTAG00000013849	16	13213115	13240290	13.2131	1680.23	-6.42214	1.06e-09	0.00798224	-1.81625	0.397772	trans	Bos taurus regulator of G-protein signaling 13 (RGS13), mRNA. [Source:RefSeq mRNA;Acc:NM_001080232]	RGS13	0.182069
2	119138046	119.138	BovineHD0200034389	rs135112808	ENSBTAG00000020837	16	50811142	50834864	50.8111	1717.83	-6.0058	9.58e-09	0.0177738	-0.816999	0.329585	trans	Bos taurus Rho guanine nucleotide exchange factor (GEF) 16 (ARHGEF16), mRNA. [Source:RefSeq mRNA;Acc:NM_001101998]	ARHGEF16	0.163369
2	119138046	119.138	BovineHD0200034389	rs135112808	ENSBTAG00000003016	16	70902206	70917245	70.9022	1737.92	-5.87991	1.83e-08	0.0227808	-0.941163	0.617047	trans	Bos taurus protein tyrosine phosphatase, non-receptor type 7 (PTPN7), mRNA. [Source:RefSeq mRNA;Acc:NM_001040576]	PTPN7	0.155697
2	119138046	119.138	BovineHD0200034389	rs135112808	ENSBTAG00000011373	17	18144415	18325277	18.1444	1766.88	-6.03079	8.41e-09	0.0169746	-1.00837	0.85114	trans	mastermind-like 3 (Drosophila) [Source:HGNC Symbol;Acc:HGNC:16272]	MAML3	0.162235
2	119138046	119.138	BovineHD0200034389	rs135112808	ENSBTAG00000019278	17	55103142	55169764	55.1031	1803.84	-6.4949	7.15e-10	0.00736074	-0.69051	0.335078	trans	kinetochore associated 1 [Source:HGNC Symbol;Acc:HGNC:17255]	KNTC1	0.184769
2	119138046	119.138	BovineHD0200034389	rs135112808	ENSBTAG00000017752	18	7356788	7366900	7.35679	1831.26	-5.85556	2.07e-08	0.0240775	-5.56211	4.90611	trans	Bos taurus dynein, light chain, roadblock-type 2 (DYNLRB2), mRNA. [Source:RefSeq mRNA;Acc:NM_001077119]	DYNLRB2	0.156431
2	119138046	119.138	BovineHD0200034389	rs135112808	ENSBTAG00000017718	18	25446367	25454407	25.4464	1849.35	-5.7855	2.95e-08	0.0280494	-1.22431	0.754715	trans	Bos taurus chemokine (C-C motif) ligand 22 (CCL22), mRNA. [Source:RefSeq mRNA;Acc:NM_001099162]	CCL22	0.149871
2	119138046	119.138	BovineHD0200034389	rs135112808	ENSBTAG00000019887	18	39204698	39218132	39.2047	1863.1	-6.32574	1.78e-09	0.00935979	-1.77688	3.70601	trans	Dihydroorotate dehydrogenase (quinone), mitochondrial [Source:UniProtKB/TrEMBL;Acc:G8JKZ0]	0	0.176734
2	119138046	119.138	BovineHD0200034389	rs135112808	ENSBTAG00000009078	18	50312668	50314099	50.3127	1874.21	-5.79143	2.87e-08	0.0277538	-5.66847	3.36409	trans	Bos taurus melanoma inhibitory activity (MIA), mRNA. [Source:RefSeq mRNA;Acc:NM_173936]	MIA	0.153499
2	119138046	119.138	BovineHD0200034389	rs135112808	ENSBTAG00000020082	18	57066061	57071540	57.0661	1880.97	-6.41377	1.11e-09	0.00805884	-3.92026	2.69912	trans	Bos taurus family with sequence similarity 71, member E1 (FAM71E1), mRNA. [Source:RefSeq mRNA;Acc:NM_001205375]	FAM71E1	0.181295
2	119138046	119.138	BovineHD0200034389	rs135112808	ENSBTAG00000023333	18	63421902	63425192	63.4219	1887.32	-5.87412	1.88e-08	0.0230492	-8.34364	19.2644	trans	Bos taurus leukocyte receptor cluster (LRC) member 1 (LENG1), mRNA. [Source:RefSeq mRNA;Acc:NM_001034804]	LENG1	0.156547
2	119138046	119.138	BovineHD0200034389	rs135112808	ENSBTAG00000018518	19	14950018	14956393	14.95	1904.85	-6.16844	4.1e-09	0.012983	-3.86932	1.87249	trans	Bos taurus RAS-like, family 10, member B (RASL10B), mRNA. [Source:RefSeq mRNA;Acc:NM_001192556]	RASL10B	0.168867
2	119138046	119.138	BovineHD0200034389	rs135112808	ENSBTAG00000009354	19	19020657	19024736	19.0207	1908.92	-5.66487	5.41e-08	0.0377105	-1.62671	1.42715	trans	Bos taurus ecotropic viral integration site 2A (EVI2A), mRNA. [Source:RefSeq mRNA;Acc:NM_001034568]	EVI2A	0.14539
2	119138046	119.138	BovineHD0200034389	rs135112808	ENSBTAG00000011984	19	20615339	20618074	20.6153	1910.52	-5.88359	1.8e-08	0.0226589	-3.3217	3.61699	trans	Uncharacterized protein [Source:UniProtKB/TrEMBL;Acc:E1BDA3]	0	0.15754
2	119138046	119.138	BovineHD0200034389	rs135112808	ENSBTAG00000001717	19	28447634	28452478	28.4476	1918.35	-6.05629	7.37e-09	0.0162054	-1.12239	0.474456	trans	Bos taurus aurora kinase B (AURKB), mRNA. [Source:RefSeq mRNA;Acc:NM_183084]	AURKB	0.163689
2	119138046	119.138	BovineHD0200034389	rs135112808	ENSBTAG00000000540	19	34668035	34672049	34.668	1924.57	-5.80275	2.71e-08	0.0269628	-1.21468	0.401036	trans	ring finger protein 112 [Source:HGNC Symbol;Acc:HGNC:12968]	RNF112	0.153875
2	119138046	119.138	BovineHD0200034389	rs135112808	ENSBTAG00000005174	21	22046770	22056010	22.0468	2048.05	-5.83552	2.29e-08	0.0252815	-2.64384	2.06912	trans	Bos taurus GDP-D-glucose phosphorylase 1 (GDPGP1), mRNA. [Source:RefSeq mRNA;Acc:NM_001015629]	GDPGP1	0.154568
2	119138046	119.138	BovineHD0200034389	rs135112808	ENSBTAG00000022751	22	2807583	2978687	2.80758	2100.41	-5.68785	4.83e-08	0.0356422	-2.23252	1.50679	trans	zinc finger, CW type with PWWP domain 2 [Source:HGNC Symbol;Acc:HGNC:23574]	ZCWPW2	0.148873
2	119138046	119.138	BovineHD0200034389	rs135112808	ENSBTAG00000016726	22	16553708	16610397	16.5537	2114.15	-5.85795	2.05e-08	0.0239137	-0.4663	0.243782	trans	kinesin family member 15 [Source:HGNC Symbol;Acc:HGNC:17273]	KIF15	0.155417
2	119138046	119.138	BovineHD0200034389	rs135112808	ENSBTAG00000004877	22	50970363	50987947	50.9704	2148.57	-6.41758	1.09e-09	0.00801068	-1.21291	0.216218	trans	Bos taurus TRAF interacting protein (TRAIP), mRNA. [Source:RefSeq mRNA;Acc:NM_001102124]	TRAIP	0.181287
2	119138046	119.138	BovineHD0200034389	rs135112808	ENSBTAG00000021850	22	51773520	51785996	51.7735	2149.37	-5.79251	2.85e-08	0.0276959	-1.41539	1.60617	trans	NCK interacting protein with SH3 domain [Source:HGNC Symbol;Acc:HGNC:15486]	NCKIPSD	0.154335
2	119138046	119.138	BovineHD0200034389	rs135112808	ENSBTAG00000011498	23	30960005	30980070	30.96	2190	-5.68207	4.97e-08	0.036163	-3.47749	5.81834	trans	Bos taurus zinc finger protein 184 (ZNF184), mRNA. [Source:RefSeq mRNA;Acc:NM_001100372]	ZNF184	0.146927
2	119138046	119.138	BovineHD0200034389	rs135112808	ENSBTAG00000021668	24	37251675	37277015	37.2517	2248.82	-5.61093	7.08e-08	0.0430966	-1.64594	1.31788	trans	methyltransferase like 4 [Source:HGNC Symbol;Acc:HGNC:24726]	METTL4	0.145144
2	119138046	119.138	BovineHD0200034389	rs135112808	ENSBTAG00000016883	25	26361862	26381153	26.3619	2300.64	-6.24977	2.67e-09	0.0110185	-2.90934	4.63057	trans	Uncharacterized protein [Source:UniProtKB/TrEMBL;Acc:E1BN74]	0	0.171588
2	119138046	119.138	BovineHD0200034389	rs135112808	ENSBTAG00000003169	25	36496907	36505662	36.4969	2310.78	-5.65434	5.7e-08	0.0386857	-1.20421	0.607202	trans	F-box protein 24 [Source:HGNC Symbol;Acc:HGNC:13595]	FBXO24	0.147208
2	119138046	119.138	BovineHD0200034389	rs135112808	ENSBTAG00000009879	26	24153121	24183826	24.1531	2341.33	-5.81086	2.6e-08	0.0266902	-4.59777	2.26104	trans	Bos taurus polycomb group ring finger 6 (PCGF6), mRNA. [Source:RefSeq mRNA;Acc:NM_001205620]	0	0.154854
2	119138046	119.138	BovineHD0200034389	rs135112808	ENSBTAG00000019519	26	51657461	51674652	51.6575	2368.84	-6.00405	9.66e-09	0.0177839	-1.4401	1.01244	trans	Bos taurus PWWP domain containing 2B (PWWP2B), mRNA. [Source:RefSeq mRNA;Acc:NM_001075856]	PWWP2B	0.164994
2	119138046	119.138	BovineHD0200034389	rs135112808	ENSBTAG00000011075	27	32746961	32756493	32.747	2401.61	-5.789	2.9e-08	0.02785	-13.0246	32.6819	trans	Bos taurus proline synthetase co-transcribed homolog (bacterial) (PROSC), mRNA. [Source:RefSeq mRNA;Acc:NM_001034357]	PROSC	0.1517
2	119138046	119.138	BovineHD0200034389	rs135112808	ENSBTAG00000017133	27	36143518	36159007	36.1435	2405	-5.79476	2.82e-08	0.0275609	-0.80445	0.496425	trans	Bos taurus GINS complex subunit 4 (Sld5 homolog) (GINS4), mRNA. [Source:RefSeq mRNA;Acc:NM_001082460]	GINS4	0.153042
2	119138046	119.138	BovineHD0200034389	rs135112808	ENSBTAG00000007629	27	37234389	37240538	37.2344	2406.09	-5.64887	5.86e-08	0.0392556	-4.50823	10.8882	trans	Bos taurus THAP domain containing, apoptosis associated protein 1 (THAP1), mRNA. [Source:RefSeq mRNA;Acc:NM_001034648]	THAP1	0.147057
2	119138046	119.138	BovineHD0200034389	rs135112808	ENSBTAG00000017021	27	41044071	41049402	41.0441	2409.9	-5.69136	4.74e-08	0.0353113	-3.679	5.81736	trans	Bos taurus minichromosome maintenance complex component 4 (MCM4), mRNA. [Source:RefSeq mRNA;Acc:NM_001075158]	MCM4	0.145551
2	119138046	119.138	BovineHD0200034389	rs135112808	ENSBTAG00000018367	29	37892577	37937146	37.8926	2498.47	-6.5157	6.39e-10	0.00720619	-1.1853	0.369585	trans	CD6 molecule [Source:HGNC Symbol;Acc:HGNC:1691]	CD6	0.184485
2	119138046	119.138	BovineHD0200034389	rs135112808	ENSBTAG00000013548	30	34660685	34674488	34.6607	2546.75	-6.0459	7.78e-09	0.016486	-1.30243	0.729896	trans	gamma-aminobutyric acid (GABA) A receptor, epsilon [Source:HGNC Symbol;Acc:HGNC:4085]	GABRE	0.164784
2	119182414	119.182	BovineHD0200034409	rs135912109	ENSBTAG00000000242	1	58243449	58244153	58.2434	58.2434	-5.6562	5.65e-08	0.038499	-14.15	6.31041	trans	0	0	0.148613
2	119182414	119.182	BovineHD0200034409	rs135912109	ENSBTAG00000006552	1	84536353	84560381	84.5364	84.5364	-6.27543	2.33e-09	0.0105182	-1.26071	0.906995	trans	Bos taurus lysosomal-associated membrane protein 3 (LAMP3), mRNA. [Source:RefSeq mRNA;Acc:NM_001102135]	LAMP3	0.176012
2	119182414	119.182	BovineHD0200034409	rs135912109	ENSBTAG00000019670	1	116881872	116882819	116.882	116.882	-5.82206	2.46e-08	0.0262634	-2.7422	1.0742	trans	succinate receptor 1 [Source:HGNC Symbol;Acc:HGNC:4542]	SUCNR1	0.157507
2	119182414	119.182	BovineHD0200034409	rs135912109	ENSBTAG00000005234	2	65216983	65279808	65.217	223.557	-6.14826	4.56e-09	0.0134511	-0.731762	0.311399	trans	Bos taurus LY6/PLAUR domain containing 1 (LYPD1), mRNA. [Source:RefSeq mRNA;Acc:NM_001046359]	LYPD1	0.177297
2	119182414	119.182	BovineHD0200034409	rs135912109	ENSBTAG00000005239	2	100306471	100307061	100.306	258.646	-6.00845	9.45e-09	0.0177064	-26.0119	7.99332	trans	Uncharacterized protein [Source:UniProtKB/TrEMBL;Acc:E1BMX8]	0	0.164407
2	119182414	119.182	BovineHD0200034409	rs135912109	ENSBTAG00000001599	3	20746037	20755994	20.746	316.146	-6.65163	3.04e-10	0.00575317	-0.642083	0.19513	trans	Bos taurus synaptic vesicle glycoprotein 2A (SV2A), mRNA. [Source:RefSeq mRNA;Acc:NM_173962]	SV2A	0.194132
2	119182414	119.182	BovineHD0200034409	rs135912109	ENSBTAG00000018806	3	34239156	34242726	34.2392	329.639	-5.69189	4.73e-08	0.0353073	-2.58084	1.17705	trans	Bos taurus proline/serine-rich coiled-coil 1 (PSRC1), mRNA. [Source:RefSeq mRNA;Acc:NM_001046501]	PSRC1	0.153078
2	119182414	119.182	BovineHD0200034409	rs135912109	ENSBTAG00000008501	3	82580748	82582193	82.5807	377.981	-5.79425	2.83e-08	0.0275841	-1.66113	0.844974	trans	forkhead box D3 [Source:HGNC Symbol;Acc:HGNC:3804]	FOXD3	0.15825
2	119182414	119.182	BovineHD0200034409	rs135912109	ENSBTAG00000013110	3	121053424	121065029	121.053	416.453	-6.07353	6.74e-09	0.0157883	-1.90882	2.2444	trans	FERM, RhoGEF and pleckstrin domain protein 2 [Source:HGNC Symbol;Acc:HGNC:16460]	FARP2	0.181722
2	119182414	119.182	BovineHD0200034409	rs135912109	ENSBTAG00000011543	3	121284545	121294475	121.285	416.685	-5.85866	2.04e-08	0.0239022	-1.4114	0.875699	trans	Bos taurus programmed cell death 1 (PDCD1), mRNA. [Source:RefSeq mRNA;Acc:NM_001083506]	PDCD1	0.158829
2	119182414	119.182	BovineHD0200034409	rs135912109	ENSBTAG00000013476	4	94878551	94932849	94.8786	511.709	-5.77805	3.07e-08	0.0284382	-2.47104	2.66575	trans	carboxypeptidase A5 [Source:HGNC Symbol;Acc:HGNC:15722]	CPA5	0.162133
2	119182414	119.182	BovineHD0200034409	rs135912109	ENSBTAG00000012034	5	27291350	27298263	27.2914	564.951	-5.66219	5.49e-08	0.0379804	-1.53322	0.914145	trans	Bos taurus keratin 4 (KRT4), mRNA. [Source:RefSeq mRNA;Acc:NM_001098385]	KRT4	0.143685
2	119182414	119.182	BovineHD0200034409	rs135912109	ENSBTAG00000011973	6	38754415	38754897	38.7544	697.604	-5.95138	1.27e-08	0.0198816	-7.03151	3.2714	trans	Bos taurus DDB1 and CUL4 associated factor 16 (DCAF16), mRNA. [Source:RefSeq mRNA;Acc:NM_001078147]	DCAF16	0.161639
2	119182414	119.182	BovineHD0200034409	rs135912109	ENSBTAG00000002356	6	61036570	61069416	61.0366	719.887	-5.73891	3.74e-08	0.0312738	-1.26159	0.604145	trans	Bos taurus RNA binding motif protein 47 (RBM47), mRNA. [Source:RefSeq mRNA;Acc:NM_001206034]	DKFZP686F02235	0.154248
2	119182414	119.182	BovineHD0200034409	rs135912109	ENSBTAG00000014038	6	92150076	92191145	92.1501	751	-6.11852	5.33e-09	0.0143029	-1.27367	0.389637	trans	Bos taurus cyclin-dependent kinase-like 2 (CDC2-related kinase) (CDKL2), mRNA. [Source:RefSeq mRNA;Acc:NM_001103274]	CDKL2	0.171266
2	119182414	119.182	BovineHD0200034409	rs135912109	ENSBTAG00000021016	7	19287013	19292984	19.287	797.597	-5.61772	6.84e-08	0.0421994	-5.74953	24.5132	trans	Bos taurus general transcription factor IIF, polypeptide 1, 74kDa (GTF2F1), mRNA. [Source:RefSeq mRNA;Acc:NM_001015527]	GTF2F1	0.143461
2	119182414	119.182	BovineHD0200034409	rs135912109	ENSBTAG00000019909	7	21079144	21087377	21.0791	799.389	-5.79094	2.87e-08	0.0277665	-2.68744	3.1199	trans	Bos taurus sirtuin 6 (SIRT6), mRNA. [Source:RefSeq mRNA;Acc:NM_001098084]	SIRT6	0.154525
2	119182414	119.182	BovineHD0200034409	rs135912109	ENSBTAG00000020213	7	71145783	71156120	71.1458	849.456	-5.92306	1.47e-08	0.0210495	-2.03435	0.992124	trans	NIPA-like domain containing 4 [Source:HGNC Symbol;Acc:HGNC:28018]	NIPAL4	0.162488
2	119182414	119.182	BovineHD0200034409	rs135912109	ENSBTAG00000019539	8	1697553	1712467	1.69755	892.648	-6.42652	1.04e-09	0.00791994	-2.21695	0.457461	trans	microfibrillar-associated protein 3-like [Source:HGNC Symbol;Acc:HGNC:29083]	MFAP3L	0.187316
2	119182414	119.182	BovineHD0200034409	rs135912109	ENSBTAG00000015578	8	5610648	5615594	5.61065	896.561	-5.91932	1.5e-08	0.0212022	-6.04681	7.14155	trans	Sin3A-associated protein, 30kDa [Source:HGNC Symbol;Acc:HGNC:10532]	SAP30	0.157556
2	119182414	119.182	BovineHD0200034409	rs135912109	ENSBTAG00000006939	8	85820087	85852096	85.8201	976.77	-5.99313	1.02e-08	0.0181967	-1.52477	0.758394	trans	Bos taurus FYVE, RhoGEF and PH domain containing 3 (FGD3), mRNA. [Source:RefSeq mRNA;Acc:NM_001024527]	FGD3	0.164657
2	119182414	119.182	BovineHD0200034409	rs135912109	ENSBTAG00000009239	9	39647514	39759908	39.6475	1043.99	-5.86073	2.02e-08	0.0237772	-3.06273	1.54187	trans	Bos taurus solute carrier family 16, member 10 (aromatic amino acid transporter) (SLC16A10), mRNA. [Source:RefSeq mRNA;Acc:NM_001192847]	SLC16A10	0.161806
2	119182414	119.182	BovineHD0200034409	rs135912109	ENSBTAG00000018996	9	98421510	99568077	98.4215	1102.76	-5.70373	4.46e-08	0.0342734	-8.67345	4.64788	trans	Bos taurus parkinson protein 2, E3 ubiquitin protein ligase (parkin) (PARK2), mRNA. [Source:RefSeq mRNA;Acc:NM_001199065]	PARK2	0.152723
2	119182414	119.182	BovineHD0200034409	rs135912109	ENSBTAG00000019079	10	36024408	36044688	36.0244	1146.07	-6.0088	9.43e-09	0.0176868	-1.24549	0.709896	trans	phospholipase C, beta 2 [Source:HGNC Symbol;Acc:HGNC:9055]	PLCB2	0.165514
2	119182414	119.182	BovineHD0200034409	rs135912109	ENSBTAG00000002842	10	85310599	85350659	85.3106	1195.36	-5.58937	7.87e-08	0.0452277	-0.74752	0.732021	trans	HEAT repeat containing 4 [Source:HGNC Symbol;Acc:HGNC:16761]	HEATR4	0.144901
2	119182414	119.182	BovineHD0200034409	rs135912109	ENSBTAG00000001949	11	1953347	1958756	1.95335	1216.31	-5.63268	6.35e-08	0.04072	-4.84999	4.72378	trans	Bos taurus zinc finger protein 2 (ZNF2), mRNA. [Source:RefSeq mRNA;Acc:NM_001046446]	ZNF2	0.150284
2	119182414	119.182	BovineHD0200034409	rs135912109	ENSBTAG00000020828	11	49390250	49396081	49.3903	1263.75	-6.10265	5.79e-09	0.0148367	-3.07934	0.653057	trans	SH2 domain containing 6 [Source:HGNC Symbol;Acc:HGNC:30439]	SH2D6	0.173158
2	119182414	119.182	BovineHD0200034409	rs135912109	ENSBTAG00000023787	11	105837853	105839073	105.838	1320.2	-5.63392	6.31e-08	0.0405709	-2.01423	2.1614	trans	torsin family 4, member A [Source:HGNC Symbol;Acc:HGNC:25981]	TOR4A	0.151873
2	119182414	119.182	BovineHD0200034409	rs135912109	ENSBTAG00000020575	11	107202290	107203655	107.202	1321.56	-5.55397	9.37e-08	0.0497177	-3.83293	1.91342	trans	Bos taurus interferon induced transmembrane protein 5 (IFITM5), mRNA. [Source:RefSeq mRNA;Acc:NM_001081724]	IFITM5	0.145673
2	119182414	119.182	BovineHD0200034409	rs135912109	ENSBTAG00000005072	13	31559727	31826838	31.5597	1444.39	-6.04914	7.65e-09	0.016375	-0.206208	0.181347	trans	Bos taurus cubilin (intrinsic factor-cobalamin receptor) (CUBN), mRNA. [Source:RefSeq mRNA;Acc:NM_001192575]	CUBN	0.164889
2	119182414	119.182	BovineHD0200034409	rs135912109	ENSBTAG00000009818	13	74446434	74446924	74.4464	1487.28	-5.70915	4.34e-08	0.0339585	-7.15384	6.16404	trans	0	0	0.152264
2	119182414	119.182	BovineHD0200034409	rs135912109	ENSBTAG00000010276	14	1614027	1620509	1.61403	1498.68	-5.72921	3.92e-08	0.0321013	-0.555008	0.278394	trans	Bos taurus RecQ protein-like 4 (RECQL4), mRNA. [Source:RefSeq mRNA;Acc:NM_001098037]	RECQL4	0.153501
2	119182414	119.182	BovineHD0200034409	rs135912109	ENSBTAG00000019864	14	2235034	2240765	2.23503	1499.31	-6.40533	1.16e-09	0.00823695	-2.70176	1.67197	trans	mitogen-activated protein kinase 15 [Source:HGNC Symbol;Acc:HGNC:24667]	MAPK15	0.186991
2	119182414	119.182	BovineHD0200034409	rs135912109	ENSBTAG00000002076	14	38927061	39070664	38.9271	1536	-5.80422	2.69e-08	0.0269438	-20.7115	56.1268	trans	Bos taurus staufen, RNA binding protein, homolog 2 (Drosophila) (STAU2), mRNA. [Source:RefSeq mRNA;Acc:NM_001103313]	STAU2	0.156535
2	119182414	119.182	BovineHD0200034409	rs135912109	ENSBTAG00000026232	14	71743472	71748296	71.7435	1568.81	-5.90173	1.64e-08	0.0219971	-15.4877	11.0313	trans	tumor protein p53 inducible nuclear protein 1 [Source:HGNC Symbol;Acc:HGNC:18022]	TP53INP1	0.164033
2	119182414	119.182	BovineHD0200034409	rs135912109	ENSBTAG00000020890	15	44500912	44530712	44.5009	1626.22	-6.54659	5.4e-10	0.0069032	-0.644166	0.270933	trans	tripartite motif containing 66 [Source:HGNC Symbol;Acc:HGNC:29005]	TRIM66	0.193967
2	119182414	119.182	BovineHD0200034409	rs135912109	ENSBTAG00000009255	15	47108929	47171016	47.1089	1628.83	-5.98996	1.04e-08	0.0182472	-0.736807	0.23513	trans	dynein heavy chain domain 1 [Source:HGNC Symbol;Acc:HGNC:26532]	DNHD1	0.167945
2	119182414	119.182	BovineHD0200034409	rs135912109	ENSBTAG00000005251	15	48506850	48521081	48.5069	1630.23	-6.18056	3.84e-09	0.0125683	-1.68817	0.524404	trans	Uncharacterized protein [Source:UniProtKB/TrEMBL;Acc:E1BM69]	0	0.173348
2	119182414	119.182	BovineHD0200034409	rs135912109	ENSBTAG00000013849	16	13213115	13240290	13.2131	1680.23	-6.50265	6.86e-10	0.00733382	-1.84435	0.397772	trans	Bos taurus regulator of G-protein signaling 13 (RGS13), mRNA. [Source:RefSeq mRNA;Acc:NM_001080232]	RGS13	0.188041
2	119182414	119.182	BovineHD0200034409	rs135912109	ENSBTAG00000020837	16	50811142	50834864	50.8111	1717.83	-6.19776	3.51e-09	0.0121874	-0.84309	0.329585	trans	Bos taurus Rho guanine nucleotide exchange factor (GEF) 16 (ARHGEF16), mRNA. [Source:RefSeq mRNA;Acc:NM_001101998]	ARHGEF16	0.176202
2	119182414	119.182	BovineHD0200034409	rs135912109	ENSBTAG00000003016	16	70902206	70917245	70.9022	1737.92	-5.83571	2.29e-08	0.0252713	-0.940002	0.617047	trans	Bos taurus protein tyrosine phosphatase, non-receptor type 7 (PTPN7), mRNA. [Source:RefSeq mRNA;Acc:NM_001040576]	PTPN7	0.155793
2	119182414	119.182	BovineHD0200034409	rs135912109	ENSBTAG00000011373	17	18144415	18325277	18.1444	1766.88	-6.00737	9.5e-09	0.0177511	-1.01028	0.85114	trans	mastermind-like 3 (Drosophila) [Source:HGNC Symbol;Acc:HGNC:16272]	MAML3	0.162032
2	119182414	119.182	BovineHD0200034409	rs135912109	ENSBTAG00000019278	17	55103142	55169764	55.1031	1803.84	-6.77281	1.55e-10	0.0042521	-0.718071	0.335078	trans	kinetochore associated 1 [Source:HGNC Symbol;Acc:HGNC:17255]	KNTC1	0.205091
2	119182414	119.182	BovineHD0200034409	rs135912109	ENSBTAG00000017718	18	25446367	25454407	25.4464	1849.35	-6.19633	3.54e-09	0.0122332	-1.30368	0.754715	trans	Bos taurus chemokine (C-C motif) ligand 22 (CCL22), mRNA. [Source:RefSeq mRNA;Acc:NM_001099162]	CCL22	0.175503
2	119182414	119.182	BovineHD0200034409	rs135912109	ENSBTAG00000019887	18	39204698	39218132	39.2047	1863.1	-6.30485	1.99e-09	0.00975762	-1.78118	3.70601	trans	Dihydroorotate dehydrogenase (quinone), mitochondrial [Source:UniProtKB/TrEMBL;Acc:G8JKZ0]	0	0.177461
2	119182414	119.182	BovineHD0200034409	rs135912109	ENSBTAG00000018594	18	46649252	46654186	46.6493	1870.55	-6.157	4.35e-09	0.0130984	-6.96299	24.1268	trans	Bos taurus lin-37 homolog (C. elegans) (LIN37), mRNA. [Source:RefSeq mRNA;Acc:NM_001076026]	LIN37	0.169421
2	119182414	119.182	BovineHD0200034409	rs135912109	ENSBTAG00000014995	18	46891652	46905704	46.8917	1870.79	-5.95316	1.26e-08	0.019813	-2.02375	4.9128	trans	THAP domain containing 8 [Source:HGNC Symbol;Acc:HGNC:23191]	THAP8	0.153195
2	119182414	119.182	BovineHD0200034409	rs135912109	ENSBTAG00000009078	18	50312668	50314099	50.3127	1874.21	-5.79937	2.75e-08	0.0272121	-5.70437	3.36409	trans	Bos taurus melanoma inhibitory activity (MIA), mRNA. [Source:RefSeq mRNA;Acc:NM_173936]	MIA	0.157624
2	119182414	119.182	BovineHD0200034409	rs135912109	ENSBTAG00000020082	18	57066061	57071540	57.0661	1880.97	-6.22545	3.03e-09	0.0114276	-3.84473	2.69912	trans	Bos taurus family with sequence similarity 71, member E1 (FAM71E1), mRNA. [Source:RefSeq mRNA;Acc:NM_001205375]	FAM71E1	0.175257
2	119182414	119.182	BovineHD0200034409	rs135912109	ENSBTAG00000007756	18	63455108	63462751	63.4551	1887.36	-5.9286	1.43e-08	0.0207772	-6.37669	20.794	trans	Bos taurus TCF3 (E2A) fusion partner (in childhood Leukemia) (TFPT), mRNA. [Source:RefSeq mRNA;Acc:NM_001075274]	TFPT	0.153926
2	119182414	119.182	BovineHD0200034409	rs135912109	ENSBTAG00000018518	19	14950018	14956393	14.95	1904.85	-5.67002	5.28e-08	0.0371731	-3.62242	1.87249	trans	Bos taurus RAS-like, family 10, member B (RASL10B), mRNA. [Source:RefSeq mRNA;Acc:NM_001192556]	RASL10B	0.150751
2	119182414	119.182	BovineHD0200034409	rs135912109	ENSBTAG00000001717	19	28447634	28452478	28.4476	1918.35	-6.19786	3.51e-09	0.0121874	-1.15014	0.474456	trans	Bos taurus aurora kinase B (AURKB), mRNA. [Source:RefSeq mRNA;Acc:NM_183084]	AURKB	0.17215
2	119182414	119.182	BovineHD0200034409	rs135912109	ENSBTAG00000000540	19	34668035	34672049	34.668	1924.57	-5.77365	3.14e-08	0.0287346	-1.21575	0.401036	trans	ring finger protein 112 [Source:HGNC Symbol;Acc:HGNC:12968]	RNF112	0.15862
2	119182414	119.182	BovineHD0200034409	rs135912109	ENSBTAG00000005174	21	22046770	22056010	22.0468	2048.05	-6.03003	8.45e-09	0.0169746	-2.73197	2.06912	trans	Bos taurus GDP-D-glucose phosphorylase 1 (GDPGP1), mRNA. [Source:RefSeq mRNA;Acc:NM_001015629]	GDPGP1	0.165345
2	119182414	119.182	BovineHD0200034409	rs135912109	ENSBTAG00000022751	22	2807583	2978687	2.80758	2100.41	-6.05631	7.37e-09	0.0162054	-2.3664	1.50679	trans	zinc finger, CW type with PWWP domain 2 [Source:HGNC Symbol;Acc:HGNC:23574]	ZCWPW2	0.168309
2	119182414	119.182	BovineHD0200034409	rs135912109	ENSBTAG00000016726	22	16553708	16610397	16.5537	2114.15	-6.12763	5.08e-09	0.0139979	-0.486775	0.243782	trans	kinesin family member 15 [Source:HGNC Symbol;Acc:HGNC:17273]	KIF15	0.17413
2	119182414	119.182	BovineHD0200034409	rs135912109	ENSBTAG00000004877	22	50970363	50987947	50.9704	2148.57	-6.25051	2.66e-09	0.0110185	-1.19293	0.216218	trans	Bos taurus TRAF interacting protein (TRAIP), mRNA. [Source:RefSeq mRNA;Acc:NM_001102124]	TRAIP	0.177876
2	119182414	119.182	BovineHD0200034409	rs135912109	ENSBTAG00000021850	22	51773520	51785996	51.7735	2149.37	-5.96855	1.16e-08	0.0191608	-1.45916	1.60617	trans	NCK interacting protein with SH3 domain [Source:HGNC Symbol;Acc:HGNC:15486]	NCKIPSD	0.167049
2	119182414	119.182	BovineHD0200034409	rs135912109	ENSBTAG00000011498	23	30960005	30980070	30.96	2190	-5.9878	1.05e-08	0.0183263	-3.65418	5.81834	trans	Bos taurus zinc finger protein 184 (ZNF184), mRNA. [Source:RefSeq mRNA;Acc:NM_001100372]	ZNF184	0.160924
2	119182414	119.182	BovineHD0200034409	rs135912109	ENSBTAG00000021668	24	37251675	37277015	37.2517	2248.82	-5.60852	7.16e-08	0.043429	-1.65383	1.31788	trans	methyltransferase like 4 [Source:HGNC Symbol;Acc:HGNC:24726]	METTL4	0.149289
2	119182414	119.182	BovineHD0200034409	rs135912109	ENSBTAG00000017284	25	555010	556679	0.55501	2274.84	-5.61978	6.77e-08	0.0419647	-3.81306	1.64192	trans	rhomboid, veinlet-like 1 (Drosophila) [Source:HGNC Symbol;Acc:HGNC:10007]	RHBDL1	0.150821
2	119182414	119.182	BovineHD0200034409	rs135912109	ENSBTAG00000020209	25	2744938	2746130	2.74494	2277.02	-5.65541	5.67e-08	0.0385627	-2.07033	1.15301	trans	tigger transposable element derived 7 [Source:HGNC Symbol;Acc:HGNC:18331]	TIGD7	0.147471
2	119182414	119.182	BovineHD0200034409	rs135912109	ENSBTAG00000019530	25	25072848	25082574	25.0728	2299.35	-5.77938	3.05e-08	0.0283847	-1.9087	3.25907	trans	Bos taurus jumonji domain containing 5 (KDM8), mRNA. [Source:RefSeq mRNA;Acc:NM_001075339]	KDM8	0.142649
2	119182414	119.182	BovineHD0200034409	rs135912109	ENSBTAG00000016883	25	26361862	26381153	26.3619	2300.64	-5.6219	6.7e-08	0.0417873	-2.67464	4.63057	trans	Uncharacterized protein [Source:UniProtKB/TrEMBL;Acc:E1BN74]	0	0.144418
2	119182414	119.182	BovineHD0200034409	rs135912109	ENSBTAG00000003169	25	36496907	36505662	36.4969	2310.78	-5.84695	2.16e-08	0.02456	-1.24543	0.607202	trans	F-box protein 24 [Source:HGNC Symbol;Acc:HGNC:13595]	FBXO24	0.158364
2	119182414	119.182	BovineHD0200034409	rs135912109	ENSBTAG00000009879	26	24153121	24183826	24.1531	2341.33	-5.82379	2.43e-08	0.026181	-4.63023	2.26104	trans	Bos taurus polycomb group ring finger 6 (PCGF6), mRNA. [Source:RefSeq mRNA;Acc:NM_001205620]	0	0.160853
2	119182414	119.182	BovineHD0200034409	rs135912109	ENSBTAG00000019519	26	51657461	51674652	51.6575	2368.84	-5.60563	7.27e-08	0.0436801	-1.36559	1.01244	trans	Bos taurus PWWP domain containing 2B (PWWP2B), mRNA. [Source:RefSeq mRNA;Acc:NM_001075856]	PWWP2B	0.148647
2	119182414	119.182	BovineHD0200034409	rs135912109	ENSBTAG00000017133	27	36143518	36159007	36.1435	2405	-5.85834	2.04e-08	0.0239022	-0.816119	0.496425	trans	Bos taurus GINS complex subunit 4 (Sld5 homolog) (GINS4), mRNA. [Source:RefSeq mRNA;Acc:NM_001082460]	GINS4	0.161266
2	119182414	119.182	BovineHD0200034409	rs135912109	ENSBTAG00000007629	27	37234389	37240538	37.2344	2406.09	-5.56597	8.84e-08	0.0480373	-4.47443	10.8882	trans	Bos taurus THAP domain containing, apoptosis associated protein 1 (THAP1), mRNA. [Source:RefSeq mRNA;Acc:NM_001034648]	THAP1	0.14035
2	119182414	119.182	BovineHD0200034409	rs135912109	ENSBTAG00000018367	29	37892577	37937146	37.8926	2498.47	-6.50444	6.79e-10	0.00733101	-1.18974	0.369585	trans	CD6 molecule [Source:HGNC Symbol;Acc:HGNC:1691]	CD6	0.188209
2	119182414	119.182	BovineHD0200034409	rs135912109	ENSBTAG00000013548	30	34660685	34674488	34.6607	2546.75	-6.26537	2.45e-09	0.0107953	-1.34862	0.729896	trans	gamma-aminobutyric acid (GABA) A receptor, epsilon [Source:HGNC Symbol;Acc:HGNC:4085]	GABRE	0.179948
2	119182414	119.182	BovineHD0200034409	rs135912109	ENSBTAG00000021100	30	92387161	92403412	92.3872	2604.48	-5.57423	8.48e-08	0.0470217	-2.13356	4.2544	trans	protein phosphatase 1, regulatory subunit 3F [Source:HGNC Symbol;Acc:HGNC:14944]	PPP1R3F	0.141518
2	120241013	120.241	BovineHD0200034883	rs137124215	ENSBTAG00000013240	29	41855871	41896760	41.8559	2502.44	-5.76462	3.28e-08	0.0293959	-28.3115	81.6785	trans	Bos taurus solute carrier family 3 (activators of dibasic and neutral amino acid transport), member 2 (SLC3A2), mRNA. [Source:RefSeq mRNA;Acc:NM_001024488]	SLC3A2	0.156549
2	120246080	120.246	BovineHD0200034884	rs135886381	ENSBTAG00000013240	29	41855871	41896760	41.8559	2502.44	-5.76462	3.28e-08	0.0293959	-28.3115	81.6785	trans	Bos taurus solute carrier family 3 (activators of dibasic and neutral amino acid transport), member 2 (SLC3A2), mRNA. [Source:RefSeq mRNA;Acc:NM_001024488]	SLC3A2	0.156549
2	121373826	121.374	BovineHD0200035183	rs135153917	ENSBTAG00000000160	1	144790331	144812855	144.79	144.79	5.69126	4.75e-08	0.0353136	0.474009	2.22544	trans	Bos taurus cystathionine-beta-synthase (CBS), mRNA. [Source:RefSeq mRNA;Acc:NM_001102000]	0	0.140394
2	122754311	122.754	BovineHD0200035578	rs135739001	ENSBTAG00000015913	27	24100833	24103670	24.1008	2392.96	5.73716	3.77e-08	0.0314728	0.87566	3.74269	trans	malignant fibrous histiocytoma amplified sequence 1 [Source:HGNC Symbol;Acc:HGNC:16982]	MFHAS1	0.150233
2	123573060	123.573	BovineHD0200035861	rs110557491	ENSBTAG00000000242	1	58243449	58244153	58.2434	58.2434	5.57076	8.63e-08	0.0474603	12.854	6.31041	trans	0	0	0.138081
2	123573060	123.573	BovineHD0200035861	rs110557491	ENSBTAG00000006552	1	84536353	84560381	84.5364	84.5364	6.06823	6.93e-09	0.0158448	1.1283	0.906995	trans	Bos taurus lysosomal-associated membrane protein 3 (LAMP3), mRNA. [Source:RefSeq mRNA;Acc:NM_001102135]	LAMP3	0.160797
2	123573060	123.573	BovineHD0200035861	rs110557491	ENSBTAG00000019670	1	116881872	116882819	116.882	116.882	5.78714	2.93e-08	0.0279842	2.51089	1.0742	trans	succinate receptor 1 [Source:HGNC Symbol;Acc:HGNC:4542]	SUCNR1	0.14921
2	123573060	123.573	BovineHD0200035861	rs110557491	ENSBTAG00000005234	2	65216983	65279808	65.217	223.557	5.87862	1.84e-08	0.0228721	0.648586	0.311399	trans	Bos taurus LY6/PLAUR domain containing 1 (LYPD1), mRNA. [Source:RefSeq mRNA;Acc:NM_001046359]	LYPD1	0.151391
2	123573060	123.573	BovineHD0200035861	rs110557491	ENSBTAG00000005239	2	100306471	100307061	100.306	258.646	5.62868	6.48e-08	0.0410997	22.65	7.99332	trans	Uncharacterized protein [Source:UniProtKB/TrEMBL;Acc:E1BMX8]	0	0.14259
2	123573060	123.573	BovineHD0200035861	rs110557491	ENSBTAG00000016954	2	122194339	122213700	122.194	280.534	5.76407	3.29e-08	0.0294101	2.34192	6.47922	trans	Bos taurus transmembrane protein 39B (TMEM39B), mRNA. [Source:RefSeq mRNA;Acc:NM_001075658]	TMEM39B	0.146704
2	123573060	123.573	BovineHD0200035861	rs110557491	ENSBTAG00000004987	3	16404892	16505478	16.4049	311.805	6.25085	2.65e-09	0.0110185	0.392398	0.380363	trans	nucleoporin 210kDa-like [Source:HGNC Symbol;Acc:HGNC:29915]	NUP210L	0.166919
2	123573060	123.573	BovineHD0200035861	rs110557491	ENSBTAG00000001599	3	20746037	20755994	20.746	316.146	5.59047	7.83e-08	0.0451181	0.511096	0.19513	trans	Bos taurus synaptic vesicle glycoprotein 2A (SV2A), mRNA. [Source:RefSeq mRNA;Acc:NM_173962]	SV2A	0.140908
2	123573060	123.573	BovineHD0200035861	rs110557491	ENSBTAG00000018806	3	34239156	34242726	34.2392	329.639	5.94202	1.33e-08	0.0200612	2.46349	1.17705	trans	Bos taurus proline/serine-rich coiled-coil 1 (PSRC1), mRNA. [Source:RefSeq mRNA;Acc:NM_001046501]	PSRC1	0.154922
2	123573060	123.573	BovineHD0200035861	rs110557491	ENSBTAG00000009819	3	103238486	103242373	103.238	398.638	5.61436	6.96e-08	0.0426409	1.18376	0.712124	trans	cell division cycle 20 [Source:HGNC Symbol;Acc:HGNC:1723]	CDC20	0.13914
2	123573060	123.573	BovineHD0200035861	rs110557491	ENSBTAG00000011543	3	121284545	121294475	121.285	416.685	5.86279	2e-08	0.0236306	1.29974	0.875699	trans	Bos taurus programmed cell death 1 (PDCD1), mRNA. [Source:RefSeq mRNA;Acc:NM_001083506]	PDCD1	0.150353
2	123573060	123.573	BovineHD0200035861	rs110557491	ENSBTAG00000015749	4	74836426	74849155	74.8364	491.666	6.0779	6.59e-09	0.0156762	2.30703	0.947409	trans	Bos taurus six transmembrane epithelial antigen of the prostate 1 (STEAP1), mRNA. [Source:RefSeq mRNA;Acc:NM_001205806]	0	0.161422
2	123573060	123.573	BovineHD0200035861	rs110557491	ENSBTAG00000013476	4	94878551	94932849	94.8786	511.709	5.95081	1.27e-08	0.0198816	2.33159	2.66575	trans	carboxypeptidase A5 [Source:HGNC Symbol;Acc:HGNC:15722]	CPA5	0.153236
2	123573060	123.573	BovineHD0200035861	rs110557491	ENSBTAG00000011973	6	38754415	38754897	38.7544	697.604	5.64936	5.85e-08	0.0392136	6.19147	3.2714	trans	Bos taurus DDB1 and CUL4 associated factor 16 (DCAF16), mRNA. [Source:RefSeq mRNA;Acc:NM_001078147]	DCAF16	0.143371
2	123573060	123.573	BovineHD0200035861	rs110557491	ENSBTAG00000002333	6	73639370	73648429	73.6394	732.489	5.71224	4.27e-08	0.0336474	5.14416	6.40834	trans	Bos taurus HOP homeobox (HOPX), mRNA. [Source:RefSeq mRNA;Acc:NM_174097]	HOP	0.143994
2	123573060	123.573	BovineHD0200035861	rs110557491	ENSBTAG00000014038	6	92150076	92191145	92.1501	751	5.99083	1.03e-08	0.0182142	1.15168	0.389637	trans	Bos taurus cyclin-dependent kinase-like 2 (CDC2-related kinase) (CDKL2), mRNA. [Source:RefSeq mRNA;Acc:NM_001103274]	CDKL2	0.159713
2	123573060	123.573	BovineHD0200035861	rs110557491	ENSBTAG00000018655	7	20683774	20695698	20.6838	798.994	5.90915	1.58e-08	0.0216423	6.81847	13.8954	trans	Bos taurus chromosome 7 open reading frame, human C19orf10 (C7H19orf10), mRNA. [Source:RefSeq mRNA;Acc:NM_001001164]	C7H19orf10	0.157702
2	123573060	123.573	BovineHD0200035861	rs110557491	ENSBTAG00000016108	7	45901193	45923944	45.9012	824.211	5.8225	2.45e-08	0.0262472	8.69282	36.6422	trans	BTB (POZ) domain containing 2 [Source:HGNC Symbol;Acc:HGNC:15504]	BTBD2	0.15002
2	123573060	123.573	BovineHD0200035861	rs110557491	ENSBTAG00000015578	8	5610648	5615594	5.61065	896.561	5.61877	6.81e-08	0.0421031	5.3239	7.14155	trans	Sin3A-associated protein, 30kDa [Source:HGNC Symbol;Acc:HGNC:10532]	SAP30	0.144144
2	123573060	123.573	BovineHD0200035861	rs110557491	ENSBTAG00000006939	8	85820087	85852096	85.8201	976.77	5.80991	2.61e-08	0.0267063	1.36699	0.758394	trans	Bos taurus FYVE, RhoGEF and PH domain containing 3 (FGD3), mRNA. [Source:RefSeq mRNA;Acc:NM_001024527]	FGD3	0.149649
2	123573060	123.573	BovineHD0200035861	rs110557491	ENSBTAG00000000885	8	99849410	99850892	99.8494	990.799	5.64444	5.99e-08	0.0396492	2.99396	4.3943	trans	Uncharacterized protein [Source:UniProtKB/TrEMBL;Acc:G3MWU5]	0	0.139851
2	123573060	123.573	BovineHD0200035861	rs110557491	ENSBTAG00000019079	10	36024408	36044688	36.0244	1146.07	5.60526	7.28e-08	0.0436936	1.0806	0.709896	trans	phospholipase C, beta 2 [Source:HGNC Symbol;Acc:HGNC:9055]	PLCB2	0.140742
2	123573060	123.573	BovineHD0200035861	rs110557491	ENSBTAG00000001949	11	1953347	1958756	1.95335	1216.31	5.81501	2.54e-08	0.0265766	4.58648	4.72378	trans	Bos taurus zinc finger protein 2 (ZNF2), mRNA. [Source:RefSeq mRNA;Acc:NM_001046446]	ZNF2	0.150148
2	123573060	123.573	BovineHD0200035861	rs110557491	ENSBTAG00000020828	11	49390250	49396081	49.3903	1263.75	5.91324	1.54e-08	0.0214061	2.75999	0.653057	trans	SH2 domain containing 6 [Source:HGNC Symbol;Acc:HGNC:30439]	SH2D6	0.154623
2	123573060	123.573	BovineHD0200035861	rs110557491	ENSBTAG00000023976	11	67066107	67158230	67.0661	1281.43	6.46713	8.32e-10	0.0074949	1.7085	2.88119	trans	Bos taurus Rho GTPase activating protein 25 (ARHGAP25), mRNA. [Source:RefSeq mRNA;Acc:NM_001046392]	ARHGAP25	0.177972
2	123573060	123.573	BovineHD0200035861	rs110557491	ENSBTAG00000004510	11	104578933	104634907	104.579	1318.94	5.80674	2.65e-08	0.0268432	0.763132	0.439637	trans	sarcosine dehydrogenase [Source:HGNC Symbol;Acc:HGNC:10536]	SARDH	0.148816
2	123573060	123.573	BovineHD0200035861	rs110557491	ENSBTAG00000020575	11	107202290	107203655	107.202	1321.56	6.27056	2.39e-09	0.0106394	3.90813	1.91342	trans	Bos taurus interferon induced transmembrane protein 5 (IFITM5), mRNA. [Source:RefSeq mRNA;Acc:NM_001081724]	IFITM5	0.1699
2	123573060	123.573	BovineHD0200035861	rs110557491	ENSBTAG00000020858	12	91071317	91090086	91.0713	1412.74	5.87363	1.89e-08	0.0230563	2.84784	11.3873	trans	UPF3 regulator of nonsense transcripts homolog A (yeast) [Source:HGNC Symbol;Acc:HGNC:20332]	UPF3A	0.166489
2	123573060	123.573	BovineHD0200035861	rs110557491	ENSBTAG00000000686	13	10871597	10879769	10.8716	1423.7	5.71884	4.13e-08	0.0330564	1.58529	2.32829	trans	Bos taurus N-acetylneuraminic acid phosphatase (NANP), mRNA. [Source:RefSeq mRNA;Acc:NM_001105377]	NANP	0.145446
2	123573060	123.573	BovineHD0200035861	rs110557491	ENSBTAG00000020890	15	44500912	44530712	44.5009	1626.22	5.6967	4.62e-08	0.0349475	0.527866	0.270933	trans	tripartite motif containing 66 [Source:HGNC Symbol;Acc:HGNC:29005]	TRIM66	0.144478
2	123573060	123.573	BovineHD0200035861	rs110557491	ENSBTAG00000017218	15	57028596	57186215	57.0286	1638.75	5.67495	5.15e-08	0.0367734	2.96836	4.12057	trans	Bos taurus alkaline ceramidase 3 (ACER3), mRNA. [Source:RefSeq mRNA;Acc:NM_001102285]	ACER3	0.142818
2	123573060	123.573	BovineHD0200035861	rs110557491	ENSBTAG00000013849	16	13213115	13240290	13.2131	1680.23	5.70534	4.42e-08	0.0341185	1.52166	0.397772	trans	Bos taurus regulator of G-protein signaling 13 (RGS13), mRNA. [Source:RefSeq mRNA;Acc:NM_001080232]	RGS13	0.145684
2	123573060	123.573	BovineHD0200035861	rs110557491	ENSBTAG00000020591	16	40005644	40029767	40.0056	1707.03	6.6104	3.81e-10	0.00593022	3.55394	7.56187	trans	Bos taurus vesicle-associated membrane protein 4 (VAMP4), mRNA. [Source:RefSeq mRNA;Acc:NM_001076438]	VAMP4	0.184505
2	123573060	123.573	BovineHD0200035861	rs110557491	ENSBTAG00000018084	17	71452537	71457053	71.4525	1820.19	5.77176	3.17e-08	0.0288458	4.03696	13.0816	trans	Bos taurus GATS protein-like 3 (GATSL3), mRNA. [Source:RefSeq mRNA;Acc:NM_001081514]	GATSL3	0.148207
2	123573060	123.573	BovineHD0200035861	rs110557491	ENSBTAG00000017752	18	7356788	7366900	7.35679	1831.26	5.55841	9.17e-08	0.0490629	4.92186	4.90611	trans	Bos taurus dynein, light chain, roadblock-type 2 (DYNLRB2), mRNA. [Source:RefSeq mRNA;Acc:NM_001077119]	DYNLRB2	0.136764
2	123573060	123.573	BovineHD0200035861	rs110557491	ENSBTAG00000005152	18	34368485	34393020	34.3685	1858.27	5.70652	4.4e-08	0.0341081	2.9504	7.00679	trans	thymidine kinase 2, mitochondrial [Source:HGNC Symbol;Acc:HGNC:11831]	TK2	0.143262
2	123573060	123.573	BovineHD0200035861	rs110557491	ENSBTAG00000014995	18	46891652	46905704	46.8917	1870.79	5.55423	9.36e-08	0.049691	1.75577	4.9128	trans	THAP domain containing 8 [Source:HGNC Symbol;Acc:HGNC:23191]	THAP8	0.144715
2	123573060	123.573	BovineHD0200035861	rs110557491	ENSBTAG00000020082	18	57066061	57071540	57.0661	1880.97	5.75164	3.51e-08	0.0303281	3.31065	2.69912	trans	Bos taurus family with sequence similarity 71, member E1 (FAM71E1), mRNA. [Source:RefSeq mRNA;Acc:NM_001205375]	FAM71E1	0.147411
2	123573060	123.573	BovineHD0200035861	rs110557491	ENSBTAG00000018518	19	14950018	14956393	14.95	1904.85	5.84913	2.14e-08	0.0244262	3.42322	1.87249	trans	Bos taurus RAS-like, family 10, member B (RASL10B), mRNA. [Source:RefSeq mRNA;Acc:NM_001192556]	RASL10B	0.151237
2	123573060	123.573	BovineHD0200035861	rs110557491	ENSBTAG00000009354	19	19020657	19024736	19.0207	1908.92	5.62901	6.47e-08	0.0410687	1.4967	1.42715	trans	Bos taurus ecotropic viral integration site 2A (EVI2A), mRNA. [Source:RefSeq mRNA;Acc:NM_001034568]	EVI2A	0.142957
2	123573060	123.573	BovineHD0200035861	rs110557491	ENSBTAG00000011984	19	20615339	20618074	20.6153	1910.52	5.97344	1.13e-08	0.0188969	3.11239	3.61699	trans	Uncharacterized protein [Source:UniProtKB/TrEMBL;Acc:E1BDA3]	0	0.156139
2	123573060	123.573	BovineHD0200035861	rs110557491	ENSBTAG00000001717	19	28447634	28452478	28.4476	1918.35	5.79751	2.78e-08	0.0273713	1.00077	0.474456	trans	Bos taurus aurora kinase B (AURKB), mRNA. [Source:RefSeq mRNA;Acc:NM_183084]	AURKB	0.148593
2	123573060	123.573	BovineHD0200035861	rs110557491	ENSBTAG00000000540	19	34668035	34672049	34.668	1924.57	5.79558	2.81e-08	0.0275058	1.12251	0.401036	trans	ring finger protein 112 [Source:HGNC Symbol;Acc:HGNC:12968]	RNF112	0.147939
2	123573060	123.573	BovineHD0200035861	rs110557491	ENSBTAG00000005174	21	22046770	22056010	22.0468	2048.05	5.66461	5.42e-08	0.0377385	2.38469	2.06912	trans	Bos taurus GDP-D-glucose phosphorylase 1 (GDPGP1), mRNA. [Source:RefSeq mRNA;Acc:NM_001015629]	GDPGP1	0.144964
2	123573060	123.573	BovineHD0200035861	rs110557491	ENSBTAG00000022751	22	2807583	2978687	2.80758	2100.41	5.5835	8.1e-08	0.0459304	2.0328	1.50679	trans	zinc finger, CW type with PWWP domain 2 [Source:HGNC Symbol;Acc:HGNC:23574]	ZCWPW2	0.14024
2	123573060	123.573	BovineHD0200035861	rs110557491	ENSBTAG00000004877	22	50970363	50987947	50.9704	2148.57	5.84114	2.23e-08	0.0249205	1.03731	0.216218	trans	Bos taurus TRAF interacting protein (TRAIP), mRNA. [Source:RefSeq mRNA;Acc:NM_001102124]	TRAIP	0.150571
2	123573060	123.573	BovineHD0200035861	rs110557491	ENSBTAG00000021850	22	51773520	51785996	51.7735	2149.37	5.59376	7.7e-08	0.0448327	1.27091	1.60617	trans	NCK interacting protein with SH3 domain [Source:HGNC Symbol;Acc:HGNC:15486]	NCKIPSD	0.139267
2	123573060	123.573	BovineHD0200035861	rs110557491	ENSBTAG00000008774	22	61133594	61160689	61.1336	2158.73	5.78485	2.96e-08	0.0281052	0.822683	0.690829	trans	urocanate hydratase 1 [Source:HGNC Symbol;Acc:HGNC:26444]	UROC1	0.147498
2	123573060	123.573	BovineHD0200035861	rs110557491	ENSBTAG00000017284	25	555010	556679	0.55501	2274.84	5.75754	3.4e-08	0.0299472	3.58262	1.64192	trans	rhomboid, veinlet-like 1 (Drosophila) [Source:HGNC Symbol;Acc:HGNC:10007]	RHBDL1	0.146251
2	123573060	123.573	BovineHD0200035861	rs110557491	ENSBTAG00000016883	25	26361862	26381153	26.3619	2300.64	6.53574	5.73e-10	0.00701551	2.79225	4.63057	trans	Uncharacterized protein [Source:UniProtKB/TrEMBL;Acc:E1BN74]	0	0.185503
2	123573060	123.573	BovineHD0200035861	rs110557491	ENSBTAG00000016155	25	26444489	26449827	26.4445	2300.72	5.8825	1.81e-08	0.022695	2.38736	2.88119	trans	glycerophosphodiester phosphodiesterase domain containing 3 [Source:HGNC Symbol;Acc:HGNC:28638]	GDPD3	0.153158
2	123573060	123.573	BovineHD0200035861	rs110557491	ENSBTAG00000003169	25	36496907	36505662	36.4969	2310.78	5.62101	6.73e-08	0.0418616	1.10838	0.607202	trans	F-box protein 24 [Source:HGNC Symbol;Acc:HGNC:13595]	FBXO24	0.140942
2	123573060	123.573	BovineHD0200035861	rs110557491	ENSBTAG00000017021	27	41044071	41049402	41.0441	2409.9	5.83774	2.27e-08	0.0251037	3.47771	5.81736	trans	Bos taurus minichromosome maintenance complex component 4 (MCM4), mRNA. [Source:RefSeq mRNA;Acc:NM_001075158]	MCM4	0.14952
2	123573060	123.573	BovineHD0200035861	rs110557491	ENSBTAG00000018367	29	37892577	37937146	37.8926	2498.47	5.656	5.66e-08	0.0385097	0.974107	0.369585	trans	CD6 molecule [Source:HGNC Symbol;Acc:HGNC:1691]	CD6	0.142674
2	123573060	123.573	BovineHD0200035861	rs110557491	ENSBTAG00000001188	29	41655047	41657047	41.655	2502.24	5.74354	3.65e-08	0.0308941	1.58482	2.16782	trans	Bos taurus retinal outer segment membrane protein 1 (ROM1), mRNA. [Source:RefSeq mRNA;Acc:NM_174174]	ROM1	0.147856
2	123573060	123.573	BovineHD0200035861	rs110557491	ENSBTAG00000002668	30	74973931	74999240	74.9739	2587.06	5.59731	7.57e-08	0.0445012	0.924659	0.885751	trans	zinc finger protein 711 [Source:HGNC Symbol;Acc:HGNC:13128]	ZNF711	0.140709
2	123604298	123.604	BovineHD0200035874	rs109086298	ENSBTAG00000020028	1	130588843	130615791	130.589	130.589	-6.13114	4.99e-09	0.0138949	-3.83649	11.6704	trans	Bos taurus retinol binding protein 1, cellular (RBP1), mRNA. [Source:RefSeq mRNA;Acc:NM_001025343]	RBP1	0.16565
2	123609684	123.61	BovineHD0200035875	rs134802067	ENSBTAG00000020028	1	130588843	130615791	130.589	130.589	-6.13114	4.99e-09	0.0138949	-3.83649	11.6704	trans	Bos taurus retinol binding protein 1, cellular (RBP1), mRNA. [Source:RefSeq mRNA;Acc:NM_001025343]	RBP1	0.16565
2	123615442	123.615	ARS-BFGL-NGS-108473	rs110221626	ENSBTAG00000020028	1	130588843	130615791	130.589	130.589	6.13114	4.99e-09	0.0138949	3.83649	11.6704	trans	Bos taurus retinol binding protein 1, cellular (RBP1), mRNA. [Source:RefSeq mRNA;Acc:NM_001025343]	RBP1	0.16565
2	123618158	123.618	BovineHD0200035880	rs135771377	ENSBTAG00000020028	1	130588843	130615791	130.589	130.589	-6.13114	4.99e-09	0.0138949	-3.83649	11.6704	trans	Bos taurus retinol binding protein 1, cellular (RBP1), mRNA. [Source:RefSeq mRNA;Acc:NM_001025343]	RBP1	0.16565
2	123620282	123.62	BovineHD0200035883	rs110635609	ENSBTAG00000020028	1	130588843	130615791	130.589	130.589	-6.13114	4.99e-09	0.0138949	-3.83649	11.6704	trans	Bos taurus retinol binding protein 1, cellular (RBP1), mRNA. [Source:RefSeq mRNA;Acc:NM_001025343]	RBP1	0.16565
2	123621180	123.621	BovineHD0200035884	rs132773879	ENSBTAG00000020028	1	130588843	130615791	130.589	130.589	-6.13114	4.99e-09	0.0138949	-3.83649	11.6704	trans	Bos taurus retinol binding protein 1, cellular (RBP1), mRNA. [Source:RefSeq mRNA;Acc:NM_001025343]	RBP1	0.16565
2	123627725	123.628	BovineHD0200035889	rs136701923	ENSBTAG00000020028	1	130588843	130615791	130.589	130.589	-5.97535	1.12e-08	0.018863	-3.45497	11.6704	trans	Bos taurus retinol binding protein 1, cellular (RBP1), mRNA. [Source:RefSeq mRNA;Acc:NM_001025343]	RBP1	0.158238
2	123647265	123.647	BovineHD0200035894	rs136306976	ENSBTAG00000011754	3	14763800	14766875	14.7638	310.164	-5.81973	2.48e-08	0.0263575	-22.1506	119.404	trans	Bos taurus late endosomal/lysosomal adaptor, MAPK and MTOR activator 2 (LAMTOR2), mRNA. [Source:RefSeq mRNA;Acc:NM_001034791]	LAMTOR2	0.151953
2	123647265	123.647	BovineHD0200035894	rs136306976	ENSBTAG00000014898	7	39693214	39712385	39.6932	818.003	-5.86875	1.94e-08	0.023283	-0.745108	0.911969	trans	hexokinase 3 (white cell) [Source:HGNC Symbol;Acc:HGNC:4925]	HK3	0.157264
2	123647265	123.647	BovineHD0200035894	rs136306976	ENSBTAG00000020575	11	107202290	107203655	107.202	1321.56	-5.64735	5.91e-08	0.0394323	-3.21587	1.91342	trans	Bos taurus interferon induced transmembrane protein 5 (IFITM5), mRNA. [Source:RefSeq mRNA;Acc:NM_001081724]	IFITM5	0.145847
2	123647265	123.647	BovineHD0200035894	rs136306976	ENSBTAG00000002389	15	82355403	82363432	82.3554	1664.08	-5.55825	9.18e-08	0.0490629	-4.95338	14.8484	trans	Bos taurus mediator complex subunit 19 (MED19), mRNA. [Source:RefSeq mRNA;Acc:NM_001105348]	MED19	0.143142
2	123647265	123.647	BovineHD0200035894	rs136306976	ENSBTAG00000016155	25	26444489	26449827	26.4445	2300.72	-5.57263	8.55e-08	0.0472336	-2.04881	2.88119	trans	glycerophosphodiester phosphodiesterase domain containing 3 [Source:HGNC Symbol;Acc:HGNC:28638]	GDPD3	0.144022
2	123647265	123.647	BovineHD0200035894	rs136306976	ENSBTAG00000001188	29	41655047	41657047	41.655	2502.24	-5.56199	9.01e-08	0.0485365	-1.38566	2.16782	trans	Bos taurus retinal outer segment membrane protein 1 (ROM1), mRNA. [Source:RefSeq mRNA;Acc:NM_174174]	ROM1	0.140644
2	123649392	123.649	BovineHD0200035896	rs109731113	ENSBTAG00000011754	3	14763800	14766875	14.7638	310.164	5.81973	2.48e-08	0.0263575	22.1506	119.404	trans	Bos taurus late endosomal/lysosomal adaptor, MAPK and MTOR activator 2 (LAMTOR2), mRNA. [Source:RefSeq mRNA;Acc:NM_001034791]	LAMTOR2	0.151953
2	123649392	123.649	BovineHD0200035896	rs109731113	ENSBTAG00000014898	7	39693214	39712385	39.6932	818.003	5.86875	1.94e-08	0.023283	0.745108	0.911969	trans	hexokinase 3 (white cell) [Source:HGNC Symbol;Acc:HGNC:4925]	HK3	0.157264
2	123649392	123.649	BovineHD0200035896	rs109731113	ENSBTAG00000020575	11	107202290	107203655	107.202	1321.56	5.64735	5.91e-08	0.0394323	3.21587	1.91342	trans	Bos taurus interferon induced transmembrane protein 5 (IFITM5), mRNA. [Source:RefSeq mRNA;Acc:NM_001081724]	IFITM5	0.145847
2	123649392	123.649	BovineHD0200035896	rs109731113	ENSBTAG00000002389	15	82355403	82363432	82.3554	1664.08	5.55825	9.18e-08	0.0490629	4.95338	14.8484	trans	Bos taurus mediator complex subunit 19 (MED19), mRNA. [Source:RefSeq mRNA;Acc:NM_001105348]	MED19	0.143142
2	123649392	123.649	BovineHD0200035896	rs109731113	ENSBTAG00000016155	25	26444489	26449827	26.4445	2300.72	5.57263	8.55e-08	0.0472336	2.04881	2.88119	trans	glycerophosphodiester phosphodiesterase domain containing 3 [Source:HGNC Symbol;Acc:HGNC:28638]	GDPD3	0.144022
2	123649392	123.649	BovineHD0200035896	rs109731113	ENSBTAG00000001188	29	41655047	41657047	41.655	2502.24	5.56199	9.01e-08	0.0485365	1.38566	2.16782	trans	Bos taurus retinal outer segment membrane protein 1 (ROM1), mRNA. [Source:RefSeq mRNA;Acc:NM_174174]	ROM1	0.140644
2	123655137	123.655	BovineHD0200035899	rs110718604	ENSBTAG00000011754	3	14763800	14766875	14.7638	310.164	-5.81973	2.48e-08	0.0263575	-22.1506	119.404	trans	Bos taurus late endosomal/lysosomal adaptor, MAPK and MTOR activator 2 (LAMTOR2), mRNA. [Source:RefSeq mRNA;Acc:NM_001034791]	LAMTOR2	0.151953
2	123655137	123.655	BovineHD0200035899	rs110718604	ENSBTAG00000014898	7	39693214	39712385	39.6932	818.003	-5.86875	1.94e-08	0.023283	-0.745108	0.911969	trans	hexokinase 3 (white cell) [Source:HGNC Symbol;Acc:HGNC:4925]	HK3	0.157264
2	123655137	123.655	BovineHD0200035899	rs110718604	ENSBTAG00000020575	11	107202290	107203655	107.202	1321.56	-5.64735	5.91e-08	0.0394323	-3.21587	1.91342	trans	Bos taurus interferon induced transmembrane protein 5 (IFITM5), mRNA. [Source:RefSeq mRNA;Acc:NM_001081724]	IFITM5	0.145847
2	123655137	123.655	BovineHD0200035899	rs110718604	ENSBTAG00000002389	15	82355403	82363432	82.3554	1664.08	-5.55825	9.18e-08	0.0490629	-4.95338	14.8484	trans	Bos taurus mediator complex subunit 19 (MED19), mRNA. [Source:RefSeq mRNA;Acc:NM_001105348]	MED19	0.143142
2	123655137	123.655	BovineHD0200035899	rs110718604	ENSBTAG00000016155	25	26444489	26449827	26.4445	2300.72	-5.57263	8.55e-08	0.0472336	-2.04881	2.88119	trans	glycerophosphodiester phosphodiesterase domain containing 3 [Source:HGNC Symbol;Acc:HGNC:28638]	GDPD3	0.144022
2	123655137	123.655	BovineHD0200035899	rs110718604	ENSBTAG00000001188	29	41655047	41657047	41.655	2502.24	-5.56199	9.01e-08	0.0485365	-1.38566	2.16782	trans	Bos taurus retinal outer segment membrane protein 1 (ROM1), mRNA. [Source:RefSeq mRNA;Acc:NM_174174]	ROM1	0.140644
2	123662031	123.662	BovineHD0200035904	rs109365092	ENSBTAG00000011754	3	14763800	14766875	14.7638	310.164	5.93059	1.41e-08	0.0206923	22.3051	119.404	trans	Bos taurus late endosomal/lysosomal adaptor, MAPK and MTOR activator 2 (LAMTOR2), mRNA. [Source:RefSeq mRNA;Acc:NM_001034791]	LAMTOR2	0.156232
2	123662031	123.662	BovineHD0200035904	rs109365092	ENSBTAG00000014898	7	39693214	39712385	39.6932	818.003	5.66407	5.43e-08	0.0378167	0.716471	0.911969	trans	hexokinase 3 (white cell) [Source:HGNC Symbol;Acc:HGNC:4925]	HK3	0.146751
2	123662031	123.662	BovineHD0200035904	rs109365092	ENSBTAG00000002389	15	82355403	82363432	82.3554	1664.08	5.6204	6.75e-08	0.0419033	4.95605	14.8484	trans	Bos taurus mediator complex subunit 19 (MED19), mRNA. [Source:RefSeq mRNA;Acc:NM_001105348]	MED19	0.145927
2	123673670	123.674	BovineHD0200035907	rs109060601	ENSBTAG00000011754	3	14763800	14766875	14.7638	310.164	-5.76168	3.33e-08	0.0295769	-20.7524	119.404	trans	Bos taurus late endosomal/lysosomal adaptor, MAPK and MTOR activator 2 (LAMTOR2), mRNA. [Source:RefSeq mRNA;Acc:NM_001034791]	LAMTOR2	0.149149
2	123673670	123.674	BovineHD0200035907	rs109060601	ENSBTAG00000014898	7	39693214	39712385	39.6932	818.003	-5.61195	7.04e-08	0.0429453	-0.677724	0.911969	trans	hexokinase 3 (white cell) [Source:HGNC Symbol;Acc:HGNC:4925]	HK3	0.145056
2	123674944	123.675	BovineHD0200035908	rs137013784	ENSBTAG00000001727	16	51553541	51556655	51.5535	1718.57	-5.60613	7.25e-08	0.0436406	-19.9595	92.149	trans	Bos taurus chromosome 16 open reading frame, human C1orf93 (FAM213B), mRNA. [Source:RefSeq mRNA;Acc:NM_001040598]	FAM213B	0.144301
2	123680175	123.68	BovineHD0200035910	rs132752773	ENSBTAG00000011754	3	14763800	14766875	14.7638	310.164	-5.76168	3.33e-08	0.0295769	-20.7524	119.404	trans	Bos taurus late endosomal/lysosomal adaptor, MAPK and MTOR activator 2 (LAMTOR2), mRNA. [Source:RefSeq mRNA;Acc:NM_001034791]	LAMTOR2	0.149149
2	123680175	123.68	BovineHD0200035910	rs132752773	ENSBTAG00000014898	7	39693214	39712385	39.6932	818.003	-5.61195	7.04e-08	0.0429453	-0.677724	0.911969	trans	hexokinase 3 (white cell) [Source:HGNC Symbol;Acc:HGNC:4925]	HK3	0.145056
2	123682924	123.683	BovineHD4100001624	rs29016197	ENSBTAG00000011754	3	14763800	14766875	14.7638	310.164	-5.6336	6.32e-08	0.0406048	-19.0143	119.404	trans	Bos taurus late endosomal/lysosomal adaptor, MAPK and MTOR activator 2 (LAMTOR2), mRNA. [Source:RefSeq mRNA;Acc:NM_001034791]	LAMTOR2	0.143571
2	123699286	123.699	BovineHD0200035923	rs137019362	ENSBTAG00000011754	3	14763800	14766875	14.7638	310.164	-5.56517	8.87e-08	0.0481644	-18.2687	119.404	trans	Bos taurus late endosomal/lysosomal adaptor, MAPK and MTOR activator 2 (LAMTOR2), mRNA. [Source:RefSeq mRNA;Acc:NM_001034791]	LAMTOR2	0.14022
2	123699286	123.699	BovineHD0200035923	rs137019362	ENSBTAG00000001727	16	51553541	51556655	51.5535	1718.57	-5.75708	3.41e-08	0.0299475	-20.5737	92.149	trans	Bos taurus chromosome 16 open reading frame, human C1orf93 (FAM213B), mRNA. [Source:RefSeq mRNA;Acc:NM_001040598]	FAM213B	0.150489
2	123700129	123.7	BovineHD0200035924	rs110550378	ENSBTAG00000011754	3	14763800	14766875	14.7638	310.164	-5.56517	8.87e-08	0.0481644	-18.2687	119.404	trans	Bos taurus late endosomal/lysosomal adaptor, MAPK and MTOR activator 2 (LAMTOR2), mRNA. [Source:RefSeq mRNA;Acc:NM_001034791]	LAMTOR2	0.14022
2	123700129	123.7	BovineHD0200035924	rs110550378	ENSBTAG00000001727	16	51553541	51556655	51.5535	1718.57	-5.75708	3.41e-08	0.0299475	-20.5737	92.149	trans	Bos taurus chromosome 16 open reading frame, human C1orf93 (FAM213B), mRNA. [Source:RefSeq mRNA;Acc:NM_001040598]	FAM213B	0.150489
2	123705828	123.706	BovineHD0200035930	rs110558369	ENSBTAG00000011754	3	14763800	14766875	14.7638	310.164	5.78764	2.92e-08	0.0279394	18.6504	119.404	trans	Bos taurus late endosomal/lysosomal adaptor, MAPK and MTOR activator 2 (LAMTOR2), mRNA. [Source:RefSeq mRNA;Acc:NM_001034791]	LAMTOR2	0.149282
2	123705828	123.706	BovineHD0200035930	rs110558369	ENSBTAG00000001727	16	51553541	51556655	51.5535	1718.57	5.736	3.79e-08	0.0315067	20.2486	92.149	trans	Bos taurus chromosome 16 open reading frame, human C1orf93 (FAM213B), mRNA. [Source:RefSeq mRNA;Acc:NM_001040598]	FAM213B	0.149625
2	123711546	123.712	BovineHD0200035932	rs110385086	ENSBTAG00000011754	3	14763800	14766875	14.7638	310.164	5.56517	8.87e-08	0.0481644	18.2687	119.404	trans	Bos taurus late endosomal/lysosomal adaptor, MAPK and MTOR activator 2 (LAMTOR2), mRNA. [Source:RefSeq mRNA;Acc:NM_001034791]	LAMTOR2	0.14022
2	123711546	123.712	BovineHD0200035932	rs110385086	ENSBTAG00000001727	16	51553541	51556655	51.5535	1718.57	5.75708	3.41e-08	0.0299475	20.5737	92.149	trans	Bos taurus chromosome 16 open reading frame, human C1orf93 (FAM213B), mRNA. [Source:RefSeq mRNA;Acc:NM_001040598]	FAM213B	0.150489
2	124384127	124.384	BovineHD0200036146	rs135041047	ENSBTAG00000009421	3	11724338	11727830	11.7243	307.124	-5.71405	4.23e-08	0.0334761	-0.360963	0.433368	trans	Bos taurus CD1e molecule (CD1E), mRNA. [Source:RefSeq mRNA;Acc:NM_001034394]	CD1E	0.148371
2	125227283	125.227	BovineHD0200036357	rs110743498	ENSBTAG00000001648	12	32852826	32859542	32.8528	1354.52	6.05547	7.4e-09	0.0162526	50.3865	393.486	trans	Bos taurus ribosomal protein L21 (RPL21), mRNA. [Source:RefSeq mRNA;Acc:NM_001191412]	RPL21	0.152728
2	125227283	125.227	BovineHD0200036357	rs110743498	ENSBTAG00000027772	15	30115928	30117641	30.1159	1611.84	5.58755	7.94e-08	0.0454297	241.564	2471.17	trans	Bos taurus ribosomal protein S25 (RPS25), mRNA. [Source:RefSeq mRNA;Acc:NM_001025315]	RPS25	0.137902
2	125227283	125.227	BovineHD0200036357	rs110743498	ENSBTAG00000009098	21	21197851	21215597	21.1979	2047.2	-5.91508	1.53e-08	0.0212946	-3.215	24.2308	trans	polymerase (DNA directed), gamma [Source:HGNC Symbol;Acc:HGNC:9179]	POLG	0.152331
2	125227283	125.227	BovineHD0200036357	rs110743498	ENSBTAG00000020733	25	16531761	16537583	16.5318	2290.81	5.6113	7.06e-08	0.0430391	218.773	1709.41	trans	Bos taurus ribosomal protein S15A (RPS15A), mRNA. [Source:RefSeq mRNA;Acc:NM_001037443]	RPS15A	0.134907
2	126007769	126.008	BovineHD0200036560	rs109397372	ENSBTAG00000006225	2	126030987	126055499	126.031	284.371	-4.31039	2.62e-05	0.0456073	-2.35531	22.4764	cis	Bos taurus replication protein A2, 32kDa (RPA2), mRNA. [Source:RefSeq mRNA;Acc:NM_001045984]	RPA2	0.0907484
2	126008290	126.008	BovineHD0200036561	rs110956793	ENSBTAG00000006225	2	126030987	126055499	126.031	284.371	4.38526	1.92e-05	0.0392414	2.39423	22.4764	cis	Bos taurus replication protein A2, 32kDa (RPA2), mRNA. [Source:RefSeq mRNA;Acc:NM_001045984]	RPA2	0.0890413
2	126016816	126.017	BovineHD0200036569	rs108962705	ENSBTAG00000006225	2	126030987	126055499	126.031	284.371	-4.38526	1.92e-05	0.0392414	-2.39423	22.4764	cis	Bos taurus replication protein A2, 32kDa (RPA2), mRNA. [Source:RefSeq mRNA;Acc:NM_001045984]	RPA2	0.0907405
2	126089341	126.089	BovineHD0200036607	rs109692041	ENSBTAG00000006225	2	126030987	126055499	126.031	284.371	-4.61826	7.14e-06	0.0235439	-2.65365	22.4764	cis	Bos taurus replication protein A2, 32kDa (RPA2), mRNA. [Source:RefSeq mRNA;Acc:NM_001045984]	RPA2	0.0907405
2	126107013	126.107	BovineHD0200036619	rs110817468	ENSBTAG00000019614	2	126189467	126219819	126.189	284.529	-4.6214	7.04e-06	0.023376	-2.15848	14.7264	cis	Bos taurus family with sequence similarity 76, member A (FAM76A), mRNA. [Source:RefSeq mRNA;Acc:NM_001015660]	FAM76A	0.0970509
2	126107593	126.108	BovineHD0200036620	rs135035243	ENSBTAG00000019614	2	126189467	126219819	126.189	284.529	4.6214	7.04e-06	0.023376	2.15848	14.7264	cis	Bos taurus family with sequence similarity 76, member A (FAM76A), mRNA. [Source:RefSeq mRNA;Acc:NM_001015660]	FAM76A	0.109352
2	126110459	126.11	BovineHD0200036623	rs110015232	ENSBTAG00000019614	2	126189467	126219819	126.189	284.529	4.6214	7.04e-06	0.023376	2.15848	14.7264	cis	Bos taurus family with sequence similarity 76, member A (FAM76A), mRNA. [Source:RefSeq mRNA;Acc:NM_001015660]	FAM76A	0.109352
2	126159351	126.159	BovineHD0200036644	rs134563646	ENSBTAG00000019614	2	126189467	126219819	126.189	284.529	-4.47185	1.34e-05	0.0319585	-2.10976	14.7264	cis	Bos taurus family with sequence similarity 76, member A (FAM76A), mRNA. [Source:RefSeq mRNA;Acc:NM_001015660]	FAM76A	0.109352
2	129609963	129.61	BovineHD0200037674	rs134052403	ENSBTAG00000021832	2	129687547	129705679	129.688	288.028	4.49231	1.22e-05	0.0304753	1.29657	10.4175	cis	Bos taurus 3-hydroxymethyl-3-methylglutaryl-CoA lyase (HMGCL), mRNA. [Source:RefSeq mRNA;Acc:NM_001075132]	HMGCL	0.104363
2	131286074	131.286	BovineHD0200038171	rs136305150	ENSBTAG00000019037	24	30362738	30377272	30.3627	2241.93	5.67215	5.22e-08	0.0369897	3.6407	3.34114	trans	Bos taurus aquaporin 4 (AQP4), mRNA. [Source:RefSeq mRNA;Acc:NM_181003]	AQP4	0.151976
2	131292419	131.292	BovineHD0200038172	rs133348455	ENSBTAG00000019037	24	30362738	30377272	30.3627	2241.93	-5.67215	5.22e-08	0.0369897	-3.6407	3.34114	trans	Bos taurus aquaporin 4 (AQP4), mRNA. [Source:RefSeq mRNA;Acc:NM_181003]	AQP4	0.151976
2	131296022	131.296	BovineHD0200038173	rs134676847	ENSBTAG00000019037	24	30362738	30377272	30.3627	2241.93	-5.67215	5.22e-08	0.0369897	-3.6407	3.34114	trans	Bos taurus aquaporin 4 (AQP4), mRNA. [Source:RefSeq mRNA;Acc:NM_181003]	AQP4	0.151976
2	131301445	131.301	BovineHD0200038174	rs137727234	ENSBTAG00000019037	24	30362738	30377272	30.3627	2241.93	-5.67215	5.22e-08	0.0369897	-3.6407	3.34114	trans	Bos taurus aquaporin 4 (AQP4), mRNA. [Source:RefSeq mRNA;Acc:NM_181003]	AQP4	0.151976
2	131427365	131.427	BovineHD0200038213	rs137046477	ENSBTAG00000012083	18	22692066	22694550	22.6921	1846.59	6.32048	1.83e-09	0.00953792	0.581518	0.558238	trans	Bos taurus iroquois homeobox 3 (IRX3), mRNA. [Source:RefSeq mRNA;Acc:NM_001104996]	IRX3	0.18024
2	131427365	131.427	BovineHD0200038213	rs137046477	ENSBTAG00000019037	24	30362738	30377272	30.3627	2241.93	5.56548	8.86e-08	0.0481277	3.74945	3.34114	trans	Bos taurus aquaporin 4 (AQP4), mRNA. [Source:RefSeq mRNA;Acc:NM_181003]	AQP4	0.147431
2	131441621	131.442	BovineHD0200038220	rs137778037	ENSBTAG00000012083	18	22692066	22694550	22.6921	1846.59	5.79877	2.76e-08	0.0272604	0.524072	0.558238	trans	Bos taurus iroquois homeobox 3 (IRX3), mRNA. [Source:RefSeq mRNA;Acc:NM_001104996]	IRX3	0.155986
2	133533821	133.534	BovineHD0200038923	rs109157138	ENSBTAG00000020648	6	70187886	70585267	70.1879	729.038	-5.72972	3.91e-08	0.0320665	-2.55497	10.8048	trans	Bos taurus sec1 family domain containing 2 (SCFD2), mRNA. [Source:RefSeq mRNA;Acc:NM_001078005]	SCFD2	0.151041
2	135611980	135.612	BovineHD0200039700	rs136328834	ENSBTAG00000014803	6	106626199	106650047	106.626	765.476	5.56675	8.8e-08	0.047943	2.84967	1.1956	trans	carboxypeptidase Z [Source:HGNC Symbol;Acc:HGNC:2333]	CPZ	0.141542
2	135700383	135.7	BovineHD0200039750	rs43327844	ENSBTAG00000014803	6	106626199	106650047	106.626	765.476	6.06936	6.88e-09	0.0158358	3.50948	1.1956	trans	carboxypeptidase Z [Source:HGNC Symbol;Acc:HGNC:2333]	CPZ	0.16286
2	135700383	135.7	BovineHD0200039750	rs43327844	ENSBTAG00000015340	16	43328466	43334550	43.3285	1710.35	5.98778	1.05e-08	0.0183263	23.6435	3.24627	trans	Bos taurus angiopoietin-like 7 (ANGPTL7), mRNA. [Source:RefSeq mRNA;Acc:NM_001014909]	ANGPTL7	0.157615
2	135700383	135.7	BovineHD0200039750	rs43327844	ENSBTAG00000016158	21	20800158	20868837	20.8002	2046.8	6.21062	3.28e-09	0.0117385	0.231756	0.118756	trans	aggrecan [Source:HGNC Symbol;Acc:HGNC:319]	ACAN	0.172399
3	3692775	3.69278	BovineHD0300001125	rs137147235	ENSBTAG00000017946	28	41921827	41924801	41.9218	2456.19	6.02086	8.86e-09	0.0172199	0.843488	1.64927	trans	Uncharacterized protein [Source:UniProtKB/TrEMBL;Acc:F1MVR7]	0	0.160365
3	3740808	3.74081	BovineHD0300001146	rs132879289	ENSBTAG00000021287	5	53987909	54214799	53.9879	591.648	-5.5521	9.46e-08	0.0499265	-3.46368	3.52233	trans	Bos taurus solute carrier family 16, member 7 (monocarboxylic acid transporter 2) (SLC16A7), mRNA. [Source:RefSeq mRNA;Acc:NM_001076336]	SLC16A7	0.144525
3	3979932	3.97993	BovineHD0300001236	rs42368640	ENSBTAG00000014529	3	54643139	54683050	54.6431	350.043	-5.64482	5.98e-08	0.039611	-1.44442	1.45554	trans	Bos taurus guanylate binding protein 4 (GBP4), mRNA. [Source:RefSeq mRNA;Acc:NM_001102261]	GBP4	0.13435
3	3979932	3.97993	BovineHD0300001236	rs42368640	ENSBTAG00000002416	3	54905023	54951326	54.905	350.305	-5.66588	5.39e-08	0.0376268	-2.51327	2.35948	trans	Uncharacterized protein [Source:UniProtKB/TrEMBL;Acc:E1BAL7]	0	0.135576
3	3979932	3.97993	BovineHD0300001236	rs42368640	ENSBTAG00000012335	22	50991902	51000966	50.9919	2148.59	-5.87013	1.92e-08	0.0232291	-7.53455	9.17124	trans	Bos taurus ubiquitin-like modifier activating enzyme 7 (UBA7), mRNA. [Source:RefSeq mRNA;Acc:NM_001012284]	UBA7	0.144806
3	4031656	4.03166	BovineHD0300001250	rs42367495	ENSBTAG00000009850	4	113720919	113729756	113.721	530.551	-5.67702	5.09e-08	0.0366107	-0.482204	0.669534	trans	Bos taurus GTPase, IMAP family member 7 (GIMAP7), mRNA. [Source:RefSeq mRNA;Acc:NM_001034771]	GIMAP7	0.138316
3	4125962	4.12596	BovineHD0300001269	rs135770163	ENSBTAG00000014529	3	54643139	54683050	54.6431	350.043	-5.725	4.01e-08	0.0324278	-1.49193	1.45554	trans	Bos taurus guanylate binding protein 4 (GBP4), mRNA. [Source:RefSeq mRNA;Acc:NM_001102261]	GBP4	0.133997
3	4125962	4.12596	BovineHD0300001269	rs135770163	ENSBTAG00000002416	3	54905023	54951326	54.905	350.305	-5.66805	5.33e-08	0.03737	-2.56569	2.35948	trans	Uncharacterized protein [Source:UniProtKB/TrEMBL;Acc:E1BAL7]	0	0.13138
3	4125962	4.12596	BovineHD0300001269	rs135770163	ENSBTAG00000014707	16	52714627	52715665	52.7146	1719.73	-5.64441	5.99e-08	0.0396492	-24.6766	12.2082	trans	Bos taurus ISG15 ubiquitin-like modifier (ISG15), mRNA. [Source:RefSeq mRNA;Acc:NM_174366]	ISG15	0.130291
3	4125962	4.12596	BovineHD0300001269	rs135770163	ENSBTAG00000012335	22	50991902	51000966	50.9919	2148.59	-5.81418	2.56e-08	0.0265787	-7.62708	9.17124	trans	Bos taurus ubiquitin-like modifier activating enzyme 7 (UBA7), mRNA. [Source:RefSeq mRNA;Acc:NM_001012284]	UBA7	0.138386
3	5421419	5.42142	ARS-BFGL-NGS-13674	rs110458987	ENSBTAG00000016438	18	34603130	34630641	34.6031	1858.5	5.91362	1.54e-08	0.0213874	0.143137	0.247824	trans	coiled-coil domain containing 79 [Source:HGNC Symbol;Acc:HGNC:26675]	CCDC79	0.152747
3	7504135	7.50413	BovineHD0300002435	rs132653901	ENSBTAG00000026772	2	107322277	107338174	107.322	265.662	-6.11937	5.3e-09	0.01425	-1.57147	10.4295	trans	zinc finger protein 142 [Source:HGNC Symbol;Acc:HGNC:12927]	ZNF142	0.168572
3	7504135	7.50413	BovineHD0300002435	rs132653901	ENSBTAG00000009704	5	109515049	109553453	109.515	647.175	-5.9835	1.07e-08	0.0185031	-1.01208	4.97409	trans	cat eye syndrome chromosome region, candidate 2 [Source:HGNC Symbol;Acc:HGNC:1840]	CECR2	0.161899
3	7504135	7.50413	BovineHD0300002435	rs132653901	ENSBTAG00000025308	10	93690513	93817391	93.6905	1203.74	-6.02097	8.85e-09	0.0172199	-3.10122	11.486	trans	stonin 2 [Source:HGNC Symbol;Acc:HGNC:30652]	STON2	0.162927
3	7504135	7.50413	BovineHD0300002435	rs132653901	ENSBTAG00000014454	18	56464410	56492478	56.4644	1880.36	-5.69625	4.63e-08	0.0349546	-1.11989	6.14674	trans	proline rich 12 [Source:HGNC Symbol;Acc:HGNC:29217]	PRR12	0.152408
3	7504135	7.50413	BovineHD0300002435	rs132653901	ENSBTAG00000018105	22	11864297	11894086	11.8643	2109.46	-6.08498	6.35e-09	0.0154941	-1.24006	5.82984	trans	Bos taurus activin A receptor, type IIB (ACVR2B), mRNA. [Source:RefSeq mRNA;Acc:NM_174495]	ACVR2B	0.158833
3	7544991	7.54499	Hapmap34025-BES5_Contig212_565	rs43710055	ENSBTAG00000018745	5	17902277	17998418	17.9023	555.562	-5.75562	3.44e-08	0.0300536	-2.1292	6.55482	trans	centrosomal protein 290kDa [Source:HGNC Symbol;Acc:HGNC:29021]	CEP290	0.142823
3	8144794	8.14479	BovineHD0300002656	rs135654445	ENSBTAG00000027962	2	112675322	112675995	112.675	271.015	5.69599	4.63e-08	0.0349546	51.7591	140.725	trans	0	0	0.149228
3	8150471	8.15047	BovineHD0300002659	rs136340465	ENSBTAG00000020153	3	8392622	8395532	8.39262	303.793	4.27096	3.08e-05	0.0499778	0.988447	10.657	cis	nitrilase 1 [Source:HGNC Symbol;Acc:HGNC:7828]	NIT1	0.0960696
3	8154675	8.15467	BovineHD0300002662	rs134062663	ENSBTAG00000027962	2	112675322	112675995	112.675	271.015	5.74747	3.58e-08	0.0306719	50.3499	140.725	trans	0	0	0.151789
3	8155636	8.15564	BovineHD0300002663	rs137536088	ENSBTAG00000027962	2	112675322	112675995	112.675	271.015	-5.7477	3.58e-08	0.0306557	-50.3603	140.725	trans	0	0	0.151578
3	8159521	8.15952	BovineHD0300002665	rs134691757	ENSBTAG00000027962	2	112675322	112675995	112.675	271.015	-5.74747	3.58e-08	0.0306719	-50.3499	140.725	trans	0	0	0.151789
3	8333670	8.33367	BovineHD0300002741	rs135914685	ENSBTAG00000021842	3	7928113	7944607	7.92811	303.328	4.3123	2.6e-05	0.0455127	1.72199	3.15104	cis	Bos taurus Fc fragment of IgG, low affinity IIb, receptor (CD32) (FCGR2), mRNA. [Source:RefSeq mRNA;Acc:NM_174539]	FCGR2	0.0859977
3	8333670	8.33367	BovineHD0300002741	rs135914685	ENSBTAG00000017856	3	8461937	8463395	8.46194	303.862	5.86276	2e-08	0.000402772	9.81398	15.9901	cis	thiosulfate sulfurtransferase (rhodanese)-like domain containing 1 [Source:HGNC Symbol;Acc:HGNC:35410]	TSTD1	0.0866302
3	8333670	8.33367	BovineHD0300002741	rs135914685	ENSBTAG00000000242	1	58243449	58244153	58.2434	58.2434	5.81747	2.51e-08	0.0264693	14.2703	6.31041	trans	0	0	0.147166
3	8333670	8.33367	BovineHD0300002741	rs135914685	ENSBTAG00000012581	1	64870749	64891029	64.8707	64.8707	5.59434	7.68e-08	0.0447689	4.57812	10.4282	trans	Bos taurus translocase of inner mitochondrial membrane domain containing 1 (TIMMDC1), mRNA. [Source:RefSeq mRNA;Acc:NM_001080235]	TIMMDC1	0.140237
3	8333670	8.33367	BovineHD0300002741	rs135914685	ENSBTAG00000006552	1	84536353	84560381	84.5364	84.5364	5.64594	5.95e-08	0.039543	1.13564	0.906995	trans	Bos taurus lysosomal-associated membrane protein 3 (LAMP3), mRNA. [Source:RefSeq mRNA;Acc:NM_001102135]	LAMP3	0.14457
3	8333670	8.33367	BovineHD0300002741	rs135914685	ENSBTAG00000019670	1	116881872	116882819	116.882	116.882	6.36123	1.47e-09	0.00873587	2.90759	1.0742	trans	succinate receptor 1 [Source:HGNC Symbol;Acc:HGNC:4542]	SUCNR1	0.176836
3	8333670	8.33367	BovineHD0300002741	rs135914685	ENSBTAG00000005234	2	65216983	65279808	65.217	223.557	6.0636	7.09e-09	0.0160403	0.712227	0.311399	trans	Bos taurus LY6/PLAUR domain containing 1 (LYPD1), mRNA. [Source:RefSeq mRNA;Acc:NM_001046359]	LYPD1	0.163
3	8333670	8.33367	BovineHD0300002741	rs135914685	ENSBTAG00000009058	2	71893618	71894865	71.8936	230.234	7.02947	3.67e-11	0.00183382	2.29282	2.81601	trans	transmembrane protein 177 [Source:HGNC Symbol;Acc:HGNC:28143]	TMEM177	0.20528
3	8333670	8.33367	BovineHD0300002741	rs135914685	ENSBTAG00000005239	2	100306471	100307061	100.306	258.646	6.04784	7.7e-09	0.0164228	25.7531	7.99332	trans	Uncharacterized protein [Source:UniProtKB/TrEMBL;Acc:E1BMX8]	0	0.160562
3	8333670	8.33367	BovineHD0300002741	rs135914685	ENSBTAG00000016954	2	122194339	122213700	122.194	280.534	5.76965	3.2e-08	0.0289843	2.50761	6.47922	trans	Bos taurus transmembrane protein 39B (TMEM39B), mRNA. [Source:RefSeq mRNA;Acc:NM_001075658]	TMEM39B	0.148325
3	8333670	8.33367	BovineHD0300002741	rs135914685	ENSBTAG00000006223	2	126058353	126070741	126.058	284.398	5.84589	2.18e-08	0.0246408	1.18286	1.27124	trans	thymocyte selection associated family member 2 [Source:HGNC Symbol;Acc:HGNC:16839]	THEMIS2	0.152661
3	8333670	8.33367	BovineHD0300002741	rs135914685	ENSBTAG00000011784	2	126276335	126291824	126.276	284.616	5.91778	1.51e-08	0.0212521	2.15515	3.32736	trans	Bos taurus Gardner-Rasheed feline sarcoma viral (v-fgr) oncogene homolog (FGR), mRNA. [Source:RefSeq mRNA;Acc:NM_001098991]	FGR	0.155579
3	8333670	8.33367	BovineHD0300002741	rs135914685	ENSBTAG00000006364	3	14558547	14561397	14.5585	309.959	5.87002	1.92e-08	0.0232291	2.94021	5.18373	trans	glycosylated lysosomal membrane protein [Source:HGNC Symbol;Acc:HGNC:29436]	GLMP	0.152481
3	8333670	8.33367	BovineHD0300002741	rs135914685	ENSBTAG00000014840	3	15464426	15468964	15.4644	310.864	5.65665	5.64e-08	0.038457	4.18522	16.9885	trans	metaxin 1 [Source:HGNC Symbol;Acc:HGNC:7504]	MTX1	0.141285
3	8333670	8.33367	BovineHD0300002741	rs135914685	ENSBTAG00000004987	3	16404892	16505478	16.4049	311.805	6.30451	1.99e-09	0.00976665	0.422794	0.380363	trans	nucleoporin 210kDa-like [Source:HGNC Symbol;Acc:HGNC:29915]	NUP210L	0.169739
3	8333670	8.33367	BovineHD0300002741	rs135914685	ENSBTAG00000001599	3	20746037	20755994	20.746	316.146	6.05803	7.3e-09	0.0161118	0.585345	0.19513	trans	Bos taurus synaptic vesicle glycoprotein 2A (SV2A), mRNA. [Source:RefSeq mRNA;Acc:NM_173962]	SV2A	0.160659
3	8333670	8.33367	BovineHD0300002741	rs135914685	ENSBTAG00000018806	3	34239156	34242726	34.2392	329.639	5.89138	1.73e-08	0.022464	2.61665	1.17705	trans	Bos taurus proline/serine-rich coiled-coil 1 (PSRC1), mRNA. [Source:RefSeq mRNA;Acc:NM_001046501]	PSRC1	0.153711
3	8333670	8.33367	BovineHD0300002741	rs135914685	ENSBTAG00000008501	3	82580748	82582193	82.5807	377.981	5.64995	5.83e-08	0.0391269	1.60084	0.844974	trans	forkhead box D3 [Source:HGNC Symbol;Acc:HGNC:3804]	FOXD3	0.144003
3	8333670	8.33367	BovineHD0300002741	rs135914685	ENSBTAG00000009819	3	103238486	103242373	103.238	398.638	5.76595	3.26e-08	0.0292817	1.29561	0.712124	trans	cell division cycle 20 [Source:HGNC Symbol;Acc:HGNC:1723]	CDC20	0.145773
3	8333670	8.33367	BovineHD0300002741	rs135914685	ENSBTAG00000011543	3	121284545	121294475	121.285	416.685	5.59992	7.47e-08	0.0442561	1.33725	0.875699	trans	Bos taurus programmed cell death 1 (PDCD1), mRNA. [Source:RefSeq mRNA;Acc:NM_001083506]	PDCD1	0.139721
3	8333670	8.33367	BovineHD0300002741	rs135914685	ENSBTAG00000014711	4	32427570	32454703	32.4276	449.258	5.88296	1.8e-08	0.0226905	1.00824	1.14627	trans	Bos taurus DBF4 homolog (S. cerevisiae) (DBF4), mRNA. [Source:RefSeq mRNA;Acc:NM_001075476]	DBF4	0.152939
3	8333670	8.33367	BovineHD0300002741	rs135914685	ENSBTAG00000015749	4	74836426	74849155	74.8364	491.666	5.85989	2.03e-08	0.0238121	2.39351	0.947409	trans	Bos taurus six transmembrane epithelial antigen of the prostate 1 (STEAP1), mRNA. [Source:RefSeq mRNA;Acc:NM_001205806]	0	0.150759
3	8333670	8.33367	BovineHD0300002741	rs135914685	ENSBTAG00000013476	4	94878551	94932849	94.8786	511.709	5.55394	9.38e-08	0.0497177	2.35219	2.66575	trans	carboxypeptidase A5 [Source:HGNC Symbol;Acc:HGNC:15722]	CPA5	0.136659
3	8333670	8.33367	BovineHD0300002741	rs135914685	ENSBTAG00000020448	4	113083336	113105271	113.083	529.913	5.96442	1.19e-08	0.019295	3.02419	5.84031	trans	zinc finger protein 282 [Source:HGNC Symbol;Acc:HGNC:13076]	ZNF282	0.158326
3	8333670	8.33367	BovineHD0300002741	rs135914685	ENSBTAG00000018993	5	26958461	26973297	26.9585	564.618	5.89625	1.68e-08	0.0222569	1.78665	2.53306	trans	Bos taurus integrin, beta 7 (ITGB7), mRNA. [Source:RefSeq mRNA;Acc:NM_001105365]	ITGB7	0.154098
3	8333670	8.33367	BovineHD0300002741	rs135914685	ENSBTAG00000019283	5	30403708	30416321	30.4037	568.064	5.82116	2.47e-08	0.0263304	0.857056	1.00005	trans	family with sequence similarity 186, member B [Source:HGNC Symbol;Acc:HGNC:25296]	FAM186B	0.153761
3	8333670	8.33367	BovineHD0300002741	rs135914685	ENSBTAG00000016910	5	56011340	56018873	56.0113	593.671	5.6574	5.62e-08	0.0383938	1.01504	1.41155	trans	Bos taurus methyltransferase like 21B (METTL21B), mRNA. [Source:RefSeq mRNA;Acc:NM_001103340]	METTL21B	0.143685
3	8333670	8.33367	BovineHD0300002741	rs135914685	ENSBTAG00000020663	5	57770769	57774153	57.7708	595.431	6.22033	3.12e-09	0.0115372	6.32331	15.9952	trans	Bos taurus ORM1-like 2 (S. cerevisiae) (ORMDL2), mRNA. [Source:RefSeq mRNA;Acc:NM_001014931]	ORMDL2	0.1683
3	8333670	8.33367	BovineHD0300002741	rs135914685	ENSBTAG00000007093	5	107471744	107498328	107.472	645.132	6.01139	9.3e-09	0.0175113	1.52295	2.15456	trans	DEAD/H (Asp-Glu-Ala-Asp/His) box helicase 11 [Source:HGNC Symbol;Acc:HGNC:2736]	DDX11	0.154873
3	8333670	8.33367	BovineHD0300002741	rs135914685	ENSBTAG00000011973	6	38754415	38754897	38.7544	697.604	6.82897	1.14e-10	0.00376524	7.75307	3.2714	trans	Bos taurus DDB1 and CUL4 associated factor 16 (DCAF16), mRNA. [Source:RefSeq mRNA;Acc:NM_001078147]	DCAF16	0.197088
3	8333670	8.33367	BovineHD0300002741	rs135914685	ENSBTAG00000002356	6	61036570	61069416	61.0366	719.887	5.84337	2.2e-08	0.0247382	1.26139	0.604145	trans	Bos taurus RNA binding motif protein 47 (RBM47), mRNA. [Source:RefSeq mRNA;Acc:NM_001206034]	DKFZP686F02235	0.151679
3	8333670	8.33367	BovineHD0300002741	rs135914685	ENSBTAG00000020648	6	70187886	70585267	70.1879	729.038	5.89801	1.67e-08	0.0222064	3.51307	10.8048	trans	Bos taurus sec1 family domain containing 2 (SCFD2), mRNA. [Source:RefSeq mRNA;Acc:NM_001078005]	SCFD2	0.150678
3	8333670	8.33367	BovineHD0300002741	rs135914685	ENSBTAG00000002333	6	73639370	73648429	73.6394	732.489	5.69425	4.67e-08	0.0351009	5.48879	6.40834	trans	Bos taurus HOP homeobox (HOPX), mRNA. [Source:RefSeq mRNA;Acc:NM_174097]	HOP	0.145177
3	8333670	8.33367	BovineHD0300002741	rs135914685	ENSBTAG00000014038	6	92150076	92191145	92.1501	751	5.86509	1.97e-08	0.0234846	1.2103	0.389637	trans	Bos taurus cyclin-dependent kinase-like 2 (CDC2-related kinase) (CDKL2), mRNA. [Source:RefSeq mRNA;Acc:NM_001103274]	CDKL2	0.152707
3	8333670	8.33367	BovineHD0300002741	rs135914685	ENSBTAG00000018655	7	20683774	20695698	20.6838	798.994	6.08165	6.46e-09	0.0155909	7.47339	13.8954	trans	Bos taurus chromosome 7 open reading frame, human C19orf10 (C7H19orf10), mRNA. [Source:RefSeq mRNA;Acc:NM_001001164]	C7H19orf10	0.15986
3	8333670	8.33367	BovineHD0300002741	rs135914685	ENSBTAG00000019909	7	21079144	21087377	21.0791	799.389	5.62338	6.65e-08	0.0416848	2.58071	3.1199	trans	Bos taurus sirtuin 6 (SIRT6), mRNA. [Source:RefSeq mRNA;Acc:NM_001098084]	SIRT6	0.140646
3	8333670	8.33367	BovineHD0300002741	rs135914685	ENSBTAG00000002305	7	45508320	45513924	45.5083	823.818	6.77826	1.51e-10	0.00414584	1.32837	1.15104	trans	proprotein convertase subtilisin/kexin type 4 [Source:HGNC Symbol;Acc:HGNC:8746]	PCSK4	0.194937
3	8333670	8.33367	BovineHD0300002741	rs135914685	ENSBTAG00000020213	7	71145783	71156120	71.1458	849.456	5.99215	1.03e-08	0.0182002	2.02275	0.992124	trans	NIPA-like domain containing 4 [Source:HGNC Symbol;Acc:HGNC:28018]	NIPAL4	0.156637
3	8333670	8.33367	BovineHD0300002741	rs135914685	ENSBTAG00000019539	8	1697553	1712467	1.69755	892.648	5.74109	3.7e-08	0.0310327	1.98638	0.457461	trans	microfibrillar-associated protein 3-like [Source:HGNC Symbol;Acc:HGNC:29083]	MFAP3L	0.14658
3	8333670	8.33367	BovineHD0300002741	rs135914685	ENSBTAG00000015578	8	5610648	5615594	5.61065	896.561	5.79732	2.78e-08	0.0273818	5.8499	7.14155	trans	Sin3A-associated protein, 30kDa [Source:HGNC Symbol;Acc:HGNC:10532]	SAP30	0.14565
3	8333670	8.33367	BovineHD0300002741	rs135914685	ENSBTAG00000006478	8	78544396	78556152	78.5444	969.494	6.20331	3.41e-09	0.0119571	2.61346	4.15601	trans	Bos taurus chromosome 8 open reading frame, human C9orf64 (C8H9orf64), mRNA. [Source:RefSeq mRNA;Acc:NM_001076978]	C8H9orf64	0.166673
3	8333670	8.33367	BovineHD0300002741	rs135914685	ENSBTAG00000006939	8	85820087	85852096	85.8201	976.77	6.32476	1.79e-09	0.00938748	1.57024	0.758394	trans	Bos taurus FYVE, RhoGEF and PH domain containing 3 (FGD3), mRNA. [Source:RefSeq mRNA;Acc:NM_001024527]	FGD3	0.173373
3	8333670	8.33367	BovineHD0300002741	rs135914685	ENSBTAG00000000885	8	99849410	99850892	99.8494	990.799	6.08705	6.28e-09	0.0154377	3.41441	4.3943	trans	Uncharacterized protein [Source:UniProtKB/TrEMBL;Acc:G3MWU5]	0	0.160256
3	8333670	8.33367	BovineHD0300002741	rs135914685	ENSBTAG00000009239	9	39647514	39759908	39.6475	1043.99	6.16523	4.17e-09	0.0130246	3.14668	1.54187	trans	Bos taurus solute carrier family 16, member 10 (aromatic amino acid transporter) (SLC16A10), mRNA. [Source:RefSeq mRNA;Acc:NM_001192847]	SLC16A10	0.167765
3	8333670	8.33367	BovineHD0300002741	rs135914685	ENSBTAG00000018996	9	98421510	99568077	98.4215	1102.76	5.78245	3e-08	0.0281736	8.64048	4.64788	trans	Bos taurus parkinson protein 2, E3 ubiquitin protein ligase (parkin) (PARK2), mRNA. [Source:RefSeq mRNA;Acc:NM_001199065]	PARK2	0.148552
3	8333670	8.33367	BovineHD0300002741	rs135914685	ENSBTAG00000019079	10	36024408	36044688	36.0244	1146.07	5.97188	1.14e-08	0.0189798	1.22002	0.709896	trans	phospholipase C, beta 2 [Source:HGNC Symbol;Acc:HGNC:9055]	PLCB2	0.156815
3	8333670	8.33367	BovineHD0300002741	rs135914685	ENSBTAG00000020937	10	74148207	74178126	74.1482	1184.2	5.64052	6.11e-08	0.0399336	1.05048	2.06523	trans	Bos taurus small nuclear RNA activating complex, polypeptide 1, 43kDa (SNAPC1), mRNA. [Source:RefSeq mRNA;Acc:NM_001101244]	SNAPC1	0.149668
3	8333670	8.33367	BovineHD0300002741	rs135914685	ENSBTAG00000007809	10	76999737	77022382	76.9997	1187.05	6.22382	3.06e-09	0.0114276	2.25984	1.35725	trans	protein phosphatase 1, regulatory subunit 36 [Source:HGNC Symbol;Acc:HGNC:20097]	PPP1R36	0.167561
3	8333670	8.33367	BovineHD0300002741	rs135914685	ENSBTAG00000002842	10	85310599	85350659	85.3106	1195.36	6.6258	3.5e-10	0.0059195	0.848475	0.732021	trans	HEAT repeat containing 4 [Source:HGNC Symbol;Acc:HGNC:16761]	HEATR4	0.188656
3	8333670	8.33367	BovineHD0300002741	rs135914685	ENSBTAG00000001124	10	100733238	100789765	100.733	1210.78	6.03169	8.37e-09	0.0169746	1.93234	2.20772	trans	galactosylceramidase [Source:HGNC Symbol;Acc:HGNC:4115]	GALC	0.160459
3	8333670	8.33367	BovineHD0300002741	rs135914685	ENSBTAG00000001949	11	1953347	1958756	1.95335	1216.31	6.0429	7.9e-09	0.0165589	5.06859	4.72378	trans	Bos taurus zinc finger protein 2 (ZNF2), mRNA. [Source:RefSeq mRNA;Acc:NM_001046446]	ZNF2	0.161265
3	8333670	8.33367	BovineHD0300002741	rs135914685	ENSBTAG00000004722	11	22066100	22109204	22.0661	1236.43	6.45113	9.07e-10	0.007807	2.27776	4.92249	trans	THUMP domain containing 2 [Source:HGNC Symbol;Acc:HGNC:14890]	THUMPD2	0.179107
3	8333670	8.33367	BovineHD0300002741	rs135914685	ENSBTAG00000015481	11	37826329	37848931	37.8263	1252.19	5.81812	2.51e-08	0.0264125	1.86577	4.76528	trans	Bos taurus mitochondrial translational initiation factor 2 (MTIF2), mRNA. [Source:RefSeq mRNA;Acc:NM_174393]	MTIF2	0.152382
3	8333670	8.33367	BovineHD0300002741	rs135914685	ENSBTAG00000020828	11	49390250	49396081	49.3903	1263.75	5.89132	1.73e-08	0.022464	2.94358	0.653057	trans	SH2 domain containing 6 [Source:HGNC Symbol;Acc:HGNC:30439]	SH2D6	0.154208
3	8333670	8.33367	BovineHD0300002741	rs135914685	ENSBTAG00000010595	11	66536905	66565908	66.5369	1280.9	5.73215	3.87e-08	0.0318066	3.44291	10.9377	trans	Bos taurus WD repeat domain 92 (WDR92), mRNA. [Source:RefSeq mRNA;Acc:NM_001046465]	WDR92	0.144488
3	8333670	8.33367	BovineHD0300002741	rs135914685	ENSBTAG00000023976	11	67066107	67158230	67.0661	1281.43	5.73705	3.77e-08	0.0314728	1.65375	2.88119	trans	Bos taurus Rho GTPase activating protein 25 (ARHGAP25), mRNA. [Source:RefSeq mRNA;Acc:NM_001046392]	ARHGAP25	0.14518
3	8333670	8.33367	BovineHD0300002741	rs135914685	ENSBTAG00000018761	11	72793630	72809693	72.7936	1287.15	5.89229	1.72e-08	0.0224432	1.98812	4.58057	trans	Bos taurus chromosome 11 open reading frame, human C2orf18 (C11H2orf18), mRNA. [Source:RefSeq mRNA;Acc:NM_001083704]	MGC139367	0.157366
3	8333670	8.33367	BovineHD0300002741	rs135914685	ENSBTAG00000015490	11	78292606	78322321	78.2926	1292.65	5.9165	1.52e-08	0.0212678	2.76588	3.90886	trans	HCLS1 binding protein 3 [Source:HGNC Symbol;Acc:HGNC:24979]	HS1BP3	0.153742
3	8333670	8.33367	BovineHD0300002741	rs135914685	ENSBTAG00000008160	11	88390471	88444776	88.3905	1302.75	5.72094	4.09e-08	0.0328828	2.10602	2.07933	trans	membrane bound O-acyltransferase domain containing 2 [Source:HGNC Symbol;Acc:HGNC:25193]	MBOAT2	0.147866
3	8333670	8.33367	BovineHD0300002741	rs135914685	ENSBTAG00000012156	11	98718511	98723380	98.7185	1313.08	5.8685	1.94e-08	0.0233069	1.46085	3.4343	trans	Bos taurus nuclear apoptosis inducing factor 1 (NAIF1), mRNA. [Source:RefSeq mRNA;Acc:NM_001101074]	NAIF1	0.149701
3	8333670	8.33367	BovineHD0300002741	rs135914685	ENSBTAG00000004510	11	104578933	104634907	104.579	1318.94	6.3596	1.48e-09	0.00873587	0.880981	0.439637	trans	sarcosine dehydrogenase [Source:HGNC Symbol;Acc:HGNC:10536]	SARDH	0.175056
3	8333670	8.33367	BovineHD0300002741	rs135914685	ENSBTAG00000020575	11	107202290	107203655	107.202	1321.56	5.8185	2.5e-08	0.0263841	3.92703	1.91342	trans	Bos taurus interferon induced transmembrane protein 5 (IFITM5), mRNA. [Source:RefSeq mRNA;Acc:NM_001081724]	IFITM5	0.149375
3	8333670	8.33367	BovineHD0300002741	rs135914685	ENSBTAG00000020858	12	91071317	91090086	91.0713	1412.74	6.11271	5.49e-09	0.0145014	3.15069	11.3873	trans	UPF3 regulator of nonsense transcripts homolog A (yeast) [Source:HGNC Symbol;Acc:HGNC:20332]	UPF3A	0.170544
3	8333670	8.33367	BovineHD0300002741	rs135914685	ENSBTAG00000000686	13	10871597	10879769	10.8716	1423.7	6.10679	5.66e-09	0.0146943	1.79265	2.32829	trans	Bos taurus N-acetylneuraminic acid phosphatase (NANP), mRNA. [Source:RefSeq mRNA;Acc:NM_001105377]	NANP	0.165379
3	8333670	8.33367	BovineHD0300002741	rs135914685	ENSBTAG00000005072	13	31559727	31826838	31.5597	1444.39	5.60625	7.24e-08	0.0436284	0.190365	0.181347	trans	Bos taurus cubilin (intrinsic factor-cobalamin receptor) (CUBN), mRNA. [Source:RefSeq mRNA;Acc:NM_001192575]	CUBN	0.141187
3	8333670	8.33367	BovineHD0300002741	rs135914685	ENSBTAG00000001785	13	53261635	53304213	53.2616	1466.09	5.70274	4.48e-08	0.034348	0.873127	0.484456	trans	Bos taurus transglutaminase 3 (E polypeptide, protein-glutamine-gamma-glutamyltransferase) (TGM3), mRNA. [Source:RefSeq mRNA;Acc:NM_001101848]	TGM3	0.144455
3	8333670	8.33367	BovineHD0300002741	rs135914685	ENSBTAG00000008938	13	66985878	67004791	66.9859	1479.82	5.73707	3.77e-08	0.0314728	1.42105	1.77907	trans	SRC proto-oncogene, non-receptor tyrosine kinase [Source:HGNC Symbol;Acc:HGNC:11283]	SRC	0.14881
3	8333670	8.33367	BovineHD0300002741	rs135914685	ENSBTAG00000020736	13	75563518	75574215	75.5635	1488.39	6.2474	2.7e-09	0.0110185	2.07348	2.14052	trans	CD40 molecule, TNF receptor superfamily member 5 [Source:HGNC Symbol;Acc:HGNC:11919]	CD40	0.170344
3	8333670	8.33367	BovineHD0300002741	rs135914685	ENSBTAG00000010276	14	1614027	1620509	1.61403	1498.68	5.57671	8.38e-08	0.046736	0.534016	0.278394	trans	Bos taurus RecQ protein-like 4 (RECQL4), mRNA. [Source:RefSeq mRNA;Acc:NM_001098037]	RECQL4	0.138517
3	8333670	8.33367	BovineHD0300002741	rs135914685	ENSBTAG00000026320	14	1693641	1698490	1.69364	1498.76	5.56453	8.9e-08	0.048238	11.2703	44.0565	trans	vacuolar protein sorting 28 homolog (S. cerevisiae) [Source:HGNC Symbol;Acc:HGNC:18178]	VPS28	0.140906
3	8333670	8.33367	BovineHD0300002741	rs135914685	ENSBTAG00000019864	14	2235034	2240765	2.23503	1499.31	6.09372	6.06e-09	0.0152004	2.55255	1.67197	trans	mitogen-activated protein kinase 15 [Source:HGNC Symbol;Acc:HGNC:24667]	MAPK15	0.162093
3	8333670	8.33367	BovineHD0300002741	rs135914685	ENSBTAG00000026232	14	71743472	71748296	71.7435	1568.81	5.86379	1.99e-08	0.0235516	15.1669	11.0313	trans	tumor protein p53 inducible nuclear protein 1 [Source:HGNC Symbol;Acc:HGNC:18022]	TP53INP1	0.153257
3	8333670	8.33367	BovineHD0300002741	rs135914685	ENSBTAG00000020890	15	44500912	44530712	44.5009	1626.22	5.69936	4.56e-08	0.03476	0.564973	0.270933	trans	tripartite motif containing 66 [Source:HGNC Symbol;Acc:HGNC:29005]	TRIM66	0.146611
3	8333670	8.33367	BovineHD0300002741	rs135914685	ENSBTAG00000009255	15	47108929	47171016	47.1089	1628.83	6.0133	9.21e-09	0.01746	0.727863	0.23513	trans	dynein heavy chain domain 1 [Source:HGNC Symbol;Acc:HGNC:26532]	DNHD1	0.157737
3	8333670	8.33367	BovineHD0300002741	rs135914685	ENSBTAG00000005251	15	48506850	48521081	48.5069	1630.23	5.95673	1.23e-08	0.0196165	1.6117	0.524404	trans	Uncharacterized protein [Source:UniProtKB/TrEMBL;Acc:E1BM69]	0	0.157922
3	8333670	8.33367	BovineHD0300002741	rs135914685	ENSBTAG00000000475	15	63034393	63093076	63.0344	1644.75	6.73046	1.96e-10	0.00475789	3.02323	5.98321	trans	Bos taurus IMP1 inner mitochondrial membrane peptidase-like (S. cerevisiae) (IMMP1L), mRNA. [Source:RefSeq mRNA;Acc:NM_001079627]	IMMP1L	0.188977
3	8333670	8.33367	BovineHD0300002741	rs135914685	ENSBTAG00000003199	15	76725870	76731444	76.7259	1658.45	5.68652	4.86e-08	0.0357686	2.16622	4.20114	trans	Bos taurus solute carrier family 35, member C1 (SLC35C1), mRNA. [Source:RefSeq mRNA;Acc:NM_001101210]	SLC35C1	0.146779
3	8333670	8.33367	BovineHD0300002741	rs135914685	ENSBTAG00000013849	16	13213115	13240290	13.2131	1680.23	6.33606	1.68e-09	0.00915876	1.77773	0.397772	trans	Bos taurus regulator of G-protein signaling 13 (RGS13), mRNA. [Source:RefSeq mRNA;Acc:NM_001080232]	RGS13	0.172749
3	8333670	8.33367	BovineHD0300002741	rs135914685	ENSBTAG00000013483	16	26747506	26779536	26.7475	1693.77	6.00223	9.76e-09	0.0178802	2.80866	4.63632	trans	Bos taurus TATA box binding protein (TBP)-associated factor, RNA polymerase I, A, 48kDa (TAF1A), mRNA. [Source:RefSeq mRNA;Acc:NM_001045908]	TAF1A	0.155375
3	8333670	8.33367	BovineHD0300002741	rs135914685	ENSBTAG00000020837	16	50811142	50834864	50.8111	1717.83	5.94739	1.29e-08	0.0199312	0.801985	0.329585	trans	Bos taurus Rho guanine nucleotide exchange factor (GEF) 16 (ARHGEF16), mRNA. [Source:RefSeq mRNA;Acc:NM_001101998]	ARHGEF16	0.154508
3	8333670	8.33367	BovineHD0300002741	rs135914685	ENSBTAG00000010732	16	52260743	52263073	52.2607	1719.28	6.14755	4.57e-09	0.0134656	4.06461	3.32943	trans	matrix metallopeptidase 23B [Source:HGNC Symbol;Acc:HGNC:7171]	MMP23B	0.166286
3	8333670	8.33367	BovineHD0300002741	rs135914685	ENSBTAG00000009091	16	65097628	65115555	65.0976	1732.12	5.80752	2.64e-08	0.0267872	1.5877	1.88155	trans	Bos taurus ribonuclease L (2',5'-oligoisoadenylate synthetase-dependent) (RNASEL), mRNA. [Source:RefSeq mRNA;Acc:NM_001098165]	RNASEL	0.151074
3	8333670	8.33367	BovineHD0300002741	rs135914685	ENSBTAG00000008004	16	66081122	66128113	66.0811	1733.1	6.11433	5.44e-09	0.0144502	1.39243	1.47399	trans	neutrophil cytosolic factor 2 [Source:HGNC Symbol;Acc:HGNC:7661]	NCF2	0.162966
3	8333670	8.33367	BovineHD0300002741	rs135914685	ENSBTAG00000011340	16	72664764	72701047	72.6648	1739.68	5.72601	3.99e-08	0.0323375	2.31717	4.71347	trans	Bos taurus NSL1, MIND kinetochore complex component, homolog (S. cerevisiae) (NSL1), mRNA. [Source:RefSeq mRNA;Acc:NM_001101876]	NSL1	0.15022
3	8333670	8.33367	BovineHD0300002741	rs135914685	ENSBTAG00000007266	17	54308683	54325984	54.3087	1803.05	6.28607	2.2e-09	0.0102712	3.16431	8.52321	trans	Bos taurus DEAD (Asp-Glu-Ala-Asp) box polypeptide 55 (DDX55), mRNA. [Source:RefSeq mRNA;Acc:NM_001046007]	DDX55	0.169823
3	8333670	8.33367	BovineHD0300002741	rs135914685	ENSBTAG00000001594	17	54802292	54804869	54.8023	1803.54	5.89443	1.7e-08	0.022351	4.02528	7.28378	trans	ADP-ribosylation factor-like 6 interacting protein 4 [Source:HGNC Symbol;Acc:HGNC:18076]	ARL6IP4	0.149871
3	8333670	8.33367	BovineHD0300002741	rs135914685	ENSBTAG00000019278	17	55103142	55169764	55.1031	1803.84	6.31699	1.86e-09	0.00955412	0.667995	0.335078	trans	kinetochore associated 1 [Source:HGNC Symbol;Acc:HGNC:17255]	KNTC1	0.172979
3	8333670	8.33367	BovineHD0300002741	rs135914685	ENSBTAG00000018084	17	71452537	71457053	71.4525	1820.19	5.73962	3.72e-08	0.0311771	4.29854	13.0816	trans	Bos taurus GATS protein-like 3 (GATSL3), mRNA. [Source:RefSeq mRNA;Acc:NM_001081514]	GATSL3	0.146772
3	8333670	8.33367	BovineHD0300002741	rs135914685	ENSBTAG00000017718	18	25446367	25454407	25.4464	1849.35	5.97665	1.11e-08	0.0187765	1.24549	0.754715	trans	Bos taurus chemokine (C-C motif) ligand 22 (CCL22), mRNA. [Source:RefSeq mRNA;Acc:NM_001099162]	CCL22	0.161212
3	8333670	8.33367	BovineHD0300002741	rs135914685	ENSBTAG00000018594	18	46649252	46654186	46.6493	1870.55	5.80268	2.71e-08	0.0269658	6.52268	24.1268	trans	Bos taurus lin-37 homolog (C. elegans) (LIN37), mRNA. [Source:RefSeq mRNA;Acc:NM_001076026]	LIN37	0.14886
3	8333670	8.33367	BovineHD0300002741	rs135914685	ENSBTAG00000009078	18	50312668	50314099	50.3127	1874.21	6.13952	4.77e-09	0.0136716	5.89268	3.36409	trans	Bos taurus melanoma inhibitory activity (MIA), mRNA. [Source:RefSeq mRNA;Acc:NM_173936]	MIA	0.162176
3	8333670	8.33367	BovineHD0300002741	rs135914685	ENSBTAG00000013340	18	55985202	55989378	55.9852	1879.89	5.83249	2.33e-08	0.0254772	4.07155	10.173	trans	Bos taurus BCL2-associated X protein (BAX), mRNA. [Source:RefSeq mRNA;Acc:NM_173894]	BAX	0.149875
3	8333670	8.33367	BovineHD0300002741	rs135914685	ENSBTAG00000020082	18	57066061	57071540	57.0661	1880.97	6.87266	8.89e-11	0.00320798	4.10357	2.69912	trans	Bos taurus family with sequence similarity 71, member E1 (FAM71E1), mRNA. [Source:RefSeq mRNA;Acc:NM_001205375]	FAM71E1	0.196591
3	8333670	8.33367	BovineHD0300002741	rs135914685	ENSBTAG00000023333	18	63421902	63425192	63.4219	1887.32	6.49065	7.32e-10	0.00736074	8.97288	19.2644	trans	Bos taurus leukocyte receptor cluster (LRC) member 1 (LENG1), mRNA. [Source:RefSeq mRNA;Acc:NM_001034804]	LENG1	0.182053
3	8333670	8.33367	BovineHD0300002741	rs135914685	ENSBTAG00000018518	19	14950018	14956393	14.95	1904.85	6.06225	7.14e-09	0.0160596	3.77444	1.87249	trans	Bos taurus RAS-like, family 10, member B (RASL10B), mRNA. [Source:RefSeq mRNA;Acc:NM_001192556]	RASL10B	0.161647
3	8333670	8.33367	BovineHD0300002741	rs135914685	ENSBTAG00000011984	19	20615339	20618074	20.6153	1910.52	6.13854	4.8e-09	0.0136935	3.40675	3.61699	trans	Uncharacterized protein [Source:UniProtKB/TrEMBL;Acc:E1BDA3]	0	0.162563
3	8333670	8.33367	BovineHD0300002741	rs135914685	ENSBTAG00000020853	19	27455597	27459088	27.4556	1917.36	5.69212	4.72e-08	0.0352924	2.29901	3.10026	trans	Bos taurus solute carrier family 16, member 13 (monocarboxylic acid transporter 13) (SLC16A13), mRNA. [Source:RefSeq mRNA;Acc:NM_001076132]	SLC16A13	0.145123
3	8333670	8.33367	BovineHD0300002741	rs135914685	ENSBTAG00000001717	19	28447634	28452478	28.4476	1918.35	6.02601	8.62e-09	0.0170069	1.1062	0.474456	trans	Bos taurus aurora kinase B (AURKB), mRNA. [Source:RefSeq mRNA;Acc:NM_183084]	AURKB	0.158695
3	8333670	8.33367	BovineHD0300002741	rs135914685	ENSBTAG00000000540	19	34668035	34672049	34.668	1924.57	5.66807	5.33e-08	0.03737	1.17839	0.401036	trans	ring finger protein 112 [Source:HGNC Symbol;Acc:HGNC:12968]	RNF112	0.143012
3	8333670	8.33367	BovineHD0300002741	rs135914685	ENSBTAG00000007393	19	43696266	43700032	43.6963	1933.6	5.62089	6.74e-08	0.0418704	1.86822	3.45876	trans	Rho family GTPase 2 [Source:HGNC Symbol;Acc:HGNC:18315]	RND2	0.142345
3	8333670	8.33367	BovineHD0300002741	rs135914685	ENSBTAG00000020810	19	48414992	48419148	48.415	1938.31	5.63082	6.41e-08	0.0409284	1.21193	1.59969	trans	Bos taurus cytochrome b-561 (CYB561), mRNA. [Source:RefSeq mRNA;Acc:NM_174837]	CYB561	0.143054
3	8333670	8.33367	BovineHD0300002741	rs135914685	ENSBTAG00000008154	19	48624050	48625915	48.624	1938.52	5.62514	6.6e-08	0.0415723	1.87137	3.08891	trans	Bos taurus LIM domain containing 2 (LIMD2), mRNA. [Source:RefSeq mRNA;Acc:NM_001040512]	LIMD2	0.14229
3	8333670	8.33367	BovineHD0300002741	rs135914685	ENSBTAG00000020067	19	56619444	56644116	56.6194	1946.52	6.49622	7.1e-10	0.00736074	0.921633	1.91772	trans	Bos taurus lethal giant larvae homolog 2 (Drosophila) (LLGL2), mRNA. [Source:RefSeq mRNA;Acc:NM_001099098]	LLGL2	0.182471
3	8333670	8.33367	BovineHD0300002741	rs135914685	ENSBTAG00000005174	21	22046770	22056010	22.0468	2048.05	6.43604	9.84e-10	0.00791689	2.83942	2.06912	trans	Bos taurus GDP-D-glucose phosphorylase 1 (GDPGP1), mRNA. [Source:RefSeq mRNA;Acc:NM_001015629]	GDPGP1	0.178604
3	8333670	8.33367	BovineHD0300002741	rs135914685	ENSBTAG00000007304	21	34438146	34452116	34.4381	2060.44	5.91976	1.49e-08	0.0212022	9.22884	32.6923	trans	Bos taurus CDC-like kinase 3 (CLK3), mRNA. [Source:RefSeq mRNA;Acc:NM_001034248]	CLK3	0.154845
3	8333670	8.33367	BovineHD0300002741	rs135914685	ENSBTAG00000022751	22	2807583	2978687	2.80758	2100.41	6.60826	3.85e-10	0.00594908	2.50392	1.50679	trans	zinc finger, CW type with PWWP domain 2 [Source:HGNC Symbol;Acc:HGNC:23574]	ZCWPW2	0.18491
3	8333670	8.33367	BovineHD0300002741	rs135914685	ENSBTAG00000016726	22	16553708	16610397	16.5537	2114.15	5.74224	3.67e-08	0.0309831	0.453757	0.243782	trans	kinesin family member 15 [Source:HGNC Symbol;Acc:HGNC:17273]	KIF15	0.146653
3	8333670	8.33367	BovineHD0300002741	rs135914685	ENSBTAG00000022656	22	43413166	43416190	43.4132	2141.01	5.9171	1.51e-08	0.0212521	2.84911	7.01539	trans	Bos taurus potassium channel tetramerisation domain containing 6 (KCTD6), mRNA. [Source:RefSeq mRNA;Acc:NM_001101224]	KCTD6	0.155314
3	8333670	8.33367	BovineHD0300002741	rs135914685	ENSBTAG00000004877	22	50970363	50987947	50.9704	2148.57	6.04495	7.82e-09	0.0164973	1.14233	0.216218	trans	Bos taurus TRAF interacting protein (TRAIP), mRNA. [Source:RefSeq mRNA;Acc:NM_001102124]	TRAIP	0.159618
3	8333670	8.33367	BovineHD0300002741	rs135914685	ENSBTAG00000021850	22	51773520	51785996	51.7735	2149.37	6.04901	7.65e-09	0.016375	1.45299	1.60617	trans	NCK interacting protein with SH3 domain [Source:HGNC Symbol;Acc:HGNC:15486]	NCKIPSD	0.158668
3	8333670	8.33367	BovineHD0300002741	rs135914685	ENSBTAG00000008774	22	61133594	61160689	61.1336	2158.73	5.80942	2.62e-08	0.0267304	0.883335	0.690829	trans	urocanate hydratase 1 [Source:HGNC Symbol;Acc:HGNC:26444]	UROC1	0.148956
3	8333670	8.33367	BovineHD0300002741	rs135914685	ENSBTAG00000025617	23	10528444	10544184	10.5284	2169.57	5.95328	1.26e-08	0.0198115	13.2703	56.1541	trans	Bos taurus ribosomal protein S4, Y-linked 1 (RPS4Y1), mRNA. [Source:RefSeq mRNA;Acc:NM_001082422]	RPS4Y1	0.157451
3	8333670	8.33367	BovineHD0300002741	rs135914685	ENSBTAG00000004436	23	27028167	27035589	27.0282	2186.07	5.85856	2.04e-08	0.0239022	6.86292	21.1337	trans	Bos taurus palmitoyl-protein thioesterase 2 (PPT2), mRNA. [Source:RefSeq mRNA;Acc:NM_001035318]	PPT2	0.150555
3	8333670	8.33367	BovineHD0300002741	rs135914685	ENSBTAG00000017284	25	555010	556679	0.55501	2274.84	6.16267	4.22e-09	0.0130984	4.05876	1.64192	trans	rhomboid, veinlet-like 1 (Drosophila) [Source:HGNC Symbol;Acc:HGNC:10007]	RHBDL1	0.163286
3	8333670	8.33367	BovineHD0300002741	rs135914685	ENSBTAG00000020209	25	2744938	2746130	2.74494	2277.02	5.71013	4.32e-08	0.0338845	2.05536	1.15301	trans	tigger transposable element derived 7 [Source:HGNC Symbol;Acc:HGNC:18331]	TIGD7	0.145105
3	8333670	8.33367	BovineHD0300002741	rs135914685	ENSBTAG00000008188	25	19975919	19981315	19.9759	2294.26	6.10909	5.6e-09	0.0146355	3.72084	5.03855	trans	chromosome 16 open reading frame 52 [Source:HGNC Symbol;Acc:HGNC:27087]	C16orf52	0.163248
3	8333670	8.33367	BovineHD0300002741	rs135914685	ENSBTAG00000016883	25	26361862	26381153	26.3619	2300.64	6.15125	4.49e-09	0.0133499	2.84167	4.63057	trans	Uncharacterized protein [Source:UniProtKB/TrEMBL;Acc:E1BN74]	0	0.167723
3	8333670	8.33367	BovineHD0300002741	rs135914685	ENSBTAG00000016155	25	26444489	26449827	26.4445	2300.72	6.13943	4.77e-09	0.0136716	2.64749	2.88119	trans	glycerophosphodiester phosphodiesterase domain containing 3 [Source:HGNC Symbol;Acc:HGNC:28638]	GDPD3	0.164634
3	8333670	8.33367	BovineHD0300002741	rs135914685	ENSBTAG00000010096	25	27771621	27781371	27.7716	2302.05	6.04423	7.85e-09	0.0164973	1.03354	1.1714	trans	Bos taurus solute carrier family 5 (sodium/glucose cotransporter), member 2 (SLC5A2), mRNA. [Source:RefSeq mRNA;Acc:NM_203360]	SLC5A2	0.158391
3	8333670	8.33367	BovineHD0300002741	rs135914685	ENSBTAG00000003169	25	36496907	36505662	36.4969	2310.78	6.23294	2.92e-09	0.0113479	1.29382	0.607202	trans	F-box protein 24 [Source:HGNC Symbol;Acc:HGNC:13595]	FBXO24	0.166653
3	8333670	8.33367	BovineHD0300002741	rs135914685	ENSBTAG00000015017	25	36778153	36783806	36.7782	2311.06	5.55334	9.4e-08	0.0497625	1.11677	1.43171	trans	Bos taurus galactose-3-O-sulfotransferase 4 (GAL3ST4), mRNA. [Source:RefSeq mRNA;Acc:NM_001034537]	GAL3ST4	0.139272
3	8333670	8.33367	BovineHD0300002741	rs135914685	ENSBTAG00000015952	25	42330026	42362918	42.33	2316.61	6.0071	9.51e-09	0.0177692	2.19141	3.26617	trans	Bos taurus ArfGAP with dual PH domains 1 (ADAP1), mRNA. [Source:RefSeq mRNA;Acc:NM_174513]	ADAP1	0.156095
3	8333670	8.33367	BovineHD0300002741	rs135914685	ENSBTAG00000009879	26	24153121	24183826	24.1531	2341.33	5.76807	3.23e-08	0.0291002	4.52204	2.26104	trans	Bos taurus polycomb group ring finger 6 (PCGF6), mRNA. [Source:RefSeq mRNA;Acc:NM_001205620]	0	0.147237
3	8333670	8.33367	BovineHD0300002741	rs135914685	ENSBTAG00000023832	26	25960809	25972557	25.9608	2343.14	6.56696	4.83e-10	0.00661489	0.865812	0.749067	trans	ADAM metallopeptidase domain 8 [Source:HGNC Symbol;Acc:HGNC:215]	ADAM8	0.180257
3	8333670	8.33367	BovineHD0300002741	rs135914685	ENSBTAG00000019519	26	51657461	51674652	51.6575	2368.84	6.03185	8.37e-09	0.0169746	1.43084	1.01244	trans	Bos taurus PWWP domain containing 2B (PWWP2B), mRNA. [Source:RefSeq mRNA;Acc:NM_001075856]	PWWP2B	0.158938
3	8333670	8.33367	BovineHD0300002741	rs135914685	ENSBTAG00000011075	27	32746961	32756493	32.747	2401.61	5.87445	1.88e-08	0.0230376	13.0519	32.6819	trans	Bos taurus proline synthetase co-transcribed homolog (bacterial) (PROSC), mRNA. [Source:RefSeq mRNA;Acc:NM_001034357]	PROSC	0.152123
3	8333670	8.33367	BovineHD0300002741	rs135914685	ENSBTAG00000017133	27	36143518	36159007	36.1435	2405	5.7902	2.89e-08	0.0277743	0.795652	0.496425	trans	Bos taurus GINS complex subunit 4 (Sld5 homolog) (GINS4), mRNA. [Source:RefSeq mRNA;Acc:NM_001082460]	GINS4	0.149004
3	8333670	8.33367	BovineHD0300002741	rs135914685	ENSBTAG00000023073	28	3656713	3676337	3.65671	2417.93	5.85645	2.06e-08	0.0240123	3.5998	6.80218	trans	Bos taurus family with sequence similarity 89, member A (FAM89A), mRNA. [Source:RefSeq mRNA;Acc:NM_001101257]	FAM89A	0.152649
3	8333670	8.33367	BovineHD0300002741	rs135914685	ENSBTAG00000018367	29	37892577	37937146	37.8926	2498.47	5.98544	1.06e-08	0.0184372	1.09342	0.369585	trans	CD6 molecule [Source:HGNC Symbol;Acc:HGNC:1691]	CD6	0.158143
3	8333670	8.33367	BovineHD0300002741	rs135914685	ENSBTAG00000020186	29	44756084	44759164	44.7561	2505.34	5.65133	5.79e-08	0.0390193	2.29628	6.44839	trans	Bos taurus eukaryotic translation initiation factor 1A domain containing (EIF1AD), mRNA. [Source:RefSeq mRNA;Acc:NM_001076393]	EIF1AD	0.141255
3	8333670	8.33367	BovineHD0300002741	rs135914685	ENSBTAG00000004782	29	45972077	45974235	45.9721	2506.55	6.54512	5.44e-10	0.00691416	3.31418	4.74995	trans	Bos taurus protein tyrosine phosphatase, receptor type, C-associated protein (PTPRCAP), mRNA. [Source:RefSeq mRNA;Acc:NM_001046618]	PTPRCAP	0.179545
3	8333670	8.33367	BovineHD0300002741	rs135914685	ENSBTAG00000013548	30	34660685	34674488	34.6607	2546.75	5.77888	3.06e-08	0.0283865	1.24083	0.729896	trans	gamma-aminobutyric acid (GABA) A receptor, epsilon [Source:HGNC Symbol;Acc:HGNC:4085]	GABRE	0.147741
3	8333670	8.33367	BovineHD0300002741	rs135914685	ENSBTAG00000020185	30	39517281	39579616	39.5173	2551.61	5.9201	1.49e-08	0.0212022	1.43152	1.25865	trans	ZFP92 zinc finger protein [Source:HGNC Symbol;Acc:HGNC:12865]	ZFP92	0.155611
3	8333670	8.33367	BovineHD0300002741	rs135914685	ENSBTAG00000002668	30	74973931	74999240	74.9739	2587.06	5.6688	5.31e-08	0.0372974	1.00007	0.885751	trans	zinc finger protein 711 [Source:HGNC Symbol;Acc:HGNC:13128]	ZNF711	0.142544
3	8333670	8.33367	BovineHD0300002741	rs135914685	ENSBTAG00000025062	30	80601977	80604221	80.602	2592.69	5.59965	7.48e-08	0.0442747	0.997385	0.980155	trans	Bos taurus melanoma antigen family E, 2 (MAGEE2), mRNA. [Source:RefSeq mRNA;Acc:NM_001076876]	MAGEE2	0.14292
3	8333670	8.33367	BovineHD0300002741	rs135914685	ENSBTAG00000012860	30	85450103	85453009	85.4501	2597.54	5.72263	4.06e-08	0.0326831	14.2906	64.3972	trans	Bos taurus PDZ domain containing 11 (PDZD11), mRNA. [Source:RefSeq mRNA;Acc:NM_001037603]	PDZD11	0.145949
3	8333670	8.33367	BovineHD0300002741	rs135914685	ENSBTAG00000002113	30	91031761	91044478	91.0318	2603.12	5.70632	4.4e-08	0.0341081	1.20337	2.09176	trans	zinc finger protein 484 [Source:HGNC Symbol;Acc:HGNC:23385]	ZNF484	0.149216
3	8333670	8.33367	BovineHD0300002741	rs135914685	ENSBTAG00000017783	30	95957461	95964356	95.9575	2608.05	5.82158	2.46e-08	0.0263007	1.62672	4.18508	trans	TSPYL2; Uncharacterized protein [Source:UniProtKB/TrEMBL;Acc:E1BKJ1]	TSPYL2	0.152598
3	9113010	9.11301	BovineHD0300003008	rs110532152	ENSBTAG00000002842	10	85310599	85350659	85.3106	1195.36	-5.75476	3.45e-08	0.030121	-0.619233	0.732021	trans	HEAT repeat containing 4 [Source:HGNC Symbol;Acc:HGNC:16761]	HEATR4	0.14889
3	9113010	9.11301	BovineHD0300003008	rs110532152	ENSBTAG00000004722	11	22066100	22109204	22.0661	1236.43	-5.84464	2.19e-08	0.0246895	-1.72147	4.92249	trans	THUMP domain containing 2 [Source:HGNC Symbol;Acc:HGNC:14890]	THUMPD2	0.155108
3	9117390	9.11739	BovineHD0300003009	rs109940676	ENSBTAG00000017839	1	3483533	3721930	3.48353	3.48353	5.6337	6.32e-08	0.0405951	0.844465	0.659223	trans	T-cell lymphoma invasion and metastasis 1 [Source:HGNC Symbol;Acc:HGNC:11805]	TIAM1	0.140771
3	9117390	9.11739	BovineHD0300003009	rs109940676	ENSBTAG00000000242	1	58243449	58244153	58.2434	58.2434	5.87722	1.85e-08	0.0229053	15.1458	6.31041	trans	0	0	0.151411
3	9117390	9.11739	BovineHD0300003009	rs109940676	ENSBTAG00000014797	1	68170572	68232640	68.1706	68.1706	5.70452	4.44e-08	0.0341992	2.9179	3.02554	trans	Bos taurus SEC22 vesicle trafficking protein homolog A (S. cerevisiae) (SEC22A), mRNA. [Source:RefSeq mRNA;Acc:NM_001083462]	SEC22A	0.144535
3	9117390	9.11739	BovineHD0300003009	rs109940676	ENSBTAG00000014459	1	83918061	83925285	83.9181	83.9181	6.05118	7.57e-09	0.0163708	2.91705	4.37839	trans	Bos taurus MAP6 domain containing 1 (MAP6D1), mRNA. [Source:RefSeq mRNA;Acc:NM_001076354]	MAP6D1	0.160743
3	9117390	9.11739	BovineHD0300003009	rs109940676	ENSBTAG00000019670	1	116881872	116882819	116.882	116.882	6.19639	3.54e-09	0.0122332	2.99363	1.0742	trans	succinate receptor 1 [Source:HGNC Symbol;Acc:HGNC:4542]	SUCNR1	0.168278
3	9117390	9.11739	BovineHD0300003009	rs109940676	ENSBTAG00000021490	1	144656767	144676874	144.657	144.657	6.0062	9.56e-09	0.0177738	2.44238	3.15539	trans	Bos taurus WD repeat domain 4 (WDR4), mRNA. [Source:RefSeq mRNA;Acc:NM_001100320]	WDR4	0.160532
3	9117390	9.11739	BovineHD0300003009	rs109940676	ENSBTAG00000026994	2	6038403	6113008	6.0384	164.378	6.39968	1.2e-09	0.00823695	6.02613	3.79404	trans	Bos taurus small membrane A-kinase anchor protein (C2H2orf88), mRNA. [Source:RefSeq mRNA;Acc:NM_001076991]	C2H2orf88	0.176431
3	9117390	9.11739	BovineHD0300003009	rs109940676	ENSBTAG00000001132	2	52584334	52897314	52.5843	210.924	5.62317	6.66e-08	0.0417063	3.4252	8.35461	trans	Bos taurus glycosyltransferase-like domain containing 1 (GTDC1), mRNA. [Source:RefSeq mRNA;Acc:NM_001076035]	GTDC1	0.146401
3	9117390	9.11739	BovineHD0300003009	rs109940676	ENSBTAG00000005234	2	65216983	65279808	65.217	223.557	6.13791	4.81e-09	0.0137127	0.757073	0.311399	trans	Bos taurus LY6/PLAUR domain containing 1 (LYPD1), mRNA. [Source:RefSeq mRNA;Acc:NM_001046359]	LYPD1	0.163478
3	9117390	9.11739	BovineHD0300003009	rs109940676	ENSBTAG00000009058	2	71893618	71894865	71.8936	230.234	6.4634	8.49e-10	0.00758714	2.25464	2.81601	trans	transmembrane protein 177 [Source:HGNC Symbol;Acc:HGNC:28143]	TMEM177	0.181831
3	9117390	9.11739	BovineHD0300003009	rs109940676	ENSBTAG00000005239	2	100306471	100307061	100.306	258.646	6.3848	1.3e-09	0.008412	28.3452	7.99332	trans	Uncharacterized protein [Source:UniProtKB/TrEMBL;Acc:E1BMX8]	0	0.176674
3	9117390	9.11739	BovineHD0300003009	rs109940676	ENSBTAG00000019480	2	120250522	120305878	120.251	278.591	5.90793	1.59e-08	0.021688	6.55609	15.2144	trans	Bos taurus phosphodiesterase 6D, cGMP-specific, rod, delta (PDE6D), mRNA. [Source:RefSeq mRNA;Acc:NM_174420]	PDE6D	0.152697
3	9117390	9.11739	BovineHD0300003009	rs109940676	ENSBTAG00000016954	2	122194339	122213700	122.194	280.534	5.68534	4.89e-08	0.0358681	2.60563	6.47922	trans	Bos taurus transmembrane protein 39B (TMEM39B), mRNA. [Source:RefSeq mRNA;Acc:NM_001075658]	TMEM39B	0.143758
3	9117390	9.11739	BovineHD0300003009	rs109940676	ENSBTAG00000011784	2	126276335	126291824	126.276	284.616	5.80351	2.7e-08	0.0269438	2.23055	3.32736	trans	Bos taurus Gardner-Rasheed feline sarcoma viral (v-fgr) oncogene homolog (FGR), mRNA. [Source:RefSeq mRNA;Acc:NM_001098991]	FGR	0.150341
3	9117390	9.11739	BovineHD0300003009	rs109940676	ENSBTAG00000009436	3	14561667	14567714	14.5617	309.962	5.63623	6.24e-08	0.0404066	1.0995	0.992073	trans	Bos taurus transmembrane protein 79 (TMEM79), mRNA. [Source:RefSeq mRNA;Acc:NM_001014920]	TMEM79	0.142899
3	9117390	9.11739	BovineHD0300003009	rs109940676	ENSBTAG00000004987	3	16404892	16505478	16.4049	311.805	5.97011	1.15e-08	0.0190786	0.4251	0.380363	trans	nucleoporin 210kDa-like [Source:HGNC Symbol;Acc:HGNC:29915]	NUP210L	0.153947
3	9117390	9.11739	BovineHD0300003009	rs109940676	ENSBTAG00000001599	3	20746037	20755994	20.746	316.146	6.3992	1.2e-09	0.00823695	0.644548	0.19513	trans	Bos taurus synaptic vesicle glycoprotein 2A (SV2A), mRNA. [Source:RefSeq mRNA;Acc:NM_173962]	SV2A	0.177405
3	9117390	9.11739	BovineHD0300003009	rs109940676	ENSBTAG00000018806	3	34239156	34242726	34.2392	329.639	6.57431	4.64e-10	0.00652364	3.01556	1.17705	trans	Bos taurus proline/serine-rich coiled-coil 1 (PSRC1), mRNA. [Source:RefSeq mRNA;Acc:NM_001046501]	PSRC1	0.183727
3	9117390	9.11739	BovineHD0300003009	rs109940676	ENSBTAG00000008501	3	82580748	82582193	82.5807	377.981	6.3691	1.41e-09	0.00872029	1.86271	0.844974	trans	forkhead box D3 [Source:HGNC Symbol;Acc:HGNC:3804]	FOXD3	0.175495
3	9117390	9.11739	BovineHD0300003009	rs109940676	ENSBTAG00000009819	3	103238486	103242373	103.238	398.638	5.57116	8.61e-08	0.0473876	1.32378	0.712124	trans	cell division cycle 20 [Source:HGNC Symbol;Acc:HGNC:1723]	CDC20	0.137579
3	9117390	9.11739	BovineHD0300003009	rs109940676	ENSBTAG00000011543	3	121284545	121294475	121.285	416.685	5.77858	3.06e-08	0.0284025	1.4453	0.875699	trans	Bos taurus programmed cell death 1 (PDCD1), mRNA. [Source:RefSeq mRNA;Acc:NM_001083506]	PDCD1	0.147322
3	9117390	9.11739	BovineHD0300003009	rs109940676	ENSBTAG00000014711	4	32427570	32454703	32.4276	449.258	5.99726	1e-08	0.0181021	1.07821	1.14627	trans	Bos taurus DBF4 homolog (S. cerevisiae) (DBF4), mRNA. [Source:RefSeq mRNA;Acc:NM_001075476]	DBF4	0.159777
3	9117390	9.11739	BovineHD0300003009	rs109940676	ENSBTAG00000013476	4	94878551	94932849	94.8786	511.709	5.74318	3.66e-08	0.0309129	2.54695	2.66575	trans	carboxypeptidase A5 [Source:HGNC Symbol;Acc:HGNC:15722]	CPA5	0.144353
3	9117390	9.11739	BovineHD0300003009	rs109940676	ENSBTAG00000018993	5	26958461	26973297	26.9585	564.618	5.57204	8.58e-08	0.0472732	1.7915	2.53306	trans	Bos taurus integrin, beta 7 (ITGB7), mRNA. [Source:RefSeq mRNA;Acc:NM_001105365]	ITGB7	0.139641
3	9117390	9.11739	BovineHD0300003009	rs109940676	ENSBTAG00000019283	5	30403708	30416321	30.4037	568.064	6.36949	1.41e-09	0.00872029	0.972272	1.00005	trans	family with sequence similarity 186, member B [Source:HGNC Symbol;Acc:HGNC:25296]	FAM186B	0.174946
3	9117390	9.11739	BovineHD0300003009	rs109940676	ENSBTAG00000000109	5	110939444	110956819	110.939	648.599	5.83962	2.25e-08	0.0250131	2.03984	0.990777	trans	neuronal pentraxin receptor [Source:HGNC Symbol;Acc:HGNC:7954]	NPTXR	0.149657
3	9117390	9.11739	BovineHD0300003009	rs109940676	ENSBTAG00000011973	6	38754415	38754897	38.7544	697.604	6.9555	5.58e-11	0.00249086	8.27838	3.2714	trans	Bos taurus DDB1 and CUL4 associated factor 16 (DCAF16), mRNA. [Source:RefSeq mRNA;Acc:NM_001078147]	DCAF16	0.203227
3	9117390	9.11739	BovineHD0300003009	rs109940676	ENSBTAG00000002356	6	61036570	61069416	61.0366	719.887	6.2045	3.39e-09	0.0119447	1.39572	0.604145	trans	Bos taurus RNA binding motif protein 47 (RBM47), mRNA. [Source:RefSeq mRNA;Acc:NM_001206034]	DKFZP686F02235	0.168697
3	9117390	9.11739	BovineHD0300003009	rs109940676	ENSBTAG00000002333	6	73639370	73648429	73.6394	732.489	5.86942	1.93e-08	0.0232291	5.92594	6.40834	trans	Bos taurus HOP homeobox (HOPX), mRNA. [Source:RefSeq mRNA;Acc:NM_174097]	HOP	0.151573
3	9117390	9.11739	BovineHD0300003009	rs109940676	ENSBTAG00000014038	6	92150076	92191145	92.1501	751	6.32159	1.82e-09	0.00951383	1.35583	0.389637	trans	Bos taurus cyclin-dependent kinase-like 2 (CDC2-related kinase) (CDKL2), mRNA. [Source:RefSeq mRNA;Acc:NM_001103274]	CDKL2	0.17454
3	9117390	9.11739	BovineHD0300003009	rs109940676	ENSBTAG00000004797	6	106552949	106577901	106.553	765.403	5.6813	4.99e-08	0.0362491	2.12916	2.42088	trans	tRNA methyltransferase 44 homolog (S. cerevisiae) [Source:HGNC Symbol;Acc:HGNC:26653]	TRMT44	0.143292
3	9117390	9.11739	BovineHD0300003009	rs109940676	ENSBTAG00000006069	7	19691006	19692540	19.691	798.001	6.03375	8.29e-09	0.0169155	2.12724	2.01627	trans	Bos taurus calcyphosine (CAPS), mRNA. [Source:RefSeq mRNA;Acc:NM_001076424]	CAPS	0.156271
3	9117390	9.11739	BovineHD0300003009	rs109940676	ENSBTAG00000019909	7	21079144	21087377	21.0791	799.389	5.78871	2.91e-08	0.0278724	2.78339	3.1199	trans	Bos taurus sirtuin 6 (SIRT6), mRNA. [Source:RefSeq mRNA;Acc:NM_001098084]	SIRT6	0.150165
3	9117390	9.11739	BovineHD0300003009	rs109940676	ENSBTAG00000002305	7	45508320	45513924	45.5083	823.818	6.17794	3.9e-09	0.0126666	1.29555	1.15104	trans	proprotein convertase subtilisin/kexin type 4 [Source:HGNC Symbol;Acc:HGNC:8746]	PCSK4	0.168141
3	9117390	9.11739	BovineHD0300003009	rs109940676	ENSBTAG00000005198	7	55508007	55601836	55.508	833.818	5.65229	5.76e-08	0.0389294	12.2664	15.4574	trans	Bos taurus fibroblast growth factor 1 (acidic) (FGF1), mRNA. [Source:RefSeq mRNA;Acc:NM_174055]	FGF1	0.151468
3	9117390	9.11739	BovineHD0300003009	rs109940676	ENSBTAG00000020213	7	71145783	71156120	71.1458	849.456	6.39159	1.25e-09	0.0082863	2.24567	0.992124	trans	NIPA-like domain containing 4 [Source:HGNC Symbol;Acc:HGNC:28018]	NIPAL4	0.176247
3	9117390	9.11739	BovineHD0300003009	rs109940676	ENSBTAG00000019539	8	1697553	1712467	1.69755	892.648	6.46171	8.56e-10	0.00763803	2.30716	0.457461	trans	microfibrillar-associated protein 3-like [Source:HGNC Symbol;Acc:HGNC:29083]	MFAP3L	0.178686
3	9117390	9.11739	BovineHD0300003009	rs109940676	ENSBTAG00000015578	8	5610648	5615594	5.61065	896.561	5.96492	1.18e-08	0.0192901	6.30538	7.14155	trans	Sin3A-associated protein, 30kDa [Source:HGNC Symbol;Acc:HGNC:10532]	SAP30	0.158755
3	9117390	9.11739	BovineHD0300003009	rs109940676	ENSBTAG00000003483	8	69922731	69925053	69.9227	960.873	5.569	8.71e-08	0.0476804	2.50435	6.10394	trans	nudix (nucleoside diphosphate linked moiety X)-type motif 18 [Source:HGNC Symbol;Acc:HGNC:26194]	NUDT18	0.136851
3	9117390	9.11739	BovineHD0300003009	rs109940676	ENSBTAG00000006939	8	85820087	85852096	85.8201	976.77	6.15328	4.44e-09	0.0132662	1.61497	0.758394	trans	Bos taurus FYVE, RhoGEF and PH domain containing 3 (FGD3), mRNA. [Source:RefSeq mRNA;Acc:NM_001024527]	FGD3	0.165621
3	9117390	9.11739	BovineHD0300003009	rs109940676	ENSBTAG00000005017	8	86955749	86974921	86.9557	977.906	5.57546	8.43e-08	0.0468318	1.49269	2.01606	trans	zinc finger protein 169 [Source:HGNC Symbol;Acc:HGNC:12957]	ZNF169	0.139993
3	9117390	9.11739	BovineHD0300003009	rs109940676	ENSBTAG00000008962	8	92744050	92751166	92.7441	983.694	5.80676	2.65e-08	0.0268432	13.8032	32.0389	trans	Bos taurus mitochondrial ribosomal protein L50 (MRPL50), mRNA. [Source:RefSeq mRNA;Acc:NM_001046180]	MRPL50	0.151601
3	9117390	9.11739	BovineHD0300003009	rs109940676	ENSBTAG00000000885	8	99849410	99850892	99.8494	990.799	6.16704	4.13e-09	0.0129968	3.632	4.3943	trans	Uncharacterized protein [Source:UniProtKB/TrEMBL;Acc:G3MWU5]	0	0.16273
3	9117390	9.11739	BovineHD0300003009	rs109940676	ENSBTAG00000019418	9	23061430	23228366	23.0614	1027.4	5.74302	3.66e-08	0.0309183	2.68749	5.98938	trans	Bos taurus ubiquitin-conjugating enzyme E2C binding protein (UBE3D), mRNA. [Source:RefSeq mRNA;Acc:NM_001075711]	UBE3D	0.143082
3	9117390	9.11739	BovineHD0300003009	rs109940676	ENSBTAG00000009239	9	39647514	39759908	39.6475	1043.99	6.66763	2.78e-10	0.00550163	3.53097	1.54187	trans	Bos taurus solute carrier family 16, member 10 (aromatic amino acid transporter) (SLC16A10), mRNA. [Source:RefSeq mRNA;Acc:NM_001192847]	SLC16A10	0.18959
3	9117390	9.11739	BovineHD0300003009	rs109940676	ENSBTAG00000020723	9	92570121	92570394	92.5701	1096.91	5.78717	2.93e-08	0.0279842	22.4191	23.115	trans	0	0	0.148504
3	9117390	9.11739	BovineHD0300003009	rs109940676	ENSBTAG00000018996	9	98421510	99568077	98.4215	1102.76	6.33648	1.68e-09	0.00915876	9.81559	4.64788	trans	Bos taurus parkinson protein 2, E3 ubiquitin protein ligase (parkin) (PARK2), mRNA. [Source:RefSeq mRNA;Acc:NM_001199065]	PARK2	0.173008
3	9117390	9.11739	BovineHD0300003009	rs109940676	ENSBTAG00000020937	10	74148207	74178126	74.1482	1184.2	5.70412	4.45e-08	0.0342442	1.11596	2.06523	trans	Bos taurus small nuclear RNA activating complex, polypeptide 1, 43kDa (SNAPC1), mRNA. [Source:RefSeq mRNA;Acc:NM_001101244]	SNAPC1	0.145787
3	9117390	9.11739	BovineHD0300003009	rs109940676	ENSBTAG00000007809	10	76999737	77022382	76.9997	1187.05	5.81873	2.5e-08	0.0263841	2.24725	1.35725	trans	protein phosphatase 1, regulatory subunit 36 [Source:HGNC Symbol;Acc:HGNC:20097]	PPP1R36	0.15052
3	9117390	9.11739	BovineHD0300003009	rs109940676	ENSBTAG00000002842	10	85310599	85350659	85.3106	1195.36	6.81797	1.21e-10	0.0038249	0.913608	0.732021	trans	HEAT repeat containing 4 [Source:HGNC Symbol;Acc:HGNC:16761]	HEATR4	0.198041
3	9117390	9.11739	BovineHD0300003009	rs109940676	ENSBTAG00000001124	10	100733238	100789765	100.733	1210.78	6.32467	1.79e-09	0.00938748	2.11505	2.20772	trans	galactosylceramidase [Source:HGNC Symbol;Acc:HGNC:4115]	GALC	0.174472
3	9117390	9.11739	BovineHD0300003009	rs109940676	ENSBTAG00000001949	11	1953347	1958756	1.95335	1216.31	6.16848	4.1e-09	0.012983	5.42561	4.72378	trans	Bos taurus zinc finger protein 2 (ZNF2), mRNA. [Source:RefSeq mRNA;Acc:NM_001046446]	ZNF2	0.16647
3	9117390	9.11739	BovineHD0300003009	rs109940676	ENSBTAG00000004722	11	22066100	22109204	22.0661	1236.43	7.10417	2.4e-11	0.00144364	2.59003	4.92249	trans	THUMP domain containing 2 [Source:HGNC Symbol;Acc:HGNC:14890]	THUMPD2	0.207126
3	9117390	9.11739	BovineHD0300003009	rs109940676	ENSBTAG00000015481	11	37826329	37848931	37.8263	1252.19	6.25098	2.65e-09	0.0110185	2.08493	4.76528	trans	Bos taurus mitochondrial translational initiation factor 2 (MTIF2), mRNA. [Source:RefSeq mRNA;Acc:NM_174393]	MTIF2	0.167503
3	9117390	9.11739	BovineHD0300003009	rs109940676	ENSBTAG00000020828	11	49390250	49396081	49.3903	1263.75	6.21661	3.18e-09	0.0116407	3.23986	0.653057	trans	SH2 domain containing 6 [Source:HGNC Symbol;Acc:HGNC:30439]	SH2D6	0.168273
3	9117390	9.11739	BovineHD0300003009	rs109940676	ENSBTAG00000015490	11	78292606	78322321	78.2926	1292.65	6.19646	3.54e-09	0.0122332	3.02517	3.90886	trans	HCLS1 binding protein 3 [Source:HGNC Symbol;Acc:HGNC:24979]	HS1BP3	0.170825
3	9117390	9.11739	BovineHD0300003009	rs109940676	ENSBTAG00000012156	11	98718511	98723380	98.7185	1313.08	6.42872	1.02e-09	0.00791994	1.65848	3.4343	trans	Bos taurus nuclear apoptosis inducing factor 1 (NAIF1), mRNA. [Source:RefSeq mRNA;Acc:NM_001101074]	NAIF1	0.178023
3	9117390	9.11739	BovineHD0300003009	rs109940676	ENSBTAG00000004510	11	104578933	104634907	104.579	1318.94	5.97354	1.13e-08	0.0188931	0.879877	0.439637	trans	sarcosine dehydrogenase [Source:HGNC Symbol;Acc:HGNC:10536]	SARDH	0.155766
3	9117390	9.11739	BovineHD0300003009	rs109940676	ENSBTAG00000023787	11	105837853	105839073	105.838	1320.2	6.31638	1.87e-09	0.00955412	2.29755	2.1614	trans	torsin family 4, member A [Source:HGNC Symbol;Acc:HGNC:25981]	TOR4A	0.172806
3	9117390	9.11739	BovineHD0300003009	rs109940676	ENSBTAG00000020575	11	107202290	107203655	107.202	1321.56	5.98929	1.04e-08	0.0182848	4.23421	1.91342	trans	Bos taurus interferon induced transmembrane protein 5 (IFITM5), mRNA. [Source:RefSeq mRNA;Acc:NM_001081724]	IFITM5	0.157599
3	9117390	9.11739	BovineHD0300003009	rs109940676	ENSBTAG00000019895	12	47837819	48053497	47.8378	1369.51	5.58671	7.98e-08	0.0455378	1.84256	4.28212	trans	progesterone immunomodulatory binding factor 1 [Source:HGNC Symbol;Acc:HGNC:23352]	PIBF1	0.142898
3	9117390	9.11739	BovineHD0300003009	rs109940676	ENSBTAG00000000686	13	10871597	10879769	10.8716	1423.7	5.6214	6.72e-08	0.0418402	1.75857	2.32829	trans	Bos taurus N-acetylneuraminic acid phosphatase (NANP), mRNA. [Source:RefSeq mRNA;Acc:NM_001105377]	NANP	0.141193
3	9117390	9.11739	BovineHD0300003009	rs109940676	ENSBTAG00000007702	13	29959800	29965680	29.9598	1442.79	6.06783	6.94e-09	0.0158556	2.37592	7.27886	trans	ribonuclease P/MRP 38kDa subunit [Source:HGNC Symbol;Acc:HGNC:30329]	RPP38	0.163914
3	9117390	9.11739	BovineHD0300003009	rs109940676	ENSBTAG00000005072	13	31559727	31826838	31.5597	1444.39	5.91322	1.54e-08	0.0214061	0.209596	0.181347	trans	Bos taurus cubilin (intrinsic factor-cobalamin receptor) (CUBN), mRNA. [Source:RefSeq mRNA;Acc:NM_001192575]	CUBN	0.156102
3	9117390	9.11739	BovineHD0300003009	rs109940676	ENSBTAG00000001785	13	53261635	53304213	53.2616	1466.09	6.04627	7.76e-09	0.0164805	0.965296	0.484456	trans	Bos taurus transglutaminase 3 (E polypeptide, protein-glutamine-gamma-glutamyltransferase) (TGM3), mRNA. [Source:RefSeq mRNA;Acc:NM_001101848]	TGM3	0.164499
3	9117390	9.11739	BovineHD0300003009	rs109940676	ENSBTAG00000008938	13	66985878	67004791	66.9859	1479.82	5.84524	2.18e-08	0.0246621	1.51915	1.77907	trans	SRC proto-oncogene, non-receptor tyrosine kinase [Source:HGNC Symbol;Acc:HGNC:11283]	SRC	0.152051
3	9117390	9.11739	BovineHD0300003009	rs109940676	ENSBTAG00000006037	13	73833119	73847404	73.8331	1486.66	5.8195	2.49e-08	0.0263668	1.85062	1.5929	trans	WNT1 inducible signaling pathway protein 2 [Source:HGNC Symbol;Acc:HGNC:12770]	WISP2	0.14972
3	9117390	9.11739	BovineHD0300003009	rs109940676	ENSBTAG00000009818	13	74446434	74446924	74.4464	1487.28	6.03636	8.17e-09	0.0168531	7.76939	6.16404	trans	0	0	0.16019
3	9117390	9.11739	BovineHD0300003009	rs109940676	ENSBTAG00000020736	13	75563518	75574215	75.5635	1488.39	6.1073	5.65e-09	0.0146665	2.14094	2.14052	trans	CD40 molecule, TNF receptor superfamily member 5 [Source:HGNC Symbol;Acc:HGNC:11919]	CD40	0.163678
3	9117390	9.11739	BovineHD0300003009	rs109940676	ENSBTAG00000010276	14	1614027	1620509	1.61403	1498.68	6.15941	4.3e-09	0.0130984	0.611183	0.278394	trans	Bos taurus RecQ protein-like 4 (RECQL4), mRNA. [Source:RefSeq mRNA;Acc:NM_001098037]	RECQL4	0.165101
3	9117390	9.11739	BovineHD0300003009	rs109940676	ENSBTAG00000019864	14	2235034	2240765	2.23503	1499.31	6.37986	1.33e-09	0.00856692	2.78999	1.67197	trans	mitogen-activated protein kinase 15 [Source:HGNC Symbol;Acc:HGNC:24667]	MAPK15	0.175075
3	9117390	9.11739	BovineHD0300003009	rs109940676	ENSBTAG00000026232	14	71743472	71748296	71.7435	1568.81	6.40779	1.15e-09	0.00821397	17.1843	11.0313	trans	tumor protein p53 inducible nuclear protein 1 [Source:HGNC Symbol;Acc:HGNC:18022]	TP53INP1	0.176949
3	9117390	9.11739	BovineHD0300003009	rs109940676	ENSBTAG00000005156	15	22701525	22707582	22.7015	1604.42	5.76124	3.34e-08	0.0296135	2.17566	3.3144	trans	Bos taurus PIH1 domain containing 2 (PIH1D2), mRNA. [Source:RefSeq mRNA;Acc:NM_001038189]	PIH1D2	0.14895
3	9117390	9.11739	BovineHD0300003009	rs109940676	ENSBTAG00000020890	15	44500912	44530712	44.5009	1626.22	6.28032	2.27e-09	0.0103904	0.645007	0.270933	trans	tripartite motif containing 66 [Source:HGNC Symbol;Acc:HGNC:29005]	TRIM66	0.170627
3	9117390	9.11739	BovineHD0300003009	rs109940676	ENSBTAG00000009255	15	47108929	47171016	47.1089	1628.83	6.34213	1.63e-09	0.00902679	0.800551	0.23513	trans	dynein heavy chain domain 1 [Source:HGNC Symbol;Acc:HGNC:26532]	DNHD1	0.172697
3	9117390	9.11739	BovineHD0300003009	rs109940676	ENSBTAG00000005251	15	48506850	48521081	48.5069	1630.23	6.07935	6.54e-09	0.0156675	1.72509	0.524404	trans	Uncharacterized protein [Source:UniProtKB/TrEMBL;Acc:E1BM69]	0	0.162126
3	9117390	9.11739	BovineHD0300003009	rs109940676	ENSBTAG00000012417	15	61834229	61847775	61.8342	1643.55	5.56287	8.97e-08	0.0484364	7.54173	33.7001	trans	Bos taurus chromosome 15 open reading frame, human C11orf46 (ARL14EP), mRNA. [Source:RefSeq mRNA;Acc:NM_001031761]	ARL14EP	0.141825
3	9117390	9.11739	BovineHD0300003009	rs109940676	ENSBTAG00000000475	15	63034393	63093076	63.0344	1644.75	6.20562	3.37e-09	0.0119195	2.97644	5.98321	trans	Bos taurus IMP1 inner mitochondrial membrane peptidase-like (S. cerevisiae) (IMMP1L), mRNA. [Source:RefSeq mRNA;Acc:NM_001079627]	IMMP1L	0.168366
3	9117390	9.11739	BovineHD0300003009	rs109940676	ENSBTAG00000002389	15	82355403	82363432	82.3554	1664.08	5.78797	2.92e-08	0.027936	6.42319	14.8484	trans	Bos taurus mediator complex subunit 19 (MED19), mRNA. [Source:RefSeq mRNA;Acc:NM_001105348]	MED19	0.149567
3	9117390	9.11739	BovineHD0300003009	rs109940676	ENSBTAG00000013849	16	13213115	13240290	13.2131	1680.23	6.59058	4.25e-10	0.00627011	1.93186	0.397772	trans	Bos taurus regulator of G-protein signaling 13 (RGS13), mRNA. [Source:RefSeq mRNA;Acc:NM_001080232]	RGS13	0.18601
3	9117390	9.11739	BovineHD0300003009	rs109940676	ENSBTAG00000013483	16	26747506	26779536	26.7475	1693.77	5.65922	5.57e-08	0.0382179	2.8115	4.63632	trans	Bos taurus TATA box binding protein (TBP)-associated factor, RNA polymerase I, A, 48kDa (TAF1A), mRNA. [Source:RefSeq mRNA;Acc:NM_001045908]	TAF1A	0.141096
3	9117390	9.11739	BovineHD0300003009	rs109940676	ENSBTAG00000020837	16	50811142	50834864	50.8111	1717.83	6.2035	3.41e-09	0.0119528	0.874149	0.329585	trans	Bos taurus Rho guanine nucleotide exchange factor (GEF) 16 (ARHGEF16), mRNA. [Source:RefSeq mRNA;Acc:NM_001101998]	ARHGEF16	0.166838
3	9117390	9.11739	BovineHD0300003009	rs109940676	ENSBTAG00000010732	16	52260743	52263073	52.2607	1719.28	5.81485	2.55e-08	0.0265766	4.08131	3.32943	trans	matrix metallopeptidase 23B [Source:HGNC Symbol;Acc:HGNC:7171]	MMP23B	0.150147
3	9117390	9.11739	BovineHD0300003009	rs109940676	ENSBTAG00000009091	16	65097628	65115555	65.0976	1732.12	6.18191	3.82e-09	0.0125683	1.76062	1.88155	trans	Bos taurus ribonuclease L (2',5'-oligoisoadenylate synthetase-dependent) (RNASEL), mRNA. [Source:RefSeq mRNA;Acc:NM_001098165]	RNASEL	0.167191
3	9117390	9.11739	BovineHD0300003009	rs109940676	ENSBTAG00000007266	17	54308683	54325984	54.3087	1803.05	5.95497	1.24e-08	0.0197429	3.18248	8.52321	trans	Bos taurus DEAD (Asp-Glu-Ala-Asp) box polypeptide 55 (DDX55), mRNA. [Source:RefSeq mRNA;Acc:NM_001046007]	DDX55	0.155302
3	9117390	9.11739	BovineHD0300003009	rs109940676	ENSBTAG00000001594	17	54802292	54804869	54.8023	1803.54	5.603	7.36e-08	0.0438754	4.05649	7.28378	trans	ADP-ribosylation factor-like 6 interacting protein 4 [Source:HGNC Symbol;Acc:HGNC:18076]	ARL6IP4	0.13947
3	9117390	9.11739	BovineHD0300003009	rs109940676	ENSBTAG00000019278	17	55103142	55169764	55.1031	1803.84	6.4184	1.08e-09	0.00801068	0.712145	0.335078	trans	kinetochore associated 1 [Source:HGNC Symbol;Acc:HGNC:17255]	KNTC1	0.176693
3	9117390	9.11739	BovineHD0300003009	rs109940676	ENSBTAG00000022039	17	66827051	66828139	66.8271	1815.57	5.73036	3.9e-08	0.0319743	5.02015	6.19358	trans	Bos taurus chemokine-like receptor 1 (CMKLR1), mRNA. [Source:RefSeq mRNA;Acc:NM_001145235]	CMLKR1	0.148139
3	9117390	9.11739	BovineHD0300003009	rs109940676	ENSBTAG00000012002	18	2613213	2625218	2.61321	1826.51	5.78668	2.94e-08	0.028006	6.0649	15.0853	trans	breast cancer anti-estrogen resistance 1 [Source:HGNC Symbol;Acc:HGNC:971]	BCAR1	0.152434
3	9117390	9.11739	BovineHD0300003009	rs109940676	ENSBTAG00000017752	18	7356788	7366900	7.35679	1831.26	6.03937	8.05e-09	0.0167294	5.94513	4.90611	trans	Bos taurus dynein, light chain, roadblock-type 2 (DYNLRB2), mRNA. [Source:RefSeq mRNA;Acc:NM_001077119]	DYNLRB2	0.157895
3	9117390	9.11739	BovineHD0300003009	rs109940676	ENSBTAG00000021165	18	14625180	14634572	14.6252	1838.53	6.17649	3.93e-09	0.0126865	2.29236	3.63974	trans	VPS9 domain containing 1 [Source:HGNC Symbol;Acc:HGNC:13526]	VPS9D1	0.165145
3	9117390	9.11739	BovineHD0300003009	rs109940676	ENSBTAG00000010403	18	43568646	43572422	43.5686	1867.47	5.60473	7.3e-08	0.0437489	3.85973	5.15435	trans	Bos taurus chromosome 18 open reading frame, human C19orf40 (C18H19orf40), mRNA. [Source:RefSeq mRNA;Acc:NM_001046062]	FAAP24	0.14031
3	9117390	9.11739	BovineHD0300003009	rs109940676	ENSBTAG00000018594	18	46649252	46654186	46.6493	1870.55	6.16134	4.25e-09	0.0130984	7.21817	24.1268	trans	Bos taurus lin-37 homolog (C. elegans) (LIN37), mRNA. [Source:RefSeq mRNA;Acc:NM_001076026]	LIN37	0.167338
3	9117390	9.11739	BovineHD0300003009	rs109940676	ENSBTAG00000019674	18	46877782	46890070	46.8778	1870.78	5.95138	1.27e-08	0.0198816	2.83519	3.40093	trans	Bos taurus CAP-GLY domain containing linker protein 3 (CLIP3), mRNA. [Source:RefSeq mRNA;Acc:NM_001205898]	CLIP3	0.156616
3	9117390	9.11739	BovineHD0300003009	rs109940676	ENSBTAG00000009078	18	50312668	50314099	50.3127	1874.21	6.29965	2.05e-09	0.00989088	6.33425	3.36409	trans	Bos taurus melanoma inhibitory activity (MIA), mRNA. [Source:RefSeq mRNA;Acc:NM_173936]	MIA	0.170194
3	9117390	9.11739	BovineHD0300003009	rs109940676	ENSBTAG00000020082	18	57066061	57071540	57.0661	1880.97	6.1471	4.58e-09	0.0134656	3.94157	2.69912	trans	Bos taurus family with sequence similarity 71, member E1 (FAM71E1), mRNA. [Source:RefSeq mRNA;Acc:NM_001205375]	FAM71E1	0.164552
3	9117390	9.11739	BovineHD0300003009	rs109940676	ENSBTAG00000003541	18	58180500	58183055	58.1805	1882.08	6.47727	7.87e-10	0.00744744	3.18688	3.8085	trans	zinc finger protein 614 [Source:HGNC Symbol;Acc:HGNC:24722]	ZNF614	0.18076
3	9117390	9.11739	BovineHD0300003009	rs109940676	ENSBTAG00000023333	18	63421902	63425192	63.4219	1887.32	5.91578	1.52e-08	0.0212678	8.74102	19.2644	trans	Bos taurus leukocyte receptor cluster (LRC) member 1 (LENG1), mRNA. [Source:RefSeq mRNA;Acc:NM_001034804]	LENG1	0.154752
3	9117390	9.11739	BovineHD0300003009	rs109940676	ENSBTAG00000018518	19	14950018	14956393	14.95	1904.85	5.64106	6.09e-08	0.039906	3.73657	1.87249	trans	Bos taurus RAS-like, family 10, member B (RASL10B), mRNA. [Source:RefSeq mRNA;Acc:NM_001192556]	RASL10B	0.142605
3	9117390	9.11739	BovineHD0300003009	rs109940676	ENSBTAG00000011984	19	20615339	20618074	20.6153	1910.52	5.80799	2.64e-08	0.0267621	3.42151	3.61699	trans	Uncharacterized protein [Source:UniProtKB/TrEMBL;Acc:E1BDA3]	0	0.148653
3	9117390	9.11739	BovineHD0300003009	rs109940676	ENSBTAG00000008593	19	27047777	27052238	27.0478	1916.95	5.58144	8.19e-08	0.0461512	9.20098	16.6836	trans	inhibitor of CDK, cyclin A1 interacting protein 1 [Source:HGNC Symbol;Acc:HGNC:32224]	INCA1	0.139902
3	9117390	9.11739	BovineHD0300003009	rs109940676	ENSBTAG00000020853	19	27455597	27459088	27.4556	1917.36	5.72731	3.96e-08	0.0322873	2.43178	3.10026	trans	Bos taurus solute carrier family 16, member 13 (monocarboxylic acid transporter 13) (SLC16A13), mRNA. [Source:RefSeq mRNA;Acc:NM_001076132]	SLC16A13	0.147763
3	9117390	9.11739	BovineHD0300003009	rs109940676	ENSBTAG00000001717	19	28447634	28452478	28.4476	1918.35	6.28097	2.26e-09	0.0103904	1.20483	0.474456	trans	Bos taurus aurora kinase B (AURKB), mRNA. [Source:RefSeq mRNA;Acc:NM_183084]	AURKB	0.170777
3	9117390	9.11739	BovineHD0300003009	rs109940676	ENSBTAG00000000540	19	34668035	34672049	34.668	1924.57	5.99801	9.97e-09	0.0180915	1.30081	0.401036	trans	ring finger protein 112 [Source:HGNC Symbol;Acc:HGNC:12968]	RNF112	0.15702
3	9117390	9.11739	BovineHD0300003009	rs109940676	ENSBTAG00000005174	21	22046770	22056010	22.0468	2048.05	6.48935	7.37e-10	0.00736074	3.0079	2.06912	trans	Bos taurus GDP-D-glucose phosphorylase 1 (GDPGP1), mRNA. [Source:RefSeq mRNA;Acc:NM_001015629]	GDPGP1	0.182239
3	9117390	9.11739	BovineHD0300003009	rs109940676	ENSBTAG00000010964	21	27608609	27617253	27.6086	2053.61	6.03342	8.3e-09	0.0169295	2.51949	3.02415	trans	Bos taurus StAR-related lipid transfer (START) domain containing 5 (STARD5), mRNA. [Source:RefSeq mRNA;Acc:NM_001080265]	STARD5	0.157807
3	9117390	9.11739	BovineHD0300003009	rs109940676	ENSBTAG00000022751	22	2807583	2978687	2.80758	2100.41	7.01893	3.89e-11	0.0018947	2.76531	1.50679	trans	zinc finger, CW type with PWWP domain 2 [Source:HGNC Symbol;Acc:HGNC:23574]	ZCWPW2	0.205289
3	9117390	9.11739	BovineHD0300003009	rs109940676	ENSBTAG00000006570	22	15327004	15345250	15.327	2112.93	6.13168	4.97e-09	0.0138949	4.06564	7.80187	trans	Bos taurus SEC22 vesicle trafficking protein homolog C (S. cerevisiae) (SEC22C), mRNA. [Source:RefSeq mRNA;Acc:NM_001046546]	SEC22C	0.164166
3	9117390	9.11739	BovineHD0300003009	rs109940676	ENSBTAG00000016726	22	16553708	16610397	16.5537	2114.15	5.67742	5.08e-08	0.036604	0.472845	0.243782	trans	kinesin family member 15 [Source:HGNC Symbol;Acc:HGNC:17273]	KIF15	0.142938
3	9117390	9.11739	BovineHD0300003009	rs109940676	ENSBTAG00000022656	22	43413166	43416190	43.4132	2141.01	6.76127	1.66e-10	0.00441159	3.34653	7.01539	trans	Bos taurus potassium channel tetramerisation domain containing 6 (KCTD6), mRNA. [Source:RefSeq mRNA;Acc:NM_001101224]	KCTD6	0.198477
3	9117390	9.11739	BovineHD0300003009	rs109940676	ENSBTAG00000004877	22	50970363	50987947	50.9704	2148.57	6.3098	1.94e-09	0.00962484	1.24562	0.216218	trans	Bos taurus TRAF interacting protein (TRAIP), mRNA. [Source:RefSeq mRNA;Acc:NM_001102124]	TRAIP	0.171837
3	9117390	9.11739	BovineHD0300003009	rs109940676	ENSBTAG00000021850	22	51773520	51785996	51.7735	2149.37	6.09048	6.17e-09	0.015337	1.53761	1.60617	trans	NCK interacting protein with SH3 domain [Source:HGNC Symbol;Acc:HGNC:15486]	NCKIPSD	0.161308
3	9117390	9.11739	BovineHD0300003009	rs109940676	ENSBTAG00000008774	22	61133594	61160689	61.1336	2158.73	6.31947	1.84e-09	0.00953792	0.997298	0.690829	trans	urocanate hydratase 1 [Source:HGNC Symbol;Acc:HGNC:26444]	UROC1	0.170961
3	9117390	9.11739	BovineHD0300003009	rs109940676	ENSBTAG00000018879	23	2971191	3058878	2.97119	2162.01	5.63069	6.42e-08	0.0409409	1.875	4.73953	trans	zinc finger protein 451 [Source:HGNC Symbol;Acc:HGNC:21091]	ZNF451	0.143084
3	9117390	9.11739	BovineHD0300003009	rs109940676	ENSBTAG00000011498	23	30960005	30980070	30.96	2190	5.92321	1.47e-08	0.0210495	3.75147	5.81834	trans	Bos taurus zinc finger protein 184 (ZNF184), mRNA. [Source:RefSeq mRNA;Acc:NM_001100372]	ZNF184	0.158068
3	9117390	9.11739	BovineHD0300003009	rs109940676	ENSBTAG00000001475	23	42547988	42567105	42.548	2201.59	5.89984	1.65e-08	0.0220918	7.27416	15.7772	trans	coiled-coil domain-containing protein 90A, mitochondrial [Source:RefSeq peptide;Acc:NP_001095779]	CCDC90A	0.153865
3	9117390	9.11739	BovineHD0300003009	rs109940676	ENSBTAG00000021668	24	37251675	37277015	37.2517	2248.82	5.9083	1.58e-08	0.0216814	1.79105	1.31788	trans	methyltransferase like 4 [Source:HGNC Symbol;Acc:HGNC:24726]	METTL4	0.153779
3	9117390	9.11739	BovineHD0300003009	rs109940676	ENSBTAG00000017284	25	555010	556679	0.55501	2274.84	6.00511	9.61e-09	0.0177738	4.17914	1.64192	trans	rhomboid, veinlet-like 1 (Drosophila) [Source:HGNC Symbol;Acc:HGNC:10007]	RHBDL1	0.157026
3	9117390	9.11739	BovineHD0300003009	rs109940676	ENSBTAG00000020209	25	2744938	2746130	2.74494	2277.02	6.32608	1.78e-09	0.00935186	2.35684	1.15301	trans	tigger transposable element derived 7 [Source:HGNC Symbol;Acc:HGNC:18331]	TIGD7	0.174676
3	9117390	9.11739	BovineHD0300003009	rs109940676	ENSBTAG00000008188	25	19975919	19981315	19.9759	2294.26	6.01823	8.98e-09	0.017314	3.86628	5.03855	trans	chromosome 16 open reading frame 52 [Source:HGNC Symbol;Acc:HGNC:27087]	C16orf52	0.16145
3	9117390	9.11739	BovineHD0300003009	rs109940676	ENSBTAG00000016883	25	26361862	26381153	26.3619	2300.64	5.644	6.01e-08	0.0396492	2.78036	4.63057	trans	Uncharacterized protein [Source:UniProtKB/TrEMBL;Acc:E1BN74]	0	0.145778
3	9117390	9.11739	BovineHD0300003009	rs109940676	ENSBTAG00000016155	25	26444489	26449827	26.4445	2300.72	6.01854	8.97e-09	0.017314	2.73975	2.88119	trans	glycerophosphodiester phosphodiesterase domain containing 3 [Source:HGNC Symbol;Acc:HGNC:28638]	GDPD3	0.159048
3	9117390	9.11739	BovineHD0300003009	rs109940676	ENSBTAG00000010096	25	27771621	27781371	27.7716	2302.05	6.05376	7.47e-09	0.0163671	1.08893	1.1714	trans	Bos taurus solute carrier family 5 (sodium/glucose cotransporter), member 2 (SLC5A2), mRNA. [Source:RefSeq mRNA;Acc:NM_203360]	SLC5A2	0.158497
3	9117390	9.11739	BovineHD0300003009	rs109940676	ENSBTAG00000003169	25	36496907	36505662	36.4969	2310.78	6.40139	1.19e-09	0.00823695	1.39166	0.607202	trans	F-box protein 24 [Source:HGNC Symbol;Acc:HGNC:13595]	FBXO24	0.17552
3	9117390	9.11739	BovineHD0300003009	rs109940676	ENSBTAG00000009879	26	24153121	24183826	24.1531	2341.33	6.38845	1.27e-09	0.00830782	5.18268	2.26104	trans	Bos taurus polycomb group ring finger 6 (PCGF6), mRNA. [Source:RefSeq mRNA;Acc:NM_001205620]	0	0.175182
3	9117390	9.11739	BovineHD0300003009	rs109940676	ENSBTAG00000023832	26	25960809	25972557	25.9608	2343.14	5.82505	2.42e-08	0.0260943	0.824583	0.749067	trans	ADAM metallopeptidase domain 8 [Source:HGNC Symbol;Acc:HGNC:215]	ADAM8	0.148001
3	9117390	9.11739	BovineHD0300003009	rs109940676	ENSBTAG00000019519	26	51657461	51674652	51.6575	2368.84	5.84151	2.22e-08	0.0249001	1.46539	1.01244	trans	Bos taurus PWWP domain containing 2B (PWWP2B), mRNA. [Source:RefSeq mRNA;Acc:NM_001075856]	PWWP2B	0.153008
3	9117390	9.11739	BovineHD0300003009	rs109940676	ENSBTAG00000018863	27	14110851	14163989	14.1109	2382.97	5.63347	6.33e-08	0.0406115	2.26517	2.82078	trans	Bos taurus coiled-coil domain containing 111 (CCDC111), mRNA. [Source:RefSeq mRNA;Acc:NM_001075488]	PRIMPOL	0.142516
3	9117390	9.11739	BovineHD0300003009	rs109940676	ENSBTAG00000011075	27	32746961	32756493	32.747	2401.61	5.98393	1.07e-08	0.0185026	13.9487	32.6819	trans	Bos taurus proline synthetase co-transcribed homolog (bacterial) (PROSC), mRNA. [Source:RefSeq mRNA;Acc:NM_001034357]	PROSC	0.156665
3	9117390	9.11739	BovineHD0300003009	rs109940676	ENSBTAG00000017133	27	36143518	36159007	36.1435	2405	6.04639	7.76e-09	0.0164775	0.868333	0.496425	trans	Bos taurus GINS complex subunit 4 (Sld5 homolog) (GINS4), mRNA. [Source:RefSeq mRNA;Acc:NM_001082460]	GINS4	0.159963
3	9117390	9.11739	BovineHD0300003009	rs109940676	ENSBTAG00000017021	27	41044071	41049402	41.0441	2409.9	5.70784	4.37e-08	0.0340167	3.84075	5.81736	trans	Bos taurus minichromosome maintenance complex component 4 (MCM4), mRNA. [Source:RefSeq mRNA;Acc:NM_001075158]	MCM4	0.145164
3	9117390	9.11739	BovineHD0300003009	rs109940676	ENSBTAG00000006112	28	3346617	3358272	3.34662	2417.62	5.64341	6.02e-08	0.0397068	6.20986	14.6616	trans	Bos taurus SprT-like N-terminal domain (SPRTN), mRNA. [Source:RefSeq mRNA;Acc:NM_001098082]	SPRTN	0.142779
3	9117390	9.11739	BovineHD0300003009	rs109940676	ENSBTAG00000023073	28	3656713	3676337	3.65671	2417.93	5.87984	1.83e-08	0.0227808	3.80051	6.80218	trans	Bos taurus family with sequence similarity 89, member A (FAM89A), mRNA. [Source:RefSeq mRNA;Acc:NM_001101257]	FAM89A	0.152561
3	9117390	9.11739	BovineHD0300003009	rs109940676	ENSBTAG00000018367	29	37892577	37937146	37.8926	2498.47	5.93147	1.4e-08	0.0206169	1.14176	0.369585	trans	CD6 molecule [Source:HGNC Symbol;Acc:HGNC:1691]	CD6	0.155407
3	9117390	9.11739	BovineHD0300003009	rs109940676	ENSBTAG00000004782	29	45972077	45974235	45.9721	2506.55	5.85456	2.08e-08	0.0241313	3.17852	4.74995	trans	Bos taurus protein tyrosine phosphatase, receptor type, C-associated protein (PTPRCAP), mRNA. [Source:RefSeq mRNA;Acc:NM_001046618]	PTPRCAP	0.151571
3	9117390	9.11739	BovineHD0300003009	rs109940676	ENSBTAG00000012742	29	49332572	49351638	49.3326	2509.91	6.4232	1.05e-09	0.00794792	2.0525	1.58347	trans	solute carrier family 22, member 18 [Source:HGNC Symbol;Acc:HGNC:10964]	SLC22A18	0.178335
3	9117390	9.11739	BovineHD0300003009	rs109940676	ENSBTAG00000013548	30	34660685	34674488	34.6607	2546.75	5.96958	1.15e-08	0.0191184	1.34194	0.729896	trans	gamma-aminobutyric acid (GABA) A receptor, epsilon [Source:HGNC Symbol;Acc:HGNC:4085]	GABRE	0.156425
3	9117390	9.11739	BovineHD0300003009	rs109940676	ENSBTAG00000020185	30	39517281	39579616	39.5173	2551.61	6.62079	3.6e-10	0.0059195	1.65244	1.25865	trans	ZFP92 zinc finger protein [Source:HGNC Symbol;Acc:HGNC:12865]	ZFP92	0.187114
3	9117390	9.11739	BovineHD0300003009	rs109940676	ENSBTAG00000002668	30	74973931	74999240	74.9739	2587.06	5.60788	7.18e-08	0.0435131	1.04259	0.885751	trans	zinc finger protein 711 [Source:HGNC Symbol;Acc:HGNC:13128]	ZNF711	0.141535
3	9117390	9.11739	BovineHD0300003009	rs109940676	ENSBTAG00000025062	30	80601977	80604221	80.602	2592.69	5.92154	1.48e-08	0.0211315	1.10056	0.980155	trans	Bos taurus melanoma antigen family E, 2 (MAGEE2), mRNA. [Source:RefSeq mRNA;Acc:NM_001076876]	MAGEE2	0.154859
3	9117390	9.11739	BovineHD0300003009	rs109940676	ENSBTAG00000002113	30	91031761	91044478	91.0318	2603.12	6.32327	1.8e-09	0.00944778	1.38016	2.09176	trans	zinc finger protein 484 [Source:HGNC Symbol;Acc:HGNC:23385]	ZNF484	0.174381
3	9117390	9.11739	BovineHD0300003009	rs109940676	ENSBTAG00000021126	30	134582941	134584743	134.583	2646.67	5.68092	5e-08	0.0362981	1.52154	2.66528	trans	Uncharacterized protein [Source:UniProtKB/TrEMBL;Acc:E1BHK9]	0	0.150041
3	10124566	10.1246	BovineHD0300003330	rs135800830	ENSBTAG00000011291	30	85245062	85298606	85.2451	2597.34	-5.64408	6e-08	0.0396492	-0.407162	1.31	trans	discs, large homolog 3 (Drosophila) [Source:HGNC Symbol;Acc:HGNC:2902]	DLG3	0.142858
3	13532967	13.533	BovineHD0300004389	rs109418925	ENSBTAG00000020895	26	19201799	19214350	19.2018	2336.38	-6.15738	4.34e-09	0.0130984	-3.52743	4.99415	trans	Bos taurus lysyl oxidase-like 4 (LOXL4), mRNA. [Source:RefSeq mRNA;Acc:NM_174384]	LOXL4	0.163348
3	13705213	13.7052	BovineHD0300004454	rs110964966	ENSBTAG00000025329	10	89245839	89248163	89.2458	1199.3	-5.62105	6.73e-08	0.0418588	-3.48761	14.91	trans	interferon regulatory factor 2 binding protein-like [Source:HGNC Symbol;Acc:HGNC:14282]	IRF2BPL	0.13
3	13705213	13.7052	BovineHD0300004454	rs110964966	ENSBTAG00000018663	19	57642755	57655943	57.6428	1947.54	-5.86273	2e-08	0.0236329	-12.8118	56.3687	trans	Bos taurus G protein-coupled receptor, family C, group 5, member C (GPRC5C), mRNA. [Source:RefSeq mRNA;Acc:NM_001272010]	GPRC5C	0.157214
3	15550710	15.5507	BovineHD0300005094	rs136661606	ENSBTAG00000008471	1	143119272	143155057	143.119	143.119	-5.63494	6.28e-08	0.0405318	-1.72395	0.603679	trans	MX dynamin-like GTPase 2 [Source:HGNC Symbol;Acc:HGNC:7533]	MX2	0.136879
3	15550710	15.5507	BovineHD0300005094	rs136661606	ENSBTAG00000014707	16	52714627	52715665	52.7146	1719.73	-5.88422	1.79e-08	0.0226437	-21.7521	12.2082	trans	Bos taurus ISG15 ubiquitin-like modifier (ISG15), mRNA. [Source:RefSeq mRNA;Acc:NM_174366]	ISG15	0.146507
3	19464904	19.4649	BovineHD0300006213	rs136532620	ENSBTAG00000015329	3	19808483	19817752	19.8085	315.208	4.39923	1.81e-05	0.0382903	1.85492	25.0451	cis	family with sequence similarity 63, member A [Source:HGNC Symbol;Acc:HGNC:25648]	FAM63A	0.14553
3	19793336	19.7933	BovineHD0300006292	rs109957842	ENSBTAG00000004112	7	45433859	45436865	45.4339	823.744	5.88597	1.77e-08	0.0226259	36.8733	185.636	trans	Bos taurus guanidinoacetate N-methyltransferase (GAMT), mRNA. [Source:RefSeq mRNA;Acc:NM_001038544]	GAMT	0.158257
3	19837366	19.8374	BovineHD0300006317	rs110485812	ENSBTAG00000020357	3	20082069	20126434	20.0821	315.482	4.56572	8.95e-06	0.0255202	3.63995	20.0704	cis	Bos taurus golgi phosphoprotein 3-like (GOLPH3L), mRNA. [Source:RefSeq mRNA;Acc:NM_001099052]	GOLPH3L	0.0910158
3	19837366	19.8374	BovineHD0300006317	rs110485812	ENSBTAG00000004268	7	17750387	17752622	17.7504	796.06	-5.63111	6.4e-08	0.0408889	-18.2799	89.7293	trans	trafficking protein particle complex 5 [Source:HGNC Symbol;Acc:HGNC:23067]	TRAPPC5	0.127833
3	19837366	19.8374	BovineHD0300006317	rs110485812	ENSBTAG00000004112	7	45433859	45436865	45.4339	823.744	-6.06836	6.92e-09	0.0158448	-41.9544	185.636	trans	Bos taurus guanidinoacetate N-methyltransferase (GAMT), mRNA. [Source:RefSeq mRNA;Acc:NM_001038544]	GAMT	0.163214
3	19850437	19.8504	BovineHD0300006323	rs110325612	ENSBTAG00000020357	3	20082069	20126434	20.0821	315.482	-4.56572	8.95e-06	0.0255202	-3.63995	20.0704	cis	Bos taurus golgi phosphoprotein 3-like (GOLPH3L), mRNA. [Source:RefSeq mRNA;Acc:NM_001099052]	GOLPH3L	0.0890189
3	19850437	19.8504	BovineHD0300006323	rs110325612	ENSBTAG00000004268	7	17750387	17752622	17.7504	796.06	5.63111	6.4e-08	0.0408889	18.2799	89.7293	trans	trafficking protein particle complex 5 [Source:HGNC Symbol;Acc:HGNC:23067]	TRAPPC5	0.127833
3	19850437	19.8504	BovineHD0300006323	rs110325612	ENSBTAG00000004112	7	45433859	45436865	45.4339	823.744	6.06836	6.92e-09	0.0158448	41.9544	185.636	trans	Bos taurus guanidinoacetate N-methyltransferase (GAMT), mRNA. [Source:RefSeq mRNA;Acc:NM_001038544]	GAMT	0.163214
3	19881018	19.881	BovineHD0300006333	rs109911066	ENSBTAG00000020357	3	20082069	20126434	20.0821	315.482	-4.56572	8.95e-06	0.0255202	-3.63995	20.0704	cis	Bos taurus golgi phosphoprotein 3-like (GOLPH3L), mRNA. [Source:RefSeq mRNA;Acc:NM_001099052]	GOLPH3L	0.0890189
3	19881018	19.881	BovineHD0300006333	rs109911066	ENSBTAG00000004268	7	17750387	17752622	17.7504	796.06	5.63111	6.4e-08	0.0408889	18.2799	89.7293	trans	trafficking protein particle complex 5 [Source:HGNC Symbol;Acc:HGNC:23067]	TRAPPC5	0.127833
3	19881018	19.881	BovineHD0300006333	rs109911066	ENSBTAG00000004112	7	45433859	45436865	45.4339	823.744	6.06836	6.92e-09	0.0158448	41.9544	185.636	trans	Bos taurus guanidinoacetate N-methyltransferase (GAMT), mRNA. [Source:RefSeq mRNA;Acc:NM_001038544]	GAMT	0.163214
3	20990378	20.9904	BovineHD0300006632	rs109701761	ENSBTAG00000012019	12	88664525	88669181	88.6645	1410.33	-5.78999	2.89e-08	0.0277842	-1.46733	2.50751	trans	insulin receptor substrate 2 [Source:HGNC Symbol;Acc:HGNC:6126]	IRS2	0.151491
3	21889899	21.8899	BovineHD0300006862	rs111006728	ENSBTAG00000005478	17	72229523	72247004	72.2295	1820.97	-5.71751	4.16e-08	0.0331596	-0.585965	4.56057	trans	POZ (BTB) and AT hook containing zinc finger 1 [Source:HGNC Symbol;Acc:HGNC:13071]	PATZ1	0.144611
3	22534401	22.5344	BovineHD0300007066	rs109900921	ENSBTAG00000001440	25	7700704	7730822	7.7007	2281.98	5.58808	7.92e-08	0.0453815	1.77824	5.46161	trans	Bos taurus phosphomannomutase 2 (PMM2), mRNA. [Source:RefSeq mRNA;Acc:NM_001035095]	PMM2	0.143704
3	23543538	23.5435	BovineHD0300007362	rs109569107	ENSBTAG00000004268	7	17750387	17752622	17.7504	796.06	-5.56484	8.89e-08	0.0481943	-18.2204	89.7293	trans	trafficking protein particle complex 5 [Source:HGNC Symbol;Acc:HGNC:23067]	TRAPPC5	0.144721
3	23543538	23.5435	BovineHD0300007362	rs109569107	ENSBTAG00000004112	7	45433859	45436865	45.4339	823.744	-5.58031	8.23e-08	0.0462779	-39.3454	185.636	trans	Bos taurus guanidinoacetate N-methyltransferase (GAMT), mRNA. [Source:RefSeq mRNA;Acc:NM_001038544]	GAMT	0.135429
3	23543538	23.5435	BovineHD0300007362	rs109569107	ENSBTAG00000025277	7	45808716	45816928	45.8087	824.119	-5.66359	5.45e-08	0.0378735	-14.3878	105	trans	Bos taurus family with sequence similarity 108, member A1 (ABHD17A), mRNA. [Source:RefSeq mRNA;Acc:NM_001046536]	ABHD17A	0.141617
3	23688196	23.6882	BovineHD0300007430	rs110672801	ENSBTAG00000008553	5	107909393	107934878	107.909	645.569	-6.14595	4.61e-09	0.0134762	-0.250926	0.389067	trans	Bos taurus beta-1,4-N-acetyl-galactosaminyl transferase 3 (B4GALNT3), mRNA. [Source:RefSeq mRNA;Acc:NM_001206695]	B4GALNT3	0.167006
3	23745549	23.7455	BovineHD0300007447	rs133739851	ENSBTAG00000008553	5	107909393	107934878	107.909	645.569	-6.87381	8.83e-11	0.00320798	-0.362202	0.389067	trans	Bos taurus beta-1,4-N-acetyl-galactosaminyl transferase 3 (B4GALNT3), mRNA. [Source:RefSeq mRNA;Acc:NM_001206695]	B4GALNT3	0.200957
3	23745549	23.7455	BovineHD0300007447	rs133739851	ENSBTAG00000004281	13	43029813	43073610	43.0298	1455.86	-5.76217	3.32e-08	0.0295671	-9.8198	11.2683	trans	Bos taurus acyl-CoA synthetase short-chain family member 1 (ACSS1), mRNA. [Source:RefSeq mRNA;Acc:NM_174746]	ACSS1	0.150868
3	23745549	23.7455	BovineHD0300007447	rs133739851	ENSBTAG00000008571	17	57065816	57343548	57.0658	1805.81	-6.57164	4.71e-10	0.00659716	-0.272047	0.32342	trans	cut-like homeobox 2 [Source:HGNC Symbol;Acc:HGNC:19347]	CUX2	0.185478
3	26668186	26.6682	BovineHD0300008453	rs134312075	ENSBTAG00000007515	3	16080089	16088325	16.0801	311.48	5.73266	3.86e-08	0.0318036	6.27249	59.3454	trans	Bos taurus ubiquitin-conjugating enzyme E2Q family member 1 (UBE2Q1), mRNA. [Source:RefSeq mRNA;Acc:NM_001206320]	UBE2Q1	0.134124
3	30373844	30.3738	BovineHD4100001980	rs109445192	ENSBTAG00000008525	3	30361357	30423186	30.3614	325.761	-4.39808	1.82e-05	0.0383965	-1.28376	7.03409	cis	leucine-rich repeats and immunoglobulin-like domains 2 [Source:HGNC Symbol;Acc:HGNC:20889]	LRIG2	0.0890189
3	30458367	30.4584	BovineHD0300009587	rs110971718	ENSBTAG00000008525	3	30361357	30423186	30.3614	325.761	-4.27487	3.03e-05	0.0496163	-1.82657	7.03409	cis	leucine-rich repeats and immunoglobulin-like domains 2 [Source:HGNC Symbol;Acc:HGNC:20889]	LRIG2	0.0955047
3	30494099	30.4941	BovineHD0300009603	rs110869360	ENSBTAG00000008525	3	30361357	30423186	30.3614	325.761	-4.27487	3.03e-05	0.0496163	-1.82657	7.03409	cis	leucine-rich repeats and immunoglobulin-like domains 2 [Source:HGNC Symbol;Acc:HGNC:20889]	LRIG2	0.0847682
3	30703674	30.7037	BovineHD0300009671	rs134403683	ENSBTAG00000001858	5	70910366	70911285	70.9104	608.57	-5.79686	2.79e-08	0.0274164	-4.51725	4.97425	trans	0	0	0.151513
3	30704723	30.7047	BovineHD0300009672	rs110558290	ENSBTAG00000001858	5	70910366	70911285	70.9104	608.57	-5.79686	2.79e-08	0.0274164	-4.51725	4.97425	trans	0	0	0.151513
3	30711894	30.7119	BovineHD0300009673	rs133268147	ENSBTAG00000001858	5	70910366	70911285	70.9104	608.57	-5.79686	2.79e-08	0.0274164	-4.51725	4.97425	trans	0	0	0.151513
3	30728145	30.7281	BTA-67345-no-rs	rs41601199	ENSBTAG00000001858	5	70910366	70911285	70.9104	608.57	5.64322	6.03e-08	0.03973	4.11622	4.97425	trans	0	0	0.144828
3	30731888	30.7319	BovineHD0300009676	rs109486156	ENSBTAG00000001858	5	70910366	70911285	70.9104	608.57	-5.79686	2.79e-08	0.0274164	-4.51725	4.97425	trans	0	0	0.151513
3	33277552	33.2776	BovineHD0300010365	rs43335082	ENSBTAG00000001858	5	70910366	70911285	70.9104	608.57	-5.82343	2.44e-08	0.026192	-3.75663	4.97425	trans	0	0	0.152636
3	33280025	33.28	BovineHD0300010367	rs43335091	ENSBTAG00000001858	5	70910366	70911285	70.9104	608.57	-5.57493	8.46e-08	0.0469019	-3.62458	4.97425	trans	0	0	0.141957
3	33284728	33.2847	BovineHD0300010369	rs43335096	ENSBTAG00000001858	5	70910366	70911285	70.9104	608.57	-5.57493	8.46e-08	0.0469019	-3.62458	4.97425	trans	0	0	0.141957
3	33287171	33.2872	BovineHD0300010370	rs43335099	ENSBTAG00000001858	5	70910366	70911285	70.9104	608.57	-5.77285	3.15e-08	0.0288067	-3.97129	4.97425	trans	0	0	0.150057
3	44043318	44.0433	BovineHD0300013426	rs110332666	ENSBTAG00000005345	17	56573543	56584354	56.5735	1805.31	-5.70264	4.48e-08	0.0343527	-12.7657	87.51	trans	Bos taurus actin related protein 2/3 complex, subunit 3, 21kDa (ARPC3), mRNA. [Source:RefSeq mRNA;Acc:NM_001034271]	ARPC3	0.147123
3	44435024	44.435	BovineHD0300013618	rs109705986	ENSBTAG00000011193	2	130783987	130788357	130.784	289.124	5.5699	8.67e-08	0.0475792	9.2414	34.2323	trans	Bos taurus complement component 1, q subcomponent, C chain (C1QC), mRNA. [Source:RefSeq mRNA;Acc:NM_001206396]	C1QC	0.141774
3	44651535	44.6515	BovineHD0300013688	rs110279458	ENSBTAG00000000310	5	101647629	101659377	101.648	639.308	5.81294	2.57e-08	0.0266154	51.3105	162.645	trans	Bos taurus microfibrillar associated protein 5 (MFAP5), mRNA. [Source:RefSeq mRNA;Acc:NM_174386]	MFAP5	0.14879
3	47286369	47.2864	BovineHD0300014403	rs133846656	ENSBTAG00000017075	25	34053829	34071557	34.0538	2308.33	5.88829	1.75e-08	0.0225238	0.21567	0.269741	trans	Bos taurus syntaxin 1A (brain) (STX1A), mRNA. [Source:RefSeq mRNA;Acc:NM_001083798]	STX1A	0.153573
3	48150665	48.1507	BovineHD0300014634	rs134407381	ENSBTAG00000000310	5	101647629	101659377	101.648	639.308	-5.9232	1.47e-08	0.0210495	-71.4946	162.645	trans	Bos taurus microfibrillar associated protein 5 (MFAP5), mRNA. [Source:RefSeq mRNA;Acc:NM_174386]	MFAP5	0.161111
3	48150665	48.1507	BovineHD0300014634	rs134407381	ENSBTAG00000002080	14	47005560	47013935	47.0056	1544.08	-5.58241	8.15e-08	0.0460709	-20.2483	28.5448	trans	Bos taurus nephroblastoma overexpressed gene (NOV), mRNA. [Source:RefSeq mRNA;Acc:NM_001102382]	NOV	0.149705
3	48150665	48.1507	BovineHD0300014634	rs134407381	ENSBTAG00000011908	14	69287302	69893052	69.2873	1566.36	-6.31019	1.93e-09	0.0096136	-1.42167	2.57876	trans	Bos taurus plasma glutamate carboxypeptidase (CPQ), mRNA. [Source:RefSeq mRNA;Acc:NM_001076248]	CPQ	0.178862
3	48150665	48.1507	BovineHD0300014634	rs134407381	ENSBTAG00000007718	24	37940878	37948732	37.9409	2249.51	-5.67311	5.2e-08	0.03691	-1.4494	3.61668	trans	Bos taurus TGFB-induced factor homeobox 1 (TGIF1), mRNA. [Source:RefSeq mRNA;Acc:NM_001128499]	TGIF1	0.147603
3	49428048	49.428	BovineHD0300014992	rs110382606	ENSBTAG00000001830	19	39241151	39245578	39.2412	1929.14	-5.70694	4.39e-08	0.0341043	-0.303268	0.746528	trans	Bos taurus leucine rich repeat containing 46 (LRRC46), mRNA. [Source:RefSeq mRNA;Acc:NM_001079799]	LRRC46	0.146279
3	52625930	52.6259	BovineHD4100002115	rs41596196	ENSBTAG00000006268	30	40501902	40519262	40.5019	2552.59	5.76401	3.29e-08	0.0294101	2.41328	12.4511	trans	Bos taurus inhibitor of kappa light polypeptide gene enhancer in B-cells, kinase gamma (IKBKG), mRNA. [Source:RefSeq mRNA;Acc:NM_174354]	IKBKG	0.15774
3	53671442	53.6714	BovineHD0300016173	rs110765828	ENSBTAG00000014017	6	108902716	108930463	108.903	767.753	-5.8903	1.73e-08	0.0224912	-1.82576	7.63316	trans	polycomb group ring finger 3 [Source:HGNC Symbol;Acc:HGNC:10066]	PCGF3	0.154736
3	53691486	53.6915	BovineHD0300016178	rs137304845	ENSBTAG00000014017	6	108902716	108930463	108.903	767.753	5.8903	1.73e-08	0.0224912	1.82576	7.63316	trans	polycomb group ring finger 3 [Source:HGNC Symbol;Acc:HGNC:10066]	PCGF3	0.154736
3	53692420	53.6924	BovineHD0300016179	rs110046450	ENSBTAG00000014017	6	108902716	108930463	108.903	767.753	5.8903	1.73e-08	0.0224912	1.82576	7.63316	trans	polycomb group ring finger 3 [Source:HGNC Symbol;Acc:HGNC:10066]	PCGF3	0.154736
3	53693820	53.6938	BovineHD0300016180	rs133927200	ENSBTAG00000014017	6	108902716	108930463	108.903	767.753	-5.8903	1.73e-08	0.0224912	-1.82576	7.63316	trans	polycomb group ring finger 3 [Source:HGNC Symbol;Acc:HGNC:10066]	PCGF3	0.154736
3	53696068	53.6961	BovineHD0300016182	rs135814026	ENSBTAG00000013197	16	30596049	30622404	30.596	1697.62	5.66832	5.32e-08	0.0373396	1.28839	3.37902	trans	Bos taurus presenilin 2 (Alzheimer disease 4) (PSEN2), mRNA. [Source:RefSeq mRNA;Acc:NM_174440]	PSEN2	0.142072
3	53701218	53.7012	BovineHD0300016184	rs135406561	ENSBTAG00000013197	16	30596049	30622404	30.596	1697.62	-5.66832	5.32e-08	0.0373396	-1.28839	3.37902	trans	Bos taurus presenilin 2 (Alzheimer disease 4) (PSEN2), mRNA. [Source:RefSeq mRNA;Acc:NM_174440]	PSEN2	0.142072
3	53747936	53.7479	BovineHD0300016210	rs134194763	ENSBTAG00000013197	16	30596049	30622404	30.596	1697.62	-5.66832	5.32e-08	0.0373396	-1.28839	3.37902	trans	Bos taurus presenilin 2 (Alzheimer disease 4) (PSEN2), mRNA. [Source:RefSeq mRNA;Acc:NM_174440]	PSEN2	0.142072
3	53844578	53.8446	Hapmap57193-rs29021598	rs29021598	ENSBTAG00000013197	16	30596049	30622404	30.596	1697.62	-5.75008	3.53e-08	0.0304338	-1.28784	3.37902	trans	Bos taurus presenilin 2 (Alzheimer disease 4) (PSEN2), mRNA. [Source:RefSeq mRNA;Acc:NM_174440]	PSEN2	0.145031
3	53866351	53.8664	BovineHD0300016252	rs110573052	ENSBTAG00000013197	16	30596049	30622404	30.596	1697.62	5.75008	3.53e-08	0.0304338	1.28784	3.37902	trans	Bos taurus presenilin 2 (Alzheimer disease 4) (PSEN2), mRNA. [Source:RefSeq mRNA;Acc:NM_174440]	PSEN2	0.145031
3	53883979	53.884	BovineHD0300016255	rs109348957	ENSBTAG00000013197	16	30596049	30622404	30.596	1697.62	-5.75008	3.53e-08	0.0304338	-1.28784	3.37902	trans	Bos taurus presenilin 2 (Alzheimer disease 4) (PSEN2), mRNA. [Source:RefSeq mRNA;Acc:NM_174440]	PSEN2	0.145031
3	53923380	53.9234	ARS-BFGL-NGS-43853	rs109192474	ENSBTAG00000010195	11	99232119	99246139	99.2321	1313.59	-5.68295	4.95e-08	0.0360617	-3.96007	9.96705	trans	Bos taurus protein kinase N3 (PKN3), mRNA. [Source:RefSeq mRNA;Acc:NM_001205566]	PKN3	0.1444
3	53923380	53.9234	ARS-BFGL-NGS-43853	rs109192474	ENSBTAG00000013197	16	30596049	30622404	30.596	1697.62	-6.08694	6.28e-09	0.0154377	-1.40697	3.37902	trans	Bos taurus presenilin 2 (Alzheimer disease 4) (PSEN2), mRNA. [Source:RefSeq mRNA;Acc:NM_174440]	PSEN2	0.159104
3	61953510	61.9535	BovineHD0300018589	rs42593783	ENSBTAG00000018098	30	24737905	24739261	24.7379	2536.83	-6.05457	7.44e-09	0.0163053	-1.13546	0.866269	trans	0	0	0.163789
3	62421870	62.4219	BovineHD0300018709	rs132709780	ENSBTAG00000004862	15	45033763	45055126	45.0338	1626.75	-5.56232	9e-08	0.0485012	-0.611909	2.34223	trans	Bos taurus tubby homolog (mouse) (TUB), mRNA. [Source:RefSeq mRNA;Acc:NM_001192160]	TUB	0.140253
3	66350606	66.3506	BovineHD0300019676	rs42821533	ENSBTAG00000011847	8	85499333	85524670	85.4993	976.449	-6.08348	6.4e-09	0.0155665	-16.4575	14.6176	trans	Bos taurus asporin (ASPN), mRNA. [Source:RefSeq mRNA;Acc:NM_001034309]	ASPN	0.165411
3	69539704	69.5397	BovineHD0300020510	rs134070409	ENSBTAG00000010829	8	73871608	73877643	73.8716	964.822	-5.81304	2.57e-08	0.0266154	-3.72774	5.6556	trans	early B-cell factor 2 [Source:HGNC Symbol;Acc:HGNC:19090]	EBF2	0.159704
3	69539704	69.5397	BovineHD0300020510	rs134070409	ENSBTAG00000017016	14	21033277	21034329	21.0333	1518.1	-5.56664	8.81e-08	0.047943	-1.05871	1.89383	trans	Bos taurus H3 histone, family 3C (H3F3C), mRNA. [Source:RefSeq mRNA;Acc:NM_001099370]	H3F3C	0.148957
3	69545653	69.5457	BovineHD0300020511	rs135327636	ENSBTAG00000010829	8	73871608	73877643	73.8716	964.822	-5.81304	2.57e-08	0.0266154	-3.72774	5.6556	trans	early B-cell factor 2 [Source:HGNC Symbol;Acc:HGNC:19090]	EBF2	0.159704
3	69545653	69.5457	BovineHD0300020511	rs135327636	ENSBTAG00000017016	14	21033277	21034329	21.0333	1518.1	-5.56664	8.81e-08	0.047943	-1.05871	1.89383	trans	Bos taurus H3 histone, family 3C (H3F3C), mRNA. [Source:RefSeq mRNA;Acc:NM_001099370]	H3F3C	0.148957
3	71167977	71.168	BTB-01293485	rs42418540	ENSBTAG00000017016	14	21033277	21034329	21.0333	1518.1	-6.1723	4.02e-09	0.012872	-1.03944	1.89383	trans	Bos taurus H3 histone, family 3C (H3F3C), mRNA. [Source:RefSeq mRNA;Acc:NM_001099370]	H3F3C	0.175037
3	71175736	71.1757	BovineHD0300020918	rs110020193	ENSBTAG00000017016	14	21033277	21034329	21.0333	1518.1	-6.1723	4.02e-09	0.012872	-1.03944	1.89383	trans	Bos taurus H3 histone, family 3C (H3F3C), mRNA. [Source:RefSeq mRNA;Acc:NM_001099370]	H3F3C	0.175037
3	71365506	71.3655	BovineHD0300020965	rs134851418	ENSBTAG00000017016	14	21033277	21034329	21.0333	1518.1	6.01602	9.08e-09	0.0173663	0.777433	1.89383	trans	Bos taurus H3 histone, family 3C (H3F3C), mRNA. [Source:RefSeq mRNA;Acc:NM_001099370]	H3F3C	0.164601
3	81554826	81.5548	BovineHD0300023431	rs136416383	ENSBTAG00000012916	8	31871390	31872132	31.8714	922.821	6.12382	5.18e-09	0.0140499	1.96866	2.17456	trans	0	0	0.155895
3	83357033	83.357	BovineHD0300023865	rs135484174	ENSBTAG00000019721	11	104359430	104367667	104.359	1318.72	5.55301	9.42e-08	0.0498134	5.03575	13.7012	trans	REX4, RNA exonuclease 4 homolog (S. cerevisiae) [Source:HGNC Symbol;Acc:HGNC:12820]	REXO4	0.144592
3	83364584	83.3646	BovineHD0300023867	rs109103896	ENSBTAG00000001470	25	34979329	35015686	34.9793	2309.26	5.64723	5.91e-08	0.0394517	2.81297	12.9813	trans	Bos taurus deltex homolog 2 (Drosophila) (DTX2), mRNA. [Source:RefSeq mRNA;Acc:NM_001017945]	DTX2	0.137178
3	84337765	84.3378	BovineHD0300024100	rs135017776	ENSBTAG00000007196	15	28318411	28323666	28.3184	1610.04	-5.67016	5.27e-08	0.0371514	-76.7681	277.064	trans	Bos taurus transgelin (TAGLN), mRNA. [Source:RefSeq mRNA;Acc:NM_001046149]	TAGLN	0.137788
3	84337765	84.3378	BovineHD0300024100	rs135017776	ENSBTAG00000003072	19	27568181	27573378	27.5682	1917.47	-5.60845	7.16e-08	0.0434385	-73.3283	316.759	trans	Bos taurus acyl-CoA dehydrogenase, very long chain (ACADVL), mRNA. [Source:RefSeq mRNA;Acc:NM_174494]	ACADVL	0.146322
3	84337765	84.3378	BovineHD0300024100	rs135017776	ENSBTAG00000015988	25	14218281	14343745	14.2183	2288.5	-6.373	1.38e-09	0.00872029	-14.0703	28.5809	trans	myosin-11 [Source:RefSeq peptide;Acc:NP_001095597]	MYH11	0.168189
3	84337765	84.3378	BovineHD0300024100	rs135017776	ENSBTAG00000011190	30	40310757	40332714	40.3108	2552.4	-5.74575	3.61e-08	0.03076	-15.2372	53.7588	trans	filamin A, alpha [Source:HGNC Symbol;Acc:HGNC:3754]	FLNA	0.139386
3	85295490	85.2955	BovineHD0300024381	rs42582790	ENSBTAG00000001546	7	41337278	41354610	41.3373	819.647	5.57115	8.61e-08	0.0473876	5.08428	34.3837	trans	Bos taurus mannosyl (alpha-1,3-)-glycoprotein beta-1,2-N-acetylglucosaminyltransferase (MGAT1), mRNA. [Source:RefSeq mRNA;Acc:NM_001015653]	MGAT1	0.145725
3	85295490	85.2955	BovineHD0300024381	rs42582790	ENSBTAG00000015038	11	73246485	73288803	73.2465	1287.61	5.55358	9.39e-08	0.0497625	39.0456	161.431	trans	Bos taurus hydroxyacyl-CoA dehydrogenase/3-ketoacyl-CoA thiolase/enoyl-CoA hydratase (trifunctional protein), alpha subunit (HADHA), mRNA. [Source:RefSeq mRNA;Acc:NM_174335]	HADHA	0.141746
3	85295490	85.2955	BovineHD0300024381	rs42582790	ENSBTAG00000012020	16	73894532	73939371	73.8945	1740.91	5.98513	1.07e-08	0.0184372	1.91164	4.46254	trans	Bos taurus TNF receptor-associated factor 5 (TRAF5), mRNA. [Source:RefSeq mRNA;Acc:NM_001105340]	TRAF5	0.159217
3	85295490	85.2955	BovineHD0300024381	rs42582790	ENSBTAG00000003072	19	27568181	27573378	27.5682	1917.47	5.6591	5.57e-08	0.0382179	82.8041	316.759	trans	Bos taurus acyl-CoA dehydrogenase, very long chain (ACADVL), mRNA. [Source:RefSeq mRNA;Acc:NM_174494]	ACADVL	0.148987
3	85512039	85.512	BovineHD4100002282	rs29018687	ENSBTAG00000006366	10	20632357	20639714	20.6324	1130.68	-5.92438	1.46e-08	0.0210245	-1.51218	3.48896	trans	nuclear factor of activated T-cells, cytoplasmic, calcineurin-dependent 4 [Source:HGNC Symbol;Acc:HGNC:7778]	NFATC4	0.158388
3	85512039	85.512	BovineHD4100002282	rs29018687	ENSBTAG00000012020	16	73894532	73939371	73.8945	1740.91	-6.08146	6.46e-09	0.0155909	-2.31441	4.46254	trans	Bos taurus TNF receptor-associated factor 5 (TRAF5), mRNA. [Source:RefSeq mRNA;Acc:NM_001105340]	TRAF5	0.167273
3	85512039	85.512	BovineHD4100002282	rs29018687	ENSBTAG00000003072	19	27568181	27573378	27.5682	1917.47	-6.04492	7.82e-09	0.0164973	-104.598	316.759	trans	Bos taurus acyl-CoA dehydrogenase, very long chain (ACADVL), mRNA. [Source:RefSeq mRNA;Acc:NM_174494]	ACADVL	0.163014
3	85629524	85.6295	Hapmap41493-BTA-28649	rs41628116	ENSBTAG00000012954	30	92016870	92017574	92.0169	2604.11	-5.5536	9.39e-08	0.0497625	-0.995247	1.67653	trans	ES cell expressed Ras [Source:HGNC Symbol;Acc:HGNC:5174]	ERAS	0.139374
3	85809024	85.809	BovineHD0300024509	rs135980695	ENSBTAG00000012640	3	17146918	17147898	17.1469	312.547	-5.86793	1.94e-08	0.0233521	-1.64589	1.89062	trans	Bos taurus S100 calcium binding protein A8 (S100A8), mRNA. [Source:RefSeq mRNA;Acc:NM_001113725]	S100A8	0.158027
3	86197289	86.1973	BovineHD0300024609	rs136563558	ENSBTAG00000011187	6	37355568	37457493	37.3556	696.206	6.00216	9.76e-09	0.0178802	2.86869	11.1755	trans	Bos taurus family with sequence similarity 13, member A (FAM13A), mRNA. [Source:RefSeq mRNA;Acc:NM_174692]	FAM13A	0.154568
3	86396689	86.3967	BovineHD0300036279	rs135590739	ENSBTAG00000000258	3	86490283	86519705	86.4903	381.89	4.60271	7.64e-06	0.023978	0.18484	0.650259	cis	Bos taurus cytochrome P450, family 2, subfamily J (LOC521656), mRNA. [Source:RefSeq mRNA;Acc:NM_001038551]	0	0.0847682
3	86402171	86.4022	BovineHD0300024673	rs134999544	ENSBTAG00000000258	3	86490283	86519705	86.4903	381.89	-4.45123	1.46e-05	0.0334986	-0.182077	0.650259	cis	Bos taurus cytochrome P450, family 2, subfamily J (LOC521656), mRNA. [Source:RefSeq mRNA;Acc:NM_001038551]	0	0.0958208
3	86412080	86.4121	BovineHD0300024676	rs133812842	ENSBTAG00000000258	3	86490283	86519705	86.4903	381.89	-4.3949	1.85e-05	0.038438	-0.178005	0.650259	cis	Bos taurus cytochrome P450, family 2, subfamily J (LOC521656), mRNA. [Source:RefSeq mRNA;Acc:NM_001038551]	0	0.0888028
3	86412945	86.4129	BovineHD0300024677	rs137405943	ENSBTAG00000000258	3	86490283	86519705	86.4903	381.89	-4.3949	1.85e-05	0.038438	-0.178005	0.650259	cis	Bos taurus cytochrome P450, family 2, subfamily J (LOC521656), mRNA. [Source:RefSeq mRNA;Acc:NM_001038551]	0	0.0876396
3	86415235	86.4152	BovineHD0300024678	rs132693648	ENSBTAG00000000258	3	86490283	86519705	86.4903	381.89	-4.3949	1.85e-05	0.038438	-0.178005	0.650259	cis	Bos taurus cytochrome P450, family 2, subfamily J (LOC521656), mRNA. [Source:RefSeq mRNA;Acc:NM_001038551]	0	0.0876396
3	86419053	86.4191	BovineHD0300024679	rs137007956	ENSBTAG00000000258	3	86490283	86519705	86.4903	381.89	4.3949	1.85e-05	0.038438	0.178005	0.650259	cis	Bos taurus cytochrome P450, family 2, subfamily J (LOC521656), mRNA. [Source:RefSeq mRNA;Acc:NM_001038551]	0	0.0876396
3	86419709	86.4197	BovineHD0300024680	rs136009974	ENSBTAG00000000258	3	86490283	86519705	86.4903	381.89	4.3949	1.85e-05	0.038438	0.178005	0.650259	cis	Bos taurus cytochrome P450, family 2, subfamily J (LOC521656), mRNA. [Source:RefSeq mRNA;Acc:NM_001038551]	0	0.0876396
3	86420500	86.4205	BovineHD0300024681	rs132981003	ENSBTAG00000000258	3	86490283	86519705	86.4903	381.89	-4.3949	1.85e-05	0.038438	-0.178005	0.650259	cis	Bos taurus cytochrome P450, family 2, subfamily J (LOC521656), mRNA. [Source:RefSeq mRNA;Acc:NM_001038551]	0	0.0876396
3	86421190	86.4212	BovineHD0300024682	rs134626921	ENSBTAG00000000258	3	86490283	86519705	86.4903	381.89	-4.3949	1.85e-05	0.038438	-0.178005	0.650259	cis	Bos taurus cytochrome P450, family 2, subfamily J (LOC521656), mRNA. [Source:RefSeq mRNA;Acc:NM_001038551]	0	0.0876396
3	86421673	86.4217	BovineHD0300024683	rs136166525	ENSBTAG00000000258	3	86490283	86519705	86.4903	381.89	4.38648	1.91e-05	0.0392414	0.177678	0.650259	cis	Bos taurus cytochrome P450, family 2, subfamily J (LOC521656), mRNA. [Source:RefSeq mRNA;Acc:NM_001038551]	0	0.0876396
3	86425751	86.4258	BovineHD0300024684	rs136679413	ENSBTAG00000000258	3	86490283	86519705	86.4903	381.89	4.3949	1.85e-05	0.038438	0.178005	0.650259	cis	Bos taurus cytochrome P450, family 2, subfamily J (LOC521656), mRNA. [Source:RefSeq mRNA;Acc:NM_001038551]	0	0.0873797
3	86427908	86.4279	BovineHD0300024685	rs43089176	ENSBTAG00000000258	3	86490283	86519705	86.4903	381.89	-4.45123	1.46e-05	0.0334986	-0.182077	0.650259	cis	Bos taurus cytochrome P450, family 2, subfamily J (LOC521656), mRNA. [Source:RefSeq mRNA;Acc:NM_001038551]	0	0.0876396
3	86429051	86.4291	BovineHD0300024686	rs137585908	ENSBTAG00000000258	3	86490283	86519705	86.4903	381.89	4.3949	1.85e-05	0.038438	0.178005	0.650259	cis	Bos taurus cytochrome P450, family 2, subfamily J (LOC521656), mRNA. [Source:RefSeq mRNA;Acc:NM_001038551]	0	0.0888028
3	86434763	86.4348	BovineHD0300024688	rs134512949	ENSBTAG00000000258	3	86490283	86519705	86.4903	381.89	-4.44407	1.5e-05	0.0334986	-0.181828	0.650259	cis	Bos taurus cytochrome P450, family 2, subfamily J (LOC521656), mRNA. [Source:RefSeq mRNA;Acc:NM_001038551]	0	0.0876396
3	86449467	86.4495	BovineHD0300024691	rs134652313	ENSBTAG00000000258	3	86490283	86519705	86.4903	381.89	-4.59673	7.84e-06	0.0240116	-0.184514	0.650259	cis	Bos taurus cytochrome P450, family 2, subfamily J (LOC521656), mRNA. [Source:RefSeq mRNA;Acc:NM_001038551]	0	0.0884087
3	86453404	86.4534	BovineHD0300024692	rs135721698	ENSBTAG00000000258	3	86490283	86519705	86.4903	381.89	4.59673	7.84e-06	0.0240116	0.184514	0.650259	cis	Bos taurus cytochrome P450, family 2, subfamily J (LOC521656), mRNA. [Source:RefSeq mRNA;Acc:NM_001038551]	0	0.0954158
3	86458202	86.4582	BovineHD0300024693	rs137013544	ENSBTAG00000000258	3	86490283	86519705	86.4903	381.89	-4.59673	7.84e-06	0.0240116	-0.184514	0.650259	cis	Bos taurus cytochrome P450, family 2, subfamily J (LOC521656), mRNA. [Source:RefSeq mRNA;Acc:NM_001038551]	0	0.0954158
3	86463922	86.4639	BovineHD0300024694	rs43352710	ENSBTAG00000000258	3	86490283	86519705	86.4903	381.89	4.45123	1.46e-05	0.0334986	0.182077	0.650259	cis	Bos taurus cytochrome P450, family 2, subfamily J (LOC521656), mRNA. [Source:RefSeq mRNA;Acc:NM_001038551]	0	0.0954158
3	86467404	86.4674	Hapmap48852-BTA-68859	rs43352716	ENSBTAG00000000258	3	86490283	86519705	86.4903	381.89	-4.59673	7.84e-06	0.0240116	-0.184514	0.650259	cis	Bos taurus cytochrome P450, family 2, subfamily J (LOC521656), mRNA. [Source:RefSeq mRNA;Acc:NM_001038551]	0	0.0888028
3	86476405	86.4764	BovineHD0300024698	rs133145210	ENSBTAG00000000258	3	86490283	86519705	86.4903	381.89	4.59673	7.84e-06	0.0240116	0.184514	0.650259	cis	Bos taurus cytochrome P450, family 2, subfamily J (LOC521656), mRNA. [Source:RefSeq mRNA;Acc:NM_001038551]	0	0.0954158
3	86520708	86.5207	BovineHD0300024720	rs135844223	ENSBTAG00000000258	3	86490283	86519705	86.4903	381.89	4.27684	3.01e-05	0.049452	0.179352	0.650259	cis	Bos taurus cytochrome P450, family 2, subfamily J (LOC521656), mRNA. [Source:RefSeq mRNA;Acc:NM_001038551]	0	0.0954158
3	87253086	87.2531	BovineHD0300024989	rs110621613	ENSBTAG00000005718	8	25129168	25142901	25.1292	916.079	-5.6723	5.22e-08	0.0369897	-8.02553	31.1708	trans	perilipin 2 [Source:HGNC Symbol;Acc:HGNC:248]	PLIN2	0.138245
3	88234174	88.2342	BovineHD0300025262	rs133065280	ENSBTAG00000021922	3	106311859	106358978	106.312	401.712	5.61259	7.02e-08	0.0428842	1.98007	7.3314	trans	Bos taurus small ArfGAP2 (SMAP2), mRNA. [Source:RefSeq mRNA;Acc:NM_001075670]	SMAP2	0.145861
3	88234174	88.2342	BovineHD0300025262	rs133065280	ENSBTAG00000012066	19	49175892	49238414	49.1759	1939.08	5.82064	2.47e-08	0.0263475	20.1575	72.0686	trans	platelet/endothelial cell adhesion molecule 1 [Source:HGNC Symbol;Acc:HGNC:8823]	PECAM1	0.15451
3	88234174	88.2342	BovineHD0300025262	rs133065280	ENSBTAG00000019115	19	58620114	58622767	58.6201	1948.52	6.18584	3.74e-09	0.0125271	2.88115	9.4344	trans	Bos taurus CDC42 effector protein (Rho GTPase binding) 4 (CDC42EP4), mRNA. [Source:RefSeq mRNA;Acc:NM_001046471]	CDC42EP4	0.171025
3	88234174	88.2342	BovineHD0300025262	rs133065280	ENSBTAG00000006287	23	44851677	44988907	44.8517	2203.89	6.21373	3.23e-09	0.0116799	3.58397	9.54285	trans	NEDD9 protein; Uncharacterized protein [Source:UniProtKB/TrEMBL;Acc:A6QPB6]	NEDD9	0.172245
3	88283164	88.2832	BovineHD0300025277	rs136517156	ENSBTAG00000006287	23	44851677	44988907	44.8517	2203.89	-5.60888	7.15e-08	0.0433619	-2.71022	9.54285	trans	NEDD9 protein; Uncharacterized protein [Source:UniProtKB/TrEMBL;Acc:A6QPB6]	NEDD9	0.153238
3	88309720	88.3097	BovineHD0300025289	rs136611629	ENSBTAG00000005275	13	73669767	73749992	73.6698	1486.5	-5.78002	3.04e-08	0.0283436	-8.44239	30.497	trans	Bos taurus protein kinase (cAMP-dependent, catalytic) inhibitor gamma (PKIG), mRNA. [Source:RefSeq mRNA;Acc:NM_205812]	PKIG	0.150913
3	88309720	88.3097	BovineHD0300025289	rs136611629	ENSBTAG00000010008	15	24209210	24254092	24.2092	1605.93	-5.80138	2.73e-08	0.0270651	-0.467027	0.643731	trans	tetratricopeptide repeat domain 12 [Source:HGNC Symbol;Acc:HGNC:23700]	TTC12	0.15023
3	88644030	88.644	BovineHD0300025403	rs43355292	ENSBTAG00000019587	14	40275716	40307947	40.2757	1537.35	-5.75512	3.44e-08	0.030093	-1.32025	1.29751	trans	peptidase inhibitor 15 [Source:HGNC Symbol;Acc:HGNC:8946]	PI15	0.152664
3	89327246	89.3272	BTA-68663-no-rs	rs43710501	ENSBTAG00000014270	28	27511423	27599754	27.5114	2441.78	-5.7127	4.26e-08	0.0335861	-0.715079	3.35021	trans	Bos taurus unc-5 homolog B (C. elegans) (UNC5B), mRNA. [Source:RefSeq mRNA;Acc:NM_001099029]	UNC5B	0.147646
3	89330992	89.331	BovineHD0300025610	rs132712840	ENSBTAG00000014270	28	27511423	27599754	27.5114	2441.78	5.7127	4.26e-08	0.0335861	0.715079	3.35021	trans	Bos taurus unc-5 homolog B (C. elegans) (UNC5B), mRNA. [Source:RefSeq mRNA;Acc:NM_001099029]	UNC5B	0.147646
3	89623463	89.6235	BovineHD0300025741	rs134023840	ENSBTAG00000022204	30	57664213	57664899	57.6642	2569.75	5.56614	8.83e-08	0.0480194	5.27253	42.7749	trans	Uncharacterized protein [Source:UniProtKB/TrEMBL;Acc:F1MYN9]	0	0.150055
3	89805148	89.8051	BovineHD0300025814	rs43350729	ENSBTAG00000012066	19	49175892	49238414	49.1759	1939.08	5.83734	2.27e-08	0.0251384	10.8072	72.0686	trans	platelet/endothelial cell adhesion molecule 1 [Source:HGNC Symbol;Acc:HGNC:8823]	PECAM1	0.149508
3	89838171	89.8382	BovineHD0300025831	rs43350651	ENSBTAG00000016125	18	56038883	56041594	56.0389	1879.94	5.72651	3.98e-08	0.0323086	5.67649	23.8401	trans	potassium channel, voltage gated shaker related subfamily A, member 7 [Source:HGNC Symbol;Acc:HGNC:6226]	KCNA7	0.146885
3	90251843	90.2518	BovineHD4100002319	rs41594231	ENSBTAG00000007434	19	44356959	44368596	44.357	1934.26	-5.83181	2.34e-08	0.0255096	-2.93668	11.8216	trans	CMRF35-like molecule 9 [Source:UniProtKB/Swiss-Prot;Acc:A5D7B2]	CD300LG	0.147775
3	90253174	90.2532	BovineHD0300025954	rs133975461	ENSBTAG00000007434	19	44356959	44368596	44.357	1934.26	-5.83181	2.34e-08	0.0255096	-2.93668	11.8216	trans	CMRF35-like molecule 9 [Source:UniProtKB/Swiss-Prot;Acc:A5D7B2]	CD300LG	0.147775
3	90254683	90.2547	BovineHD0300025955	rs135233135	ENSBTAG00000007434	19	44356959	44368596	44.357	1934.26	6.10983	5.57e-09	0.0146355	2.71333	11.8216	trans	CMRF35-like molecule 9 [Source:UniProtKB/Swiss-Prot;Acc:A5D7B2]	CD300LG	0.16003
3	90254683	90.2547	BovineHD0300025955	rs135233135	ENSBTAG00000019115	19	58620114	58622767	58.6201	1948.52	5.59943	7.49e-08	0.0443043	1.8795	9.4344	trans	Bos taurus CDC42 effector protein (Rho GTPase binding) 4 (CDC42EP4), mRNA. [Source:RefSeq mRNA;Acc:NM_001046471]	CDC42EP4	0.135006
3	91926139	91.9261	BovineHD0300026442	rs133609975	ENSBTAG00000021435	5	110475770	110484826	110.476	648.136	5.67614	5.12e-08	0.0366676	6.31387	34.3369	trans	Bos taurus v-maf musculoaponeurotic fibrosarcoma oncogene homolog F (avian) (MAFF), mRNA. [Source:RefSeq mRNA;Acc:NM_001103300]	MAFF	0.150192
3	91926139	91.9261	BovineHD0300026442	rs133609975	ENSBTAG00000008416	22	14451242	14492710	14.4512	2112.05	5.64352	6.02e-08	0.0396954	1.48177	10.4661	trans	Bos taurus abhydrolase domain containing 5 (ABHD5), mRNA. [Source:RefSeq mRNA;Acc:NM_001076063]	ABHD5	0.146842
3	99915224	99.9152	BovineHD0300028687	rs135374316	ENSBTAG00000011976	3	99937185	99957408	99.9372	395.337	4.61018	7.39e-06	0.023811	8.07987	13.5741	cis	Bos taurus cytochrome P450, family 4, subfamily B, polypeptide 1 (CYP4B1), mRNA. [Source:RefSeq mRNA;Acc:NM_001076202]	CYP4B1	0.0827434
3	99919665	99.9197	ARS-BFGL-NGS-22306	rs109133471	ENSBTAG00000011976	3	99937185	99957408	99.9372	395.337	-4.71821	4.62e-06	0.0188163	-8.48762	13.5741	cis	Bos taurus cytochrome P450, family 4, subfamily B, polypeptide 1 (CYP4B1), mRNA. [Source:RefSeq mRNA;Acc:NM_001076202]	CYP4B1	0.106973
3	99941168	99.9412	ARS-BFGL-NGS-111078	rs110365597	ENSBTAG00000011976	3	99937185	99957408	99.9372	395.337	-5.41128	1.88e-07	0.00179113	-9.59286	13.5741	cis	Bos taurus cytochrome P450, family 4, subfamily B, polypeptide 1 (CYP4B1), mRNA. [Source:RefSeq mRNA;Acc:NM_001076202]	CYP4B1	0.111365
3	99941168	99.9412	ARS-BFGL-NGS-111078	rs110365597	ENSBTAG00000000825	13	52590818	52593105	52.5908	1465.42	-5.59871	7.52e-08	0.0443396	-16.83	99.1697	trans	Bos taurus mitochondrial ribosomal protein S26 (MRPS26), mRNA. [Source:RefSeq mRNA;Acc:NM_001034514]	MRPS26	0.148599
3	102618067	102.618	BovineHD0300029379	rs109146298	ENSBTAG00000018889	3	102670949	102674697	102.671	398.071	4.55049	9.56e-06	0.0264712	9.60044	65.4779	cis	Bos taurus ATPase, H+ transporting, lysosomal 21kDa, V0 subunit b (ATP6V0B), mRNA. [Source:RefSeq mRNA;Acc:NM_001038038]	ATP6V0B	0.1392
3	103438873	103.439	BovineHD0300029621	rs132891887	ENSBTAG00000003267	18	65878289	65880106	65.8783	1889.78	-5.71601	4.19e-08	0.0332939	-0.482254	2.57373	trans	zinc finger protein 132 [Source:HGNC Symbol;Acc:HGNC:12916]	ZNF132	0.15003
3	103440723	103.441	BovineHD0300029623	rs134929019	ENSBTAG00000003267	18	65878289	65880106	65.8783	1889.78	-5.71601	4.19e-08	0.0332939	-0.482254	2.57373	trans	zinc finger protein 132 [Source:HGNC Symbol;Acc:HGNC:12916]	ZNF132	0.15003
3	103442322	103.442	BovineHD0300029625	rs133127009	ENSBTAG00000003267	18	65878289	65880106	65.8783	1889.78	-5.71601	4.19e-08	0.0332939	-0.482254	2.57373	trans	zinc finger protein 132 [Source:HGNC Symbol;Acc:HGNC:12916]	ZNF132	0.15003
3	103445883	103.446	BovineHD0300029626	rs43363151	ENSBTAG00000003267	18	65878289	65880106	65.8783	1889.78	-5.68599	4.87e-08	0.0358146	-0.480231	2.57373	trans	zinc finger protein 132 [Source:HGNC Symbol;Acc:HGNC:12916]	ZNF132	0.1497
3	105982246	105.982	BovineHD0300030377	rs110520505	ENSBTAG00000016021	19	53100965	53113264	53.101	1943	5.65856	5.59e-08	0.0382789	2.0329	18.0249	trans	Bos taurus glucosidase, alpha; acid (GAA), mRNA. [Source:RefSeq mRNA;Acc:NM_173913]	GAA	0.14768
3	106218966	106.219	BovineHD0300030472	rs137339868	ENSBTAG00000000533	3	106216832	106226043	106.217	401.617	4.49071	1.23e-05	0.0305728	0.349697	1.19508	cis	zinc finger protein 684 [Source:HGNC Symbol;Acc:HGNC:28418]	ZNF684	0.0972235
3	107350421	107.35	BovineHD0300030852	rs134046632	ENSBTAG00000027426	16	64843773	64844924	64.8438	1731.86	5.58884	7.89e-08	0.0452835	11.6179	4.32953	trans	0	0	0.132874
3	109622229	109.622	BovineHD0300031520	rs136784485	ENSBTAG00000000817	9	96023880	96091443	96.0239	1100.36	5.65821	5.6e-08	0.0383117	1.47785	2.53834	trans	synaptojanin 2 [Source:HGNC Symbol;Acc:HGNC:11504]	SYNJ2	0.15329
3	112432613	112.433	BovineHD0300032371	rs43367379	ENSBTAG00000000817	9	96023880	96091443	96.0239	1100.36	-5.74038	3.71e-08	0.0311139	-1.70703	2.53834	trans	synaptojanin 2 [Source:HGNC Symbol;Acc:HGNC:11504]	SYNJ2	0.154538
3	112460720	112.461	BovineHD0300032381	rs109653495	ENSBTAG00000004602	7	48063871	48069063	48.0639	826.374	5.60405	7.32e-08	0.0437771	3.28796	1.2671	trans	Bos taurus paired-like homeodomain 1 (PITX1), mRNA. [Source:RefSeq mRNA;Acc:NM_001205300]	PITX1	0.140136
3	112466522	112.467	BovineHD0300032382	rs137547625	ENSBTAG00000004602	7	48063871	48069063	48.0639	826.374	5.60405	7.32e-08	0.0437771	3.28796	1.2671	trans	Bos taurus paired-like homeodomain 1 (PITX1), mRNA. [Source:RefSeq mRNA;Acc:NM_001205300]	PITX1	0.140136
3	112477442	112.477	BovineHD0300032385	rs109273026	ENSBTAG00000004602	7	48063871	48069063	48.0639	826.374	-5.60405	7.32e-08	0.0437771	-3.28796	1.2671	trans	Bos taurus paired-like homeodomain 1 (PITX1), mRNA. [Source:RefSeq mRNA;Acc:NM_001205300]	PITX1	0.140136
3	112478303	112.478	BovineHD0300032386	rs110192976	ENSBTAG00000004602	7	48063871	48069063	48.0639	826.374	-5.60405	7.32e-08	0.0437771	-3.28796	1.2671	trans	Bos taurus paired-like homeodomain 1 (PITX1), mRNA. [Source:RefSeq mRNA;Acc:NM_001205300]	PITX1	0.140136
3	112479773	112.48	BovineHD0300032387	rs109501410	ENSBTAG00000004602	7	48063871	48069063	48.0639	826.374	-5.60405	7.32e-08	0.0437771	-3.28796	1.2671	trans	Bos taurus paired-like homeodomain 1 (PITX1), mRNA. [Source:RefSeq mRNA;Acc:NM_001205300]	PITX1	0.140136
3	112481977	112.482	BovineHD0300032389	rs109414700	ENSBTAG00000004602	7	48063871	48069063	48.0639	826.374	-5.60405	7.32e-08	0.0437771	-3.28796	1.2671	trans	Bos taurus paired-like homeodomain 1 (PITX1), mRNA. [Source:RefSeq mRNA;Acc:NM_001205300]	PITX1	0.140136
3	112483287	112.483	BovineHD0300032390	rs109150764	ENSBTAG00000004602	7	48063871	48069063	48.0639	826.374	5.72546	4e-08	0.0323779	3.38314	1.2671	trans	Bos taurus paired-like homeodomain 1 (PITX1), mRNA. [Source:RefSeq mRNA;Acc:NM_001205300]	PITX1	0.145793
3	112487162	112.487	BovineHD0300032391	rs109251076	ENSBTAG00000004602	7	48063871	48069063	48.0639	826.374	-5.60405	7.32e-08	0.0437771	-3.28796	1.2671	trans	Bos taurus paired-like homeodomain 1 (PITX1), mRNA. [Source:RefSeq mRNA;Acc:NM_001205300]	PITX1	0.140136
3	112492562	112.493	BovineHD0300032392	rs110765344	ENSBTAG00000004602	7	48063871	48069063	48.0639	826.374	-5.60405	7.32e-08	0.0437771	-3.28796	1.2671	trans	Bos taurus paired-like homeodomain 1 (PITX1), mRNA. [Source:RefSeq mRNA;Acc:NM_001205300]	PITX1	0.140136
3	112528099	112.528	BovineHD0300032420	rs109036137	ENSBTAG00000004602	7	48063871	48069063	48.0639	826.374	5.60405	7.32e-08	0.0437771	3.28796	1.2671	trans	Bos taurus paired-like homeodomain 1 (PITX1), mRNA. [Source:RefSeq mRNA;Acc:NM_001205300]	PITX1	0.140136
3	112530843	112.531	BovineHD0300032422	NULL	ENSBTAG00000004602	7	48063871	48069063	48.0639	826.374	5.60405	7.32e-08	0.0437771	3.28796	1.2671	trans	Bos taurus paired-like homeodomain 1 (PITX1), mRNA. [Source:RefSeq mRNA;Acc:NM_001205300]	PITX1	0.140136
3	112829860	112.83	BovineHD0300032563	rs109923020	ENSBTAG00000014932	30	139018055	139033616	139.018	2651.11	-5.75727	3.41e-08	0.0299475	-0.228345	0.351917	trans	arylsulfatase E (chondrodysplasia punctata 1) [Source:HGNC Symbol;Acc:HGNC:719]	ARSE	0.148525
3	113033759	113.034	BovineHD0300032655	rs132764500	ENSBTAG00000021867	13	38182322	38220659	38.1823	1451.01	5.73392	3.83e-08	0.0317029	0.0895656	0.118446	trans	beaded filament structural protein 1, filensin [Source:HGNC Symbol;Acc:HGNC:1040]	BFSP1	0.145625
3	113041262	113.041	BovineHD4100002487	rs41577294	ENSBTAG00000005784	3	112558420	112898742	112.558	407.958	-4.39604	1.84e-05	0.038438	-0.0931833	0.125492	cis	CUB and Sushi multiple domains 2 [Source:HGNC Symbol;Acc:HGNC:19290]	CSMD2	0.0989651
3	113234144	113.234	BovineHD0300032702	rs110638518	ENSBTAG00000000964	3	12862100	12907593	12.8621	308.262	-6.0137	9.19e-09	0.0174416	-0.329426	0.546477	trans	Fc receptor-like 5 [Source:HGNC Symbol;Acc:HGNC:18508]	FCRL5	0.161429
3	113243113	113.243	BovineHD0300032710	rs136816516	ENSBTAG00000021867	13	38182322	38220659	38.1823	1451.01	-5.58788	7.93e-08	0.0453971	-0.0738549	0.118446	trans	beaded filament structural protein 1, filensin [Source:HGNC Symbol;Acc:HGNC:1040]	BFSP1	0.139174
3	113244723	113.245	BovineHD0300032711	rs134194653	ENSBTAG00000000964	3	12862100	12907593	12.8621	308.262	6.0137	9.19e-09	0.0174416	0.329426	0.546477	trans	Fc receptor-like 5 [Source:HGNC Symbol;Acc:HGNC:18508]	FCRL5	0.161429
3	117428782	117.429	BovineHD0300034179	rs43371090	ENSBTAG00000011534	3	117913716	117955245	117.914	413.314	-4.28099	2.96e-05	0.0487754	-8.2979	23.8147	cis	Bos taurus receptor (G protein-coupled) activity modifying protein 1 (RAMP1), mRNA. [Source:RefSeq mRNA;Acc:NM_001083777]	RAMP1	0.0991883
3	117549230	117.549	BovineHD0300034240	rs43372742	ENSBTAG00000011534	3	117913716	117955245	117.914	413.314	-4.28747	2.88e-05	0.0481148	-7.97808	23.8147	cis	Bos taurus receptor (G protein-coupled) activity modifying protein 1 (RAMP1), mRNA. [Source:RefSeq mRNA;Acc:NM_001083777]	RAMP1	0.0865658
3	117552667	117.553	BovineHD0300034242	rs137779138	ENSBTAG00000011534	3	117913716	117955245	117.914	413.314	4.28747	2.88e-05	0.0481148	7.97808	23.8147	cis	Bos taurus receptor (G protein-coupled) activity modifying protein 1 (RAMP1), mRNA. [Source:RefSeq mRNA;Acc:NM_001083777]	RAMP1	0.0905521
4	1898739	1.89874	BovineHD0400000449	rs110662648	ENSBTAG00000007953	17	5298964	5332288	5.29896	1754.04	5.91801	1.51e-08	0.0212427	3.42008	11.971	trans	F-box and WD repeat domain containing 7, E3 ubiquitin protein ligase [Source:HGNC Symbol;Acc:HGNC:16712]	FBXW7	0.15716
4	3551353	3.55135	BovineHD0400000888	rs135765192	ENSBTAG00000023429	1	127323050	127416649	127.323	127.323	5.56227	9e-08	0.048502	1.21156	1.74839	trans	Bos taurus plastin 1 (PLS1), mRNA. [Source:RefSeq mRNA;Acc:NM_001103299]	PLS1	0.136976
4	3566718	3.56672	BovineHD0400000896	rs136053118	ENSBTAG00000023429	1	127323050	127416649	127.323	127.323	-5.63285	6.35e-08	0.0406988	-1.45001	1.74839	trans	Bos taurus plastin 1 (PLS1), mRNA. [Source:RefSeq mRNA;Acc:NM_001103299]	PLS1	0.13838
4	3743706	3.74371	BovineHD0400000939	rs133076998	ENSBTAG00000021964	14	72437129	72525873	72.4371	1569.51	-5.57482	8.46e-08	0.0469227	-0.157731	0.170466	trans	Bos taurus cadherin 17, LI cadherin (liver-intestine) (CDH17), mRNA. [Source:RefSeq mRNA;Acc:NM_001098902]	CDH17	0.144116
4	4824735	4.82474	BovineHD4100002604	rs41630909	ENSBTAG00000020979	19	37725131	37744573	37.7251	1927.63	-5.65104	5.8e-08	0.039061	-0.500656	0.799741	trans	Bos taurus nerve growth factor receptor (NGFR), mRNA. [Source:RefSeq mRNA;Acc:NM_001102478]	NGFR	0.14907
4	10391050	10.391	BovineHD0400003153	rs109149575	ENSBTAG00000020037	3	92609054	92621021	92.6091	388.009	5.71932	4.12e-08	0.0329914	0.570496	0.856839	trans	Bos taurus cytochrome b5 reductase-like (CYB5RL), mRNA. [Source:RefSeq mRNA;Acc:NM_001105397]	CYB5RL	0.149279
4	13618180	13.6182	BovineHD0400004081	rs137525867	ENSBTAG00000000242	1	58243449	58244153	58.2434	58.2434	6.00572	9.58e-09	0.0177738	15.0812	6.31041	trans	0	0	0.16056
4	13618180	13.6182	BovineHD0400004081	rs137525867	ENSBTAG00000005234	2	65216983	65279808	65.217	223.557	5.67877	5.05e-08	0.0365196	0.693204	0.311399	trans	Bos taurus LY6/PLAUR domain containing 1 (LYPD1), mRNA. [Source:RefSeq mRNA;Acc:NM_001046359]	LYPD1	0.144624
4	13618180	13.6182	BovineHD0400004081	rs137525867	ENSBTAG00000005239	2	100306471	100307061	100.306	258.646	5.88421	1.79e-08	0.0226437	25.8901	7.99332	trans	Uncharacterized protein [Source:UniProtKB/TrEMBL;Acc:E1BMX8]	0	0.155528
4	13618180	13.6182	BovineHD0400004081	rs137525867	ENSBTAG00000016954	2	122194339	122213700	122.194	280.534	5.7852	2.96e-08	0.0280693	2.58573	6.47922	trans	Bos taurus transmembrane protein 39B (TMEM39B), mRNA. [Source:RefSeq mRNA;Acc:NM_001075658]	TMEM39B	0.15037
4	13618180	13.6182	BovineHD0400004081	rs137525867	ENSBTAG00000014967	2	134512629	134616219	134.513	292.853	5.74811	3.57e-08	0.0306243	1.72734	2.19363	trans	Uncharacterized protein [Source:UniProtKB/TrEMBL;Acc:E1BKL5]	PAX7	0.148865
4	13618180	13.6182	BovineHD0400004081	rs137525867	ENSBTAG00000009436	3	14561667	14567714	14.5617	309.962	5.72167	4.07e-08	0.0327977	1.08894	0.992073	trans	Bos taurus transmembrane protein 79 (TMEM79), mRNA. [Source:RefSeq mRNA;Acc:NM_001014920]	TMEM79	0.14729
4	13618180	13.6182	BovineHD0400004081	rs137525867	ENSBTAG00000001599	3	20746037	20755994	20.746	316.146	6.09063	6.16e-09	0.0153318	0.604911	0.19513	trans	Bos taurus synaptic vesicle glycoprotein 2A (SV2A), mRNA. [Source:RefSeq mRNA;Acc:NM_173962]	SV2A	0.165012
4	13618180	13.6182	BovineHD0400004081	rs137525867	ENSBTAG00000008501	3	82580748	82582193	82.5807	377.981	5.71281	4.26e-08	0.0335861	1.66257	0.844974	trans	forkhead box D3 [Source:HGNC Symbol;Acc:HGNC:3804]	FOXD3	0.14725
4	13618180	13.6182	BovineHD0400004081	rs137525867	ENSBTAG00000009819	3	103238486	103242373	103.238	398.638	5.96729	1.17e-08	0.0191917	1.37219	0.712124	trans	cell division cycle 20 [Source:HGNC Symbol;Acc:HGNC:1723]	CDC20	0.158237
4	13618180	13.6182	BovineHD0400004081	rs137525867	ENSBTAG00000011543	3	121284545	121294475	121.285	416.685	5.85019	2.13e-08	0.0244013	1.42799	0.875699	trans	Bos taurus programmed cell death 1 (PDCD1), mRNA. [Source:RefSeq mRNA;Acc:NM_001083506]	PDCD1	0.1528
4	13618180	13.6182	BovineHD0400004081	rs137525867	ENSBTAG00000013476	4	94878551	94932849	94.8786	511.709	5.58748	7.95e-08	0.0454308	2.43246	2.66575	trans	carboxypeptidase A5 [Source:HGNC Symbol;Acc:HGNC:15722]	CPA5	0.141713
4	13618180	13.6182	BovineHD0400004081	rs137525867	ENSBTAG00000020448	4	113083336	113105271	113.083	529.913	6.06891	6.9e-09	0.0158448	3.15696	5.84031	trans	zinc finger protein 282 [Source:HGNC Symbol;Acc:HGNC:13076]	ZNF282	0.16319
4	13618180	13.6182	BovineHD0400004081	rs137525867	ENSBTAG00000008934	5	26891701	26913470	26.8917	564.552	5.62113	6.73e-08	0.0418565	0.334435	0.292746	trans	Bos taurus extra spindle pole bodies homolog 1 (S. cerevisiae) (ESPL1), mRNA. [Source:RefSeq mRNA;Acc:NM_001045949]	ESPL1	0.143471
4	13618180	13.6182	BovineHD0400004081	rs137525867	ENSBTAG00000016910	5	56011340	56018873	56.0113	593.671	5.58347	8.11e-08	0.0459304	1.03257	1.41155	trans	Bos taurus methyltransferase like 21B (METTL21B), mRNA. [Source:RefSeq mRNA;Acc:NM_001103340]	METTL21B	0.141553
4	13618180	13.6182	BovineHD0400004081	rs137525867	ENSBTAG00000000109	5	110939444	110956819	110.939	648.599	5.85158	2.11e-08	0.0243214	1.99792	0.990777	trans	neuronal pentraxin receptor [Source:HGNC Symbol;Acc:HGNC:7954]	NPTXR	0.153037
4	13618180	13.6182	BovineHD0400004081	rs137525867	ENSBTAG00000011973	6	38754415	38754897	38.7544	697.604	5.87149	1.91e-08	0.0231843	7.0421	3.2714	trans	Bos taurus DDB1 and CUL4 associated factor 16 (DCAF16), mRNA. [Source:RefSeq mRNA;Acc:NM_001078147]	DCAF16	0.154548
4	13618180	13.6182	BovineHD0400004081	rs137525867	ENSBTAG00000002356	6	61036570	61069416	61.0366	719.887	5.76085	3.35e-08	0.0296489	1.28213	0.604145	trans	Bos taurus RNA binding motif protein 47 (RBM47), mRNA. [Source:RefSeq mRNA;Acc:NM_001206034]	DKFZP686F02235	0.150206
4	13618180	13.6182	BovineHD0400004081	rs137525867	ENSBTAG00000019362	6	74016234	74026536	74.0162	732.866	5.72263	4.06e-08	0.0326831	5.20441	14.3292	trans	Bos taurus nitric oxide associated 1 (NOA1), mRNA. [Source:RefSeq mRNA;Acc:NM_001038188]	NOA1	0.147241
4	13618180	13.6182	BovineHD0400004081	rs137525867	ENSBTAG00000014038	6	92150076	92191145	92.1501	751	6.25033	2.66e-09	0.0110185	1.31329	0.389637	trans	Bos taurus cyclin-dependent kinase-like 2 (CDC2-related kinase) (CDKL2), mRNA. [Source:RefSeq mRNA;Acc:NM_001103274]	CDKL2	0.172685
4	13618180	13.6182	BovineHD0400004081	rs137525867	ENSBTAG00000004797	6	106552949	106577901	106.553	765.403	5.78734	2.93e-08	0.0279766	2.11485	2.42088	trans	tRNA methyltransferase 44 homolog (S. cerevisiae) [Source:HGNC Symbol;Acc:HGNC:26653]	TRMT44	0.151341
4	13618180	13.6182	BovineHD0400004081	rs137525867	ENSBTAG00000006069	7	19691006	19692540	19.691	798.001	5.81662	2.52e-08	0.0264972	2.01661	2.01627	trans	Bos taurus calcyphosine (CAPS), mRNA. [Source:RefSeq mRNA;Acc:NM_001076424]	CAPS	0.150316
4	13618180	13.6182	BovineHD0400004081	rs137525867	ENSBTAG00000019909	7	21079144	21087377	21.0791	799.389	5.98251	1.08e-08	0.0185264	2.79828	3.1199	trans	Bos taurus sirtuin 6 (SIRT6), mRNA. [Source:RefSeq mRNA;Acc:NM_001098084]	SIRT6	0.161024
4	13618180	13.6182	BovineHD0400004081	rs137525867	ENSBTAG00000020213	7	71145783	71156120	71.1458	849.456	5.88966	1.74e-08	0.0224912	2.05097	0.992124	trans	NIPA-like domain containing 4 [Source:HGNC Symbol;Acc:HGNC:28018]	NIPAL4	0.156233
4	13618180	13.6182	BovineHD0400004081	rs137525867	ENSBTAG00000019539	8	1697553	1712467	1.69755	892.648	5.90629	1.6e-08	0.0217755	2.09333	0.457461	trans	microfibrillar-associated protein 3-like [Source:HGNC Symbol;Acc:HGNC:29083]	MFAP3L	0.155861
4	13618180	13.6182	BovineHD0400004081	rs137525867	ENSBTAG00000015578	8	5610648	5615594	5.61065	896.561	6.18646	3.73e-09	0.0125271	6.3561	7.14155	trans	Sin3A-associated protein, 30kDa [Source:HGNC Symbol;Acc:HGNC:10532]	SAP30	0.173012
4	13618180	13.6182	BovineHD0400004081	rs137525867	ENSBTAG00000006478	8	78544396	78556152	78.5444	969.494	6.06869	6.91e-09	0.0158448	2.63997	4.15601	trans	Bos taurus chromosome 8 open reading frame, human C9orf64 (C8H9orf64), mRNA. [Source:RefSeq mRNA;Acc:NM_001076978]	C8H9orf64	0.164705
4	13618180	13.6182	BovineHD0400004081	rs137525867	ENSBTAG00000006939	8	85820087	85852096	85.8201	976.77	6.14472	4.64e-09	0.0135172	1.57722	0.758394	trans	Bos taurus FYVE, RhoGEF and PH domain containing 3 (FGD3), mRNA. [Source:RefSeq mRNA;Acc:NM_001024527]	FGD3	0.166572
4	13618180	13.6182	BovineHD0400004081	rs137525867	ENSBTAG00000008962	8	92744050	92751166	92.7441	983.694	5.62718	6.53e-08	0.0413263	13.1394	32.0389	trans	Bos taurus mitochondrial ribosomal protein L50 (MRPL50), mRNA. [Source:RefSeq mRNA;Acc:NM_001046180]	MRPL50	0.14848
4	13618180	13.6182	BovineHD0400004081	rs137525867	ENSBTAG00000009239	9	39647514	39759908	39.6475	1043.99	6.23264	2.92e-09	0.0113575	3.26668	1.54187	trans	Bos taurus solute carrier family 16, member 10 (aromatic amino acid transporter) (SLC16A10), mRNA. [Source:RefSeq mRNA;Acc:NM_001192847]	SLC16A10	0.170289
4	13618180	13.6182	BovineHD0400004081	rs137525867	ENSBTAG00000018996	9	98421510	99568077	98.4215	1102.76	5.90939	1.57e-08	0.0216211	9.05428	4.64788	trans	Bos taurus parkinson protein 2, E3 ubiquitin protein ligase (parkin) (PARK2), mRNA. [Source:RefSeq mRNA;Acc:NM_001199065]	PARK2	0.155777
4	13618180	13.6182	BovineHD0400004081	rs137525867	ENSBTAG00000019079	10	36024408	36044688	36.0244	1146.07	5.71785	4.15e-08	0.0331277	1.20978	0.709896	trans	phospholipase C, beta 2 [Source:HGNC Symbol;Acc:HGNC:9055]	PLCB2	0.147794
4	13618180	13.6182	BovineHD0400004081	rs137525867	ENSBTAG00000001949	11	1953347	1958756	1.95335	1216.31	6.15088	4.49e-09	0.0133687	5.29229	4.72378	trans	Bos taurus zinc finger protein 2 (ZNF2), mRNA. [Source:RefSeq mRNA;Acc:NM_001046446]	ZNF2	0.166879
4	13618180	13.6182	BovineHD0400004081	rs137525867	ENSBTAG00000020828	11	49390250	49396081	49.3903	1263.75	6.24283	2.77e-09	0.0112084	3.17887	0.653057	trans	SH2 domain containing 6 [Source:HGNC Symbol;Acc:HGNC:30439]	SH2D6	0.171123
4	13618180	13.6182	BovineHD0400004081	rs137525867	ENSBTAG00000020575	11	107202290	107203655	107.202	1321.56	5.81968	2.49e-08	0.0263575	4.04081	1.91342	trans	Bos taurus interferon induced transmembrane protein 5 (IFITM5), mRNA. [Source:RefSeq mRNA;Acc:NM_001081724]	IFITM5	0.152429
4	13618180	13.6182	BovineHD0400004081	rs137525867	ENSBTAG00000010276	14	1614027	1620509	1.61403	1498.68	5.72562	3.99e-08	0.0323779	0.561919	0.278394	trans	Bos taurus RecQ protein-like 4 (RECQL4), mRNA. [Source:RefSeq mRNA;Acc:NM_001098037]	RECQL4	0.14834
4	13618180	13.6182	BovineHD0400004081	rs137525867	ENSBTAG00000019864	14	2235034	2240765	2.23503	1499.31	5.86322	1.99e-08	0.0236075	2.54226	1.67197	trans	mitogen-activated protein kinase 15 [Source:HGNC Symbol;Acc:HGNC:24667]	MAPK15	0.154242
4	13618180	13.6182	BovineHD0400004081	rs137525867	ENSBTAG00000026232	14	71743472	71748296	71.7435	1568.81	6.06796	6.94e-09	0.0158514	16.0596	11.0313	trans	tumor protein p53 inducible nuclear protein 1 [Source:HGNC Symbol;Acc:HGNC:18022]	TP53INP1	0.163021
4	13618180	13.6182	BovineHD0400004081	rs137525867	ENSBTAG00000005156	15	22701525	22707582	22.7015	1604.42	5.87392	1.89e-08	0.0230492	2.16249	3.3144	trans	Bos taurus PIH1 domain containing 2 (PIH1D2), mRNA. [Source:RefSeq mRNA;Acc:NM_001038189]	PIH1D2	0.156477
4	13618180	13.6182	BovineHD0400004081	rs137525867	ENSBTAG00000008220	15	25255393	25256211	25.2554	1606.98	5.81422	2.56e-08	0.0265787	3.56674	4.47855	trans	Bos taurus chromosome 15 open reading frame, human C11orf71 (C15H11orf71), mRNA. [Source:RefSeq mRNA;Acc:NM_001078051]	C15H11ORF71	0.152147
4	13618180	13.6182	BovineHD0400004081	rs137525867	ENSBTAG00000020890	15	44500912	44530712	44.5009	1626.22	5.69126	4.75e-08	0.0353136	0.580536	0.270933	trans	tripartite motif containing 66 [Source:HGNC Symbol;Acc:HGNC:29005]	TRIM66	0.145557
4	13618180	13.6182	BovineHD0400004081	rs137525867	ENSBTAG00000009255	15	47108929	47171016	47.1089	1628.83	6.11682	5.37e-09	0.0143951	0.759599	0.23513	trans	dynein heavy chain domain 1 [Source:HGNC Symbol;Acc:HGNC:26532]	DNHD1	0.165623
4	13618180	13.6182	BovineHD0400004081	rs137525867	ENSBTAG00000005251	15	48506850	48521081	48.5069	1630.23	6.00265	9.73e-09	0.0178589	1.66886	0.524404	trans	Uncharacterized protein [Source:UniProtKB/TrEMBL;Acc:E1BM69]	0	0.159454
4	13618180	13.6182	BovineHD0400004081	rs137525867	ENSBTAG00000013849	16	13213115	13240290	13.2131	1680.23	6.28236	2.24e-09	0.0103904	1.81611	0.397772	trans	Bos taurus regulator of G-protein signaling 13 (RGS13), mRNA. [Source:RefSeq mRNA;Acc:NM_001080232]	RGS13	0.17401
4	13618180	13.6182	BovineHD0400004081	rs137525867	ENSBTAG00000003016	16	70902206	70917245	70.9022	1737.92	5.64446	5.99e-08	0.0396492	0.925575	0.617047	trans	Bos taurus protein tyrosine phosphatase, non-receptor type 7 (PTPN7), mRNA. [Source:RefSeq mRNA;Acc:NM_001040576]	PTPN7	0.14456
4	13618180	13.6182	BovineHD0400004081	rs137525867	ENSBTAG00000019278	17	55103142	55169764	55.1031	1803.84	6.27117	2.38e-09	0.010633	0.683108	0.335078	trans	kinetochore associated 1 [Source:HGNC Symbol;Acc:HGNC:17255]	KNTC1	0.172042
4	13618180	13.6182	BovineHD0400004081	rs137525867	ENSBTAG00000009078	18	50312668	50314099	50.3127	1874.21	5.62281	6.67e-08	0.0417616	5.62811	3.36409	trans	Bos taurus melanoma inhibitory activity (MIA), mRNA. [Source:RefSeq mRNA;Acc:NM_173936]	MIA	0.143466
4	13618180	13.6182	BovineHD0400004081	rs137525867	ENSBTAG00000020082	18	57066061	57071540	57.0661	1880.97	6.22419	3.05e-09	0.0114276	3.89404	2.69912	trans	Bos taurus family with sequence similarity 71, member E1 (FAM71E1), mRNA. [Source:RefSeq mRNA;Acc:NM_001205375]	FAM71E1	0.17068
4	13618180	13.6182	BovineHD0400004081	rs137525867	ENSBTAG00000018518	19	14950018	14956393	14.95	1904.85	5.76293	3.31e-08	0.0294881	3.72069	1.87249	trans	Bos taurus RAS-like, family 10, member B (RASL10B), mRNA. [Source:RefSeq mRNA;Acc:NM_001192556]	RASL10B	0.149279
4	13618180	13.6182	BovineHD0400004081	rs137525867	ENSBTAG00000001717	19	28447634	28452478	28.4476	1918.35	5.90266	1.63e-08	0.0219414	1.11841	0.474456	trans	Bos taurus aurora kinase B (AURKB), mRNA. [Source:RefSeq mRNA;Acc:NM_183084]	AURKB	0.155759
4	13618180	13.6182	BovineHD0400004081	rs137525867	ENSBTAG00000007581	19	34084460	34104983	34.0845	1923.98	5.86904	1.93e-08	0.0232687	3.94104	4.48642	trans	Bos taurus adenosine A2b receptor (ADORA2B), mRNA. [Source:RefSeq mRNA;Acc:NM_001075925]	ADORA2B	0.15411
4	13618180	13.6182	BovineHD0400004081	rs137525867	ENSBTAG00000000540	19	34668035	34672049	34.668	1924.57	5.98873	1.05e-08	0.0182855	1.27022	0.401036	trans	ring finger protein 112 [Source:HGNC Symbol;Acc:HGNC:12968]	RNF112	0.159401
4	13618180	13.6182	BovineHD0400004081	rs137525867	ENSBTAG00000001085	19	62270269	62311718	62.2703	1952.17	5.6562	5.65e-08	0.038499	1.54209	2.06927	trans	family with sequence similarity 20, member A [Source:HGNC Symbol;Acc:HGNC:23015]	FAM20A	0.149538
4	13618180	13.6182	BovineHD0400004081	rs137525867	ENSBTAG00000009966	21	69960277	69967811	69.9603	2095.96	5.82274	2.45e-08	0.0262225	2.47563	3.06813	trans	Bos taurus X-ray repair complementing defective repair in Chinese hamster cells 3 (XRCC3), mRNA. [Source:RefSeq mRNA;Acc:NM_001078117]	XRCC3	0.151695
4	13618180	13.6182	BovineHD0400004081	rs137525867	ENSBTAG00000016726	22	16553708	16610397	16.5537	2114.15	6.18264	3.8e-09	0.0125683	0.496784	0.243782	trans	kinesin family member 15 [Source:HGNC Symbol;Acc:HGNC:17273]	KIF15	0.167642
4	13618180	13.6182	BovineHD0400004081	rs137525867	ENSBTAG00000007615	22	27286727	27534171	27.2867	2124.89	5.80538	2.67e-08	0.0269043	0.823837	0.687513	trans	contactin 3 (plasmacytoma associated) [Source:HGNC Symbol;Acc:HGNC:2173]	CNTN3	0.149788
4	13618180	13.6182	BovineHD0400004081	rs137525867	ENSBTAG00000004877	22	50970363	50987947	50.9704	2148.57	5.82463	2.42e-08	0.0261003	1.13901	0.216218	trans	Bos taurus TRAF interacting protein (TRAIP), mRNA. [Source:RefSeq mRNA;Acc:NM_001102124]	TRAIP	0.152382
4	13618180	13.6182	BovineHD0400004081	rs137525867	ENSBTAG00000021850	22	51773520	51785996	51.7735	2149.37	6.07299	6.76e-09	0.0157883	1.49979	1.60617	trans	NCK interacting protein with SH3 domain [Source:HGNC Symbol;Acc:HGNC:15486]	NCKIPSD	0.163927
4	13618180	13.6182	BovineHD0400004081	rs137525867	ENSBTAG00000014420	23	27008831	27011946	27.0088	2186.05	5.92222	1.47e-08	0.0211019	1.79159	1.53482	trans	Bos taurus advanced glycosylation end product-specific receptor (AGER), mRNA. [Source:RefSeq mRNA;Acc:NM_173982]	AGER	0.15575
4	13618180	13.6182	BovineHD0400004081	rs137525867	ENSBTAG00000000106	24	4308177	4325743	4.30818	2215.88	6.13206	4.96e-09	0.0138949	3.15846	2.63803	trans	family with sequence similarity 69, member C [Source:HGNC Symbol;Acc:HGNC:31729]	FAM69C	0.169238
4	13618180	13.6182	BovineHD0400004081	rs137525867	ENSBTAG00000021668	24	37251675	37277015	37.2517	2248.82	5.59923	7.5e-08	0.0443043	1.67294	1.31788	trans	methyltransferase like 4 [Source:HGNC Symbol;Acc:HGNC:24726]	METTL4	0.142499
4	13618180	13.6182	BovineHD0400004081	rs137525867	ENSBTAG00000017284	25	555010	556679	0.55501	2274.84	6.0998	5.87e-09	0.0149217	4.14007	1.64192	trans	rhomboid, veinlet-like 1 (Drosophila) [Source:HGNC Symbol;Acc:HGNC:10007]	RHBDL1	0.164932
4	13618180	13.6182	BovineHD0400004081	rs137525867	ENSBTAG00000020209	25	2744938	2746130	2.74494	2277.02	6.24936	2.67e-09	0.0110185	2.28127	1.15301	trans	tigger transposable element derived 7 [Source:HGNC Symbol;Acc:HGNC:18331]	TIGD7	0.172978
4	13618180	13.6182	BovineHD0400004081	rs137525867	ENSBTAG00000016883	25	26361862	26381153	26.3619	2300.64	5.57724	8.36e-08	0.0466906	2.69092	4.63057	trans	Uncharacterized protein [Source:UniProtKB/TrEMBL;Acc:E1BN74]	0	0.142086
4	13618180	13.6182	BovineHD0400004081	rs137525867	ENSBTAG00000003169	25	36496907	36505662	36.4969	2310.78	6.20019	3.47e-09	0.0121016	1.32526	0.607202	trans	F-box protein 24 [Source:HGNC Symbol;Acc:HGNC:13595]	FBXO24	0.169522
4	13618180	13.6182	BovineHD0400004081	rs137525867	ENSBTAG00000009879	26	24153121	24183826	24.1531	2341.33	5.97668	1.11e-08	0.0187765	4.79417	2.26104	trans	Bos taurus polycomb group ring finger 6 (PCGF6), mRNA. [Source:RefSeq mRNA;Acc:NM_001205620]	0	0.159449
4	13618180	13.6182	BovineHD0400004081	rs137525867	ENSBTAG00000007629	27	37234389	37240538	37.2344	2406.09	5.73458	3.82e-08	0.0316435	4.64978	10.8882	trans	Bos taurus THAP domain containing, apoptosis associated protein 1 (THAP1), mRNA. [Source:RefSeq mRNA;Acc:NM_001034648]	THAP1	0.151061
4	13618180	13.6182	BovineHD0400004081	rs137525867	ENSBTAG00000018367	29	37892577	37937146	37.8926	2498.47	6.03175	8.37e-09	0.0169746	1.13221	0.369585	trans	CD6 molecule [Source:HGNC Symbol;Acc:HGNC:1691]	CD6	0.161246
4	13618180	13.6182	BovineHD0400004081	rs137525867	ENSBTAG00000020186	29	44756084	44759164	44.7561	2505.34	6.22886	2.98e-09	0.0113854	2.56431	6.44839	trans	Bos taurus eukaryotic translation initiation factor 1A domain containing (EIF1AD), mRNA. [Source:RefSeq mRNA;Acc:NM_001076393]	EIF1AD	0.172942
4	13618180	13.6182	BovineHD0400004081	rs137525867	ENSBTAG00000013548	30	34660685	34674488	34.6607	2546.75	5.69143	4.74e-08	0.0353113	1.26009	0.729896	trans	gamma-aminobutyric acid (GABA) A receptor, epsilon [Source:HGNC Symbol;Acc:HGNC:4085]	GABRE	0.146566
4	13618180	13.6182	BovineHD0400004081	rs137525867	ENSBTAG00000020185	30	39517281	39579616	39.5173	2551.61	6.27555	2.33e-09	0.0105182	1.54628	1.25865	trans	ZFP92 zinc finger protein [Source:HGNC Symbol;Acc:HGNC:12865]	ZFP92	0.172659
4	16038140	16.0381	BovineHD0400004766	rs109185169	ENSBTAG00000012979	3	104315648	104350260	104.316	399.716	-5.8587	2.04e-08	0.0239022	-0.864686	0.489689	trans	zinc finger, MYND-type containing 12 [Source:HGNC Symbol;Acc:HGNC:21192]	ZMYND12	0.153267
4	16038736	16.0387	BovineHD0400004767	rs134040898	ENSBTAG00000012979	3	104315648	104350260	104.316	399.716	5.8587	2.04e-08	0.0239022	0.864686	0.489689	trans	zinc finger, MYND-type containing 12 [Source:HGNC Symbol;Acc:HGNC:21192]	ZMYND12	0.153267
4	16042840	16.0428	BovineHD0400004769	rs136831929	ENSBTAG00000012979	3	104315648	104350260	104.316	399.716	-5.84488	2.19e-08	0.0246698	-0.863261	0.489689	trans	zinc finger, MYND-type containing 12 [Source:HGNC Symbol;Acc:HGNC:21192]	ZMYND12	0.152629
4	16047526	16.0475	BovineHD0400004771	rs137555063	ENSBTAG00000012979	3	104315648	104350260	104.316	399.716	-5.8587	2.04e-08	0.0239022	-0.864686	0.489689	trans	zinc finger, MYND-type containing 12 [Source:HGNC Symbol;Acc:HGNC:21192]	ZMYND12	0.153267
4	16065302	16.0653	BovineHD0400004781	rs136685947	ENSBTAG00000012979	3	104315648	104350260	104.316	399.716	6.2201	3.12e-09	0.0115426	0.94427	0.489689	trans	zinc finger, MYND-type containing 12 [Source:HGNC Symbol;Acc:HGNC:21192]	ZMYND12	0.169466
4	16070545	16.0705	BovineHD0400004782	rs110284760	ENSBTAG00000012979	3	104315648	104350260	104.316	399.716	-6.23632	2.86e-09	0.0112808	-0.946736	0.489689	trans	zinc finger, MYND-type containing 12 [Source:HGNC Symbol;Acc:HGNC:21192]	ZMYND12	0.170169
4	19389880	19.3899	BovineHD0400005808	rs133833717	ENSBTAG00000011145	4	18973421	18980828	18.9734	435.803	-4.42567	1.62e-05	0.0355295	-171.758	1569.03	cis	Bos taurus NADH dehydrogenase (ubiquinone) 1 alpha subcomplex, 4, 9kDa (NDUFA4), mRNA. [Source:RefSeq mRNA;Acc:NM_175820]	NDUFA4	0.0905521
4	21081914	21.0819	BovineHD0400006282	rs109092967	ENSBTAG00000007273	1	136683311	136722309	136.683	136.683	-5.8668	1.96e-08	0.0234223	-3.67946	1.34078	trans	transferrin [Source:HGNC Symbol;Acc:HGNC:11740]	TF	0.155797
4	22528691	22.5287	BovineHD0400006644	rs110139737	ENSBTAG00000027426	16	64843773	64844924	64.8438	1731.86	5.87773	1.85e-08	0.0229053	11.8028	4.32953	trans	0	0	0.150843
4	22630317	22.6303	BovineHD0400006685	rs133766013	ENSBTAG00000027426	16	64843773	64844924	64.8438	1731.86	-5.80367	2.7e-08	0.0269438	-11.4361	4.32953	trans	0	0	0.147093
4	24341716	24.3417	BovineHD0400007157	rs136609434	ENSBTAG00000027426	16	64843773	64844924	64.8438	1731.86	-6.17763	3.9e-09	0.0126798	-10.6102	4.32953	trans	0	0	0.165519
4	26008512	26.0085	BovineHD0400007589	rs42341533	ENSBTAG00000027426	16	64843773	64844924	64.8438	1731.86	6.81136	1.25e-10	0.0038785	12.4075	4.32953	trans	0	0	0.195894
4	26082306	26.0823	BovineHD0400007603	rs136893561	ENSBTAG00000027426	16	64843773	64844924	64.8438	1731.86	5.77712	3.08e-08	0.0284944	11.0055	4.32953	trans	0	0	0.147142
4	26770285	26.7703	Hapmap57101-rs29013539	rs29013539	ENSBTAG00000011650	16	46124225	46125720	46.1242	1713.14	-5.86676	1.96e-08	0.0234223	-0.528502	0.558705	trans	Uncharacterized protein [Source:UniProtKB/TrEMBL;Acc:E1BCT0]	0	0.157576
4	26782914	26.7829	BovineHD0400007750	rs110135965	ENSBTAG00000011650	16	46124225	46125720	46.1242	1713.14	5.68015	5.02e-08	0.0363505	0.513621	0.558705	trans	Uncharacterized protein [Source:UniProtKB/TrEMBL;Acc:E1BCT0]	0	0.148971
4	26817299	26.8173	BovineHD0400007758	rs43380064	ENSBTAG00000011650	16	46124225	46125720	46.1242	1713.14	5.68015	5.02e-08	0.0363505	0.513621	0.558705	trans	Uncharacterized protein [Source:UniProtKB/TrEMBL;Acc:E1BCT0]	0	0.148971
4	26828108	26.8281	Hapmap45628-BTA-72755	rs41653992	ENSBTAG00000011650	16	46124225	46125720	46.1242	1713.14	-5.68015	5.02e-08	0.0363505	-0.513621	0.558705	trans	Uncharacterized protein [Source:UniProtKB/TrEMBL;Acc:E1BCT0]	0	0.148971
4	28698227	28.6982	BovineHD0400008241	rs43383299	ENSBTAG00000000087	15	74652043	74830690	74.652	1656.37	-5.62585	6.57e-08	0.0415052	-3.2766	9.01249	trans	Bos taurus hydroxysteroid (17-beta) dehydrogenase 12 (HSD17B12), mRNA. [Source:RefSeq mRNA;Acc:NM_001101307]	HSD17B12	0.147636
4	29516422	29.5164	BovineHD0400008422	rs109146682	ENSBTAG00000027426	16	64843773	64844924	64.8438	1731.86	-6.9603	5.43e-11	0.0024444	-11.8611	4.32953	trans	0	0	0.20384
4	38643800	38.6438	BovineHD0400010838	rs110132875	ENSBTAG00000013253	3	121118653	121153701	121.119	416.519	5.72653	3.98e-08	0.0323086	13.2382	73.0707	trans	Bos taurus THAP domain containing 4 (THAP4), mRNA. [Source:RefSeq mRNA;Acc:NM_001038669]	THAP4	0.145518
4	47440072	47.4401	BovineHD0400013016	rs132953018	ENSBTAG00000010531	11	20493493	20499001	20.4935	1234.85	-5.60256	7.38e-08	0.0439344	-1.55873	1.47508	trans	Bos taurus cytochrome P450, family 1, subfamily B, polypeptide 1 (CYP1B1), mRNA. [Source:RefSeq mRNA;Acc:NM_001192294]	CYP1B1	0.144244
4	47514671	47.5147	BovineHD0400013040	rs136808582	ENSBTAG00000018810	9	104735657	104760261	104.736	1109.08	-6.39886	1.2e-09	0.00823695	-2.476	4.64347	trans	Bos taurus thrombospondin 2 (THBS2), mRNA. [Source:RefSeq mRNA;Acc:NM_176872]	THBS2	0.176526
4	47515767	47.5158	BovineHD0400013041	rs134117055	ENSBTAG00000018810	9	104735657	104760261	104.736	1109.08	6.39886	1.2e-09	0.00823695	2.476	4.64347	trans	Bos taurus thrombospondin 2 (THBS2), mRNA. [Source:RefSeq mRNA;Acc:NM_176872]	THBS2	0.176526
4	53204391	53.2044	BovineHD0400014674	rs109150671	ENSBTAG00000005945	15	25419219	25434051	25.4192	1607.14	5.97192	1.14e-08	0.0189798	0.243772	0.188238	trans	Bos taurus neurexophilin and PC-esterase domain family, member 4 (NXPE4), mRNA. [Source:RefSeq mRNA;Acc:NM_001034503]	NXPE4	0.152121
4	71402931	71.4029	BovineHD0400019758	rs110977906	ENSBTAG00000004048	5	112510411	112513883	112.51	650.17	5.57259	8.55e-08	0.0472336	9.3616	16.512	trans	Bos taurus melanin-concentrating hormone receptor 1 (MCHR1), mRNA. [Source:RefSeq mRNA;Acc:NM_001103292]	MCHR1	0.139322
4	73595915	73.5959	BovineHD4100003019	rs41653675	ENSBTAG00000018098	30	24737905	24739261	24.7379	2536.83	-5.84509	2.18e-08	0.0246621	-1.16669	0.866269	trans	0	0	0.154105
4	75381108	75.3811	BovineHD0400020859	rs43408663	ENSBTAG00000015704	12	90698790	90720746	90.6988	1412.37	-5.72541	4e-08	0.0323779	-24.1559	60.8315	trans	Bos taurus transmembrane and coiled-coil domains 3 (TMCO3), mRNA. [Source:RefSeq mRNA;Acc:NM_001098003]	TMCO3	0.162157
4	75384439	75.3844	BovineHD0400020860	rs43408659	ENSBTAG00000015704	12	90698790	90720746	90.6988	1412.37	-5.72541	4e-08	0.0323779	-24.1559	60.8315	trans	Bos taurus transmembrane and coiled-coil domains 3 (TMCO3), mRNA. [Source:RefSeq mRNA;Acc:NM_001098003]	TMCO3	0.162157
4	75448315	75.4483	BovineHD0400020878	rs134823914	ENSBTAG00000015704	12	90698790	90720746	90.6988	1412.37	-5.77589	3.1e-08	0.0285525	-24.3904	60.8315	trans	Bos taurus transmembrane and coiled-coil domains 3 (TMCO3), mRNA. [Source:RefSeq mRNA;Acc:NM_001098003]	TMCO3	0.16471
4	78274962	78.275	BovineHD0400021698	rs110865855	ENSBTAG00000013414	4	77966051	78017718	77.9661	494.796	-4.55588	9.34e-06	0.0261844	-1.28268	5.87088	cis	Bos taurus biliverdin reductase A (BLVRA), mRNA. [Source:RefSeq mRNA;Acc:NM_001097571]	BLVRA	0.0959114
4	78283587	78.2836	BovineHD0400021700	rs135965813	ENSBTAG00000013414	4	77966051	78017718	77.9661	494.796	4.90626	2e-06	0.0102724	1.08016	5.87088	cis	Bos taurus biliverdin reductase A (BLVRA), mRNA. [Source:RefSeq mRNA;Acc:NM_001097571]	BLVRA	0.10171
4	78305693	78.3057	BovineHD0400021710	rs137184157	ENSBTAG00000013414	4	77966051	78017718	77.9661	494.796	-4.33928	2.33e-05	0.043859	-0.793512	5.87088	cis	Bos taurus biliverdin reductase A (BLVRA), mRNA. [Source:RefSeq mRNA;Acc:NM_001097571]	BLVRA	0.116998
4	78326048	78.326	BovineHD0400021714	rs136081118	ENSBTAG00000013414	4	77966051	78017718	77.9661	494.796	-4.33928	2.33e-05	0.043859	-0.793512	5.87088	cis	Bos taurus biliverdin reductase A (BLVRA), mRNA. [Source:RefSeq mRNA;Acc:NM_001097571]	BLVRA	0.0909648
4	78336132	78.3361	BovineHD0400021716	rs134271054	ENSBTAG00000013414	4	77966051	78017718	77.9661	494.796	-4.33928	2.33e-05	0.043859	-0.793512	5.87088	cis	Bos taurus biliverdin reductase A (BLVRA), mRNA. [Source:RefSeq mRNA;Acc:NM_001097571]	BLVRA	0.0909648
4	86963869	86.9639	BovineHD0400024106	rs137322497	ENSBTAG00000009639	18	35847645	35872312	35.8476	1859.75	-6.0063	9.55e-09	0.0177738	-0.371347	0.317202	trans	sphingomyelin phosphodiesterase 3, neutral membrane (neutral sphingomyelinase II) [Source:HGNC Symbol;Acc:HGNC:14240]	SMPD3	0.168211
4	87354634	87.3546	BovineHD0400024217	rs136849238	ENSBTAG00000005110	4	87522151	88100974	87.5222	504.352	-4.49771	1.2e-05	0.0301503	-0.248266	1.23767	cis	Bos taurus Ca++-dependent secretion activator 2 (CADPS2), mRNA. [Source:RefSeq mRNA;Acc:NM_001102055]	CADPS2	0.0909648
4	91760831	91.7608	BovineHD0400025461	rs109874778	ENSBTAG00000002810	4	113238978	113261531	113.239	530.069	5.69592	4.64e-08	0.0349546	1.61833	8.06238	trans	zinc finger protein 777 [Source:HGNC Symbol;Acc:HGNC:22213]	ZNF777	0.147452
4	91760831	91.7608	BovineHD0400025461	rs109874778	ENSBTAG00000003390	17	71497415	71517122	71.4974	1820.24	6.16083	4.27e-09	0.0130984	5.40063	33.0079	trans	Bos taurus splicing factor 3a, subunit 1, 120kDa (SF3A1), mRNA. [Source:RefSeq mRNA;Acc:NM_001081510]	SF3A1	0.168747
4	91760831	91.7608	BovineHD0400025461	rs109874778	ENSBTAG00000018037	18	35521165	35534184	35.5212	1859.42	5.78946	2.9e-08	0.0278185	6.95453	34.5847	trans	Bos taurus protein serine kinase H1 (PSKH1), mRNA. [Source:RefSeq mRNA;Acc:NM_001075413]	PSKH1	0.151435
4	91804378	91.8044	BovineHD0400025477	rs43411804	ENSBTAG00000003390	17	71497415	71517122	71.4974	1820.24	-5.58439	8.07e-08	0.0458633	-4.94921	33.0079	trans	Bos taurus splicing factor 3a, subunit 1, 120kDa (SF3A1), mRNA. [Source:RefSeq mRNA;Acc:NM_001081510]	SF3A1	0.141276
4	91804378	91.8044	BovineHD0400025477	rs43411804	ENSBTAG00000018037	18	35521165	35534184	35.5212	1859.42	-5.67835	5.06e-08	0.0365643	-6.81204	34.5847	trans	Bos taurus protein serine kinase H1 (PSKH1), mRNA. [Source:RefSeq mRNA;Acc:NM_001075413]	PSKH1	0.145305
4	97539675	97.5397	BovineHD0400027278	rs109095406	ENSBTAG00000020321	19	39013107	39021625	39.0131	1928.91	5.75183	3.5e-08	0.0303281	1.57388	10.1009	trans	Bos taurus sorting nexin 11 (SNX11), mRNA. [Source:RefSeq mRNA;Acc:NM_001076904]	SNX11	0.146572
4	97558771	97.5588	BovineHD0400027282	rs135703971	ENSBTAG00000020321	19	39013107	39021625	39.0131	1928.91	-5.69094	4.75e-08	0.0353398	-1.4323	10.1009	trans	Bos taurus sorting nexin 11 (SNX11), mRNA. [Source:RefSeq mRNA;Acc:NM_001076904]	SNX11	0.144821
4	97890550	97.8906	BovineHD0400027391	rs135171696	ENSBTAG00000008571	17	57065816	57343548	57.0658	1805.81	-6.06119	7.18e-09	0.0160596	-0.265755	0.32342	trans	cut-like homeobox 2 [Source:HGNC Symbol;Acc:HGNC:19347]	CUX2	0.167738
4	99345894	99.3459	BovineHD0400027808	rs109768644	ENSBTAG00000019792	28	15428478	15474740	15.4285	2429.7	-5.8202	2.48e-08	0.0263575	-0.322897	0.437876	trans	Uncharacterized protein [Source:UniProtKB/TrEMBL;Acc:F1N294]	SLC16A9	0.149974
4	99549978	99.55	BovineHD0400027871	rs134510877	ENSBTAG00000019588	23	25855146	25863045	25.8551	2184.9	-5.74234	3.67e-08	0.0309775	-31.56	59.2421	trans	Bos taurus MHC class II antigen (BLA-DQB), mRNA. [Source:RefSeq mRNA;Acc:NM_001034668]	BOLA-DQB	0.153609
4	99567692	99.5677	BovineHD0400035523	rs133707740	ENSBTAG00000019588	23	25855146	25863045	25.8551	2184.9	-5.74234	3.67e-08	0.0309775	-31.56	59.2421	trans	Bos taurus MHC class II antigen (BLA-DQB), mRNA. [Source:RefSeq mRNA;Acc:NM_001034668]	BOLA-DQB	0.153609
4	99594966	99.595	BovineHD0400036210	rs134857722	ENSBTAG00000019588	23	25855146	25863045	25.8551	2184.9	-5.86539	1.97e-08	0.0234622	-33.6677	59.2421	trans	Bos taurus MHC class II antigen (BLA-DQB), mRNA. [Source:RefSeq mRNA;Acc:NM_001034668]	BOLA-DQB	0.159032
4	99645953	99.646	BovineHD0400027891	rs133360232	ENSBTAG00000019588	23	25855146	25863045	25.8551	2184.9	5.74234	3.67e-08	0.0309775	31.56	59.2421	trans	Bos taurus MHC class II antigen (BLA-DQB), mRNA. [Source:RefSeq mRNA;Acc:NM_001034668]	BOLA-DQB	0.153609
4	99656907	99.6569	BovineHD0400027894	rs136760466	ENSBTAG00000019588	23	25855146	25863045	25.8551	2184.9	-5.74234	3.67e-08	0.0309775	-31.56	59.2421	trans	Bos taurus MHC class II antigen (BLA-DQB), mRNA. [Source:RefSeq mRNA;Acc:NM_001034668]	BOLA-DQB	0.153609
4	100649634	100.65	BovineHD0400028194	rs136559921	ENSBTAG00000003205	11	95850116	95854734	95.8501	1310.21	6.78943	1.42e-10	0.0040281	184.014	877.737	trans	Bos taurus ribosomal protein L35 (RPL35), mRNA. [Source:RefSeq mRNA;Acc:NM_001034495]	RPL35	0.20017
4	100649634	100.65	BovineHD0400028194	rs136559921	ENSBTAG00000008642	12	32523508	32556412	32.5235	1354.19	5.94228	1.33e-08	0.0200612	32.2723	171.859	trans	Bos taurus polymerase (RNA) I polypeptide D, 16kDa (POLR1D), mRNA. [Source:RefSeq mRNA;Acc:NM_001076144]	POLR1D	0.165579
4	100649634	100.65	BovineHD0400028194	rs136559921	ENSBTAG00000023343	18	62547220	62549950	62.5472	1886.45	6.47502	7.97e-10	0.00748678	243.787	1015.89	trans	Bos taurus ribosomal protein L28 (RPL28), mRNA. [Source:RefSeq mRNA;Acc:NM_001035503]	RPL28	0.185204
4	100651725	100.652	BovineHD0400028196	rs109442171	ENSBTAG00000003205	11	95850116	95854734	95.8501	1310.21	-6.78943	1.42e-10	0.0040281	-184.014	877.737	trans	Bos taurus ribosomal protein L35 (RPL35), mRNA. [Source:RefSeq mRNA;Acc:NM_001034495]	RPL35	0.20017
4	100651725	100.652	BovineHD0400028196	rs109442171	ENSBTAG00000008642	12	32523508	32556412	32.5235	1354.19	-5.94228	1.33e-08	0.0200612	-32.2723	171.859	trans	Bos taurus polymerase (RNA) I polypeptide D, 16kDa (POLR1D), mRNA. [Source:RefSeq mRNA;Acc:NM_001076144]	POLR1D	0.165579
4	100651725	100.652	BovineHD0400028196	rs109442171	ENSBTAG00000023343	18	62547220	62549950	62.5472	1886.45	-6.47502	7.97e-10	0.00748678	-243.787	1015.89	trans	Bos taurus ribosomal protein L28 (RPL28), mRNA. [Source:RefSeq mRNA;Acc:NM_001035503]	RPL28	0.185204
[truncated: 10,051 more rows]
