# Supplementary material for: Identification of putative regulatory regions and transcription factors associated with intramuscular fat content traits
Source: BMC Genomics. 2018 Jun 27;19:499. doi: 10.1186/s12864-018-4871-y (PMC6020320; doi:10.1186/s12864-018-4871-y)
Supplement: Supplementary file 5 — Variant effect annotation of cis-eQTLs by VEP tool. (XLSX 212 kb) [file 12864_2018_4871_MOESM5_ESM.xlsx]

## Sheet: annotation_cis_eqtls.vcf.txt
Additional file 5. Variant effect annotation of cis-eQTLs by VEP tool.
#Uploaded_variation	Location	Allele	Consequence	Existing_variation	IMPACT	SYMBOL	Gene	Feature_type	Feature	BIOTYPE	EXON	INTRON	DISTANCE	STRAND	SYMBOL_SOURCE	HGNC_ID	SIFT
1_78655_T/C	1:78655-78655	G	downstream_gene_variant	rs132839889	MODIFIER	-	ENSBTAG00000035349	Transcript	ENSBTAT00000057220	pseudogene	-	-	4668	-1	-	-	-
1_174038_A/C	1:174038-174038	G	intron_variant	rs134141279	MODIFIER	-	ENSBTAG00000001753	Transcript	ENSBTAT00000002299	protein_coding	-	40912	-	-1	-	-	-
1_176459_A/G	1:176459-176459	C	intron_variant	rs135918677	MODIFIER	-	ENSBTAG00000001753	Transcript	ENSBTAT00000002299	protein_coding	-	40912	-	-1	-	-	-
1_187310_A/G	1:187310-187310	G	intergenic_variant	rs134513467	MODIFIER	-	-	-	-	-	-	-	-	-	-	-	-
1_493804_A/G	1:493804-493804	G	upstream_gene_variant	rs133248799	MODIFIER	KCNE2	ENSBTAG00000026260	Transcript	ENSBTAT00000037245	protein_coding	-	-	1372	-1	HGNC	HGNC:6242	-
1_499766_T/C	1:499766-499766	C	intergenic_variant	rs134289085	MODIFIER	-	-	-	-	-	-	-	-	-	-	-	-
1_509915_A/C	1:509915-509915	C	intergenic_variant	rs109785206	MODIFIER	-	-	-	-	-	-	-	-	-	-	-	-
1_516404_T/C	1:516404-516404	G	intergenic_variant	rs29015852	MODIFIER	-	-	-	-	-	-	-	-	-	-	-	-
1_522543_A/G	1:522543-522543	G	intergenic_variant	rs41633270	MODIFIER	-	-	-	-	-	-	-	-	-	-	-	-
1_538561_A/C	1:538561-538561	C	intergenic_variant	rs136415572	MODIFIER	-	-	-	-	-	-	-	-	-	-	-	-
1_1620089_T/C	1:1620089-1620089	C	intron_variant	rs136983408	MODIFIER	IFNAR2	ENSBTAG00000015212	Transcript	ENSBTAT00000020239	protein_coding	-	40915	-	-1	HGNC	HGNC:5433	-
1_1709454_A/G	1:1709454-1709454	G	intergenic_variant	rs132949427	MODIFIER	-	-	-	-	-	-	-	-	-	-	-	-
1_1721777_T/C	1:1721777-1721777	G	intergenic_variant	rs133176033	MODIFIER	-	-	-	-	-	-	-	-	-	-	-	-
1_41388789_T/C	1:41388789-41388789	C	intron_variant	rs109783099	MODIFIER	EPHA6	ENSBTAG00000044111	Transcript	ENSBTAT00000061591	protein_coding	-	13/19	-	1	HGNC	HGNC:19296	-
1_41777771_T/C	1:41777771-41777771	C	intron_variant	rs109824852	MODIFIER	-	ENSBTAG00000008346	Transcript	ENSBTAT00000032404	protein_coding	-	41169	-	1	-	-	-
1_41791313_A/G	1:41791313-41791313	C	intron_variant	rs134253672	MODIFIER	-	ENSBTAG00000008346	Transcript	ENSBTAT00000032404	protein_coding	-	13/18	-	1	-	-	-
1_41825299_A/G	1:41825299-41825299	G	downstream_gene_variant	rs133302191	MODIFIER	MINA	ENSBTAG00000015546	Transcript	ENSBTAT00000020656	protein_coding	-	-	1169	-1	HGNC	HGNC:19441	-
1_41825299_A/G	1:41825299-41825299	G	downstream_gene_variant	rs133302191	MODIFIER	-	ENSBTAG00000008346	Transcript	ENSBTAT00000032404	protein_coding	-	-	341	1	-	-	-
1_41830647_T/G	1:41830647-41830647	C	intron_variant	rs135459288	MODIFIER	MINA	ENSBTAG00000015546	Transcript	ENSBTAT00000020656	protein_coding	-	41098	-	-1	HGNC	HGNC:19441	-
1_41862951_A/G	1:41862951-41862951	G	upstream_gene_variant	rs133598455	MODIFIER	MINA	ENSBTAG00000015546	Transcript	ENSBTAT00000020656	protein_coding	-	-	3357	-1	HGNC	HGNC:19441	-
1_44511914_A/G	1:44511914-44511914	G	intergenic_variant	rs110006146	MODIFIER	-	-	-	-	-	-	-	-	-	-	-	-
1_44512929_A/G	1:44512929-44512929	G	intergenic_variant	rs109706249	MODIFIER	-	-	-	-	-	-	-	-	-	-	-	-
1_44515010_A/G	1:44515010-44515010	C	intergenic_variant	rs110598482	MODIFIER	-	-	-	-	-	-	-	-	-	-	-	-
1_44534709_A/G	1:44534709-44534709	G	intergenic_variant	rs43286822	MODIFIER	-	-	-	-	-	-	-	-	-	-	-	-
1_44547305_T/G	1:44547305-44547305	G	intergenic_variant	rs109140458	MODIFIER	-	-	-	-	-	-	-	-	-	-	-	-
1_44635982_T/G	1:44635982-44635982	C	intergenic_variant	rs136068789	MODIFIER	-	-	-	-	-	-	-	-	-	-	-	-
1_83774581_T/C	1:83774581-83774581	G	intron_variant	rs109652371	MODIFIER	-	ENSBTAG00000017666	Transcript	ENSBTAT00000023496	protein_coding	-	41083	-	1	-	-	-
1_84480221_T/C	1:84480221-84480221	G	intron_variant	rs43255057	MODIFIER	MCF2L2	ENSBTAG00000010394	Transcript	ENSBTAT00000013720	protein_coding	-	23/30	-	1	HGNC	HGNC:30319	-
1_84505560_T/C	1:84505560-84505560	G	intron_variant	rs42558288	MODIFIER	MCF2L2	ENSBTAG00000010394	Transcript	ENSBTAT00000013720	protein_coding	-	26/30	-	1	HGNC	HGNC:30319	-
1_84511539_T/C	1:84511539-84511539	G	intron_variant	rs42558326	MODIFIER	MCF2L2	ENSBTAG00000010394	Transcript	ENSBTAT00000013720	protein_coding	-	27/30	-	1	HGNC	HGNC:30319	-
1_84562595_A/G	1:84562595-84562595	G	downstream_gene_variant	rs136567853	MODIFIER	LAMP3	ENSBTAG00000006552	Transcript	ENSBTAT00000008608	protein_coding	-	-	2214	1	HGNC	HGNC:14582	-
1_84640977_T/C	1:84640977-84640977	G	intergenic_variant	rs137073255	MODIFIER	-	-	-	-	-	-	-	-	-	-	-	-
1_84863616_A/G	1:84863616-84863616	C	intergenic_variant	rs43244621	MODIFIER	-	-	-	-	-	-	-	-	-	-	-	-
1_84874525_A/G	1:84874525-84874525	G	intergenic_variant	rs134014064	MODIFIER	-	-	-	-	-	-	-	-	-	-	-	-
1_84884382_A/G	1:84884382-84884382	C	intergenic_variant	rs136804068	MODIFIER	-	-	-	-	-	-	-	-	-	-	-	-
1_86667210_T/G	1:86667210-86667210	C	intron_variant	rs133689348	MODIFIER	DNAJC19	ENSBTAG00000023513	Transcript	ENSBTAT00000032097	protein_coding	-	40912	-	1	EntrezGene	-	-
1_86689214_T/C	1:86689214-86689214	C	intron_variant	rs136359303	MODIFIER	FXR1	ENSBTAG00000016457	Transcript	ENSBTAT00000016666	protein_coding	-	13/15	-	-1	HGNC	HGNC:4023	-
1_86689214_T/C	1:86689214-86689214	C	intron_variant	rs136359303	MODIFIER	FXR1	ENSBTAG00000016457	Transcript	ENSBTAT00000021880	protein_coding	-	13/16	-	-1	HGNC	HGNC:4023	-
1_86697491_T/C	1:86697491-86697491	G	intron_variant	rs134512250	MODIFIER	FXR1	ENSBTAG00000016457	Transcript	ENSBTAT00000016666	protein_coding	-	41196	-	-1	HGNC	HGNC:4023	-
1_86697491_T/C	1:86697491-86697491	G	intron_variant	rs134512250	MODIFIER	FXR1	ENSBTAG00000016457	Transcript	ENSBTAT00000021880	protein_coding	-	41197	-	-1	HGNC	HGNC:4023	-
1_86700337_T/C	1:86700337-86700337	C	intron_variant	rs136343050	MODIFIER	FXR1	ENSBTAG00000016457	Transcript	ENSBTAT00000016666	protein_coding	-	41166	-	-1	HGNC	HGNC:4023	-
1_86700337_T/C	1:86700337-86700337	C	intron_variant	rs136343050	MODIFIER	FXR1	ENSBTAG00000016457	Transcript	ENSBTAT00000021880	protein_coding	-	41167	-	-1	HGNC	HGNC:4023	-
1_86707213_A/C	1:86707213-86707213	C	intron_variant	rs134539497	MODIFIER	FXR1	ENSBTAG00000016457	Transcript	ENSBTAT00000016666	protein_coding	-	41013	-	-1	HGNC	HGNC:4023	-
1_86707213_A/C	1:86707213-86707213	C	intron_variant	rs134539497	MODIFIER	FXR1	ENSBTAG00000016457	Transcript	ENSBTAT00000021880	protein_coding	-	41014	-	-1	HGNC	HGNC:4023	-
1_86726259_A/G	1:86726259-86726259	G	intron_variant	rs136086083	MODIFIER	FXR1	ENSBTAG00000016457	Transcript	ENSBTAT00000016666	protein_coding	-	40982	-	-1	HGNC	HGNC:4023	-
1_86726259_A/G	1:86726259-86726259	G	intron_variant	rs136086083	MODIFIER	FXR1	ENSBTAG00000016457	Transcript	ENSBTAT00000021880	protein_coding	-	40983	-	-1	HGNC	HGNC:4023	-
1_86728755_A/G	1:86728755-86728755	G	intron_variant	rs135479405	MODIFIER	FXR1	ENSBTAG00000016457	Transcript	ENSBTAT00000016666	protein_coding	-	40953	-	-1	HGNC	HGNC:4023	-
1_86728755_A/G	1:86728755-86728755	G	intron_variant	rs135479405	MODIFIER	FXR1	ENSBTAG00000016457	Transcript	ENSBTAT00000021880	protein_coding	-	40954	-	-1	HGNC	HGNC:4023	-
1_86739304_A/G	1:86739304-86739304	G	intron_variant	rs134657188	MODIFIER	FXR1	ENSBTAG00000016457	Transcript	ENSBTAT00000016666	protein_coding	-	40922	-	-1	HGNC	HGNC:4023	-
1_86739304_A/G	1:86739304-86739304	G	intron_variant	rs134657188	MODIFIER	FXR1	ENSBTAG00000016457	Transcript	ENSBTAT00000021880	protein_coding	-	40923	-	-1	HGNC	HGNC:4023	-
1_88333592_T/C	1:88333592-88333592	C	intron_variant	rs516874483	MODIFIER	MFN1	ENSBTAG00000010485	Transcript	ENSBTAT00000013860	protein_coding	-	17/17	-	-1	EntrezGene	-	-
1_88340516_A/G	1:88340516-88340516	G	intron_variant	rs134648994	MODIFIER	MFN1	ENSBTAG00000010485	Transcript	ENSBTAT00000013860	protein_coding	-	17/17	-	-1	EntrezGene	-	-
1_140743167_A/G	1:140743167-140743167	C	upstream_gene_variant	rs132664790	MODIFIER	PSMG1	ENSBTAG00000013600	Transcript	ENSBTAT00000018085	protein_coding	-	-	3931	-1	HGNC	HGNC:3043	-
1_140743167_A/G	1:140743167-140743167	C	intron_variant	rs132664790	MODIFIER	BRWD1	ENSBTAG00000013602	Transcript	ENSBTAT00000018087	protein_coding	-	42/42	-	-1	EntrezGene	-	-
1_140767108_A/G	1:140767108-140767108	C	intron_variant	rs134706469	MODIFIER	BRWD1	ENSBTAG00000013602	Transcript	ENSBTAT00000018087	protein_coding	-	36/42	-	-1	EntrezGene	-	-
1_140822481_T/C	1:140822481-140822481	C	intron_variant	rs136049635	MODIFIER	BRWD1	ENSBTAG00000013602	Transcript	ENSBTAT00000018087	protein_coding	-	13/42	-	-1	EntrezGene	-	-
1_140898339_T/C	1:140898339-140898339	G	intergenic_variant	rs137675699	MODIFIER	-	-	-	-	-	-	-	-	-	-	-	-
1_140947515_T/C	1:140947515-140947515	C	intron_variant	rs134104653	MODIFIER	WRB	ENSBTAG00000013629	Transcript	ENSBTAT00000018116	protein_coding	-	40911	-	1	HGNC	HGNC:12790	-
1_145180339_T/C	1:145180339-145180339	C	downstream_gene_variant	rs135924348	MODIFIER	FAM207A	ENSBTAG00000017010	Transcript	ENSBTAT00000022620	protein_coding	-	-	1567	1	HGNC	HGNC:15811	-
1_145210667_A/G	1:145210667-145210667	C	intergenic_variant	rs137098718	MODIFIER	-	-	-	-	-	-	-	-	-	-	-	-
1_145215099_T/C	1:145215099-145215099	G	intergenic_variant	rs110022506	MODIFIER	-	-	-	-	-	-	-	-	-	-	-	-
1_153843696_T/C	1:153843696-153843696	G	intergenic_variant	rs136232378	MODIFIER	-	-	-	-	-	-	-	-	-	-	-	-
1_154068465_A/G	1:154068465-154068465	C	intron_variant	rs134100943	MODIFIER	SH3BP5	ENSBTAG00000023377	Transcript	ENSBTAT00000031822	protein_coding	-	40975	-	-1	HGNC	HGNC:10827	-
1_154075320_T/C	1:154075320-154075320	G	intron_variant	rs136759676	MODIFIER	SH3BP5	ENSBTAG00000023377	Transcript	ENSBTAT00000031822	protein_coding	-	40946	-	-1	HGNC	HGNC:10827	-
1_154078017_A/G	1:154078017-154078017	C	intron_variant	rs133716973	MODIFIER	SH3BP5	ENSBTAG00000023377	Transcript	ENSBTAT00000031822	protein_coding	-	40946	-	-1	HGNC	HGNC:10827	-
1_154082120_T/G	1:154082120-154082120	C	intron_variant	rs43280732	MODIFIER	SH3BP5	ENSBTAG00000023377	Transcript	ENSBTAT00000031822	protein_coding	-	40946	-	-1	HGNC	HGNC:10827	-
1_154083294_A/C	1:154083294-154083294	C	intron_variant	rs43280129	MODIFIER	SH3BP5	ENSBTAG00000023377	Transcript	ENSBTAT00000031822	protein_coding	-	40946	-	-1	HGNC	HGNC:10827	-
2_24367446_T/G	2:24367446-24367446	G	intergenic_variant	rs133281809	MODIFIER	-	-	-	-	-	-	-	-	-	-	-	-
2_26800916_A/G	2:26800916-26800916	C	3_prime_UTR_variant	rs132880606	MODIFIER	BBS5	ENSBTAG00000010736	Transcript	ENSBTAT00000014216	protein_coding	41254	-	-	-1	HGNC	HGNC:970	-
2_26800916_A/G	2:26800916-26800916	C	upstream_gene_variant	rs132880606	MODIFIER	KLHL41	ENSBTAG00000010741	Transcript	ENSBTAT00000014219	protein_coding	-	-	2870	-1	HGNC	HGNC:16905	-
2_38837885_A/G	2:38837885-38837885	G	synonymous_variant	rs110867396	LOW	GALNT5	ENSBTAG00000017376	Transcript	ENSBTAT00000023104	protein_coding	40917	-	-	-1	HGNC	HGNC:4127	-
2_89465614_A/G	2:89465614-89465614	G	intron_variant	rs109926863	MODIFIER	KCTD18	ENSBTAG00000002272	Transcript	ENSBTAT00000002929	protein_coding	-	40973	-	-1	HGNC	HGNC:26446	-
2_89945376_A/C	2:89945376-89945376	C	upstream_gene_variant	rs135307916	MODIFIER	PPIL3	ENSBTAG00000005416	Transcript	ENSBTAT00000007126	protein_coding	-	-	1485	-1	EntrezGene	-	-
2_89945376_A/C	2:89945376-89945376	C	upstream_gene_variant	rs135307916	MODIFIER	NIF3L1	ENSBTAG00000018282	Transcript	ENSBTAT00000024331	protein_coding	-	-	3099	1	HGNC	HGNC:13390	-
2_89948416_T/C	2:89948416-89948416	C	upstream_gene_variant	rs132666631	MODIFIER	PPIL3	ENSBTAG00000005416	Transcript	ENSBTAT00000007126	protein_coding	-	-	4525	-1	EntrezGene	-	-
2_89948416_T/C	2:89948416-89948416	C	upstream_gene_variant	rs132666631	MODIFIER	NIF3L1	ENSBTAG00000018282	Transcript	ENSBTAT00000024331	protein_coding	-	-	59	1	HGNC	HGNC:13390	-
2_89952463_T/G	2:89952463-89952463	G	intron_variant	rs134553891	MODIFIER	NIF3L1	ENSBTAG00000018282	Transcript	ENSBTAT00000024331	protein_coding	-	40943	-	1	HGNC	HGNC:13390	-
2_89959081_A/G	2:89959081-89959081	C	intron_variant	rs109402330	MODIFIER	NIF3L1	ENSBTAG00000018282	Transcript	ENSBTAT00000024331	protein_coding	-	41033	-	1	HGNC	HGNC:13390	-
2_89972236_T/C	2:89972236-89972236	G	missense_variant,splice_region_variant	rs109484812	MODERATE	ORC2	ENSBTAG00000031473	Transcript	ENSBTAT00000044591	protein_coding	15/17	-	-	-1	HGNC	HGNC:8488	-
2_89999103_A/G	2:89999103-89999103	G	intron_variant	rs135635675	MODIFIER	ORC2	ENSBTAG00000031473	Transcript	ENSBTAT00000044591	protein_coding	-	40923	-	-1	HGNC	HGNC:8488	-
2_96535847_A/G	2:96535847-96535847	G	intergenic_variant	rs133846845	MODIFIER	-	-	-	-	-	-	-	-	-	-	-	-
2_96619203_T/C	2:96619203-96619203	G	intergenic_variant	rs133639761	MODIFIER	-	-	-	-	-	-	-	-	-	-	-	-
2_96647180_A/G	2:96647180-96647180	G	intergenic_variant	rs109480695	MODIFIER	-	-	-	-	-	-	-	-	-	-	-	-
2_96683621_A/C	2:96683621-96683621	G	intron_variant	rs136118758	MODIFIER	PLEKHM3	ENSBTAG00000007830	Transcript	ENSBTAT00000010299	protein_coding	-	40971	-	-1	HGNC	HGNC:34006	-
2_98678544_A/G	2:98678544-98678544	C	intergenic_variant	rs133364839	MODIFIER	-	-	-	-	-	-	-	-	-	-	-	-
2_98679365_A/G	2:98679365-98679365	C	intergenic_variant	rs41570481	MODIFIER	-	-	-	-	-	-	-	-	-	-	-	-
2_115758307_T/C	2:115758307-115758307	C	intergenic_variant	rs136614311	MODIFIER	-	-	-	-	-	-	-	-	-	-	-	-
2_118439846_T/C	2:118439846-118439846	C	upstream_gene_variant	rs136453218	MODIFIER	DNER	ENSBTAG00000016063	Transcript	ENSBTAT00000021383	protein_coding	-	-	2916	-1	HGNC	HGNC:24456	-
2_118446925_A/G	2:118446925-118446925	G	intergenic_variant	rs135487439	MODIFIER	-	-	-	-	-	-	-	-	-	-	-	-
2_118449790_T/C	2:118449790-118449790	C	intergenic_variant	rs136509631	MODIFIER	-	-	-	-	-	-	-	-	-	-	-	-
2_126007769_T/C	2:126007769-126007769	G	intron_variant	rs109397372	MODIFIER	SMPDL3B	ENSBTAG00000012997	Transcript	ENSBTAT00000017279	protein_coding	-	40914	-	-1	HGNC	HGNC:21416	-
2_126008290_A/G	2:126008290-126008290	C	intron_variant	rs110956793	MODIFIER	SMPDL3B	ENSBTAG00000012997	Transcript	ENSBTAT00000017279	protein_coding	-	40914	-	-1	HGNC	HGNC:21416	-
2_126016816_A/G	2:126016816-126016816	G	upstream_gene_variant	rs108962705	MODIFIER	SMPDL3B	ENSBTAG00000012997	Transcript	ENSBTAT00000017279	protein_coding	-	-	1440	-1	HGNC	HGNC:21416	-
2_126089341_A/G	2:126089341-126089341	C	intergenic_variant	rs109692041	MODIFIER	-	-	-	-	-	-	-	-	-	-	-	-
2_126107013_T/C	2:126107013-126107013	G	downstream_gene_variant	rs110817468	MODIFIER	PPP1R8	ENSBTAG00000003866	Transcript	ENSBTAT00000005043	protein_coding	-	-	4718	-1	HGNC	HGNC:9296	-
2_126107593_A/G	2:126107593-126107593	G	downstream_gene_variant	rs135035243	MODIFIER	PPP1R8	ENSBTAG00000003866	Transcript	ENSBTAT00000005043	protein_coding	-	-	4138	-1	HGNC	HGNC:9296	-
2_126110459_T/C	2:126110459-126110459	C	downstream_gene_variant	rs110015232	MODIFIER	PPP1R8	ENSBTAG00000003866	Transcript	ENSBTAT00000005043	protein_coding	-	-	1272	-1	HGNC	HGNC:9296	-
2_126159351_A/G	2:126159351-126159351	C	intron_variant	rs134563646	MODIFIER	STX12	ENSBTAG00000001192	Transcript	ENSBTAT00000001580	protein_coding	-	40915	-	-1	HGNC	HGNC:11430	-
2_129609963_A/G	2:129609963-129609963	C	intron_variant	rs134052403	MODIFIER	CNR2	ENSBTAG00000019371	Transcript	ENSBTAT00000025809	protein_coding	-	40908	-	1	HGNC	HGNC:2160	-
3_8150471_A/G	3:8150471-8150471	C	intergenic_variant	rs136340465	MODIFIER	-	-	-	-	-	-	-	-	-	-	-	-
3_8333670_A/G	3:8333670-8333670	C	downstream_gene_variant	rs135914685	MODIFIER	ADAMTS4	ENSBTAG00000013210	Transcript	ENSBTAT00000017583	protein_coding	-	-	2524	1	EntrezGene	-	-
3_19464904_T/G	3:19464904-19464904	C	intergenic_variant	rs136532620	MODIFIER	-	-	-	-	-	-	-	-	-	-	-	-
3_19837366_A/C	3:19837366-19837366	C	intron_variant	rs110485812	MODIFIER	CERS2	ENSBTAG00000000099	Transcript	ENSBTAT00000000109	protein_coding	-	40917	-	1	HGNC	HGNC:14076	-
3_19850437_A/G	3:19850437-19850437	C	intron_variant	rs110325612	MODIFIER	SETDB1	ENSBTAG00000000098	Transcript	ENSBTAT00000000107	protein_coding	-	14/21	-	-1	HGNC	HGNC:10761	-
3_19881018_T/C	3:19881018-19881018	C	intergenic_variant	rs109911066	MODIFIER	-	-	-	-	-	-	-	-	-	-	-	-
3_30373844_A/G	3:30373844-30373844	G	intron_variant	rs109445192	MODIFIER	LRIG2	ENSBTAG00000008525	Transcript	ENSBTAT00000011238	protein_coding	-	41229	-	-1	HGNC	HGNC:20889	-
3_30458367_T/G	3:30458367-30458367	C	intergenic_variant	rs110971718	MODIFIER	-	-	-	-	-	-	-	-	-	-	-	-
3_30494099_A/G	3:30494099-30494099	C	intergenic_variant	rs110869360	MODIFIER	-	-	-	-	-	-	-	-	-	-	-	-
3_86396689_A/G	3:86396689-86396689	C	intron_variant	rs135590739	MODIFIER	-	ENSBTAG00000038085	Transcript	ENSBTAT00000051914	protein_coding	-	40915	-	1	-	-	-
3_86402171_T/G	3:86402171-86402171	C	intron_variant	rs134999544	MODIFIER	-	ENSBTAG00000038085	Transcript	ENSBTAT00000051914	protein_coding	-	40915	-	1	-	-	-
3_86402171_T/G	3:86402171-86402171	C	upstream_gene_variant	rs134999544	MODIFIER	-	ENSBTAG00000038085	Transcript	ENSBTAT00000056737	protein_coding	-	-	2140	1	-	-	-
3_86412080_T/C	3:86412080-86412080	C	intron_variant	rs133812842	MODIFIER	-	ENSBTAG00000038085	Transcript	ENSBTAT00000051914	protein_coding	-	41036	-	1	-	-	-
3_86412080_T/C	3:86412080-86412080	C	intron_variant	rs133812842	MODIFIER	-	ENSBTAG00000038085	Transcript	ENSBTAT00000056737	protein_coding	-	41005	-	1	-	-	-
3_86412945_A/G	3:86412945-86412945	G	intron_variant	rs137405943	MODIFIER	-	ENSBTAG00000038085	Transcript	ENSBTAT00000051914	protein_coding	-	41036	-	1	-	-	-
3_86412945_A/G	3:86412945-86412945	G	intron_variant	rs137405943	MODIFIER	-	ENSBTAG00000038085	Transcript	ENSBTAT00000056737	protein_coding	-	41005	-	1	-	-	-
3_86415235_T/C	3:86415235-86415235	C	intron_variant	rs132693648	MODIFIER	-	ENSBTAG00000038085	Transcript	ENSBTAT00000051914	protein_coding	-	41067	-	1	-	-	-
3_86415235_T/C	3:86415235-86415235	C	intron_variant	rs132693648	MODIFIER	-	ENSBTAG00000038085	Transcript	ENSBTAT00000056737	protein_coding	-	41035	-	1	-	-	-
3_86419053_A/G	3:86419053-86419053	C	intron_variant	rs137007956	MODIFIER	-	ENSBTAG00000038085	Transcript	ENSBTAT00000051914	protein_coding	-	41067	-	1	-	-	-
3_86419053_A/G	3:86419053-86419053	C	intron_variant	rs137007956	MODIFIER	-	ENSBTAG00000038085	Transcript	ENSBTAT00000056737	protein_coding	-	41035	-	1	-	-	-
3_86419709_T/C	3:86419709-86419709	G	intron_variant	rs136009974	MODIFIER	-	ENSBTAG00000038085	Transcript	ENSBTAT00000051914	protein_coding	-	41067	-	1	-	-	-
3_86419709_T/C	3:86419709-86419709	G	intron_variant	rs136009974	MODIFIER	-	ENSBTAG00000038085	Transcript	ENSBTAT00000056737	protein_coding	-	41035	-	1	-	-	-
3_86420500_A/G	3:86420500-86420500	C	intron_variant	rs132981003	MODIFIER	-	ENSBTAG00000038085	Transcript	ENSBTAT00000051914	protein_coding	-	41067	-	1	-	-	-
3_86420500_A/G	3:86420500-86420500	C	intron_variant	rs132981003	MODIFIER	-	ENSBTAG00000038085	Transcript	ENSBTAT00000056737	protein_coding	-	41035	-	1	-	-	-
3_86421190_T/C	3:86421190-86421190	C	intron_variant	rs134626921	MODIFIER	-	ENSBTAG00000038085	Transcript	ENSBTAT00000051914	protein_coding	-	41097	-	1	-	-	-
3_86421190_T/C	3:86421190-86421190	C	intron_variant	rs134626921	MODIFIER	-	ENSBTAG00000038085	Transcript	ENSBTAT00000056737	protein_coding	-	41066	-	1	-	-	-
3_86421673_A/G	3:86421673-86421673	G	intron_variant	rs136166525	MODIFIER	-	ENSBTAG00000038085	Transcript	ENSBTAT00000051914	protein_coding	-	41097	-	1	-	-	-
3_86421673_A/G	3:86421673-86421673	G	intron_variant	rs136166525	MODIFIER	-	ENSBTAG00000038085	Transcript	ENSBTAT00000056737	protein_coding	-	41066	-	1	-	-	-
3_86425751_T/C	3:86425751-86425751	C	intron_variant	rs136679413	MODIFIER	-	ENSBTAG00000038085	Transcript	ENSBTAT00000051914	protein_coding	-	41097	-	1	-	-	-
3_86425751_T/C	3:86425751-86425751	C	intron_variant	rs136679413	MODIFIER	-	ENSBTAG00000038085	Transcript	ENSBTAT00000056737	protein_coding	-	41066	-	1	-	-	-
3_86427908_T/C	3:86427908-86427908	G	intron_variant	rs43089176	MODIFIER	-	ENSBTAG00000038085	Transcript	ENSBTAT00000051914	protein_coding	-	41128	-	1	-	-	-
3_86427908_T/C	3:86427908-86427908	G	intron_variant	rs43089176	MODIFIER	-	ENSBTAG00000038085	Transcript	ENSBTAT00000056737	protein_coding	-	41096	-	1	-	-	-
3_86429051_A/G	3:86429051-86429051	C	intron_variant	rs137585908	MODIFIER	-	ENSBTAG00000038085	Transcript	ENSBTAT00000051914	protein_coding	-	41128	-	1	-	-	-
3_86429051_A/G	3:86429051-86429051	C	intron_variant	rs137585908	MODIFIER	-	ENSBTAG00000038085	Transcript	ENSBTAT00000056737	protein_coding	-	41096	-	1	-	-	-
3_86434763_T/C	3:86434763-86434763	G	downstream_gene_variant	rs134512949	MODIFIER	-	ENSBTAG00000038085	Transcript	ENSBTAT00000051914	protein_coding	-	-	1378	1	-	-	-
3_86434763_T/C	3:86434763-86434763	G	downstream_gene_variant	rs134512949	MODIFIER	-	ENSBTAG00000038085	Transcript	ENSBTAT00000056737	protein_coding	-	-	1049	1	-	-	-
3_86449467_T/C	3:86449467-86449467	C	intergenic_variant	rs134652313	MODIFIER	-	-	-	-	-	-	-	-	-	-	-	-
3_86453404_T/C	3:86453404-86453404	C	intergenic_variant	rs135721698	MODIFIER	-	-	-	-	-	-	-	-	-	-	-	-
3_86458202_A/G	3:86458202-86458202	C	intergenic_variant	rs137013544	MODIFIER	-	-	-	-	-	-	-	-	-	-	-	-
3_86463922_A/C	3:86463922-86463922	G	intergenic_variant	rs43352710	MODIFIER	-	-	-	-	-	-	-	-	-	-	-	-
3_86467404_A/G	3:86467404-86467404	C	intergenic_variant	rs43352716	MODIFIER	-	-	-	-	-	-	-	-	-	-	-	-
3_86476405_T/C	3:86476405-86476405	G	intergenic_variant	rs133145210	MODIFIER	-	-	-	-	-	-	-	-	-	-	-	-
3_86520708_T/G	3:86520708-86520708	G	downstream_gene_variant	rs135844223	MODIFIER	-	ENSBTAG00000000258	Transcript	ENSBTAT00000013230	protein_coding	-	-	1003	1	-	-	-
3_99915224_T/C	3:99915224-99915224	C	upstream_gene_variant	rs135374316	MODIFIER	-	ENSBTAG00000013481	Transcript	ENSBTAT00000000280	protein_coding	-	-	3204	1	-	-	-
3_99915224_T/C	3:99915224-99915224	C	upstream_gene_variant	rs135374316	MODIFIER	-	ENSBTAG00000013481	Transcript	ENSBTAT00000017936	protein_coding	-	-	3204	1	-	-	-
3_99919665_T/C	3:99919665-99919665	C	intron_variant	rs109133471	MODIFIER	-	ENSBTAG00000013481	Transcript	ENSBTAT00000000280	protein_coding	-	40920	-	1	-	-	-
3_99919665_T/C	3:99919665-99919665	C	intron_variant	rs109133471	MODIFIER	-	ENSBTAG00000013481	Transcript	ENSBTAT00000017936	protein_coding	-	40922	-	1	-	-	-
3_99941168_A/G	3:99941168-99941168	C	intron_variant	rs110365597	MODIFIER	CYP4B1	ENSBTAG00000011976	Transcript	ENSBTAT00000015892	protein_coding	-	41100	-	-1	HGNC	HGNC:2644	-
3_102618067_A/G	3:102618067-102618067	G	intergenic_variant	rs109146298	MODIFIER	-	-	-	-	-	-	-	-	-	-	-	-
3_106218966_A/G	3:106218966-106218966	C	intron_variant	rs137339868	MODIFIER	ZNF684	ENSBTAG00000000533	Transcript	ENSBTAT00000000691	protein_coding	-	40971	-	-1	HGNC	HGNC:28418	-
3_113041262_A/C	3:113041262-113041262	C	intron_variant	rs41577294	MODIFIER	EFHD1	ENSBTAG00000014596	Transcript	ENSBTAT00000019429	protein_coding	-	40970	-	1	HGNC	HGNC:29556	-
3_117428782_A/G	3:117428782-117428782	G	intron_variant	rs43371090	MODIFIER	COL6A3	ENSBTAG00000030190	Transcript	ENSBTAT00000018479	protein_coding	-	38/44	-	-1	HGNC	HGNC:2213	-
3_117549230_A/C	3:117549230-117549230	G	intergenic_variant	rs43372742	MODIFIER	-	-	-	-	-	-	-	-	-	-	-	-
3_117552667_T/C	3:117552667-117552667	C	intergenic_variant	rs137779138	MODIFIER	-	-	-	-	-	-	-	-	-	-	-	-
4_19389880_T/C	4:19389880-19389880	G	intergenic_variant	rs133833717	MODIFIER	-	-	-	-	-	-	-	-	-	-	-	-
4_78274962_T/G	4:78274962-78274962	G	intron_variant	rs110865855	MODIFIER	HECW1	ENSBTAG00000021216	Transcript	ENSBTAT00000028268	protein_coding	-	21/26	-	-1	HGNC	HGNC:22195	-
4_78283587_T/C	4:78283587-78283587	C	intron_variant	rs135965813	MODIFIER	HECW1	ENSBTAG00000021216	Transcript	ENSBTAT00000028268	protein_coding	-	20/26	-	-1	HGNC	HGNC:22195	-
4_78305693_A/G	4:78305693-78305693	C	intron_variant	rs137184157	MODIFIER	HECW1	ENSBTAG00000021216	Transcript	ENSBTAT00000028268	protein_coding	-	14/26	-	-1	HGNC	HGNC:22195	-
4_78326048_A/G	4:78326048-78326048	G	intron_variant	rs136081118	MODIFIER	HECW1	ENSBTAG00000021216	Transcript	ENSBTAT00000028268	protein_coding	-	41207	-	-1	HGNC	HGNC:22195	-
4_78336132_A/G	4:78336132-78336132	C	intron_variant	rs134271054	MODIFIER	HECW1	ENSBTAG00000021216	Transcript	ENSBTAT00000028268	protein_coding	-	41177	-	-1	HGNC	HGNC:22195	-
4_87354634_T/C	4:87354634-87354634	C	intron_variant	rs136849238	MODIFIER	AASS	ENSBTAG00000012128	Transcript	ENSBTAT00000016090	protein_coding	-	41237	-	-1	EntrezGene	-	-
4_108339880_A/G	4:108339880-108339880	G	intergenic_variant	rs136178479	MODIFIER	-	-	-	-	-	-	-	-	-	-	-	-
5_29960091_T/C	5:29960091-29960091	C	upstream_gene_variant	rs134535828	MODIFIER	COX14	ENSBTAG00000000808	Transcript	ENSBTAT00000001069	protein_coding	-	-	3709	-1	HGNC	HGNC:28216	-
5_29960091_T/C	5:29960091-29960091	C	missense_variant	rs134535828	MODERATE	GPD1	ENSBTAG00000016296	Transcript	ENSBTAT00000021683	protein_coding	41097	-	-	-1	HGNC	HGNC:4455	tolerated(0.48)
5_29971120_A/G	5:29971120-29971120	G	intron_variant	rs110280513	MODIFIER	SMARCD1	ENSBTAG00000037935	Transcript	ENSBTAT00000001284	protein_coding	-	41193	-	-1	HGNC	HGNC:11106	-
5_36585998_A/G	5:36585998-36585998	G	intron_variant	rs133131490	MODIFIER	TMEM117	ENSBTAG00000032148	Transcript	ENSBTAT00000045612	protein_coding	-	40974	-	-1	EntrezGene	-	-
5_42461466_T/G	5:42461466-42461466	C	intron_variant	rs110087326	MODIFIER	CPNE8	ENSBTAG00000020914	Transcript	ENSBTAT00000027861	protein_coding	-	40926	-	1	HGNC	HGNC:23498	-
5_42980325_T/C	5:42980325-42980325	G	intron_variant	rs133448534	MODIFIER	PTPRR	ENSBTAG00000015311	Transcript	ENSBTAT00000020359	protein_coding	-	40951	-	1	HGNC	HGNC:9680	-
5_43038441_A/C	5:43038441-43038441	G	intron_variant	rs136266029	MODIFIER	PTPRR	ENSBTAG00000015311	Transcript	ENSBTAT00000020359	protein_coding	-	41072	-	1	HGNC	HGNC:9680	-
5_43066392_A/G	5:43066392-43066392	C	intron_variant	rs133684538	MODIFIER	PTPRR	ENSBTAG00000015311	Transcript	ENSBTAT00000020359	protein_coding	-	41133	-	1	HGNC	HGNC:9680	-
5_43068991_A/G	5:43068991-43068991	G	intron_variant	rs137521758	MODIFIER	PTPRR	ENSBTAG00000015311	Transcript	ENSBTAT00000020359	protein_coding	-	41133	-	1	HGNC	HGNC:9680	-
5_43071636_T/C	5:43071636-43071636	G	intron_variant	rs136234289	MODIFIER	PTPRR	ENSBTAG00000015311	Transcript	ENSBTAT00000020359	protein_coding	-	41194	-	1	HGNC	HGNC:9680	-
5_43072420_T/C	5:43072420-43072420	G	intron_variant	rs136960984	MODIFIER	PTPRR	ENSBTAG00000015311	Transcript	ENSBTAT00000020359	protein_coding	-	41194	-	1	HGNC	HGNC:9680	-
5_44280852_T/C	5:44280852-44280852	G	intergenic_variant	rs110148774	MODIFIER	-	-	-	-	-	-	-	-	-	-	-	-
5_44288844_T/G	5:44288844-44288844	C	intergenic_variant	rs110276446	MODIFIER	-	-	-	-	-	-	-	-	-	-	-	-
5_44602066_A/G	5:44602066-44602066	G	intron_variant	rs133473528	MODIFIER	-	ENSBTAG00000046511	Transcript	ENSBTAT00000004235	protein_coding	-	40941	-	-1	-	-	-
5_44753679_T/C	5:44753679-44753679	C	intergenic_variant	rs108961050	MODIFIER	-	-	-	-	-	-	-	-	-	-	-	-
5_44760536_T/C	5:44760536-44760536	C	downstream_gene_variant	rs110469991	MODIFIER	CPSF6	ENSBTAG00000007323	Transcript	ENSBTAT00000050636	protein_coding	-	-	4925	-1	HGNC	HGNC:13871	-
5_44764576_A/C	5:44764576-44764576	G	downstream_gene_variant	rs134131768	MODIFIER	CPSF6	ENSBTAG00000007323	Transcript	ENSBTAT00000050636	protein_coding	-	-	885	-1	HGNC	HGNC:13871	-
5_44770671_T/C	5:44770671-44770671	G	intron_variant	rs110081383	MODIFIER	CPSF6	ENSBTAG00000007323	Transcript	ENSBTAT00000050636	protein_coding	-	41160	-	-1	HGNC	HGNC:13871	-
5_44780885_A/G	5:44780885-44780885	C	intron_variant	rs110950650	MODIFIER	CPSF6	ENSBTAG00000007323	Transcript	ENSBTAT00000050636	protein_coding	-	40976	-	-1	HGNC	HGNC:13871	-
5_44788940_T/C	5:44788940-44788940	C	intron_variant	rs134369753	MODIFIER	CPSF6	ENSBTAG00000007323	Transcript	ENSBTAT00000050636	protein_coding	-	40916	-	-1	HGNC	HGNC:13871	-
5_44789832_A/G	5:44789832-44789832	G	intron_variant	rs109254879	MODIFIER	CPSF6	ENSBTAG00000007323	Transcript	ENSBTAT00000050636	protein_coding	-	40916	-	-1	HGNC	HGNC:13871	-
5_44795406_T/G	5:44795406-44795406	C	upstream_gene_variant	rs41614300	MODIFIER	CPSF6	ENSBTAG00000007323	Transcript	ENSBTAT00000050636	protein_coding	-	-	1921	-1	HGNC	HGNC:13871	-
5_44798740_T/C	5:44798740-44798740	G	intergenic_variant	rs137547276	MODIFIER	-	-	-	-	-	-	-	-	-	-	-	-
5_44818361_T/C	5:44818361-44818361	C	intergenic_variant	rs135926306	MODIFIER	-	-	-	-	-	-	-	-	-	-	-	-
5_44824532_T/C	5:44824532-44824532	C	intergenic_variant	rs134455590	MODIFIER	-	-	-	-	-	-	-	-	-	-	-	-
5_44827092_T/G	5:44827092-44827092	C	intergenic_variant	rs136110641	MODIFIER	-	-	-	-	-	-	-	-	-	-	-	-
5_44832735_T/G	5:44832735-44832735	G	intergenic_variant	rs136973791	MODIFIER	-	-	-	-	-	-	-	-	-	-	-	-
5_44834674_T/C	5:44834674-44834674	G	intergenic_variant	rs136576182	MODIFIER	-	-	-	-	-	-	-	-	-	-	-	-
5_44842459_A/G	5:44842459-44842459	G	intergenic_variant	rs109897852	MODIFIER	-	-	-	-	-	-	-	-	-	-	-	-
5_44844587_A/G	5:44844587-44844587	G	intergenic_variant	rs137143591	MODIFIER	-	-	-	-	-	-	-	-	-	-	-	-
5_44848118_A/G	5:44848118-44848118	G	intergenic_variant	rs110183863	MODIFIER	-	-	-	-	-	-	-	-	-	-	-	-
5_44848677_T/C	5:44848677-44848677	G	intergenic_variant	rs136746798	MODIFIER	-	-	-	-	-	-	-	-	-	-	-	-
5_44849586_A/G	5:44849586-44849586	C	intergenic_variant	rs109751806	MODIFIER	-	-	-	-	-	-	-	-	-	-	-	-
5_44851029_A/C	5:44851029-44851029	C	intergenic_variant	rs110926227	MODIFIER	-	-	-	-	-	-	-	-	-	-	-	-
5_44851610_A/G	5:44851610-44851610	C	intergenic_variant	rs110714144	MODIFIER	-	-	-	-	-	-	-	-	-	-	-	-
5_44852260_A/G	5:44852260-44852260	C	intergenic_variant	rs109643200	MODIFIER	-	-	-	-	-	-	-	-	-	-	-	-
5_44853575_T/G	5:44853575-44853575	G	intergenic_variant	rs134622788	MODIFIER	-	-	-	-	-	-	-	-	-	-	-	-
5_44854920_A/G	5:44854920-44854920	G	intergenic_variant	rs135767961	MODIFIER	-	-	-	-	-	-	-	-	-	-	-	-
5_44855598_T/C	5:44855598-44855598	C	intergenic_variant	rs133962684	MODIFIER	-	-	-	-	-	-	-	-	-	-	-	-
5_44856216_A/G	5:44856216-44856216	C	intergenic_variant	rs110019529	MODIFIER	-	-	-	-	-	-	-	-	-	-	-	-
5_44862907_T/C	5:44862907-44862907	C	intergenic_variant	rs136921139	MODIFIER	-	-	-	-	-	-	-	-	-	-	-	-
5_44906841_T/G	5:44906841-44906841	C	intergenic_variant	rs109321297	MODIFIER	-	-	-	-	-	-	-	-	-	-	-	-
5_45015319_T/C	5:45015319-45015319	G	intergenic_variant	rs136692529	MODIFIER	-	-	-	-	-	-	-	-	-	-	-	-
5_45384721_T/C	5:45384721-45384721	G	intron_variant	rs134366426	MODIFIER	RAP1B	ENSBTAG00000008967	Transcript	ENSBTAT00000011803	protein_coding	-	40914	-	-1	HGNC	HGNC:9857	-
5_45386660_T/C	5:45386660-45386660	C	intron_variant	rs109273768	MODIFIER	RAP1B	ENSBTAG00000008967	Transcript	ENSBTAT00000011803	protein_coding	-	40914	-	-1	HGNC	HGNC:9857	-
5_45387612_T/G	5:45387612-45387612	G	intron_variant	rs109024096	MODIFIER	RAP1B	ENSBTAG00000008967	Transcript	ENSBTAT00000011803	protein_coding	-	40914	-	-1	HGNC	HGNC:9857	-
5_45390164_A/G	5:45390164-45390164	C	intron_variant	rs110798702	MODIFIER	RAP1B	ENSBTAG00000008967	Transcript	ENSBTAT00000011803	protein_coding	-	40914	-	-1	HGNC	HGNC:9857	-
5_47410846_A/G	5:47410846-47410846	C	intergenic_variant	rs133193008	MODIFIER	-	-	-	-	-	-	-	-	-	-	-	-
5_47416597_A/G	5:47416597-47416597	G	intergenic_variant	rs134672542	MODIFIER	-	-	-	-	-	-	-	-	-	-	-	-
5_47436650_A/G	5:47436650-47436650	C	intergenic_variant	rs132642176	MODIFIER	-	-	-	-	-	-	-	-	-	-	-	-
5_47446929_T/C	5:47446929-47446929	G	intergenic_variant	rs136658456	MODIFIER	-	-	-	-	-	-	-	-	-	-	-	-
5_47456260_T/C	5:47456260-47456260	C	intergenic_variant	rs134098781	MODIFIER	-	-	-	-	-	-	-	-	-	-	-	-
5_47467930_T/C	5:47467930-47467930	G	intergenic_variant	rs133343413	MODIFIER	-	-	-	-	-	-	-	-	-	-	-	-
5_47486763_T/C	5:47486763-47486763	G	intergenic_variant	rs136100957	MODIFIER	-	-	-	-	-	-	-	-	-	-	-	-
5_47505003_T/C	5:47505003-47505003	C	intergenic_variant	rs132642632	MODIFIER	-	-	-	-	-	-	-	-	-	-	-	-
5_47509091_A/C	5:47509091-47509091	C	intergenic_variant	rs134108072	MODIFIER	-	-	-	-	-	-	-	-	-	-	-	-
5_50557306_A/C	5:50557306-50557306	C	intergenic_variant	rs110030060	MODIFIER	-	-	-	-	-	-	-	-	-	-	-	-
5_57508578_T/C	5:57508578-57508578	G	missense_variant	rs134926764	MODERATE	ESYT1	ENSBTAG00000009543	Transcript	ENSBTAT00000044160	protein_coding	24/31	-	-	-1	HGNC	HGNC:29534	-
5_57528378_T/G	5:57528378-57528378	G	upstream_gene_variant	rs109963724	MODIFIER	ZC3H10	ENSBTAG00000009542	Transcript	ENSBTAT00000012550	protein_coding	-	-	982	-1	HGNC	HGNC:25893	-
5_57528378_T/G	5:57528378-57528378	G	downstream_gene_variant	rs109963724	MODIFIER	PA2G4	ENSBTAG00000010451	Transcript	ENSBTAT00000013796	protein_coding	-	-	3867	-1	HGNC	HGNC:8550	-
5_57596067_A/G	5:57596067-57596067	C	intergenic_variant	rs137742191	MODIFIER	-	-	-	-	-	-	-	-	-	-	-	-
5_57683635_T/C	5:57683635-57683635	C	intron_variant	rs136489217	MODIFIER	DGKA	ENSBTAG00000004018	Transcript	ENSBTAT00000038186	protein_coding	-	17/23	-	-1	HGNC	HGNC:2849	-
5_57693855_A/G	5:57693855-57693855	G	intron_variant	rs132803695	MODIFIER	DGKA	ENSBTAG00000004018	Transcript	ENSBTAT00000038186	protein_coding	-	40990	-	-1	HGNC	HGNC:2849	-
5_57700755_T/C	5:57700755-57700755	G	upstream_gene_variant	rs137489060	MODIFIER	DGKA	ENSBTAG00000004018	Transcript	ENSBTAT00000038186	protein_coding	-	-	1140	-1	HGNC	HGNC:2849	-
5_57700755_T/C	5:57700755-57700755	G	upstream_gene_variant	rs137489060	MODIFIER	PYM1	ENSBTAG00000031146	Transcript	ENSBTAT00000044075	protein_coding	-	-	2792	1	HGNC	HGNC:30258	-
5_57710890_A/G	5:57710890-57710890	C	intron_variant	rs137073278	MODIFIER	PYM1	ENSBTAG00000031146	Transcript	ENSBTAT00000044075	protein_coding	-	40909	-	1	HGNC	HGNC:30258	-
5_57729851_T/G	5:57729851-57729851	C	intergenic_variant	rs135368690	MODIFIER	-	-	-	-	-	-	-	-	-	-	-	-
5_57736703_T/C	5:57736703-57736703	C	intergenic_variant	rs133170163	MODIFIER	-	-	-	-	-	-	-	-	-	-	-	-
5_57741701_T/C	5:57741701-57741701	C	intergenic_variant	rs134681832	MODIFIER	-	-	-	-	-	-	-	-	-	-	-	-
5_57760888_A/G	5:57760888-57760888	G	intron_variant	rs134014687	MODIFIER	-	ENSBTAG00000009049	Transcript	ENSBTAT00000011922	protein_coding	-	40942	-	-1	-	-	-
5_57760888_A/G	5:57760888-57760888	G	downstream_gene_variant	rs134014687	MODIFIER	MMP19	ENSBTAG00000009051	Transcript	ENSBTAT00000011924	protein_coding	-	-	3273	1	HGNC	HGNC:7165	-
5_57760888_A/G	5:57760888-57760888	G	upstream_gene_variant	rs134014687	MODIFIER	-	ENSBTAG00000020664	Transcript	ENSBTAT00000027541	protein_coding	-	-	2852	1	-	-	-
5_57930050_A/G	5:57930050-57930050	C	upstream_gene_variant	rs109146487	MODIFIER	-	ENSBTAG00000006605	Transcript	ENSBTAT00000052480	protein_coding	-	-	4860	1	-	-	-
5_57946952_A/G	5:57946952-57946952	G	intergenic_variant	rs134496327	MODIFIER	-	-	-	-	-	-	-	-	-	-	-	-
5_63310331_T/G	5:63310331-63310331	G	intron_variant	rs110983440	MODIFIER	-	ENSBTAG00000030994	Transcript	ENSBTAT00000043868	protein_coding	-	40977	-	-1	-	-	-
5_63310331_T/G	5:63310331-63310331	G	intron_variant	rs110983440	MODIFIER	-	ENSBTAG00000030994	Transcript	ENSBTAT00000056361	protein_coding	-	41040	-	-1	-	-	-
5_66185344_A/G	5:66185344-66185344	C	intron_variant	rs133451333	MODIFIER	-	ENSBTAG00000000021	Transcript	ENSBTAT00000000022	protein_coding	-	41065	-	-1	-	-	-
5_68722963_T/C	5:68722963-68722963	C	intron_variant	rs134098809	MODIFIER	SLC41A2	ENSBTAG00000021875	Transcript	ENSBTAT00000029162	protein_coding	-	41160	-	-1	HGNC	HGNC:31045	-
5_68725930_T/G	5:68725930-68725930	G	intron_variant	rs135932346	MODIFIER	SLC41A2	ENSBTAG00000021875	Transcript	ENSBTAT00000029162	protein_coding	-	41160	-	-1	HGNC	HGNC:31045	-
5_68743112_T/C	5:68743112-68743112	C	intron_variant	rs110118407	MODIFIER	SLC41A2	ENSBTAG00000021875	Transcript	ENSBTAT00000029162	protein_coding	-	41037	-	-1	HGNC	HGNC:31045	-
5_68758113_A/G	5:68758113-68758113	C	intron_variant	rs136335158	MODIFIER	SLC41A2	ENSBTAG00000021875	Transcript	ENSBTAT00000029162	protein_coding	-	41007	-	-1	HGNC	HGNC:31045	-
5_68782158_T/C	5:68782158-68782158	G	intron_variant	rs110534162	MODIFIER	SLC41A2	ENSBTAG00000021875	Transcript	ENSBTAT00000029162	protein_coding	-	40947	-	-1	HGNC	HGNC:31045	-
5_68796970_A/G	5:68796970-68796970	G	intron_variant	rs133671478	MODIFIER	SLC41A2	ENSBTAG00000021875	Transcript	ENSBTAT00000029162	protein_coding	-	40916	-	-1	HGNC	HGNC:31045	-
5_68860830_A/G	5:68860830-68860830	C	intergenic_variant	rs110753071	MODIFIER	-	-	-	-	-	-	-	-	-	-	-	-
5_68862264_T/C	5:68862264-68862264	G	upstream_gene_variant	rs109267145	MODIFIER	C12orf45	ENSBTAG00000021196	Transcript	ENSBTAT00000028244	protein_coding	-	-	4460	1	HGNC	HGNC:28628	-
5_68865545_A/G	5:68865545-68865545	C	upstream_gene_variant	rs110531656	MODIFIER	C12orf45	ENSBTAG00000021196	Transcript	ENSBTAT00000028244	protein_coding	-	-	1179	1	HGNC	HGNC:28628	-
5_68910956_A/C	5:68910956-68910956	G	intron_variant	rs110691693	MODIFIER	ALDH1L2	ENSBTAG00000006326	Transcript	ENSBTAT00000008298	protein_coding	-	41172	-	-1	HGNC	HGNC:26777	-
5_68926488_A/C	5:68926488-68926488	G	synonymous_variant	rs135241064	LOW	ALDH1L2	ENSBTAG00000006326	Transcript	ENSBTAT00000008298	protein_coding	40960	-	-	-1	HGNC	HGNC:26777	-
5_79459120_T/C	5:79459120-79459120	C	intergenic_variant	rs41569814	MODIFIER	-	-	-	-	-	-	-	-	-	-	-	-
5_79460995_A/G	5:79460995-79460995	C	intergenic_variant	rs136915587	MODIFIER	-	-	-	-	-	-	-	-	-	-	-	-
5_82169774_T/C	5:82169774-82169774	C	intergenic_variant	rs109268584	MODIFIER	-	-	-	-	-	-	-	-	-	-	-	-
5_82286122_T/C	5:82286122-82286122	C	intergenic_variant	rs136582012	MODIFIER	-	-	-	-	-	-	-	-	-	-	-	-
5_89895825_T/C	5:89895825-89895825	C	intergenic_variant	rs136536771	MODIFIER	-	-	-	-	-	-	-	-	-	-	-	-
5_106987104_A/G	5:106987104-106987104	C	intron_variant	rs109440794	MODIFIER	TSPAN11	ENSBTAG00000020699	Transcript	ENSBTAT00000042839	protein_coding	-	40946	-	1	HGNC	HGNC:30795	-
5_113214263_T/C	5:113214263-113214263	C	intron_variant	rs135231591,rs523531369	MODIFIER	DESI1	ENSBTAG00000047942	Transcript	ENSBTAT00000063207	protein_coding	-	40943	-	-1	HGNC	HGNC:24577	-
5_113224510_T/C	5:113224510-113224510	G	upstream_gene_variant	rs135925871	MODIFIER	XRCC6	ENSBTAG00000006103	Transcript	ENSBTAT00000008020	protein_coding	-	-	3654	1	HGNC	HGNC:4055	-
5_113224510_T/C	5:113224510-113224510	G	intron_variant	rs135925871	MODIFIER	DESI1	ENSBTAG00000047942	Transcript	ENSBTAT00000063207	protein_coding	-	40912	-	-1	HGNC	HGNC:24577	-
5_113226952_A/G	5:113226952-113226952	C	upstream_gene_variant	rs479548238	MODIFIER	XRCC6	ENSBTAG00000006103	Transcript	ENSBTAT00000008020	protein_coding	-	-	1212	1	HGNC	HGNC:4055	-
5_113226952_A/G	5:113226952-113226952	C	intron_variant	rs479548238	MODIFIER	DESI1	ENSBTAG00000047942	Transcript	ENSBTAT00000063207	protein_coding	-	40912	-	-1	HGNC	HGNC:24577	-
5_113583479_T/C	5:113583479-113583479	C	intron_variant	rs134169685	MODIFIER	NDUFA6	ENSBTAG00000009509	Transcript	ENSBTAT00000012512	protein_coding	-	40909	-	-1	HGNC	HGNC:7690	-
6_20208362_A/G	6:20208362-20208362	G	missense_variant	rs135915623	MODERATE	TBCK	ENSBTAG00000004227	Transcript	ENSBTAT00000005539	protein_coding	41207	-	-	1	HGNC	HGNC:28261	tolerated(0.49)
6_20214918_A/G	6:20214918-20214918	G	intron_variant	rs134603632	MODIFIER	TBCK	ENSBTAG00000004227	Transcript	ENSBTAT00000005539	protein_coding	-	41267	-	1	HGNC	HGNC:28261	-
6_20219333_A/C	6:20219333-20219333	G	intron_variant	rs110906009	MODIFIER	TBCK	ENSBTAG00000004227	Transcript	ENSBTAT00000005539	protein_coding	-	15/25	-	1	HGNC	HGNC:28261	-
6_94482224_A/G	6:94482224-94482224	C	intergenic_variant	rs135570883	MODIFIER	-	-	-	-	-	-	-	-	-	-	-	-
6_104240565_T/G	6:104240565-104240565	G	intergenic_variant	rs43486035	MODIFIER	-	-	-	-	-	-	-	-	-	-	-	-
6_107416040_T/C	6:107416040-107416040	C	downstream_gene_variant	rs132960410	MODIFIER	ZBTB49	ENSBTAG00000014680	Transcript	ENSBTAT00000030945	protein_coding	-	-	898	-1	HGNC	HGNC:19883	-
6_107417481_T/C	6:107417481-107417481	G	synonymous_variant	rs137178377	LOW	ZBTB49	ENSBTAG00000014680	Transcript	ENSBTAT00000030945	protein_coding	41128	-	-	-1	HGNC	HGNC:19883	-
6_107421027_A/G	6:107421027-107421027	G	intron_variant	rs109719372	MODIFIER	ZBTB49	ENSBTAG00000014680	Transcript	ENSBTAT00000030945	protein_coding	-	41096	-	-1	HGNC	HGNC:19883	-
6_107421814_T/C	6:107421814-107421814	G	intron_variant	rs111010233	MODIFIER	ZBTB49	ENSBTAG00000014680	Transcript	ENSBTAT00000030945	protein_coding	-	41035	-	-1	HGNC	HGNC:19883	-
6_107482728_T/C	6:107482728-107482728	C	intron_variant	rs110693034	MODIFIER	TMEM128	ENSBTAG00000003652	Transcript	ENSBTAT00000004760	protein_coding	-	40942	-	1	HGNC	HGNC:28201	-
6_115929664_A/G	6:115929664-115929664	C	intergenic_variant	rs134335419	MODIFIER	-	-	-	-	-	-	-	-	-	-	-	-
6_115992404_T/C	6:115992404-115992404	G	intron_variant	rs133272768	MODIFIER	PROM1	ENSBTAG00000013736	Transcript	ENSBTAT00000018252	protein_coding	-	18/24	-	-1	HGNC	HGNC:9454	-
6_116020439_A/G	6:116020439-116020439	G	intron_variant	rs110168721	MODIFIER	PROM1	ENSBTAG00000013736	Transcript	ENSBTAT00000018252	protein_coding	-	41205	-	-1	HGNC	HGNC:9454	-
6_116020439_A/G	6:116020439-116020439	G	upstream_gene_variant	rs110168721	MODIFIER	U6	ENSBTAG00000043785	Transcript	ENSBTAT00000060777	snRNA	-	-	3825	-1	RFAM	-	-
6_116073339_A/G	6:116073339-116073339	G	intron_variant	rs109959843	MODIFIER	PROM1	ENSBTAG00000013736	Transcript	ENSBTAT00000018252	protein_coding	-	40931	-	-1	HGNC	HGNC:9454	-
7_4085587_T/C	7:4085587-4085587	C	intergenic_variant	rs134089932	MODIFIER	-	-	-	-	-	-	-	-	-	-	-	-
7_5075288_A/C	7:5075288-5075288	C	intergenic_variant	rs110895828	MODIFIER	-	-	-	-	-	-	-	-	-	-	-	-
7_6132013_A/G	7:6132013-6132013	C	synonymous_variant	rs110465096	LOW	SIN3B	ENSBTAG00000009330	Transcript	ENSBTAT00000036414	protein_coding	41142	-	-	-1	HGNC	HGNC:19354	-
7_8340803_A/G	7:8340803-8340803	G	intergenic_variant	rs109129531	MODIFIER	-	-	-	-	-	-	-	-	-	-	-	-
7_8352508_A/G	7:8352508-8352508	G	intergenic_variant	rs136596377	MODIFIER	-	-	-	-	-	-	-	-	-	-	-	-
7_8359933_A/G	7:8359933-8359933	C	intergenic_variant	rs134233560	MODIFIER	-	-	-	-	-	-	-	-	-	-	-	-
7_8373581_T/C	7:8373581-8373581	G	intergenic_variant	rs132740984	MODIFIER	-	-	-	-	-	-	-	-	-	-	-	-
7_8471277_A/G	7:8471277-8471277	C	intron_variant	rs110638711	MODIFIER	-	ENSBTAG00000038549	Transcript	ENSBTAT00000036364	protein_coding	-	41131	-	-1	-	-	-
7_8489113_A/G	7:8489113-8489113	G	intron_variant	rs133748094	MODIFIER	-	ENSBTAG00000038549	Transcript	ENSBTAT00000036364	protein_coding	-	40918	-	-1	-	-	-
7_8491850_T/C	7:8491850-8491850	G	upstream_gene_variant	rs110440837	MODIFIER	-	ENSBTAG00000038549	Transcript	ENSBTAT00000036364	protein_coding	-	-	1181	-1	-	-	-
7_8504841_A/G	7:8504841-8504841	C	upstream_gene_variant	rs136646730	MODIFIER	-	ENSBTAG00000039319	Transcript	ENSBTAT00000036382	protein_coding	-	-	3632	1	-	-	-
7_8517286_A/G	7:8517286-8517286	C	intron_variant	rs136379412	MODIFIER	-	ENSBTAG00000039319	Transcript	ENSBTAT00000036382	protein_coding	-	41070	-	1	-	-	-
7_12903954_T/G	7:12903954-12903954	G	intron_variant	rs133584146	MODIFIER	C19orf57	ENSBTAG00000006064	Transcript	ENSBTAT00000007968	protein_coding	-	41065	-	1	HGNC	HGNC:28153	-
7_12903954_T/G	7:12903954-12903954	G	downstream_gene_variant	rs133584146	MODIFIER	C19orf57	ENSBTAG00000006064	Transcript	ENSBTAT00000062922	protein_coding	-	-	390	1	HGNC	HGNC:28153	-
7_18754377_A/G	7:18754377-18754377	C	intergenic_variant	rs137382335	MODIFIER	-	-	-	-	-	-	-	-	-	-	-	-
7_18772782_A/G	7:18772782-18772782	C	intron_variant	rs133315135	MODIFIER	ADGRE1	ENSBTAG00000007901	Transcript	ENSBTAT00000010390	protein_coding	-	22/26	-	-1	HGNC	HGNC:3336	-
7_18779074_T/C	7:18779074-18779074	C	intron_variant	rs135604104	MODIFIER	ADGRE1	ENSBTAG00000007901	Transcript	ENSBTAT00000010390	protein_coding	-	20/26	-	-1	HGNC	HGNC:3336	-
7_18787921_A/G	7:18787921-18787921	C	intron_variant	rs136918024	MODIFIER	ADGRE1	ENSBTAG00000007901	Transcript	ENSBTAT00000010390	protein_coding	-	17/26	-	-1	HGNC	HGNC:3336	-
7_18863768_T/G	7:18863768-18863768	G	downstream_gene_variant	rs135400307	MODIFIER	VAV1	ENSBTAG00000039160	Transcript	ENSBTAT00000005560	protein_coding	-	-	2793	-1	HGNC	HGNC:12657	-
7_18863768_T/G	7:18863768-18863768	G	downstream_gene_variant	rs135400307	MODIFIER	VAV1	ENSBTAG00000039160	Transcript	ENSBTAT00000056825	protein_coding	-	-	2793	-1	HGNC	HGNC:12657	-
7_19122275_A/G	7:19122275-19122275	G	upstream_gene_variant	rs136838983	MODIFIER	CD70	ENSBTAG00000009752	Transcript	ENSBTAT00000012860	protein_coding	-	-	4753	1	HGNC	HGNC:11937	-
7_19217145_T/G	7:19217145-19217145	G	upstream_gene_variant	rs134785265	MODIFIER	DENND1C	ENSBTAG00000031809	Transcript	ENSBTAT00000045088	protein_coding	-	-	3427	1	HGNC	HGNC:26225	-
7_19226804_A/G	7:19226804-19226804	G	intron_variant	rs133909410	MODIFIER	DENND1C	ENSBTAG00000031809	Transcript	ENSBTAT00000045088	protein_coding	-	15/22	-	1	HGNC	HGNC:26225	-
7_19241660_A/G	7:19241660-19241660	C	intron_variant	rs110790605	MODIFIER	SLC25A23	ENSBTAG00000003491	Transcript	ENSBTAT00000004536	protein_coding	-	41129	-	1	HGNC	HGNC:19375	-
7_19247893_T/C	7:19247893-19247893	C	intron_variant	rs132731960	MODIFIER	SLC25A23	ENSBTAG00000003491	Transcript	ENSBTAT00000004536	protein_coding	-	41160	-	1	HGNC	HGNC:19375	-
7_19247893_T/C	7:19247893-19247893	C	upstream_gene_variant	rs132731960	MODIFIER	SLC25A41	ENSBTAG00000020017	Transcript	ENSBTAT00000035936	protein_coding	-	-	3430	1	HGNC	HGNC:28533	-
7_19257595_T/C	7:19257595-19257595	C	intron_variant	rs134031839	MODIFIER	SLC25A23	ENSBTAG00000003491	Transcript	ENSBTAT00000004536	protein_coding	-	41160	-	1	HGNC	HGNC:19375	-
7_19257595_T/C	7:19257595-19257595	C	upstream_gene_variant	rs134031839	MODIFIER	KHSRP	ENSBTAG00000021018	Transcript	ENSBTAT00000027991	protein_coding	-	-	1537	1	HGNC	HGNC:6316	-
7_19257595_T/C	7:19257595-19257595	C	synonymous_variant	rs134031839	LOW	SLC25A41	ENSBTAG00000020017	Transcript	ENSBTAT00000035936	protein_coding	41065	-	-	1	HGNC	HGNC:28533	-
7_19262321_T/C	7:19262321-19262321	C	downstream_gene_variant	rs110691680	MODIFIER	SLC25A23	ENSBTAG00000003491	Transcript	ENSBTAT00000004536	protein_coding	-	-	3516	1	HGNC	HGNC:19375	-
7_19262321_T/C	7:19262321-19262321	C	intron_variant	rs110691680	MODIFIER	KHSRP	ENSBTAG00000021018	Transcript	ENSBTAT00000027991	protein_coding	-	40986	-	1	HGNC	HGNC:6316	-
7_19262321_T/C	7:19262321-19262321	C	downstream_gene_variant	rs110691680	MODIFIER	SLC25A41	ENSBTAG00000020017	Transcript	ENSBTAT00000035936	protein_coding	-	-	4170	1	HGNC	HGNC:28533	-
7_19265652_T/C	7:19265652-19265652	C	intron_variant	rs132901921	MODIFIER	KHSRP	ENSBTAG00000021018	Transcript	ENSBTAT00000027991	protein_coding	-	41139	-	1	HGNC	HGNC:6316	-
7_19476266_T/C	7:19476266-19476266	G	intron_variant	rs134981054	MODIFIER	ACSBG2	ENSBTAG00000009105	Transcript	ENSBTAT00000012001	protein_coding	-	41102	-	-1	HGNC	HGNC:24174	-
7_19476266_T/C	7:19476266-19476266	G	downstream_gene_variant	rs134981054	MODIFIER	ACSBG2	ENSBTAG00000009105	Transcript	ENSBTAT00000052237	protein_coding	-	-	3777	-1	HGNC	HGNC:24174	-
7_20449298_T/C	7:20449298-20449298	C	synonymous_variant	rs110395895	LOW	UHRF1	ENSBTAG00000002224	Transcript	ENSBTAT00000044908	protein_coding	41137	-	-	-1	HGNC	HGNC:12556	-
7_42177385_T/C	7:42177385-42177385	C	missense_variant	rs135128933	MODERATE	-	ENSBTAG00000048315	Transcript	ENSBTAT00000065875	protein_coding	40908	-	-	-1	-	-	-
7_42241178_A/G	7:42241178-42241178	G	intergenic_variant	rs136144602	MODIFIER	-	-	-	-	-	-	-	-	-	-	-	-
7_42242637_A/G	7:42242637-42242637	G	intergenic_variant	rs133721848	MODIFIER	-	-	-	-	-	-	-	-	-	-	-	-
7_42243441_A/G	7:42243441-42243441	G	intergenic_variant	rs135318896	MODIFIER	-	-	-	-	-	-	-	-	-	-	-	-
7_42244115_A/C	7:42244115-42244115	C	intergenic_variant	rs137767632	MODIFIER	-	-	-	-	-	-	-	-	-	-	-	-
7_42266487_T/C	7:42266487-42266487	G	intergenic_variant	rs133666483	MODIFIER	-	-	-	-	-	-	-	-	-	-	-	-
7_45310087_A/G	7:45310087-45310087	C	intron_variant	rs134207008	MODIFIER	EFNA2	ENSBTAG00000038221	Transcript	ENSBTAT00000053096	protein_coding	-	40910	-	1	HGNC	HGNC:3222	-
7_45312636_T/G	7:45312636-45312636	G	intron_variant	rs135152405	MODIFIER	EFNA2	ENSBTAG00000038221	Transcript	ENSBTAT00000053096	protein_coding	-	40910	-	1	HGNC	HGNC:3222	-
7_45319949_T/C	7:45319949-45319949	G	intron_variant	rs132643236	MODIFIER	EFNA2	ENSBTAG00000038221	Transcript	ENSBTAT00000053096	protein_coding	-	40941	-	1	HGNC	HGNC:3222	-
7_45341555_T/C	7:45341555-45341555	G	downstream_gene_variant	rs134196977	MODIFIER	MIDN	ENSBTAG00000012172	Transcript	ENSBTAT00000016142	protein_coding	-	-	4919	1	HGNC	HGNC:16298	-
7_45345843_T/C	7:45345843-45345843	C	intergenic_variant	rs137560627	MODIFIER	-	-	-	-	-	-	-	-	-	-	-	-
7_45351395_A/C	7:45351395-45351395	C	upstream_gene_variant	rs133529071	MODIFIER	CIRBP	ENSBTAG00000007480	Transcript	ENSBTAT00000004477	protein_coding	-	-	3091	1	HGNC	HGNC:1982	-
7_45357129_A/C	7:45357129-45357129	G	3_prime_UTR_variant	rs135435193	MODIFIER	CIRBP	ENSBTAG00000007480	Transcript	ENSBTAT00000004477	protein_coding	41066	-	-	1	HGNC	HGNC:1982	-
7_45357129_A/C	7:45357129-45357129	G	upstream_gene_variant	rs135435193	MODIFIER	C19orf24	ENSBTAG00000046542	Transcript	ENSBTAT00000064761	protein_coding	-	-	3083	1	HGNC	HGNC:26073	-
7_45378018_T/C	7:45378018-45378018	C	intergenic_variant	rs134688551	MODIFIER	-	-	-	-	-	-	-	-	-	-	-	-
7_45391177_T/G	7:45391177-45391177	C	intergenic_variant	rs110014023	MODIFIER	-	-	-	-	-	-	-	-	-	-	-	-
7_45407560_T/C	7:45407560-45407560	G	upstream_gene_variant	rs43513424	MODIFIER	MUM1	ENSBTAG00000030839	Transcript	ENSBTAT00000009840	protein_coding	-	-	50	1	HGNC	HGNC:29641	-
7_45413450_T/C	7:45413450-45413450	C	intron_variant	rs43514536	MODIFIER	MUM1	ENSBTAG00000030839	Transcript	ENSBTAT00000009840	protein_coding	-	41040	-	1	HGNC	HGNC:29641	-
7_45414209_A/G	7:45414209-45414209	G	intron_variant	rs43514538	MODIFIER	MUM1	ENSBTAG00000030839	Transcript	ENSBTAT00000009840	protein_coding	-	41040	-	1	HGNC	HGNC:29641	-
7_45416846_T/C	7:45416846-45416846	C	intron_variant	rs43514543	MODIFIER	MUM1	ENSBTAG00000030839	Transcript	ENSBTAT00000009840	protein_coding	-	41132	-	1	HGNC	HGNC:29641	-
7_45418397_T/G	7:45418397-45418397	G	intron_variant	rs43514549	MODIFIER	MUM1	ENSBTAG00000030839	Transcript	ENSBTAT00000009840	protein_coding	-	41193	-	1	HGNC	HGNC:29641	-
7_45420481_T/C	7:45420481-45420481	G	intron_variant	rs43514556	MODIFIER	MUM1	ENSBTAG00000030839	Transcript	ENSBTAT00000009840	protein_coding	-	41254	-	1	HGNC	HGNC:29641	-
7_45423701_A/C	7:45423701-45423701	G	downstream_gene_variant	rs133242088	MODIFIER	MUM1	ENSBTAG00000030839	Transcript	ENSBTAT00000009840	protein_coding	-	-	837	1	HGNC	HGNC:29641	-
7_45423701_A/C	7:45423701-45423701	G	upstream_gene_variant	rs133242088	MODIFIER	NDUFS7	ENSBTAG00000019419	Transcript	ENSBTAT00000025870	protein_coding	-	-	3603	1	HGNC	HGNC:7714	-
7_45423701_A/C	7:45423701-45423701	G	upstream_gene_variant	rs133242088	MODIFIER	NDUFS7	ENSBTAG00000019419	Transcript	ENSBTAT00000053067	protein_coding	-	-	3573	1	HGNC	HGNC:7714	-
7_45435226_T/C	7:45435226-45435226	G	intron_variant	rs43514574	MODIFIER	GAMT	ENSBTAG00000004112	Transcript	ENSBTAT00000005375	protein_coding	-	40972	-	-1	HGNC	HGNC:4136	-
7_45435226_T/C	7:45435226-45435226	G	downstream_gene_variant	rs43514574	MODIFIER	NDUFS7	ENSBTAG00000019419	Transcript	ENSBTAT00000025870	protein_coding	-	-	1788	1	HGNC	HGNC:7714	-
7_45435226_T/C	7:45435226-45435226	G	downstream_gene_variant	rs43514574	MODIFIER	NDUFS7	ENSBTAG00000019419	Transcript	ENSBTAT00000053067	protein_coding	-	-	1788	1	HGNC	HGNC:7714	-
7_45448951_T/C	7:45448951-45448951	G	upstream_gene_variant	rs43513402	MODIFIER	DAZAP1	ENSBTAG00000019714	Transcript	ENSBTAT00000026274	protein_coding	-	-	1671	1	EntrezGene	-	-
7_45473635_A/G	7:45473635-45473635	G	upstream_gene_variant	rs132811418	MODIFIER	APC2	ENSBTAG00000015433	Transcript	ENSBTAT00000035399	protein_coding	-	-	4480	1	HGNC	HGNC:24036	-
7_45479588_A/G	7:45479588-45479588	C	intron_variant	rs43513399	MODIFIER	APC2	ENSBTAG00000015433	Transcript	ENSBTAT00000035399	protein_coding	-	40981	-	1	HGNC	HGNC:24036	-
7_45487894_A/G	7:45487894-45487894	C	intron_variant	rs137119334	MODIFIER	APC2	ENSBTAG00000015433	Transcript	ENSBTAT00000035399	protein_coding	-	13/14	-	1	HGNC	HGNC:24036	-
7_45513162_A/G	7:45513162-45513162	C	intron_variant	rs133558855	MODIFIER	PCSK4	ENSBTAG00000002305	Transcript	ENSBTAT00000002975	protein_coding	-	40952	-	-1	HGNC	HGNC:8746	-
7_45513162_A/G	7:45513162-45513162	C	upstream_gene_variant	rs133558855	MODIFIER	REEP6	ENSBTAG00000002311	Transcript	ENSBTAT00000002978	protein_coding	-	-	2023	1	HGNC	HGNC:30078	-
7_45535511_A/G	7:45535511-45535511	C	upstream_gene_variant	rs43513368	MODIFIER	-	ENSBTAG00000012150	Transcript	ENSBTAT00000016120	protein_coding	-	-	3506	1	-	-	-
7_45538477_T/C	7:45538477-45538477	G	upstream_gene_variant	rs137290220	MODIFIER	-	ENSBTAG00000012150	Transcript	ENSBTAT00000016120	protein_coding	-	-	540	1	-	-	-
7_45538477_T/C	7:45538477-45538477	G	upstream_gene_variant	rs137290220	MODIFIER	-	ENSBTAG00000012150	Transcript	ENSBTAT00000063963	protein_coding	-	-	2517	1	-	-	-
7_45542937_T/C	7:45542937-45542937	G	intron_variant	rs136086246	MODIFIER	-	ENSBTAG00000012150	Transcript	ENSBTAT00000016120	protein_coding	-	41195	-	1	-	-	-
7_45542937_T/C	7:45542937-45542937	G	intron_variant	rs136086246	MODIFIER	-	ENSBTAG00000012150	Transcript	ENSBTAT00000063963	protein_coding	-	41070	-	1	-	-	-
7_45569273_T/G	7:45569273-45569273	G	upstream_gene_variant	rs136554152	MODIFIER	-	ENSBTAG00000046263	Transcript	ENSBTAT00000065379	protein_coding	-	-	3448	-1	-	-	-
7_45569273_T/G	7:45569273-45569273	G	upstream_gene_variant	rs136554152	MODIFIER	-	ENSBTAG00000046263	Transcript	ENSBTAT00000065686	protein_coding	-	-	2450	-1	-	-	-
8_25150089_T/G	8:25150089-25150089	G	upstream_gene_variant	rs109579679	MODIFIER	HAUS6	ENSBTAG00000019843	Transcript	ENSBTAT00000031479	protein_coding	-	-	191	1	HGNC	HGNC:25948	-
8_38889483_A/G	8:38889483-38889483	G	intergenic_variant	rs109305478	MODIFIER	-	-	-	-	-	-	-	-	-	-	-	-
8_39131191_A/G	8:39131191-39131191	G	upstream_gene_variant	rs135667132	MODIFIER	ERMP1	ENSBTAG00000015607	Transcript	ENSBTAT00000020731	protein_coding	-	-	1739	1	HGNC	HGNC:23703	-
8_44653936_A/G	8:44653936-44653936	C	intergenic_variant	rs137651676	MODIFIER	-	-	-	-	-	-	-	-	-	-	-	-
8_48343008_A/G	8:48343008-48343008	G	intergenic_variant	rs134222862	MODIFIER	-	-	-	-	-	-	-	-	-	-	-	-
8_61990450_T/C	8:61990450-61990450	G	intergenic_variant	rs134728724	MODIFIER	-	-	-	-	-	-	-	-	-	-	-	-
8_62475251_A/G	8:62475251-62475251	G	intron_variant	rs137364138	MODIFIER	SHB	ENSBTAG00000014922	Transcript	ENSBTAT00000034285	protein_coding	-	41033	-	-1	HGNC	HGNC:10838	-
8_76255853_A/G	8:76255853-76255853	G	intergenic_variant	rs134301519	MODIFIER	-	-	-	-	-	-	-	-	-	-	-	-
8_76279097_A/G	8:76279097-76279097	G	intergenic_variant	rs137272643	MODIFIER	-	-	-	-	-	-	-	-	-	-	-	-
8_76281603_A/G	8:76281603-76281603	C	intergenic_variant	rs109631575	MODIFIER	-	-	-	-	-	-	-	-	-	-	-	-
8_76289594_T/C	8:76289594-76289594	C	intergenic_variant	rs136210145	MODIFIER	-	-	-	-	-	-	-	-	-	-	-	-
8_76365643_T/C	8:76365643-76365643	C	intron_variant	rs135814704	MODIFIER	CHMP5	ENSBTAG00000012383	Transcript	ENSBTAT00000016431	protein_coding	-	40945	-	1	HGNC	HGNC:26942	-
8_76365643_T/C	8:76365643-76365643	C	upstream_gene_variant	rs135814704	MODIFIER	BAG1	ENSBTAG00000017845	Transcript	ENSBTAT00000023720	protein_coding	-	-	2009	-1	HGNC	HGNC:937	-
8_76389464_A/G	8:76389464-76389464	G	intron_variant	rs136367589	MODIFIER	NFX1	ENSBTAG00000012385	Transcript	ENSBTAT00000045206	protein_coding	-	40930	-	1	HGNC	HGNC:7803	-
8_76438722_A/G	8:76438722-76438722	G	intron_variant	rs134638989	MODIFIER	NFX1	ENSBTAG00000012385	Transcript	ENSBTAT00000045206	protein_coding	-	14/23	-	1	HGNC	HGNC:7803	-
8_76457724_T/G	8:76457724-76457724	G	downstream_gene_variant	rs134722778	MODIFIER	NFX1	ENSBTAG00000012385	Transcript	ENSBTAT00000045206	protein_coding	-	-	2334	1	HGNC	HGNC:7803	-
8_76464313_T/G	8:76464313-76464313	G	downstream_gene_variant	rs133129824	MODIFIER	-	ENSBTAG00000020105	Transcript	ENSBTAT00000026782	protein_coding	-	-	4367	-1	-	-	-
8_96310414_T/C	8:96310414-96310414	G	synonymous_variant	rs43572505	LOW	ABCA1	ENSBTAG00000020661	Transcript	ENSBTAT00000027538	protein_coding	20/50	-	-	-1	HGNC	HGNC:29	-
8_96326407_T/C	8:96326407-96326407	C	intron_variant	rs43572514	MODIFIER	ABCA1	ENSBTAG00000020661	Transcript	ENSBTAT00000027538	protein_coding	-	16680	-	-1	HGNC	HGNC:29	-
8_96331257_A/G	8:96331257-96331257	C	intron_variant	rs135431669	MODIFIER	ABCA1	ENSBTAG00000020661	Transcript	ENSBTAT00000027538	protein_coding	-	16649	-	-1	HGNC	HGNC:29	-
8_96342556_A/G	8:96342556-96342556	G	synonymous_variant	rs134216690	LOW	ABCA1	ENSBTAG00000020661	Transcript	ENSBTAT00000027538	protein_coding	16983	-	-	-1	HGNC	HGNC:29	-
8_96353863_A/G	8:96353863-96353863	G	intron_variant	rs43573836	MODIFIER	ABCA1	ENSBTAG00000020661	Transcript	ENSBTAT00000027538	protein_coding	-	16557	-	-1	HGNC	HGNC:29	-
8_96444204_A/G	8:96444204-96444204	G	intergenic_variant	rs133087219	MODIFIER	-	-	-	-	-	-	-	-	-	-	-	-
8_96446611_T/C	8:96446611-96446611	G	intergenic_variant	rs43571353	MODIFIER	-	-	-	-	-	-	-	-	-	-	-	-
8_96447782_T/C	8:96447782-96447782	C	intergenic_variant	rs43571350	MODIFIER	-	-	-	-	-	-	-	-	-	-	-	-
8_96448489_A/G	8:96448489-96448489	C	intergenic_variant	rs133407652	MODIFIER	-	-	-	-	-	-	-	-	-	-	-	-
8_96450373_A/G	8:96450373-96450373	C	intergenic_variant	rs134653303	MODIFIER	-	-	-	-	-	-	-	-	-	-	-	-
8_96452206_A/G	8:96452206-96452206	C	intergenic_variant	rs137697541	MODIFIER	-	-	-	-	-	-	-	-	-	-	-	-
8_96454891_A/C	8:96454891-96454891	G	intergenic_variant	rs43570130	MODIFIER	-	-	-	-	-	-	-	-	-	-	-	-
8_96455653_A/G	8:96455653-96455653	G	intergenic_variant	rs43570125	MODIFIER	-	-	-	-	-	-	-	-	-	-	-	-
8_96456841_T/C	8:96456841-96456841	G	intergenic_variant	rs134029663	MODIFIER	-	-	-	-	-	-	-	-	-	-	-	-
8_96458365_T/C	8:96458365-96458365	G	intergenic_variant	rs43570121	MODIFIER	-	-	-	-	-	-	-	-	-	-	-	-
8_96468448_T/C	8:96468448-96468448	C	intergenic_variant	rs41659490	MODIFIER	-	-	-	-	-	-	-	-	-	-	-	-
8_102609308_A/G	8:102609308-102609308	C	intergenic_variant	rs110622683	MODIFIER	-	-	-	-	-	-	-	-	-	-	-	-
8_102612170_A/G	8:102612170-102612170	C	intergenic_variant	rs137549105	MODIFIER	-	-	-	-	-	-	-	-	-	-	-	-
8_102616103_T/C	8:102616103-102616103	C	intergenic_variant	rs133543790	MODIFIER	-	-	-	-	-	-	-	-	-	-	-	-
8_102619180_T/C	8:102619180-102619180	C	intergenic_variant	rs137315017	MODIFIER	-	-	-	-	-	-	-	-	-	-	-	-
8_102621322_A/G	8:102621322-102621322	C	intergenic_variant	rs135602101	MODIFIER	-	-	-	-	-	-	-	-	-	-	-	-
8_102624530_A/G	8:102624530-102624530	C	intergenic_variant	rs133064181	MODIFIER	-	-	-	-	-	-	-	-	-	-	-	-
8_102627062_A/C	8:102627062-102627062	C	intergenic_variant	rs134823405	MODIFIER	-	-	-	-	-	-	-	-	-	-	-	-
8_102635412_T/C	8:102635412-102635412	C	upstream_gene_variant	rs135985166	MODIFIER	ZNF483	ENSBTAG00000012390	Transcript	ENSBTAT00000036266	protein_coding	-	-	309	1	HGNC	HGNC:23384	-
8_102635412_T/C	8:102635412-102635412	C	upstream_gene_variant	rs135985166	MODIFIER	ZNF483	ENSBTAG00000012390	Transcript	ENSBTAT00000063627	protein_coding	-	-	2265	1	HGNC	HGNC:23384	-
8_102636852_A/C	8:102636852-102636852	G	intron_variant	rs133817642	MODIFIER	ZNF483	ENSBTAG00000012390	Transcript	ENSBTAT00000036266	protein_coding	-	40908	-	1	HGNC	HGNC:23384	-
8_102636852_A/C	8:102636852-102636852	G	upstream_gene_variant	rs133817642	MODIFIER	ZNF483	ENSBTAG00000012390	Transcript	ENSBTAT00000063627	protein_coding	-	-	825	1	HGNC	HGNC:23384	-
8_102639976_T/G	8:102639976-102639976	G	downstream_gene_variant	rs134646048	MODIFIER	ZNF483	ENSBTAG00000012390	Transcript	ENSBTAT00000036266	protein_coding	-	-	882	1	HGNC	HGNC:23384	-
8_102639976_T/G	8:102639976-102639976	G	intron_variant	rs134646048	MODIFIER	ZNF483	ENSBTAG00000012390	Transcript	ENSBTAT00000063627	protein_coding	-	40942	-	1	HGNC	HGNC:23384	-
8_102644371_A/G	8:102644371-102644371	C	intron_variant	rs137720711	MODIFIER	ZNF483	ENSBTAG00000012390	Transcript	ENSBTAT00000063627	protein_coding	-	41002	-	1	HGNC	HGNC:23384	-
8_102647480_A/G	8:102647480-102647480	G	intron_variant	rs110697355	MODIFIER	ZNF483	ENSBTAG00000012390	Transcript	ENSBTAT00000063627	protein_coding	-	41002	-	1	HGNC	HGNC:23384	-
8_102650186_A/G	8:102650186-102650186	G	downstream_gene_variant	rs109714935	MODIFIER	ZNF483	ENSBTAG00000012390	Transcript	ENSBTAT00000063627	protein_coding	-	-	190	1	HGNC	HGNC:23384	-
8_102667206_T/C	8:102667206-102667206	G	intron_variant	rs132781443	MODIFIER	-	ENSBTAG00000011027	Transcript	ENSBTAT00000014649	protein_coding	-	41160	-	-1	-	-	-
8_102668871_A/C	8:102668871-102668871	G	intron_variant	rs133822065	MODIFIER	-	ENSBTAG00000011027	Transcript	ENSBTAT00000014649	protein_coding	-	41160	-	-1	-	-	-
8_102670847_T/C	8:102670847-102670847	G	synonymous_variant	rs135980418	LOW	-	ENSBTAG00000011027	Transcript	ENSBTAT00000014649	protein_coding	41161	-	-	-1	-	-	-
8_102673394_A/G	8:102673394-102673394	G	intron_variant	rs133122369	MODIFIER	-	ENSBTAG00000011027	Transcript	ENSBTAT00000014649	protein_coding	-	41098	-	-1	-	-	-
8_102674943_T/C	8:102674943-102674943	C	intron_variant	rs134750316	MODIFIER	-	ENSBTAG00000011027	Transcript	ENSBTAT00000014649	protein_coding	-	41098	-	-1	-	-	-
8_102679733_A/G	8:102679733-102679733	G	intron_variant	rs136548749	MODIFIER	-	ENSBTAG00000011027	Transcript	ENSBTAT00000014649	protein_coding	-	41068	-	-1	-	-	-
8_102684170_A/G	8:102684170-102684170	G	intron_variant	rs109335402	MODIFIER	-	ENSBTAG00000011027	Transcript	ENSBTAT00000014649	protein_coding	-	41037	-	-1	-	-	-
8_102686969_A/G	8:102686969-102686969	C	intron_variant	rs133224283	MODIFIER	-	ENSBTAG00000011027	Transcript	ENSBTAT00000014649	protein_coding	-	40976	-	-1	-	-	-
8_102689762_A/G	8:102689762-102689762	C	intron_variant	rs134624922	MODIFIER	-	ENSBTAG00000011027	Transcript	ENSBTAT00000014649	protein_coding	-	40947	-	-1	-	-	-
8_102692822_A/G	8:102692822-102692822	G	intron_variant	rs135385868	MODIFIER	-	ENSBTAG00000011027	Transcript	ENSBTAT00000014649	protein_coding	-	40947	-	-1	-	-	-
8_102694365_T/G	8:102694365-102694365	C	intron_variant	rs109566502	MODIFIER	-	ENSBTAG00000011027	Transcript	ENSBTAT00000014649	protein_coding	-	40947	-	-1	-	-	-
8_102697275_T/C	8:102697275-102697275	C	5_prime_UTR_variant	rs133510827	MODIFIER	-	ENSBTAG00000011027	Transcript	ENSBTAT00000014649	protein_coding	40917	-	-	-1	-	-	-
8_102700638_T/C	8:102700638-102700638	G	upstream_gene_variant	rs137317436	MODIFIER	-	ENSBTAG00000011027	Transcript	ENSBTAT00000014649	protein_coding	-	-	3357	-1	-	-	-
8_102720798_A/C	8:102720798-102720798	C	intergenic_variant	rs134840253	MODIFIER	-	-	-	-	-	-	-	-	-	-	-	-
8_102724429_T/C	8:102724429-102724429	C	intergenic_variant	rs136486632	MODIFIER	-	-	-	-	-	-	-	-	-	-	-	-
8_102741586_A/C	8:102741586-102741586	C	intergenic_variant	rs110565390	MODIFIER	-	-	-	-	-	-	-	-	-	-	-	-
8_102743115_T/C	8:102743115-102743115	G	intergenic_variant	rs110753923	MODIFIER	-	-	-	-	-	-	-	-	-	-	-	-
8_102744946_A/G	8:102744946-102744946	C	intergenic_variant	rs137451099	MODIFIER	-	-	-	-	-	-	-	-	-	-	-	-
8_102748481_A/C	8:102748481-102748481	G	intergenic_variant	rs132781887	MODIFIER	-	-	-	-	-	-	-	-	-	-	-	-
8_102751575_A/G	8:102751575-102751575	G	intergenic_variant	rs110937553	MODIFIER	-	-	-	-	-	-	-	-	-	-	-	-
8_102754972_A/C	8:102754972-102754972	C	upstream_gene_variant	rs137054293	MODIFIER	DNAJC25	ENSBTAG00000030960	Transcript	ENSBTAT00000011980	protein_coding	-	-	4036	1	HGNC	HGNC:34187	-
8_102761153_T/G	8:102761153-102761153	G	intron_variant	rs134304284	MODIFIER	DNAJC25	ENSBTAG00000030960	Transcript	ENSBTAT00000011980	protein_coding	-	40910	-	1	HGNC	HGNC:34187	-
8_102764511_T/C	8:102764511-102764511	G	intron_variant	rs109693694	MODIFIER	DNAJC25	ENSBTAG00000030960	Transcript	ENSBTAT00000011980	protein_coding	-	40910	-	1	HGNC	HGNC:34187	-
8_102773479_A/G	8:102773479-102773479	C	intron_variant	rs43577429	MODIFIER	DNAJC25	ENSBTAG00000030960	Transcript	ENSBTAT00000011980	protein_coding	-	40941	-	1	HGNC	HGNC:34187	-
8_102780797_T/C	8:102780797-102780797	G	upstream_gene_variant	rs137621740	MODIFIER	GNG10	ENSBTAG00000009087	Transcript	ENSBTAT00000011979	protein_coding	-	-	3704	1	HGNC	HGNC:4402	-
8_102780797_T/C	8:102780797-102780797	G	downstream_gene_variant	rs137621740	MODIFIER	DNAJC25	ENSBTAG00000030960	Transcript	ENSBTAT00000011980	protein_coding	-	-	4263	1	HGNC	HGNC:34187	-
8_107598744_T/C	8:107598744-107598744	G	intron_variant	rs133944937	MODIFIER	-	ENSBTAG00000025667	Transcript	ENSBTAT00000022799	protein_coding	-	41066	-	-1	-	-	-
9_30365589_A/G	9:30365589-30365589	G	intron_variant	rs135134349	MODIFIER	TBC1D32	ENSBTAG00000009575	Transcript	ENSBTAT00000047950	protein_coding	-	29/34	-	1	HGNC	HGNC:21485	-
9_30365589_A/G	9:30365589-30365589	G	intron_variant	rs135134349	MODIFIER	TBC1D32	ENSBTAG00000009575	Transcript	ENSBTAT00000065447	protein_coding	-	33/38	-	1	HGNC	HGNC:21485	-
9_30395698_T/C	9:30395698-30395698	C	intron_variant	rs132685047	MODIFIER	TBC1D32	ENSBTAG00000009575	Transcript	ENSBTAT00000047950	protein_coding	-	34/34	-	1	HGNC	HGNC:21485	-
9_30395698_T/C	9:30395698-30395698	C	intron_variant	rs132685047	MODIFIER	TBC1D32	ENSBTAG00000009575	Transcript	ENSBTAT00000065447	protein_coding	-	38/38	-	1	HGNC	HGNC:21485	-
9_30472237_A/G	9:30472237-30472237	C	intergenic_variant	rs135256495	MODIFIER	-	-	-	-	-	-	-	-	-	-	-	-
9_34881222_T/C	9:34881222-34881222	C	intergenic_variant	rs136878060	MODIFIER	-	-	-	-	-	-	-	-	-	-	-	-
9_34890451_T/C	9:34890451-34890451	C	synonymous_variant	rs136479718	LOW	TSPYL4	ENSBTAG00000009127	Transcript	ENSBTAT00000012028	protein_coding	40908	-	-	1	HGNC	HGNC:21559	-
9_34892963_A/C	9:34892963-34892963	C	3_prime_UTR_variant	rs136001728	MODIFIER	TSPYL4	ENSBTAG00000009127	Transcript	ENSBTAT00000012028	protein_coding	40908	-	-	1	HGNC	HGNC:21559	-
9_34906869_T/C	9:34906869-34906869	G	intron_variant	rs133787758	MODIFIER	NT5DC1	ENSBTAG00000003076	Transcript	ENSBTAT00000004003	protein_coding	-	41223	-	-1	HGNC	HGNC:21556	-
9_34912062_T/G	9:34912062-34912062	C	intron_variant	rs137446756	MODIFIER	NT5DC1	ENSBTAG00000003076	Transcript	ENSBTAT00000004003	protein_coding	-	41192	-	-1	HGNC	HGNC:21556	-
9_34919419_T/C	9:34919419-34919419	G	intron_variant	rs137047319	MODIFIER	NT5DC1	ENSBTAG00000003076	Transcript	ENSBTAT00000004003	protein_coding	-	41070	-	-1	HGNC	HGNC:21556	-
9_66171529_A/G	9:66171529-66171529	G	intron_variant	rs109159982	MODIFIER	CEP162	ENSBTAG00000003384	Transcript	ENSBTAT00000004386	protein_coding	-	41267	-	1	EntrezGene	-	-
9_88492919_T/C	9:88492919-88492919	C	intron_variant	rs135295982	MODIFIER	PPP1R14C	ENSBTAG00000026586	Transcript	ENSBTAT00000049176	protein_coding	-	40970	-	1	EntrezGene	-	-
9_88497592_T/C	9:88497592-88497592	C	intron_variant	rs134261423	MODIFIER	PPP1R14C	ENSBTAG00000026586	Transcript	ENSBTAT00000049176	protein_coding	-	40970	-	1	EntrezGene	-	-
9_88553737_A/G	9:88553737-88553737	C	intergenic_variant	rs136774594	MODIFIER	-	-	-	-	-	-	-	-	-	-	-	-
9_91033330_A/C	9:91033330-91033330	C	intergenic_variant	rs137658690	MODIFIER	-	-	-	-	-	-	-	-	-	-	-	-
9_96091444_T/C	9:96091444-96091444	C	downstream_gene_variant	rs110610619	MODIFIER	SYNJ2	ENSBTAG00000000817	Transcript	ENSBTAT00000039096	protein_coding	-	-	1	1	HGNC	HGNC:11504	-
9_96092947_A/C	9:96092947-96092947	G	downstream_gene_variant	rs109927193	MODIFIER	SYNJ2	ENSBTAG00000000817	Transcript	ENSBTAT00000039096	protein_coding	-	-	1504	1	HGNC	HGNC:11504	-
9_96140122_A/G	9:96140122-96140122	G	intron_variant	rs135955471	MODIFIER	SERAC1	ENSBTAG00000011509	Transcript	ENSBTAT00000015295	protein_coding	-	40923	-	-1	HGNC	HGNC:21061	-
9_96143157_A/G	9:96143157-96143157	G	upstream_gene_variant	rs136662133	MODIFIER	SERAC1	ENSBTAG00000011509	Transcript	ENSBTAT00000015295	protein_coding	-	-	2306	-1	HGNC	HGNC:21061	-
9_96149107_A/G	9:96149107-96149107	C	upstream_gene_variant	rs110181274	MODIFIER	GTF2H5	ENSBTAG00000008543	Transcript	ENSBTAT00000011263	protein_coding	-	-	4453	1	HGNC	HGNC:21157	-
9_96153625_A/G	9:96153625-96153625	C	intron_variant	rs110052635	MODIFIER	GTF2H5	ENSBTAG00000008543	Transcript	ENSBTAT00000011263	protein_coding	-	40909	-	1	HGNC	HGNC:21157	-
9_96167924_T/C	9:96167924-96167924	C	downstream_gene_variant	rs136325076	MODIFIER	GTF2H5	ENSBTAG00000008543	Transcript	ENSBTAT00000011263	protein_coding	-	-	313	1	HGNC	HGNC:21157	-
9_96169895_T/G	9:96169895-96169895	G	downstream_gene_variant	rs109428311	MODIFIER	GTF2H5	ENSBTAG00000008543	Transcript	ENSBTAT00000011263	protein_coding	-	-	2284	1	HGNC	HGNC:21157	-
9_96173124_A/G	9:96173124-96173124	G	intergenic_variant	rs110449318	MODIFIER	-	-	-	-	-	-	-	-	-	-	-	-
9_96180453_A/G	9:96180453-96180453	G	intergenic_variant	rs109604010	MODIFIER	-	-	-	-	-	-	-	-	-	-	-	-
9_96202575_A/G	9:96202575-96202575	C	intergenic_variant	rs136063329	MODIFIER	-	-	-	-	-	-	-	-	-	-	-	-
9_96244395_T/C	9:96244395-96244395	C	intergenic_variant	rs134221143	MODIFIER	-	-	-	-	-	-	-	-	-	-	-	-
9_96273142_A/G	9:96273142-96273142	G	intron_variant	rs137000874	MODIFIER	TULP4	ENSBTAG00000005083	Transcript	ENSBTAT00000045051	protein_coding	-	40921	-	1	HGNC	HGNC:15530	-
9_96293203_T/G	9:96293203-96293203	G	intron_variant	rs132697398	MODIFIER	TULP4	ENSBTAG00000005083	Transcript	ENSBTAT00000045051	protein_coding	-	40921	-	1	HGNC	HGNC:15530	-
9_96312502_A/G	9:96312502-96312502	G	intron_variant	rs134110001	MODIFIER	TULP4	ENSBTAG00000005083	Transcript	ENSBTAT00000045051	protein_coding	-	40921	-	1	HGNC	HGNC:15530	-
9_96320259_A/G	9:96320259-96320259	C	intron_variant	rs134672623	MODIFIER	TULP4	ENSBTAG00000005083	Transcript	ENSBTAT00000045051	protein_coding	-	40921	-	1	HGNC	HGNC:15530	-
9_96326360_A/G	9:96326360-96326360	G	intron_variant	rs110133118	MODIFIER	TULP4	ENSBTAG00000005083	Transcript	ENSBTAT00000045051	protein_coding	-	40921	-	1	HGNC	HGNC:15530	-
9_96333297_A/C	9:96333297-96333297	C	intron_variant	rs137351885	MODIFIER	TULP4	ENSBTAG00000005083	Transcript	ENSBTAT00000045051	protein_coding	-	40921	-	1	HGNC	HGNC:15530	-
9_96368970_A/G	9:96368970-96368970	G	intron_variant	rs109749964	MODIFIER	TULP4	ENSBTAG00000005083	Transcript	ENSBTAT00000045051	protein_coding	-	41042	-	1	HGNC	HGNC:15530	-
9_105451896_T/C	9:105451896-105451896	C	intergenic_variant	rs136676280	MODIFIER	-	-	-	-	-	-	-	-	-	-	-	-
9_105468113_T/C	9:105468113-105468113	C	intergenic_variant	rs110710069	MODIFIER	-	-	-	-	-	-	-	-	-	-	-	-
9_105490688_T/G	9:105490688-105490688	G	intergenic_variant	rs135730966	MODIFIER	-	-	-	-	-	-	-	-	-	-	-	-
9_105502034_T/C	9:105502034-105502034	G	intergenic_variant	rs110649835	MODIFIER	-	-	-	-	-	-	-	-	-	-	-	-
9_105505739_A/G	9:105505739-105505739	C	downstream_gene_variant	rs133425571	MODIFIER	DLL1	ENSBTAG00000031476	Transcript	ENSBTAT00000044610	protein_coding	-	-	2574	-1	HGNC	HGNC:2908	-
9_105506541_T/G	9:105506541-105506541	C	downstream_gene_variant	rs135243049	MODIFIER	DLL1	ENSBTAG00000031476	Transcript	ENSBTAT00000044610	protein_coding	-	-	1772	-1	HGNC	HGNC:2908	-
9_105512047_T/C	9:105512047-105512047	C	intron_variant	rs133782328	MODIFIER	DLL1	ENSBTAG00000031476	Transcript	ENSBTAT00000044610	protein_coding	-	41038	-	-1	HGNC	HGNC:2908	-
9_105531512_T/C	9:105531512-105531512	C	intron_variant	rs135376176	MODIFIER	FAM120B	ENSBTAG00000003884	Transcript	ENSBTAT00000005065	protein_coding	-	40925	-	1	HGNC	HGNC:21109	-
9_105531512_T/C	9:105531512-105531512	C	intron_variant	rs135376176	MODIFIER	FAM120B	ENSBTAG00000003884	Transcript	ENSBTAT00000055791	protein_coding	-	40916	-	1	HGNC	HGNC:21109	-
9_105538231_T/C	9:105538231-105538231	C	intron_variant	rs132717721	MODIFIER	FAM120B	ENSBTAG00000003884	Transcript	ENSBTAT00000005065	protein_coding	-	40925	-	1	HGNC	HGNC:21109	-
9_105538231_T/C	9:105538231-105538231	C	intron_variant	rs132717721	MODIFIER	FAM120B	ENSBTAG00000003884	Transcript	ENSBTAT00000055791	protein_coding	-	40916	-	1	HGNC	HGNC:21109	-
9_105545036_T/G	9:105545036-105545036	G	intron_variant	rs137564002	MODIFIER	FAM120B	ENSBTAG00000003884	Transcript	ENSBTAT00000005065	protein_coding	-	40925	-	1	HGNC	HGNC:21109	-
9_105545036_T/G	9:105545036-105545036	G	intron_variant	rs137564002	MODIFIER	FAM120B	ENSBTAG00000003884	Transcript	ENSBTAT00000055791	protein_coding	-	40916	-	1	HGNC	HGNC:21109	-
9_105560742_T/C	9:105560742-105560742	C	intron_variant	rs132855556	MODIFIER	FAM120B	ENSBTAG00000003884	Transcript	ENSBTAT00000005065	protein_coding	-	41230	-	1	HGNC	HGNC:21109	-
9_105560742_T/C	9:105560742-105560742	C	intron_variant	rs132855556	MODIFIER	FAM120B	ENSBTAG00000003884	Transcript	ENSBTAT00000055791	protein_coding	-	40976	-	1	HGNC	HGNC:21109	-
9_105570495_T/C	9:105570495-105570495	C	intron_variant	rs137148373	MODIFIER	FAM120B	ENSBTAG00000003884	Transcript	ENSBTAT00000005065	protein_coding	-	13/18	-	1	HGNC	HGNC:21109	-
9_105570495_T/C	9:105570495-105570495	C	intron_variant	rs137148373	MODIFIER	FAM120B	ENSBTAG00000003884	Transcript	ENSBTAT00000055791	protein_coding	-	41037	-	1	HGNC	HGNC:21109	-
9_105573011_T/C	9:105573011-105573011	C	intron_variant	rs136359287	MODIFIER	FAM120B	ENSBTAG00000003884	Transcript	ENSBTAT00000005065	protein_coding	-	13/18	-	1	HGNC	HGNC:21109	-
9_105573011_T/C	9:105573011-105573011	C	intron_variant	rs136359287	MODIFIER	FAM120B	ENSBTAG00000003884	Transcript	ENSBTAT00000055791	protein_coding	-	41037	-	1	HGNC	HGNC:21109	-
9_105575699_A/G	9:105575699-105575699	G	intron_variant	rs133255716	MODIFIER	FAM120B	ENSBTAG00000003884	Transcript	ENSBTAT00000005065	protein_coding	-	14/18	-	1	HGNC	HGNC:21109	-
9_105575699_A/G	9:105575699-105575699	G	intron_variant	rs133255716	MODIFIER	FAM120B	ENSBTAG00000003884	Transcript	ENSBTAT00000055791	protein_coding	-	41068	-	1	HGNC	HGNC:21109	-
9_105578869_T/C	9:105578869-105578869	G	intron_variant	rs135059850	MODIFIER	FAM120B	ENSBTAG00000003884	Transcript	ENSBTAT00000005065	protein_coding	-	14/18	-	1	HGNC	HGNC:21109	-
9_105578869_T/C	9:105578869-105578869	G	intron_variant	rs135059850	MODIFIER	FAM120B	ENSBTAG00000003884	Transcript	ENSBTAT00000055791	protein_coding	-	41068	-	1	HGNC	HGNC:21109	-
9_105581352_T/C	9:105581352-105581352	C	intron_variant	rs132808721	MODIFIER	FAM120B	ENSBTAG00000003884	Transcript	ENSBTAT00000005065	protein_coding	-	14/18	-	1	HGNC	HGNC:21109	-
9_105581352_T/C	9:105581352-105581352	C	intron_variant	rs132808721	MODIFIER	FAM120B	ENSBTAG00000003884	Transcript	ENSBTAT00000055791	protein_coding	-	41068	-	1	HGNC	HGNC:21109	-
9_105584533_T/C	9:105584533-105584533	C	intron_variant	rs136312222	MODIFIER	FAM120B	ENSBTAG00000003884	Transcript	ENSBTAT00000005065	protein_coding	-	14/18	-	1	HGNC	HGNC:21109	-
9_105584533_T/C	9:105584533-105584533	C	intron_variant	rs136312222	MODIFIER	FAM120B	ENSBTAG00000003884	Transcript	ENSBTAT00000055791	protein_coding	-	41068	-	1	HGNC	HGNC:21109	-
9_105597114_A/C	9:105597114-105597114	G	3_prime_UTR_variant	rs137712091	MODIFIER	FAM120B	ENSBTAG00000003884	Transcript	ENSBTAT00000005065	protein_coding	19/19	-	-	1	HGNC	HGNC:21109	-
9_105597114_A/C	9:105597114-105597114	G	3_prime_UTR_variant	rs137712091	MODIFIER	FAM120B	ENSBTAG00000003884	Transcript	ENSBTAT00000055791	protein_coding	41191	-	-	1	HGNC	HGNC:21109	-
9_105601001_T/C	9:105601001-105601001	G	downstream_gene_variant	rs133767040	MODIFIER	FAM120B	ENSBTAG00000003884	Transcript	ENSBTAT00000005065	protein_coding	-	-	3378	1	HGNC	HGNC:21109	-
9_105601001_T/C	9:105601001-105601001	G	downstream_gene_variant	rs133767040	MODIFIER	FAM120B	ENSBTAG00000003884	Transcript	ENSBTAT00000055791	protein_coding	-	-	3380	1	HGNC	HGNC:21109	-
9_105613017_A/G	9:105613017-105613017	C	intergenic_variant	rs133534506	MODIFIER	-	-	-	-	-	-	-	-	-	-	-	-
9_105616486_A/G	9:105616486-105616486	G	intergenic_variant	rs135063478	MODIFIER	-	-	-	-	-	-	-	-	-	-	-	-
9_105621901_A/G	9:105621901-105621901	C	intergenic_variant	rs109338837	MODIFIER	-	-	-	-	-	-	-	-	-	-	-	-
9_105625424_A/G	9:105625424-105625424	G	intergenic_variant	rs136991142	MODIFIER	-	-	-	-	-	-	-	-	-	-	-	-
9_105630727_A/G	9:105630727-105630727	G	intergenic_variant	rs135406452	MODIFIER	-	-	-	-	-	-	-	-	-	-	-	-
9_105642568_A/G	9:105642568-105642568	G	intergenic_variant	rs109481031	MODIFIER	-	-	-	-	-	-	-	-	-	-	-	-
9_105652143_A/G	9:105652143-105652143	G	downstream_gene_variant	rs133086150	MODIFIER	PSMB1	ENSBTAG00000007685	Transcript	ENSBTAT00000010108	protein_coding	-	-	3606	-1	HGNC	HGNC:9537	-
9_105659436_A/G	9:105659436-105659436	C	intron_variant	rs136183591	MODIFIER	PSMB1	ENSBTAG00000007685	Transcript	ENSBTAT00000010108	protein_coding	-	41003	-	-1	HGNC	HGNC:9537	-
9_105660794_T/C	9:105660794-105660794	C	intron_variant	rs110300165	MODIFIER	PSMB1	ENSBTAG00000007685	Transcript	ENSBTAT00000010108	protein_coding	-	41003	-	-1	HGNC	HGNC:9537	-
9_105668863_A/G	9:105668863-105668863	C	intron_variant	rs137145961	MODIFIER	PSMB1	ENSBTAG00000007685	Transcript	ENSBTAT00000010108	protein_coding	-	40943	-	-1	HGNC	HGNC:9537	-
9_105671675_T/C	9:105671675-105671675	G	intron_variant	rs135889343	MODIFIER	PSMB1	ENSBTAG00000007685	Transcript	ENSBTAT00000010108	protein_coding	-	40912	-	-1	HGNC	HGNC:9537	-
9_105673163_A/G	9:105673163-105673163	C	intron_variant	rs109061260	MODIFIER	PSMB1	ENSBTAG00000007685	Transcript	ENSBTAT00000010108	protein_coding	-	40912	-	-1	HGNC	HGNC:9537	-
9_105688974_A/G	9:105688974-105688974	C	intron_variant	rs135885940	MODIFIER	-	ENSBTAG00000046809	Transcript	ENSBTAT00000010109	protein_coding	-	40942	-	-1	-	-	-
9_105688974_A/G	9:105688974-105688974	C	downstream_gene_variant	rs135885940	MODIFIER	-	ENSBTAG00000007686	Transcript	ENSBTAT00000038996	protein_coding	-	-	4564	1	-	-	-
9_105695468_T/C	9:105695468-105695468	C	upstream_gene_variant	rs133239193	MODIFIER	-	ENSBTAG00000046809	Transcript	ENSBTAT00000010109	protein_coding	-	-	4654	-1	-	-	-
9_105695468_T/C	9:105695468-105695468	C	downstream_gene_variant	rs133239193	MODIFIER	PDCD2	ENSBTAG00000011179	Transcript	ENSBTAT00000014845	protein_coding	-	-	744	-1	HGNC	HGNC:8762	-
10_9815585_A/G	10:9815585-9815585	C	intron_variant	rs134183339	MODIFIER	ARSB	ENSBTAG00000008341	Transcript	ENSBTAT00000010988	protein_coding	-	41066	-	-1	EntrezGene	-	-
10_9852394_A/G	10:9852394-9852394	C	intron_variant	rs134655709	MODIFIER	ARSB	ENSBTAG00000008341	Transcript	ENSBTAT00000010988	protein_coding	-	41035	-	-1	EntrezGene	-	-
10_9896907_T/C	10:9896907-9896907	C	intron_variant	rs132806081	MODIFIER	ARSB	ENSBTAG00000008341	Transcript	ENSBTAT00000010988	protein_coding	-	41005	-	-1	EntrezGene	-	-
10_10993080_A/G	10:10993080-10993080	C	intron_variant	rs133148848	MODIFIER	THBS4	ENSBTAG00000012866	Transcript	ENSBTAT00000036603	protein_coding	-	17/21	-	1	HGNC	HGNC:11788	-
10_20699819_A/G	10:20699819-20699819	G	downstream_gene_variant	rs134199698	MODIFIER	CIDEB	ENSBTAG00000010236	Transcript	ENSBTAT00000013524	protein_coding	-	-	1013	1	HGNC	HGNC:1977	-
10_20699819_A/G	10:20699819-20699819	G	synonymous_variant	rs134199698	LOW	NOP9	ENSBTAG00000010235	Transcript	ENSBTAT00000047185	protein_coding	41130	-	-	-1	HGNC	HGNC:19826	-
10_20699819_A/G	10:20699819-20699819	G	upstream_gene_variant	rs134199698	MODIFIER	LTB4R2	ENSBTAG00000040056	Transcript	ENSBTAT00000054992	protein_coding	-	-	3195	-1	HGNC	HGNC:19260	-
10_20703069_A/C	10:20703069-20703069	C	upstream_gene_variant	rs17871647	MODIFIER	DHRS1	ENSBTAG00000010234	Transcript	ENSBTAT00000013522	protein_coding	-	-	1817	1	HGNC	HGNC:16445	-
10_20703069_A/C	10:20703069-20703069	C	downstream_gene_variant	rs17871647	MODIFIER	CIDEB	ENSBTAG00000010236	Transcript	ENSBTAT00000013524	protein_coding	-	-	4263	1	HGNC	HGNC:1977	-
10_20703069_A/C	10:20703069-20703069	C	intron_variant	rs17871647	MODIFIER	NOP9	ENSBTAG00000010235	Transcript	ENSBTAT00000047185	protein_coding	-	40947	-	-1	HGNC	HGNC:19826	-
10_26027467_T/C	10:26027467-26027467	C	intergenic_variant	rs135019639	MODIFIER	-	-	-	-	-	-	-	-	-	-	-	-
10_26045768_T/C	10:26045768-26045768	G	upstream_gene_variant	rs132816644	MODIFIER	TMEM253	ENSBTAG00000032908	Transcript	ENSBTAT00000055545	protein_coding	-	-	15	-1	HGNC	HGNC:32545	-
10_26050236_T/C	10:26050236-26050236	C	upstream_gene_variant	rs134318737	MODIFIER	ZNF219	ENSBTAG00000021008	Transcript	ENSBTAT00000027974	protein_coding	-	-	3721	1	HGNC	HGNC:13011	-
10_26050236_T/C	10:26050236-26050236	C	upstream_gene_variant	rs134318737	MODIFIER	TMEM253	ENSBTAG00000032908	Transcript	ENSBTAT00000055545	protein_coding	-	-	4483	-1	HGNC	HGNC:32545	-
10_26054054_T/C	10:26054054-26054054	C	downstream_gene_variant	rs110428279	MODIFIER	ARHGEF40	ENSBTAG00000013401	Transcript	ENSBTAT00000017829	protein_coding	-	-	4117	-1	EntrezGene	-	-
10_26054054_T/C	10:26054054-26054054	C	intron_variant	rs110428279	MODIFIER	ZNF219	ENSBTAG00000021008	Transcript	ENSBTAT00000027974	protein_coding	-	40910	-	1	HGNC	HGNC:13011	-
10_26066680_T/C	10:26066680-26066680	C	intron_variant	rs135632657	MODIFIER	ARHGEF40	ENSBTAG00000013401	Transcript	ENSBTAT00000017829	protein_coding	-	41203	-	-1	EntrezGene	-	-
10_26079224_A/G	10:26079224-26079224	C	upstream_gene_variant	rs110881293	MODIFIER	ARHGEF40	ENSBTAG00000013401	Transcript	ENSBTAT00000017829	protein_coding	-	-	2171	-1	EntrezGene	-	-
10_26079224_A/G	10:26079224-26079224	C	intron_variant	rs110881293	MODIFIER	ARHGEF40	ENSBTAG00000013401	Transcript	ENSBTAT00000063701	protein_coding	-	40910	-	-1	EntrezGene	-	-
10_26081411_A/G	10:26081411-26081411	C	upstream_gene_variant	rs134043803	MODIFIER	ARHGEF40	ENSBTAG00000013401	Transcript	ENSBTAT00000017829	protein_coding	-	-	4358	-1	EntrezGene	-	-
10_26081411_A/G	10:26081411-26081411	C	upstream_gene_variant	rs134043803	MODIFIER	ARHGEF40	ENSBTAG00000013401	Transcript	ENSBTAT00000063701	protein_coding	-	-	1496	-1	EntrezGene	-	-
10_26082901_A/G	10:26082901-26082901	C	upstream_gene_variant	rs134590409	MODIFIER	ARHGEF40	ENSBTAG00000013401	Transcript	ENSBTAT00000063701	protein_coding	-	-	2986	-1	EntrezGene	-	-
10_26089724_T/C	10:26089724-26089724	C	intergenic_variant	rs133934427	MODIFIER	-	-	-	-	-	-	-	-	-	-	-	-
10_26102033_A/C	10:26102033-26102033	G	intergenic_variant	rs132967916	MODIFIER	-	-	-	-	-	-	-	-	-	-	-	-
10_26138371_A/G	10:26138371-26138371	G	intron_variant	rs41583148	MODIFIER	NDRG2	ENSBTAG00000000843	Transcript	ENSBTAT00000001121	protein_coding	-	41073	-	1	EntrezGene	-	-
10_26139168_T/C	10:26139168-26139168	G	intron_variant	rs41583147	MODIFIER	NDRG2	ENSBTAG00000000843	Transcript	ENSBTAT00000001121	protein_coding	-	41103	-	1	EntrezGene	-	-
10_26141254_T/C	10:26141254-26141254	C	intron_variant	rs109528138	MODIFIER	NDRG2	ENSBTAG00000000843	Transcript	ENSBTAT00000001121	protein_coding	-	13/14	-	1	EntrezGene	-	-
10_26143958_T/C	10:26143958-26143958	G	downstream_gene_variant	rs135993080	MODIFIER	NDRG2	ENSBTAG00000000843	Transcript	ENSBTAT00000001121	protein_coding	-	-	1703	1	EntrezGene	-	-
10_26148825_A/C	10:26148825-26148825	G	downstream_gene_variant	rs137156772	MODIFIER	SLC39A2	ENSBTAG00000000936	Transcript	ENSBTAT00000001238	protein_coding	-	-	1886	-1	HGNC	HGNC:17127	-
10_26150209_A/G	10:26150209-26150209	C	downstream_gene_variant	rs136034620	MODIFIER	SLC39A2	ENSBTAG00000000936	Transcript	ENSBTAT00000001238	protein_coding	-	-	502	-1	HGNC	HGNC:17127	-
10_26180769_T/G	10:26180769-26180769	G	intron_variant	rs134434011	MODIFIER	METTL17	ENSBTAG00000006613	Transcript	ENSBTAT00000008681	protein_coding	-	40920	-	-1	HGNC	HGNC:19280	-
10_26182685_A/G	10:26182685-26182685	C	upstream_gene_variant	rs137546610	MODIFIER	METTL17	ENSBTAG00000006613	Transcript	ENSBTAT00000008681	protein_coding	-	-	1716	-1	HGNC	HGNC:19280	-
10_26191854_T/C	10:26191854-26191854	C	intergenic_variant	rs109614519	MODIFIER	-	-	-	-	-	-	-	-	-	-	-	-
10_35501489_T/C	10:35501489-35501489	C	intron_variant	rs136449684	MODIFIER	FSIP1	ENSBTAG00000012015	Transcript	ENSBTAT00000015941	protein_coding	-	41008	-	-1	HGNC	HGNC:21674	-
10_35525905_A/G	10:35525905-35525905	C	intron_variant	rs137414052	MODIFIER	FSIP1	ENSBTAG00000012015	Transcript	ENSBTAT00000015941	protein_coding	-	40948	-	-1	HGNC	HGNC:21674	-
10_35552561_T/C	10:35552561-35552561	C	intergenic_variant	rs134226940	MODIFIER	-	-	-	-	-	-	-	-	-	-	-	-
10_35555872_A/G	10:35555872-35555872	G	intergenic_variant	rs135706192	MODIFIER	-	-	-	-	-	-	-	-	-	-	-	-
10_35564069_T/C	10:35564069-35564069	C	downstream_gene_variant	rs134020475	MODIFIER	-	ENSBTAG00000016826	Transcript	ENSBTAT00000061544	protein_coding	-	-	2050	-1	-	-	-
10_35574032_T/C	10:35574032-35574032	C	intron_variant	rs137585599	MODIFIER	-	ENSBTAG00000016826	Transcript	ENSBTAT00000061544	protein_coding	-	40909	-	-1	-	-	-
10_35592370_T/G	10:35592370-35592370	G	intron_variant	rs136174310	MODIFIER	-	ENSBTAG00000016826	Transcript	ENSBTAT00000061544	protein_coding	-	40909	-	-1	-	-	-
10_35598393_T/C	10:35598393-35598393	C	intron_variant	rs135062606	MODIFIER	-	ENSBTAG00000016826	Transcript	ENSBTAT00000061544	protein_coding	-	40909	-	-1	-	-	-
10_35604199_A/C	10:35604199-35604199	C	intron_variant	rs136196246	MODIFIER	-	ENSBTAG00000016826	Transcript	ENSBTAT00000061544	protein_coding	-	40909	-	-1	-	-	-
10_35612836_T/C	10:35612836-35612836	G	intron_variant	rs134528149	MODIFIER	-	ENSBTAG00000016826	Transcript	ENSBTAT00000061544	protein_coding	-	40909	-	-1	-	-	-
10_35624575_A/C	10:35624575-35624575	C	intron_variant	rs137756137	MODIFIER	-	ENSBTAG00000016826	Transcript	ENSBTAT00000061544	protein_coding	-	40909	-	-1	-	-	-
10_35652095_T/C	10:35652095-35652095	C	intron_variant	rs133552324	MODIFIER	-	ENSBTAG00000016826	Transcript	ENSBTAT00000061544	protein_coding	-	40909	-	-1	-	-	-
10_35655445_T/C	10:35655445-35655445	C	intron_variant	rs137416786	MODIFIER	-	ENSBTAG00000016826	Transcript	ENSBTAT00000061544	protein_coding	-	40909	-	-1	-	-	-
10_35659324_T/C	10:35659324-35659324	G	intron_variant	rs133131230	MODIFIER	-	ENSBTAG00000016826	Transcript	ENSBTAT00000061544	protein_coding	-	40909	-	-1	-	-	-
10_35666224_A/G	10:35666224-35666224	G	intron_variant	rs137182711	MODIFIER	-	ENSBTAG00000016826	Transcript	ENSBTAT00000061544	protein_coding	-	40909	-	-1	-	-	-
10_35698369_A/G	10:35698369-35698369	G	upstream_gene_variant	rs137587211	MODIFIER	-	ENSBTAG00000016826	Transcript	ENSBTAT00000061544	protein_coding	-	-	2658	-1	-	-	-
10_35707942_T/C	10:35707942-35707942	G	intron_variant	rs134637402	MODIFIER	EIF2AK4	ENSBTAG00000014351	Transcript	ENSBTAT00000019083	protein_coding	-	12419	-	1	HGNC	HGNC:19687	-
10_35711033_T/C	10:35711033-35711033	C	intron_variant	rs133432837	MODIFIER	EIF2AK4	ENSBTAG00000014351	Transcript	ENSBTAT00000019083	protein_coding	-	12419	-	1	HGNC	HGNC:19687	-
10_35715283_A/G	10:35715283-35715283	G	intron_variant	rs137353449	MODIFIER	EIF2AK4	ENSBTAG00000014351	Transcript	ENSBTAT00000019083	protein_coding	-	12419	-	1	HGNC	HGNC:19687	-
10_35718076_T/C	10:35718076-35718076	C	intron_variant	rs135798610	MODIFIER	EIF2AK4	ENSBTAG00000014351	Transcript	ENSBTAT00000019083	protein_coding	-	12419	-	1	HGNC	HGNC:19687	-
10_35788115_A/C	10:35788115-35788115	C	intron_variant	rs132976883	MODIFIER	EIF2AK4	ENSBTAG00000014351	Transcript	ENSBTAT00000019083	protein_coding	-	29/38	-	1	HGNC	HGNC:19687	-
10_35789869_A/G	10:35789869-35789869	G	intron_variant	rs110576232	MODIFIER	EIF2AK4	ENSBTAG00000014351	Transcript	ENSBTAT00000019083	protein_coding	-	31/38	-	1	HGNC	HGNC:19687	-
10_35819650_A/G	10:35819650-35819650	G	intergenic_variant	rs135464227	MODIFIER	-	-	-	-	-	-	-	-	-	-	-	-
10_35824282_T/C	10:35824282-35824282	G	intergenic_variant	rs136211707	MODIFIER	-	-	-	-	-	-	-	-	-	-	-	-
10_35840902_T/C	10:35840902-35840902	G	intergenic_variant	rs136877339	MODIFIER	-	-	-	-	-	-	-	-	-	-	-	-
10_35844655_A/G	10:35844655-35844655	C	intergenic_variant	rs134597583	MODIFIER	-	-	-	-	-	-	-	-	-	-	-	-
10_35868711_T/C	10:35868711-35868711	C	intron_variant	rs110192614	MODIFIER	BMF	ENSBTAG00000012180	Transcript	ENSBTAT00000016157	protein_coding	-	40940	-	-1	HGNC	HGNC:24132	-
10_35892414_T/C	10:35892414-35892414	G	intergenic_variant	rs110879022	MODIFIER	-	-	-	-	-	-	-	-	-	-	-	-
10_35895962_A/G	10:35895962-35895962	C	intergenic_variant	rs133237984	MODIFIER	-	-	-	-	-	-	-	-	-	-	-	-
10_35898943_T/C	10:35898943-35898943	G	upstream_gene_variant	rs136790936	MODIFIER	BUB1B	ENSBTAG00000007237	Transcript	ENSBTAT00000009521	protein_coding	-	-	4078	1	HGNC	HGNC:1149	-
10_35912716_T/C	10:35912716-35912716	C	intron_variant	rs133505163	MODIFIER	BUB1B	ENSBTAG00000007237	Transcript	ENSBTAT00000009521	protein_coding	-	41020	-	1	HGNC	HGNC:1149	-
10_35922708_T/C	10:35922708-35922708	G	intron_variant	rs134996882	MODIFIER	BUB1B	ENSBTAG00000007237	Transcript	ENSBTAT00000009521	protein_coding	-	41050	-	1	HGNC	HGNC:1149	-
10_35929449_T/C	10:35929449-35929449	G	intron_variant	rs110800037	MODIFIER	BUB1B	ENSBTAG00000007237	Transcript	ENSBTAT00000009521	protein_coding	-	41173	-	1	HGNC	HGNC:1149	-
10_35932225_A/G	10:35932225-35932225	G	intron_variant	rs135481952	MODIFIER	BUB1B	ENSBTAG00000007237	Transcript	ENSBTAT00000009521	protein_coding	-	41173	-	1	HGNC	HGNC:1149	-
10_35966425_A/G	10:35966425-35966425	G	intergenic_variant	rs136646381	MODIFIER	-	-	-	-	-	-	-	-	-	-	-	-
10_35997618_A/G	10:35997618-35997618	C	intron_variant	rs137051208	MODIFIER	-	ENSBTAG00000019076	Transcript	ENSBTAT00000025396	protein_coding	-	40947	-	1	-	-	-
10_36005771_T/C	10:36005771-36005771	G	intron_variant	rs134905254	MODIFIER	-	ENSBTAG00000019076	Transcript	ENSBTAT00000025396	protein_coding	-	41007	-	1	-	-	-
10_36135524_T/C	10:36135524-36135524	G	intergenic_variant	rs134587776	MODIFIER	-	-	-	-	-	-	-	-	-	-	-	-
10_37585584_A/G	10:37585584-37585584	G	intergenic_variant	rs134020849	MODIFIER	-	-	-	-	-	-	-	-	-	-	-	-
10_47664187_C/G	10:47664187-47664187	G	intron_variant	rs109550243	MODIFIER	TLN2	ENSBTAG00000003667	Transcript	ENSBTAT00000061376	protein_coding	-	20120	-	-1	HGNC	HGNC:15447	-
10_47986167_A/G	10:47986167-47986167	G	intergenic_variant	rs109310426	MODIFIER	-	-	-	-	-	-	-	-	-	-	-	-
10_48028220_A/G	10:48028220-48028220	G	downstream_gene_variant	rs136525484	MODIFIER	U6	ENSBTAG00000042731	Transcript	ENSBTAT00000059723	snRNA	-	-	3144	1	RFAM	-	-
10_48073345_T/C	10:48073345-48073345	C	upstream_gene_variant	rs109383043	MODIFIER	-	ENSBTAG00000010952	Transcript	ENSBTAT00000014540	protein_coding	-	-	520	-1	-	-	-
10_48481351_A/G	10:48481351-48481351	C	intergenic_variant	rs109257385	MODIFIER	-	-	-	-	-	-	-	-	-	-	-	-
10_48482470_A/G	10:48482470-48482470	G	intergenic_variant	rs110724495	MODIFIER	-	-	-	-	-	-	-	-	-	-	-	-
10_48484121_T/C	10:48484121-48484121	G	intergenic_variant	rs109214721	MODIFIER	-	-	-	-	-	-	-	-	-	-	-	-
10_51185081_A/G	10:51185081-51185081	C	intron_variant	rs135348338	MODIFIER	MYO1E	ENSBTAG00000021538	Transcript	ENSBTAT00000061089	protein_coding	-	16/27	-	1	HGNC	HGNC:7599	-
10_61418761_T/C	10:61418761-61418761	G	intron_variant	rs135738418	MODIFIER	SECISBP2L	ENSBTAG00000046553	Transcript	ENSBTAT00000065830	protein_coding	-	41027	-	1	HGNC	HGNC:28997	-
10_86136715_A/G	10:86136715-86136715	C	intergenic_variant	rs109727302	MODIFIER	-	-	-	-	-	-	-	-	-	-	-	-
10_87898818_T/C	10:87898818-87898818	C	intron_variant	rs43144428	MODIFIER	-	ENSBTAG00000011985	Transcript	ENSBTAT00000015901	protein_coding	-	41038	-	1	-	-	-
10_87901538_T/C	10:87901538-87901538	C	intron_variant	rs43145536	MODIFIER	-	ENSBTAG00000011985	Transcript	ENSBTAT00000015901	protein_coding	-	41038	-	1	-	-	-
10_89734435_T/C	10:89734435-89734435	G	intron_variant	rs43644933	MODIFIER	ISM2	ENSBTAG00000039353	Transcript	ENSBTAT00000055095	protein_coding	-	40913	-	-1	HGNC	HGNC:23176	-
10_89734435_T/C	10:89734435-89734435	G	intron_variant	rs43644933	MODIFIER	ISM2	ENSBTAG00000039353	Transcript	ENSBTAT00000065569	protein_coding	-	40913	-	-1	HGNC	HGNC:23176	-
10_103764694_A/G	10:103764694-103764694	G	intergenic_variant	rs133651634	MODIFIER	-	-	-	-	-	-	-	-	-	-	-	-
11_11538755_A/G	11:11538755-11538755	G	downstream_gene_variant	rs43664177	MODIFIER	SPR	ENSBTAG00000021961	Transcript	ENSBTAT00000029280	protein_coding	-	-	1992	-1	HGNC	HGNC:11257	-
11_11540044_A/G	11:11540044-11540044	G	downstream_gene_variant	rs110242967	MODIFIER	SPR	ENSBTAG00000021961	Transcript	ENSBTAT00000029280	protein_coding	-	-	703	-1	HGNC	HGNC:11257	-
11_11744765_A/C	11:11744765-11744765	C	intron_variant	rs134225791	MODIFIER	EXOC6B	ENSBTAG00000020799	Transcript	ENSBTAT00000047228	protein_coding	-	41049	-	1	HGNC	HGNC:17085	-
11_11924861_A/G	11:11924861-11924861	G	intron_variant	rs133252299	MODIFIER	EXOC6B	ENSBTAG00000020799	Transcript	ENSBTAT00000047228	protein_coding	-	41080	-	1	HGNC	HGNC:17085	-
11_13538985_T/C	11:13538985-13538985	G	intergenic_variant	rs29015043	MODIFIER	-	-	-	-	-	-	-	-	-	-	-	-
11_21081322_T/C	11:21081322-21081322	C	intron_variant	rs41592172	MODIFIER	GALM	ENSBTAG00000021102	Transcript	ENSBTAT00000028111	protein_coding	-	41004	-	1	HGNC	HGNC:24063	-
11_21097335_A/G	11:21097335-21097335	C	downstream_gene_variant	rs135902715	MODIFIER	GALM	ENSBTAG00000021102	Transcript	ENSBTAT00000028111	protein_coding	-	-	2302	1	HGNC	HGNC:24063	-
11_21099835_A/G	11:21099835-21099835	G	downstream_gene_variant	rs43671221	MODIFIER	GALM	ENSBTAG00000021102	Transcript	ENSBTAT00000028111	protein_coding	-	-	4802	1	HGNC	HGNC:24063	-
11_21112439_A/G	11:21112439-21112439	C	upstream_gene_variant	rs43672336	MODIFIER	SRSF7	ENSBTAG00000014891	Transcript	ENSBTAT00000033124	protein_coding	-	-	1642	-1	HGNC	HGNC:10789	-
11_29599483_T/C	11:29599483-29599483	G	intergenic_variant	rs133647760	MODIFIER	-	-	-	-	-	-	-	-	-	-	-	-
11_29602170_A/G	11:29602170-29602170	G	intergenic_variant	rs110814617	MODIFIER	-	-	-	-	-	-	-	-	-	-	-	-
11_29627133_T/C	11:29627133-29627133	C	intron_variant	rs134902482	MODIFIER	EPCAM	ENSBTAG00000006474	Transcript	ENSBTAT00000008487	protein_coding	-	40915	-	1	HGNC	HGNC:11529	-
11_29627880_T/C	11:29627880-29627880	G	intron_variant	rs109843214	MODIFIER	EPCAM	ENSBTAG00000006474	Transcript	ENSBTAT00000008487	protein_coding	-	40915	-	1	HGNC	HGNC:11529	-
11_29631697_T/C	11:29631697-29631697	C	intron_variant	rs109101358	MODIFIER	EPCAM	ENSBTAG00000006474	Transcript	ENSBTAT00000008487	protein_coding	-	41036	-	1	HGNC	HGNC:11529	-
11_29633313_T/C	11:29633313-29633313	C	intron_variant	rs133367958	MODIFIER	EPCAM	ENSBTAG00000006474	Transcript	ENSBTAT00000008487	protein_coding	-	41067	-	1	HGNC	HGNC:11529	-
11_29634053_T/C	11:29634053-29634053	C	intron_variant	rs109080418	MODIFIER	EPCAM	ENSBTAG00000006474	Transcript	ENSBTAT00000008487	protein_coding	-	41097	-	1	HGNC	HGNC:11529	-
11_29635857_T/C	11:29635857-29635857	G	intron_variant	rs133118545	MODIFIER	EPCAM	ENSBTAG00000006474	Transcript	ENSBTAT00000008487	protein_coding	-	41128	-	1	HGNC	HGNC:11529	-
11_29637465_A/G	11:29637465-29637465	C	downstream_gene_variant	rs134849307	MODIFIER	EPCAM	ENSBTAG00000006474	Transcript	ENSBTAT00000008487	protein_coding	-	-	706	1	HGNC	HGNC:11529	-
11_29638521_A/G	11:29638521-29638521	G	downstream_gene_variant	rs110958764	MODIFIER	EPCAM	ENSBTAG00000006474	Transcript	ENSBTAT00000008487	protein_coding	-	-	1762	1	HGNC	HGNC:11529	-
11_29643284_T/C	11:29643284-29643284	C	downstream_gene_variant	rs109194049	MODIFIER	SNORA48	ENSBTAG00000042135	Transcript	ENSBTAT00000059127	snoRNA	-	-	2034	-1	RFAM	-	-
11_29644144_A/G	11:29644144-29644144	C	upstream_gene_variant	rs109883053	MODIFIER	MSH2	ENSBTAG00000002742	Transcript	ENSBTAT00000003556	protein_coding	-	-	4161	1	HGNC	HGNC:7325	-
11_29644144_A/G	11:29644144-29644144	C	downstream_gene_variant	rs109883053	MODIFIER	SNORA48	ENSBTAG00000042135	Transcript	ENSBTAT00000059127	snoRNA	-	-	1174	-1	RFAM	-	-
11_29649920_A/G	11:29649920-29649920	G	intron_variant	rs43673435	MODIFIER	MSH2	ENSBTAG00000002742	Transcript	ENSBTAT00000003556	protein_coding	-	40922	-	1	HGNC	HGNC:7325	-
11_29649920_A/G	11:29649920-29649920	G	upstream_gene_variant	rs43673435	MODIFIER	SNORA48	ENSBTAG00000042135	Transcript	ENSBTAT00000059127	snoRNA	-	-	4468	-1	RFAM	-	-
11_43739658_A/G	11:43739658-43739658	G	intergenic_variant	rs135159493	MODIFIER	-	-	-	-	-	-	-	-	-	-	-	-
11_43767317_T/C	11:43767317-43767317	G	downstream_gene_variant	rs133755947	MODIFIER	U6	ENSBTAG00000044218	Transcript	ENSBTAT00000061651	snRNA	-	-	1263	1	RFAM	-	-
11_43774771_T/C	11:43774771-43774771	G	intergenic_variant	rs135315053	MODIFIER	-	-	-	-	-	-	-	-	-	-	-	-
11_43778927_T/C	11:43778927-43778927	C	intergenic_variant	rs136731118	MODIFIER	-	-	-	-	-	-	-	-	-	-	-	-
11_43830869_A/G	11:43830869-43830869	G	intron_variant	rs136671385	MODIFIER	GCFC2	ENSBTAG00000008048	Transcript	ENSBTAT00000010591	protein_coding	-	41044	-	1	HGNC	HGNC:1317	-
11_44031790_A/G	11:44031790-44031790	C	intergenic_variant	rs136864508	MODIFIER	-	-	-	-	-	-	-	-	-	-	-	-
11_44035565_T/G	11:44035565-44035565	C	intergenic_variant	rs134763559	MODIFIER	-	-	-	-	-	-	-	-	-	-	-	-
11_44067106_T/C	11:44067106-44067106	C	intergenic_variant	rs109139568	MODIFIER	-	-	-	-	-	-	-	-	-	-	-	-
11_44342437_A/G	11:44342437-44342437	C	intron_variant	rs135865477	MODIFIER	SH3RF3	ENSBTAG00000038011	Transcript	ENSBTAT00000055080	protein_coding	-	40916	-	-1	HGNC	HGNC:24699	-
11_44348447_T/C	11:44348447-44348447	G	intron_variant	rs132974876	MODIFIER	SH3RF3	ENSBTAG00000038011	Transcript	ENSBTAT00000055080	protein_coding	-	40916	-	-1	HGNC	HGNC:24699	-
11_44351368_T/C	11:44351368-44351368	C	intron_variant	rs134561549	MODIFIER	SH3RF3	ENSBTAG00000038011	Transcript	ENSBTAT00000055080	protein_coding	-	40916	-	-1	HGNC	HGNC:24699	-
11_44633357_A/G	11:44633357-44633357	C	intron_variant	rs110567180	MODIFIER	LIMS1	ENSBTAG00000010971	Transcript	ENSBTAT00000014566	protein_coding	-	40916	-	-1	HGNC	HGNC:6616	-
11_44644533_A/G	11:44644533-44644533	G	intron_variant	rs135788767	MODIFIER	LIMS1	ENSBTAG00000010971	Transcript	ENSBTAT00000014566	protein_coding	-	40916	-	-1	HGNC	HGNC:6616	-
11_44650518_T/C	11:44650518-44650518	C	intron_variant	rs133967406	MODIFIER	LIMS1	ENSBTAG00000010971	Transcript	ENSBTAT00000014566	protein_coding	-	40916	-	-1	HGNC	HGNC:6616	-
11_44655156_T/C	11:44655156-44655156	G	intron_variant	rs135203920	MODIFIER	LIMS1	ENSBTAG00000010971	Transcript	ENSBTAT00000014566	protein_coding	-	40916	-	-1	HGNC	HGNC:6616	-
11_44673639_T/C	11:44673639-44673639	C	intron_variant	rs136928121	MODIFIER	GCC2	ENSBTAG00000016038	Transcript	ENSBTAT00000021345	protein_coding	-	17/22	-	-1	HGNC	HGNC:23218	-
11_44683539_T/G	11:44683539-44683539	G	intron_variant	rs134354681	MODIFIER	GCC2	ENSBTAG00000016038	Transcript	ENSBTAT00000021345	protein_coding	-	41173	-	-1	HGNC	HGNC:23218	-
11_44688028_T/C	11:44688028-44688028	G	intron_variant	rs137601888	MODIFIER	GCC2	ENSBTAG00000016038	Transcript	ENSBTAT00000021345	protein_coding	-	41111	-	-1	HGNC	HGNC:23218	-
11_44730405_A/G	11:44730405-44730405	G	intron_variant	rs135864322	MODIFIER	-	ENSBTAG00000032051	Transcript	ENSBTAT00000045471	protein_coding	-	40913	-	-1	-	-	-
11_44759406_A/G	11:44759406-44759406	C	intergenic_variant	rs135864830	MODIFIER	-	-	-	-	-	-	-	-	-	-	-	-
11_44782536_A/G	11:44782536-44782536	G	intron_variant	rs134327153	MODIFIER	SULT1C3	ENSBTAG00000002803	Transcript	ENSBTAT00000003630	protein_coding	-	40913	-	-1	HGNC	HGNC:33543	-
11_44802926_A/C	11:44802926-44802926	G	intergenic_variant	rs29010505	MODIFIER	-	-	-	-	-	-	-	-	-	-	-	-
11_79929165_A/G	11:79929165-79929165	C	intergenic_variant	rs134321968	MODIFIER	-	-	-	-	-	-	-	-	-	-	-	-
11_79933368_A/G	11:79933368-79933368	G	intergenic_variant	rs135604635	MODIFIER	-	-	-	-	-	-	-	-	-	-	-	-
11_79944609_A/G	11:79944609-79944609	G	intergenic_variant	rs137624101	MODIFIER	-	-	-	-	-	-	-	-	-	-	-	-
11_80073604_T/G	11:80073604-80073604	G	intergenic_variant	rs136105708	MODIFIER	-	-	-	-	-	-	-	-	-	-	-	-
11_80086790_T/G	11:80086790-80086790	C	intergenic_variant	rs135883151	MODIFIER	-	-	-	-	-	-	-	-	-	-	-	-
11_80094172_A/G	11:80094172-80094172	G	intergenic_variant	rs133874019	MODIFIER	-	-	-	-	-	-	-	-	-	-	-	-
11_80124694_T/C	11:80124694-80124694	C	intergenic_variant	rs132991980	MODIFIER	-	-	-	-	-	-	-	-	-	-	-	-
11_80154698_A/G	11:80154698-80154698	G	intergenic_variant	rs133177013	MODIFIER	-	-	-	-	-	-	-	-	-	-	-	-
11_80160051_A/C	11:80160051-80160051	C	intergenic_variant	rs134888324	MODIFIER	-	-	-	-	-	-	-	-	-	-	-	-
11_80161568_A/G	11:80161568-80161568	C	intergenic_variant	rs136042146	MODIFIER	-	-	-	-	-	-	-	-	-	-	-	-
11_80201617_A/G	11:80201617-80201617	C	intergenic_variant	rs135494252	MODIFIER	-	-	-	-	-	-	-	-	-	-	-	-
11_80259694_A/G	11:80259694-80259694	C	upstream_gene_variant	rs110515176	MODIFIER	RDH14	ENSBTAG00000023928	Transcript	ENSBTAT00000006933	protein_coding	-	-	2195	1	HGNC	HGNC:19979	-
11_80259694_A/G	11:80259694-80259694	C	downstream_gene_variant	rs110515176	MODIFIER	-	ENSBTAG00000005270	Transcript	ENSBTAT00000006950	protein_coding	-	-	662	1	-	-	-
11_80263138_A/G	11:80263138-80263138	G	intron_variant	rs109309227	MODIFIER	RDH14	ENSBTAG00000023928	Transcript	ENSBTAT00000006933	protein_coding	-	40908	-	1	HGNC	HGNC:19979	-
11_80263138_A/G	11:80263138-80263138	G	downstream_gene_variant	rs109309227	MODIFIER	-	ENSBTAG00000005270	Transcript	ENSBTAT00000006950	protein_coding	-	-	4106	1	-	-	-
11_80265304_T/C	11:80265304-80265304	C	intron_variant	rs132980876	MODIFIER	RDH14	ENSBTAG00000023928	Transcript	ENSBTAT00000006933	protein_coding	-	40908	-	1	HGNC	HGNC:19979	-
11_80266245_A/G	11:80266245-80266245	C	synonymous_variant	rs134444765	LOW	RDH14	ENSBTAG00000023928	Transcript	ENSBTAT00000006933	protein_coding	40940	-	-	1	HGNC	HGNC:19979	-
11_80267182_T/C	11:80267182-80267182	G	downstream_gene_variant	rs110570819	MODIFIER	RDH14	ENSBTAG00000023928	Transcript	ENSBTAT00000006933	protein_coding	-	-	382	1	HGNC	HGNC:19979	-
11_80269532_A/G	11:80269532-80269532	G	downstream_gene_variant	rs132870489	MODIFIER	RDH14	ENSBTAG00000023928	Transcript	ENSBTAT00000006933	protein_coding	-	-	2732	1	HGNC	HGNC:19979	-
11_80274068_T/C	11:80274068-80274068	C	intergenic_variant	rs109700751	MODIFIER	-	-	-	-	-	-	-	-	-	-	-	-
11_80275981_A/G	11:80275981-80275981	C	intergenic_variant	rs41616679	MODIFIER	-	-	-	-	-	-	-	-	-	-	-	-
11_80326491_A/C	11:80326491-80326491	G	intergenic_variant	rs135852244	MODIFIER	-	-	-	-	-	-	-	-	-	-	-	-
11_80339377_T/C	11:80339377-80339377	C	intergenic_variant	rs132988658	MODIFIER	-	-	-	-	-	-	-	-	-	-	-	-
11_87742817_A/G	11:87742817-87742817	C	intergenic_variant	rs133794340	MODIFIER	-	-	-	-	-	-	-	-	-	-	-	-
11_87962565_A/G	11:87962565-87962565	G	intron_variant	rs109061842	MODIFIER	CPSF3	ENSBTAG00000019735	Transcript	ENSBTAT00000026303	protein_coding	-	17/17	-	-1	HGNC	HGNC:2326	-
11_87963367_T/C	11:87963367-87963367	G	intron_variant	rs110164937	MODIFIER	CPSF3	ENSBTAG00000019735	Transcript	ENSBTAT00000026303	protein_coding	-	16/17	-	-1	HGNC	HGNC:2326	-
11_87975264_A/G	11:87975264-87975264	G	intron_variant	rs109831761	MODIFIER	CPSF3	ENSBTAG00000019735	Transcript	ENSBTAT00000026303	protein_coding	-	41198	-	-1	HGNC	HGNC:2326	-
11_87983793_A/C	11:87983793-87983793	C	intron_variant	rs109606440	MODIFIER	CPSF3	ENSBTAG00000019735	Transcript	ENSBTAT00000026303	protein_coding	-	41045	-	-1	HGNC	HGNC:2326	-
11_87987083_T/C	11:87987083-87987083	C	intron_variant	rs109355187	MODIFIER	CPSF3	ENSBTAG00000019735	Transcript	ENSBTAT00000026303	protein_coding	-	40984	-	-1	HGNC	HGNC:2326	-
11_87989584_A/C	11:87989584-87989584	G	upstream_gene_variant	rs136091073	MODIFIER	ITGB1BP1	ENSBTAG00000013063	Transcript	ENSBTAT00000017362	protein_coding	-	-	4802	1	HGNC	HGNC:23927	-
11_87989584_A/C	11:87989584-87989584	G	intron_variant	rs136091073	MODIFIER	CPSF3	ENSBTAG00000019735	Transcript	ENSBTAT00000026303	protein_coding	-	40924	-	-1	HGNC	HGNC:2326	-
11_87993553_A/G	11:87993553-87993553	C	upstream_gene_variant	rs109335182	MODIFIER	ITGB1BP1	ENSBTAG00000013063	Transcript	ENSBTAT00000017362	protein_coding	-	-	833	1	HGNC	HGNC:23927	-
11_87993553_A/G	11:87993553-87993553	C	intron_variant	rs109335182	MODIFIER	CPSF3	ENSBTAG00000019735	Transcript	ENSBTAT00000026303	protein_coding	-	40924	-	-1	HGNC	HGNC:2326	-
11_87999946_T/C	11:87999946-87999946	C	intron_variant	rs108977582	MODIFIER	ITGB1BP1	ENSBTAG00000013063	Transcript	ENSBTAT00000017362	protein_coding	-	40914	-	1	HGNC	HGNC:23927	-
11_88001888_T/G	11:88001888-88001888	G	intron_variant	rs109016661	MODIFIER	ITGB1BP1	ENSBTAG00000013063	Transcript	ENSBTAT00000017362	protein_coding	-	40945	-	1	HGNC	HGNC:23927	-
11_88003486_A/G	11:88003486-88003486	G	intron_variant	rs109841676	MODIFIER	ITGB1BP1	ENSBTAG00000013063	Transcript	ENSBTAT00000017362	protein_coding	-	40974	-	1	HGNC	HGNC:23927	-
11_88012248_A/G	11:88012248-88012248	G	downstream_gene_variant	rs110090631	MODIFIER	ASAP2	ENSBTAG00000002329	Transcript	ENSBTAT00000003007	protein_coding	-	-	719	-1	HGNC	HGNC:2721	-
11_88012248_A/G	11:88012248-88012248	G	downstream_gene_variant	rs110090631	MODIFIER	ITGB1BP1	ENSBTAG00000013063	Transcript	ENSBTAT00000017362	protein_coding	-	-	1879	1	HGNC	HGNC:23927	-
11_88016390_T/C	11:88016390-88016390	G	intron_variant	rs110195158	MODIFIER	ASAP2	ENSBTAG00000002329	Transcript	ENSBTAT00000003007	protein_coding	-	24/27	-	-1	HGNC	HGNC:2721	-
11_88022625_T/C	11:88022625-88022625	G	intron_variant	rs110450695	MODIFIER	ASAP2	ENSBTAG00000002329	Transcript	ENSBTAT00000003007	protein_coding	-	22/27	-	-1	HGNC	HGNC:2721	-
11_88024501_T/G	11:88024501-88024501	C	intron_variant	rs108976462	MODIFIER	ASAP2	ENSBTAG00000002329	Transcript	ENSBTAT00000003007	protein_coding	-	21/27	-	-1	HGNC	HGNC:2721	-
11_88027359_T/C	11:88027359-88027359	C	intron_variant	rs110620473	MODIFIER	ASAP2	ENSBTAG00000002329	Transcript	ENSBTAT00000003007	protein_coding	-	20/27	-	-1	HGNC	HGNC:2721	-
11_88041407_A/G	11:88041407-88041407	C	intron_variant	rs134836580	MODIFIER	ASAP2	ENSBTAG00000002329	Transcript	ENSBTAT00000003007	protein_coding	-	15/27	-	-1	HGNC	HGNC:2721	-
11_88047731_T/G	11:88047731-88047731	C	intron_variant	rs133344724	MODIFIER	ASAP2	ENSBTAG00000002329	Transcript	ENSBTAT00000003007	protein_coding	-	15/27	-	-1	HGNC	HGNC:2721	-
11_88048755_A/C	11:88048755-88048755	C	intron_variant	rs134765988	MODIFIER	ASAP2	ENSBTAG00000002329	Transcript	ENSBTAT00000003007	protein_coding	-	14/27	-	-1	HGNC	HGNC:2721	-
11_88073668_A/G	11:88073668-88073668	G	intron_variant	rs133117797	MODIFIER	ASAP2	ENSBTAG00000002329	Transcript	ENSBTAT00000003007	protein_coding	-	41055	-	-1	HGNC	HGNC:2721	-
11_88074583_A/C	11:88074583-88074583	C	intron_variant	rs109625629	MODIFIER	ASAP2	ENSBTAG00000002329	Transcript	ENSBTAT00000003007	protein_coding	-	41055	-	-1	HGNC	HGNC:2721	-
11_88075076_T/C	11:88075076-88075076	G	intron_variant	rs134163806	MODIFIER	ASAP2	ENSBTAG00000002329	Transcript	ENSBTAT00000003007	protein_coding	-	41055	-	-1	HGNC	HGNC:2721	-
11_88076189_A/G	11:88076189-88076189	C	intron_variant	rs110905136	MODIFIER	ASAP2	ENSBTAG00000002329	Transcript	ENSBTAT00000003007	protein_coding	-	41025	-	-1	HGNC	HGNC:2721	-
11_88078048_A/G	11:88078048-88078048	G	intron_variant	rs110636216	MODIFIER	ASAP2	ENSBTAG00000002329	Transcript	ENSBTAT00000003007	protein_coding	-	41025	-	-1	HGNC	HGNC:2721	-
11_88080233_T/C	11:88080233-88080233	G	synonymous_variant	rs109751004	LOW	ASAP2	ENSBTAG00000002329	Transcript	ENSBTAT00000003007	protein_coding	41026	-	-	-1	HGNC	HGNC:2721	-
11_98724811_A/C	11:98724811-98724811	G	upstream_gene_variant	rs43710096	MODIFIER	NAIF1	ENSBTAG00000012156	Transcript	ENSBTAT00000016123	protein_coding	-	-	1431	-1	HGNC	HGNC:25446	-
11_101950321_T/C	11:101950321-101950321	G	intergenic_variant	rs137835508	MODIFIER	-	-	-	-	-	-	-	-	-	-	-	-
11_102078541_T/G	11:102078541-102078541	G	intron_variant	rs135941283	MODIFIER	MED27	ENSBTAG00000000382	Transcript	ENSBTAT00000000493	protein_coding	-	40974	-	-1	HGNC	HGNC:2377	-
11_102301895_T/C	11:102301895-102301895	G	intron_variant	rs137236655	MODIFIER	NTNG2	ENSBTAG00000007235	Transcript	ENSBTAT00000009516	protein_coding	-	40913	-	1	HGNC	HGNC:14288	-
11_102301895_T/C	11:102301895-102301895	G	intron_variant	rs137236655	MODIFIER	NTNG2	ENSBTAG00000007235	Transcript	ENSBTAT00000064483	protein_coding	-	40915	-	1	HGNC	HGNC:14288	-
11_102797012_A/C	11:102797012-102797012	C	intergenic_variant	rs134905945	MODIFIER	-	-	-	-	-	-	-	-	-	-	-	-
11_104586784_A/G	11:104586784-104586784	G	intron_variant	rs134827437	MODIFIER	SARDH	ENSBTAG00000004510	Transcript	ENSBTAT00000005925	protein_coding	-	16/19	-	-1	HGNC	HGNC:10536	-
11_106267841_A/C	11:106267841-106267841	G	intergenic_variant	rs134887690	MODIFIER	-	-	-	-	-	-	-	-	-	-	-	-
11_106275986_T/C	11:106275986-106275986	G	downstream_gene_variant	rs136715938	MODIFIER	-	ENSBTAG00000039531	Transcript	ENSBTAT00000032576	protein_coding	-	-	110	-1	-	-	-
11_106275986_T/C	11:106275986-106275986	G	downstream_gene_variant	rs136715938	MODIFIER	-	ENSBTAG00000039531	Transcript	ENSBTAT00000065255	protein_coding	-	-	726	-1	-	-	-
12_5474857_A/G	12:5474857-5474857	C	intergenic_variant	rs136776900	MODIFIER	-	-	-	-	-	-	-	-	-	-	-	-
12_5488315_T/C	12:5488315-5488315	C	intergenic_variant	rs136976812	MODIFIER	-	-	-	-	-	-	-	-	-	-	-	-
12_13962534_A/G	12:13962534-13962534	G	intergenic_variant	rs41661358	MODIFIER	-	-	-	-	-	-	-	-	-	-	-	-
12_14497302_A/G	12:14497302-14497302	C	intergenic_variant	rs43708825	MODIFIER	-	-	-	-	-	-	-	-	-	-	-	-
12_14517217_A/G	12:14517217-14517217	C	intergenic_variant	rs42602515	MODIFIER	-	-	-	-	-	-	-	-	-	-	-	-
12_14533912_T/G	12:14533912-14533912	G	intergenic_variant	rs42603336	MODIFIER	-	-	-	-	-	-	-	-	-	-	-	-
12_14575926_T/C	12:14575926-14575926	C	intergenic_variant	rs43323055	MODIFIER	-	-	-	-	-	-	-	-	-	-	-	-
12_19435416_T/C	12:19435416-19435416	G	intergenic_variant	rs136028468	MODIFIER	-	-	-	-	-	-	-	-	-	-	-	-
12_21686345_A/G	12:21686345-21686345	C	intron_variant	rs133035262	MODIFIER	THSD1	ENSBTAG00000020374	Transcript	ENSBTAT00000027155	protein_coding	-	40971	-	1	HGNC	HGNC:17754	-
12_82869963_A/G	12:82869963-82869963	G	intron_variant	rs110700332	MODIFIER	TPP2	ENSBTAG00000020389	Transcript	ENSBTAT00000035368	protein_coding	-	41179	-	1	HGNC	HGNC:12016	-
12_82876543_T/C	12:82876543-82876543	C	intron_variant	rs110874853	MODIFIER	TPP2	ENSBTAG00000020389	Transcript	ENSBTAT00000035368	protein_coding	-	15/28	-	1	HGNC	HGNC:12016	-
12_82892543_A/G	12:82892543-82892543	G	intron_variant	rs41627428	MODIFIER	TPP2	ENSBTAG00000020389	Transcript	ENSBTAT00000035368	protein_coding	-	24/28	-	1	HGNC	HGNC:12016	-
12_82897109_A/G	12:82897109-82897109	G	intron_variant	rs134849521	MODIFIER	TPP2	ENSBTAG00000020389	Transcript	ENSBTAT00000035368	protein_coding	-	26/28	-	1	HGNC	HGNC:12016	-
12_82909282_A/G	12:82909282-82909282	G	intron_variant	rs136181286	MODIFIER	METTL21C	ENSBTAG00000020393	Transcript	ENSBTAT00000027181	protein_coding	-	40970	-	-1	HGNC	HGNC:33717	-
13_43390208_A/G	13:43390208-43390208	G	upstream_gene_variant	rs135502147	MODIFIER	SNORA31	ENSBTAG00000045310	Transcript	ENSBTAT00000062743	snoRNA	-	-	2010	-1	RFAM	-	-
13_54738508_T/C	13:54738508-54738508	G	intron_variant	rs110826738	MODIFIER	COL20A1	ENSBTAG00000004582	Transcript	ENSBTAT00000006018	protein_coding	-	27/34	-	-1	HGNC	HGNC:14670	-
13_54738508_T/C	13:54738508-54738508	G	intron_variant	rs110826738	MODIFIER	COL20A1	ENSBTAG00000004582	Transcript	ENSBTAT00000063888	protein_coding	-	29/36	-	-1	HGNC	HGNC:14670	-
13_54738508_T/C	13:54738508-54738508	G	intron_variant	rs110826738	MODIFIER	COL20A1	ENSBTAG00000004582	Transcript	ENSBTAT00000065814	protein_coding	-	27/33	-	-1	HGNC	HGNC:14670	-
13_61189110_A/G	13:61189110-61189110	G	upstream_gene_variant	rs137780202	MODIFIER	TRIB3	ENSBTAG00000017007	Transcript	ENSBTAT00000022616	protein_coding	-	-	1900	-1	HGNC	HGNC:16228	-
13_68309322_T/C	13:68309322-68309322	C	intron_variant	rs137377691	MODIFIER	PPP1R16B	ENSBTAG00000000653	Transcript	ENSBTAT00000000858	protein_coding	-	40948	-	1	HGNC	HGNC:15850	-
13_75378904_A/G	13:75378904-75378904	C	intron_variant	rs109598878	MODIFIER	PLTP	ENSBTAG00000000559	Transcript	ENSBTAT00000000732	protein_coding	-	41165	-	-1	HGNC	HGNC:9093	-
13_75378904_A/G	13:75378904-75378904	C	downstream_gene_variant	rs109598878	MODIFIER	CTSA	ENSBTAG00000027337	Transcript	ENSBTAT00000039203	protein_coding	-	-	4267	1	HGNC	HGNC:9251	-
13_75380614_A/G	13:75380614-75380614	G	intron_variant	rs110140899	MODIFIER	PLTP	ENSBTAG00000000559	Transcript	ENSBTAT00000000732	protein_coding	-	41103	-	-1	HGNC	HGNC:9093	-
13_75383374_T/C	13:75383374-75383374	G	intron_variant	rs41257490	MODIFIER	PLTP	ENSBTAG00000000559	Transcript	ENSBTAT00000000732	protein_coding	-	40981	-	-1	HGNC	HGNC:9093	-
13_75387517_T/C	13:75387517-75387517	G	upstream_gene_variant	rs133811317	MODIFIER	PLTP	ENSBTAG00000000559	Transcript	ENSBTAT00000000732	protein_coding	-	-	2812	-1	HGNC	HGNC:9093	-
13_75397250_T/C	13:75397250-75397250	G	intergenic_variant	rs41709441	MODIFIER	-	-	-	-	-	-	-	-	-	-	-	-
13_75398377_A/G	13:75398377-75398377	C	intergenic_variant	rs41709438	MODIFIER	-	-	-	-	-	-	-	-	-	-	-	-
13_75399523_A/G	13:75399523-75399523	C	intergenic_variant	rs41709435	MODIFIER	-	-	-	-	-	-	-	-	-	-	-	-
13_75436349_A/G	13:75436349-75436349	G	upstream_gene_variant	rs41709429	MODIFIER	ZNF335	ENSBTAG00000010130	Transcript	ENSBTAT00000061303	protein_coding	-	-	972	-1	HGNC	HGNC:15807	-
13_75443128_T/C	13:75443128-75443128	G	intergenic_variant	rs41709393	MODIFIER	-	-	-	-	-	-	-	-	-	-	-	-
13_75468979_A/G	13:75468979-75468979	C	splice_region_variant,intron_variant	rs41710673	LOW	MMP9	ENSBTAG00000020676	Transcript	ENSBTAT00000027556	protein_coding	-	41071	-	1	HGNC	HGNC:7176	-
13_75472777_T/G	13:75472777-75472777	G	intron_variant	rs135147524	MODIFIER	MMP9	ENSBTAG00000020676	Transcript	ENSBTAT00000027556	protein_coding	-	41254	-	1	HGNC	HGNC:7176	-
13_75482510_T/C	13:75482510-75482510	C	upstream_gene_variant	rs136597931	MODIFIER	SLC12A5	ENSBTAG00000014179	Transcript	ENSBTAT00000018852	protein_coding	-	-	4752	1	HGNC	HGNC:13818	-
13_75482933_A/C	13:75482933-75482933	G	upstream_gene_variant	rs110340819	MODIFIER	SLC12A5	ENSBTAG00000014179	Transcript	ENSBTAT00000018852	protein_coding	-	-	4329	1	HGNC	HGNC:13818	-
13_75485171_A/G	13:75485171-75485171	C	upstream_gene_variant	rs134236996	MODIFIER	SLC12A5	ENSBTAG00000014179	Transcript	ENSBTAT00000018852	protein_coding	-	-	2091	1	HGNC	HGNC:13818	-
13_75489496_T/C	13:75489496-75489496	C	intron_variant	rs137500700	MODIFIER	SLC12A5	ENSBTAG00000014179	Transcript	ENSBTAT00000018852	protein_coding	-	40932	-	1	HGNC	HGNC:13818	-
13_75492767_A/G	13:75492767-75492767	C	intron_variant	rs132669314	MODIFIER	SLC12A5	ENSBTAG00000014179	Transcript	ENSBTAT00000018852	protein_coding	-	40932	-	1	HGNC	HGNC:13818	-
13_75498799_A/G	13:75498799-75498799	G	synonymous_variant	rs134594977	LOW	SLC12A5	ENSBTAG00000014179	Transcript	ENSBTAT00000018852	protein_coding	41146	-	-	1	HGNC	HGNC:13818	-
13_75503636_A/G	13:75503636-75503636	G	intron_variant	rs136324710	MODIFIER	SLC12A5	ENSBTAG00000014179	Transcript	ENSBTAT00000018852	protein_coding	-	14/25	-	1	HGNC	HGNC:13818	-
13_75508781_A/G	13:75508781-75508781	G	intron_variant	rs134474110	MODIFIER	SLC12A5	ENSBTAG00000014179	Transcript	ENSBTAT00000018852	protein_coding	-	18/25	-	1	HGNC	HGNC:13818	-
13_75567844_A/G	13:75567844-75567844	C	missense_variant	rs41711496	MODERATE	CD40	ENSBTAG00000020736	Transcript	ENSBTAT00000027630	protein_coding	41007	-	-	1	HGNC	HGNC:11919	-
13_75568754_T/C	13:75568754-75568754	C	intron_variant	rs41711492	MODIFIER	CD40	ENSBTAG00000020736	Transcript	ENSBTAT00000027630	protein_coding	-	41036	-	1	HGNC	HGNC:11919	-
13_75577924_A/G	13:75577924-75577924	C	downstream_gene_variant	rs41711444	MODIFIER	CD40	ENSBTAG00000020736	Transcript	ENSBTAT00000027630	protein_coding	-	-	3709	1	HGNC	HGNC:11919	-
13_75592645_A/G	13:75592645-75592645	C	downstream_gene_variant	rs137836889	MODIFIER	SNORD35	ENSBTAG00000043459	Transcript	ENSBTAT00000060451	snoRNA	-	-	2726	-1	RFAM	-	-
13_75603133_A/G	13:75603133-75603133	C	intergenic_variant	rs137439794	MODIFIER	-	-	-	-	-	-	-	-	-	-	-	-
13_75613000_T/C	13:75613000-75613000	C	intergenic_variant	rs110113712	MODIFIER	-	-	-	-	-	-	-	-	-	-	-	-
13_75618300_T/C	13:75618300-75618300	G	downstream_gene_variant	rs136942803	MODIFIER	CDH22	ENSBTAG00000005672	Transcript	ENSBTAT00000007452	protein_coding	-	-	208	-1	HGNC	HGNC:13251	-
13_75620672_A/G	13:75620672-75620672	C	intron_variant	rs135221996	MODIFIER	CDH22	ENSBTAG00000005672	Transcript	ENSBTAT00000007452	protein_coding	-	41192	-	-1	HGNC	HGNC:13251	-
13_75626515_T/C	13:75626515-75626515	G	intron_variant	rs134083800	MODIFIER	CDH22	ENSBTAG00000005672	Transcript	ENSBTAT00000007452	protein_coding	-	41162	-	-1	HGNC	HGNC:13251	-
13_75628980_A/G	13:75628980-75628980	C	intron_variant	rs137535013	MODIFIER	CDH22	ENSBTAG00000005672	Transcript	ENSBTAT00000007452	protein_coding	-	41162	-	-1	HGNC	HGNC:13251	-
13_75631993_T/C	13:75631993-75631993	G	intron_variant	rs109218375	MODIFIER	CDH22	ENSBTAG00000005672	Transcript	ENSBTAT00000007452	protein_coding	-	41100	-	-1	HGNC	HGNC:13251	-
13_75635727_A/G	13:75635727-75635727	C	intron_variant	rs134279227	MODIFIER	CDH22	ENSBTAG00000005672	Transcript	ENSBTAT00000007452	protein_coding	-	41100	-	-1	HGNC	HGNC:13251	-
13_75651541_T/C	13:75651541-75651541	G	intron_variant	rs109566449	MODIFIER	CDH22	ENSBTAG00000005672	Transcript	ENSBTAT00000007452	protein_coding	-	41070	-	-1	HGNC	HGNC:13251	-
13_75660127_A/G	13:75660127-75660127	G	intron_variant	rs135837680	MODIFIER	CDH22	ENSBTAG00000005672	Transcript	ENSBTAT00000007452	protein_coding	-	41009	-	-1	HGNC	HGNC:13251	-
13_75663686_T/C	13:75663686-75663686	G	intron_variant	rs136863978	MODIFIER	CDH22	ENSBTAG00000005672	Transcript	ENSBTAT00000007452	protein_coding	-	40978	-	-1	HGNC	HGNC:13251	-
13_75677576_A/C	13:75677576-75677576	C	intron_variant	rs133693552	MODIFIER	CDH22	ENSBTAG00000005672	Transcript	ENSBTAT00000007452	protein_coding	-	40949	-	-1	HGNC	HGNC:13251	-
13_75681802_A/G	13:75681802-75681802	G	intron_variant	rs137437802	MODIFIER	CDH22	ENSBTAG00000005672	Transcript	ENSBTAT00000007452	protein_coding	-	40949	-	-1	HGNC	HGNC:13251	-
13_75686713_A/G	13:75686713-75686713	G	intron_variant	rs132775797	MODIFIER	CDH22	ENSBTAG00000005672	Transcript	ENSBTAT00000007452	protein_coding	-	40949	-	-1	HGNC	HGNC:13251	-
13_75690978_T/C	13:75690978-75690978	G	intron_variant	rs136959765	MODIFIER	CDH22	ENSBTAG00000005672	Transcript	ENSBTAT00000007452	protein_coding	-	40918	-	-1	HGNC	HGNC:13251	-
13_75696322_A/G	13:75696322-75696322	G	intron_variant	rs135284637	MODIFIER	CDH22	ENSBTAG00000005672	Transcript	ENSBTAT00000007452	protein_coding	-	40918	-	-1	HGNC	HGNC:13251	-
13_75708693_T/C	13:75708693-75708693	C	intergenic_variant	rs135544871	MODIFIER	-	-	-	-	-	-	-	-	-	-	-	-
13_75718281_T/C	13:75718281-75718281	G	intergenic_variant	rs41713360	MODIFIER	-	-	-	-	-	-	-	-	-	-	-	-
13_75723560_A/G	13:75723560-75723560	C	intergenic_variant	rs41712623	MODIFIER	-	-	-	-	-	-	-	-	-	-	-	-
13_75735769_A/G	13:75735769-75735769	G	intergenic_variant	rs136500647	MODIFIER	-	-	-	-	-	-	-	-	-	-	-	-
13_75739549_T/G	13:75739549-75739549	G	intergenic_variant	rs136964129	MODIFIER	-	-	-	-	-	-	-	-	-	-	-	-
13_75743266_T/C	13:75743266-75743266	G	intergenic_variant	rs41713415	MODIFIER	-	-	-	-	-	-	-	-	-	-	-	-
13_75745879_A/G	13:75745879-75745879	C	intergenic_variant	rs41713404	MODIFIER	-	-	-	-	-	-	-	-	-	-	-	-
13_75758247_A/G	13:75758247-75758247	C	intergenic_variant	rs133618495	MODIFIER	-	-	-	-	-	-	-	-	-	-	-	-
13_75762384_T/C	13:75762384-75762384	C	intergenic_variant	rs41714457	MODIFIER	-	-	-	-	-	-	-	-	-	-	-	-
13_75774475_A/G	13:75774475-75774475	G	intergenic_variant	rs134599772	MODIFIER	-	-	-	-	-	-	-	-	-	-	-	-
13_75778144_A/C	13:75778144-75778144	C	intergenic_variant	rs136341945	MODIFIER	-	-	-	-	-	-	-	-	-	-	-	-
13_75807996_T/C	13:75807996-75807996	G	downstream_gene_variant	rs134657043	MODIFIER	ELMO2	ENSBTAG00000003639	Transcript	ENSBTAT00000004747	protein_coding	-	-	4628	-1	HGNC	HGNC:17233	-
13_75807996_T/C	13:75807996-75807996	G	upstream_gene_variant	rs134657043	MODIFIER	SLC35C2	ENSBTAG00000003635	Transcript	ENSBTAT00000039194	protein_coding	-	-	834	-1	HGNC	HGNC:17117	-
13_75824720_T/G	13:75824720-75824720	C	intron_variant	rs41714499	MODIFIER	ELMO2	ENSBTAG00000003639	Transcript	ENSBTAT00000004747	protein_coding	-	41170	-	-1	HGNC	HGNC:17233	-
13_75830644_T/G	13:75830644-75830644	C	intron_variant	rs134715055	MODIFIER	ELMO2	ENSBTAG00000003639	Transcript	ENSBTAT00000004747	protein_coding	-	41108	-	-1	HGNC	HGNC:17233	-
13_75847144_A/G	13:75847144-75847144	C	intergenic_variant	rs109044982	MODIFIER	-	-	-	-	-	-	-	-	-	-	-	-
13_75848097_T/C	13:75848097-75848097	C	intergenic_variant	rs110776389	MODIFIER	-	-	-	-	-	-	-	-	-	-	-	-
13_83836811_A/G	13:83836811-83836811	C	intergenic_variant	rs136664449	MODIFIER	-	-	-	-	-	-	-	-	-	-	-	-
13_84115771_T/C	13:84115771-84115771	G	intergenic_variant	rs42513677	MODIFIER	-	-	-	-	-	-	-	-	-	-	-	-
13_84160655_T/C	13:84160655-84160655	G	intergenic_variant	rs135766787	MODIFIER	-	-	-	-	-	-	-	-	-	-	-	-
14_69474114_T/G	14:69474114-69474114	C	intron_variant	rs110066506	MODIFIER	CPQ	ENSBTAG00000011908	Transcript	ENSBTAT00000015799	protein_coding	-	41035	-	-1	HGNC	HGNC:16910	-
14_69683980_T/C	14:69683980-69683980	G	intron_variant	rs137788513	MODIFIER	CPQ	ENSBTAG00000011908	Transcript	ENSBTAT00000015799	protein_coding	-	40974	-	-1	HGNC	HGNC:16910	-
14_69695133_A/G	14:69695133-69695133	G	intron_variant	rs132758105	MODIFIER	CPQ	ENSBTAG00000011908	Transcript	ENSBTAT00000015799	protein_coding	-	40945	-	-1	HGNC	HGNC:16910	-
14_69967257_A/G	14:69967257-69967257	G	intron_variant	rs132950872	MODIFIER	SDC2	ENSBTAG00000014357	Transcript	ENSBTAT00000019090	protein_coding	-	40911	-	-1	HGNC	HGNC:10659	-
14_71911137_T/C	14:71911137-71911137	C	intron_variant	rs134222521	MODIFIER	DPY19L4	ENSBTAG00000013621	Transcript	ENSBTAT00000018107	protein_coding	-	41077	-	-1	HGNC	HGNC:27829	-
14_71926819_T/C	14:71926819-71926819	C	upstream_gene_variant	rs132982836	MODIFIER	DPY19L4	ENSBTAG00000013621	Transcript	ENSBTAT00000018107	protein_coding	-	-	928	-1	HGNC	HGNC:27829	-
14_72393547_T/G	14:72393547-72393547	G	intron_variant	rs110004852	MODIFIER	GEM	ENSBTAG00000007596	Transcript	ENSBTAT00000009992	protein_coding	-	40942	-	1	HGNC	HGNC:4234	-
14_72482723_A/C	14:72482723-72482723	G	intron_variant	rs137188416	MODIFIER	CDH17	ENSBTAG00000021964	Transcript	ENSBTAT00000045860	protein_coding	-	41106	-	1	HGNC	HGNC:1756	-
14_75676977_T/C	14:75676977-75676977	C	upstream_gene_variant	rs136923199	MODIFIER	OTUD6B	ENSBTAG00000003481	Transcript	ENSBTAT00000004524	protein_coding	-	-	3992	-1	HGNC	HGNC:24281	-
15_5787527_T/C	15:5787527-5787527	C	intergenic_variant	rs41740687	MODIFIER	-	-	-	-	-	-	-	-	-	-	-	-
15_29181301_T/C	15:29181301-29181301	C	intergenic_variant	rs110237175	MODIFIER	-	-	-	-	-	-	-	-	-	-	-	-
15_46927339_T/G	15:46927339-46927339	C	intergenic_variant	rs43042505	MODIFIER	-	-	-	-	-	-	-	-	-	-	-	-
15_46960682_T/C	15:46960682-46960682	G	intergenic_variant	rs109387194	MODIFIER	-	-	-	-	-	-	-	-	-	-	-	-
15_46962270_A/G	15:46962270-46962270	C	intergenic_variant	rs41763983	MODIFIER	-	-	-	-	-	-	-	-	-	-	-	-
15_46974674_A/G	15:46974674-46974674	G	intergenic_variant	rs136106089	MODIFIER	-	-	-	-	-	-	-	-	-	-	-	-
15_46987386_T/C	15:46987386-46987386	C	intergenic_variant	rs41763472	MODIFIER	-	-	-	-	-	-	-	-	-	-	-	-
15_47009702_T/C	15:47009702-47009702	G	downstream_gene_variant	rs135572206	MODIFIER	-	ENSBTAG00000024781	Transcript	ENSBTAT00000034505	protein_coding	-	-	4210	1	-	-	-
15_47013774_T/C	15:47013774-47013774	G	intergenic_variant	rs133127339	MODIFIER	-	-	-	-	-	-	-	-	-	-	-	-
15_47017013_T/C	15:47017013-47017013	C	intergenic_variant	rs41770546	MODIFIER	-	-	-	-	-	-	-	-	-	-	-	-
15_47023116_A/G	15:47023116-47023116	C	intergenic_variant	rs109306098	MODIFIER	-	-	-	-	-	-	-	-	-	-	-	-
15_47024499_A/G	15:47024499-47024499	G	intergenic_variant	rs110514711	MODIFIER	-	-	-	-	-	-	-	-	-	-	-	-
15_47029016_T/G	15:47029016-47029016	C	intergenic_variant	rs41769223	MODIFIER	-	-	-	-	-	-	-	-	-	-	-	-
15_47035751_A/G	15:47035751-47035751	G	intergenic_variant	rs134763952	MODIFIER	-	-	-	-	-	-	-	-	-	-	-	-
15_47037595_T/C	15:47037595-47037595	G	intergenic_variant	rs41769190	MODIFIER	-	-	-	-	-	-	-	-	-	-	-	-
15_47045251_T/C	15:47045251-47045251	C	intron_variant	rs41769151	MODIFIER	DCHS1	ENSBTAG00000015405	Transcript	ENSBTAT00000020475	protein_coding	-	40926	-	1	HGNC	HGNC:13681	-
15_47047550_A/G	15:47047550-47047550	G	intron_variant	rs41769137	MODIFIER	DCHS1	ENSBTAG00000015405	Transcript	ENSBTAT00000020475	protein_coding	-	40926	-	1	HGNC	HGNC:13681	-
15_47049057_A/G	15:47049057-47049057	G	intron_variant	rs41768327	MODIFIER	DCHS1	ENSBTAG00000015405	Transcript	ENSBTAT00000020475	protein_coding	-	40926	-	1	HGNC	HGNC:13681	-
15_47141180_A/G	15:47141180-47141180	G	downstream_gene_variant	rs132942945	MODIFIER	DNHD1	ENSBTAG00000009255	Transcript	ENSBTAT00000012193	protein_coding	-	-	487	-1	HGNC	HGNC:26532	-
15_47141180_A/G	15:47141180-47141180	G	intron_variant	rs132942945	MODIFIER	DNHD1	ENSBTAG00000009255	Transcript	ENSBTAT00000019733	protein_coding	-	13/42	-	-1	HGNC	HGNC:26532	-
15_47141180_A/G	15:47141180-47141180	G	intron_variant	rs132942945	MODIFIER	APBB1	ENSBTAG00000015655	Transcript	ENSBTAT00000020791	protein_coding	-	40921	-	1	HGNC	HGNC:581	-
15_47142443_T/C	15:47142443-47142443	C	intron_variant	rs134561701	MODIFIER	DNHD1	ENSBTAG00000009255	Transcript	ENSBTAT00000012193	protein_coding	-	41255	-	-1	HGNC	HGNC:26532	-
15_47142443_T/C	15:47142443-47142443	C	intron_variant	rs134561701	MODIFIER	DNHD1	ENSBTAG00000009255	Transcript	ENSBTAT00000019733	protein_coding	-	14184	-	-1	HGNC	HGNC:26532	-
15_47142443_T/C	15:47142443-47142443	C	intron_variant	rs134561701	MODIFIER	APBB1	ENSBTAG00000015655	Transcript	ENSBTAT00000020791	protein_coding	-	40921	-	1	HGNC	HGNC:581	-
15_47176194_T/C	15:47176194-47176194	G	intron_variant	rs110543923	MODIFIER	APBB1	ENSBTAG00000015655	Transcript	ENSBTAT00000020791	protein_coding	-	40921	-	1	HGNC	HGNC:581	-
15_47199960_T/G	15:47199960-47199960	G	intron_variant	rs110209592	MODIFIER	TRIM3	ENSBTAG00000003565	Transcript	ENSBTAT00000004636	protein_coding	-	40918	-	1	HGNC	HGNC:10064	-
15_47199960_T/G	15:47199960-47199960	G	intron_variant	rs110209592	MODIFIER	APBB1	ENSBTAG00000015655	Transcript	ENSBTAT00000020791	protein_coding	-	40921	-	1	HGNC	HGNC:581	-
15_47207005_A/G	15:47207005-47207005	G	intron_variant	rs134164630	MODIFIER	TRIM3	ENSBTAG00000003565	Transcript	ENSBTAT00000004636	protein_coding	-	40949	-	1	HGNC	HGNC:10064	-
15_47207005_A/G	15:47207005-47207005	G	intron_variant	rs134164630	MODIFIER	APBB1	ENSBTAG00000015655	Transcript	ENSBTAT00000020791	protein_coding	-	40921	-	1	HGNC	HGNC:581	-
15_47264048_T/C	15:47264048-47264048	C	downstream_gene_variant	rs134310314	MODIFIER	SMPD1	ENSBTAG00000015628	Transcript	ENSBTAT00000020758	protein_coding	-	-	3655	-1	HGNC	HGNC:11120	-
15_47264048_T/C	15:47264048-47264048	C	intron_variant	rs134310314	MODIFIER	APBB1	ENSBTAG00000015655	Transcript	ENSBTAT00000020791	protein_coding	-	41256	-	1	HGNC	HGNC:581	-
15_47264872_A/G	15:47264872-47264872	C	downstream_gene_variant	rs41766844	MODIFIER	SMPD1	ENSBTAG00000015628	Transcript	ENSBTAT00000020758	protein_coding	-	-	2831	-1	HGNC	HGNC:11120	-
15_47264872_A/G	15:47264872-47264872	C	intron_variant	rs41766844	MODIFIER	APBB1	ENSBTAG00000015655	Transcript	ENSBTAT00000020791	protein_coding	-	41256	-	1	HGNC	HGNC:581	-
15_47279621_A/G	15:47279621-47279621	G	intergenic_variant	rs110616111	MODIFIER	-	-	-	-	-	-	-	-	-	-	-	-
15_47280330_A/G	15:47280330-47280330	G	intergenic_variant	rs110069583	MODIFIER	-	-	-	-	-	-	-	-	-	-	-	-
15_47283531_A/G	15:47283531-47283531	C	intergenic_variant	rs135331709	MODIFIER	-	-	-	-	-	-	-	-	-	-	-	-
15_47344145_T/C	15:47344145-47344145	C	intergenic_variant	rs136192983	MODIFIER	-	-	-	-	-	-	-	-	-	-	-	-
15_47357365_T/C	15:47357365-47357365	C	intergenic_variant	rs42669195	MODIFIER	-	-	-	-	-	-	-	-	-	-	-	-
15_47358546_T/C	15:47358546-47358546	G	intergenic_variant	rs42669201	MODIFIER	-	-	-	-	-	-	-	-	-	-	-	-
15_47360926_A/G	15:47360926-47360926	G	intergenic_variant	rs42669215	MODIFIER	-	-	-	-	-	-	-	-	-	-	-	-
15_51000894_T/C	15:51000894-51000894	C	intergenic_variant	rs109815036	MODIFIER	-	-	-	-	-	-	-	-	-	-	-	-
15_51031931_A/G	15:51031931-51031931	C	upstream_gene_variant	rs110632387	MODIFIER	TRIM68	ENSBTAG00000011332	Transcript	ENSBTAT00000015061	protein_coding	-	-	3604	1	HGNC	HGNC:21161	-
15_51034580_T/C	15:51034580-51034580	C	upstream_gene_variant	rs110475695	MODIFIER	TRIM68	ENSBTAG00000011332	Transcript	ENSBTAT00000015061	protein_coding	-	-	955	1	HGNC	HGNC:21161	-
15_51329018_T/C	15:51329018-51329018	G	intergenic_variant	rs42854517	MODIFIER	-	-	-	-	-	-	-	-	-	-	-	-
15_51330253_T/C	15:51330253-51330253	G	intergenic_variant	rs42854523	MODIFIER	-	-	-	-	-	-	-	-	-	-	-	-
15_51341759_T/C	15:51341759-51341759	G	intergenic_variant	rs110311497	MODIFIER	-	-	-	-	-	-	-	-	-	-	-	-
15_51466574_A/G	15:51466574-51466574	C	intergenic_variant	rs110685282	MODIFIER	-	-	-	-	-	-	-	-	-	-	-	-
15_51475051_A/G	15:51475051-51475051	C	intron_variant	rs109944700	MODIFIER	TRIM21	ENSBTAG00000013900	Transcript	ENSBTAT00000018459	protein_coding	-	40912	-	1	HGNC	HGNC:11312	-
15_51475051_A/G	15:51475051-51475051	C	intron_variant	rs109944700	MODIFIER	TRIM21	ENSBTAG00000013900	Transcript	ENSBTAT00000063640	protein_coding	-	40947	-	1	HGNC	HGNC:11312	-
15_51546473_T/C	15:51546473-51546473	C	intergenic_variant	rs134348257	MODIFIER	-	-	-	-	-	-	-	-	-	-	-	-
15_54301900_A/G	15:54301900-54301900	G	intron_variant	rs41583233	MODIFIER	C2CD3	ENSBTAG00000002907	Transcript	ENSBTAT00000003775	protein_coding	-	14/36	-	-1	HGNC	HGNC:24564	-
15_54301900_A/G	15:54301900-54301900	G	intron_variant	rs41583233	MODIFIER	C2CD3	ENSBTAG00000002907	Transcript	ENSBTAT00000061233	protein_coding	-	14/35	-	-1	HGNC	HGNC:24564	-
15_77053232_T/C	15:77053232-77053232	G	intergenic_variant	rs134570513	MODIFIER	-	-	-	-	-	-	-	-	-	-	-	-
16_2163857_T/G	16:2163857-2163857	G	intergenic_variant	rs109541646	MODIFIER	-	-	-	-	-	-	-	-	-	-	-	-
16_26723972_T/C	16:26723972-26723972	C	intron_variant	rs134599607	MODIFIER	HHIPL2	ENSBTAG00000017561	Transcript	ENSBTAT00000023347	protein_coding	-	41036	-	-1	HGNC	HGNC:25842	-
16_26890221_A/G	16:26890221-26890221	G	intron_variant	rs136952560	MODIFIER	AIDA	ENSBTAG00000007593	Transcript	ENSBTAT00000009987	protein_coding	-	41007	-	-1	HGNC	HGNC:25761	-
16_28447931_T/G	16:28447931-28447931	G	intron_variant	rs109975712	MODIFIER	CNIH3	ENSBTAG00000044171	Transcript	ENSBTAT00000061198	protein_coding	-	40912	-	1	HGNC	HGNC:26802	-
16_43230244_A/G	16:43230244-43230244	G	intergenic_variant	rs132949122	MODIFIER	-	-	-	-	-	-	-	-	-	-	-	-
16_43424406_A/G	16:43424406-43424406	G	intron_variant	rs110642804	MODIFIER	EXOSC10	ENSBTAG00000002590	Transcript	ENSBTAT00000003354	protein_coding	-	23/25	-	1	HGNC	HGNC:9138	-
16_43424406_A/G	16:43424406-43424406	G	intron_variant	rs110642804	MODIFIER	EXOSC10	ENSBTAG00000002590	Transcript	ENSBTAT00000057296	protein_coding	-	21/23	-	1	HGNC	HGNC:9138	-
16_43501100_A/G	16:43501100-43501100	G	intergenic_variant	rs41579642	MODIFIER	-	-	-	-	-	-	-	-	-	-	-	-
16_50203301_A/G	16:50203301-50203301	C	intergenic_variant	rs109972194	MODIFIER	-	-	-	-	-	-	-	-	-	-	-	-
16_50205786_A/G	16:50205786-50205786	G	intergenic_variant	rs136582299	MODIFIER	-	-	-	-	-	-	-	-	-	-	-	-
16_50676206_A/G	16:50676206-50676206	C	intron_variant	rs133827317	MODIFIER	WRAP73	ENSBTAG00000015859	Transcript	ENSBTAT00000021081	protein_coding	-	40918	-	1	HGNC	HGNC:12759	-
16_52009310_A/G	16:52009310-52009310	G	intergenic_variant	rs133028031	MODIFIER	-	-	-	-	-	-	-	-	-	-	-	-
16_69207882_T/C	16:69207882-69207882	G	intergenic_variant	rs133016980	MODIFIER	-	-	-	-	-	-	-	-	-	-	-	-
16_69436536_A/G	16:69436536-69436536	G	intergenic_variant	rs110237127	MODIFIER	-	-	-	-	-	-	-	-	-	-	-	-
16_69441908_A/G	16:69441908-69441908	G	upstream_gene_variant	rs110822591	MODIFIER	PLA2G4A	ENSBTAG00000013298	Transcript	ENSBTAT00000017685	protein_coding	-	-	1330	1	HGNC	HGNC:9035	-
16_69443557_T/C	16:69443557-69443557	G	intron_variant	rs110552553	MODIFIER	PLA2G4A	ENSBTAG00000013298	Transcript	ENSBTAT00000017685	protein_coding	-	40924	-	1	HGNC	HGNC:9035	-
16_69452381_A/G	16:69452381-69452381	C	intron_variant	rs137798166	MODIFIER	PLA2G4A	ENSBTAG00000013298	Transcript	ENSBTAT00000017685	protein_coding	-	40924	-	1	HGNC	HGNC:9035	-
16_69944804_T/C	16:69944804-69944804	G	intron_variant	rs135110989	MODIFIER	KCNK2	ENSBTAG00000004407	Transcript	ENSBTAT00000005781	protein_coding	-	40974	-	-1	HGNC	HGNC:6277	-
16_69944804_T/C	16:69944804-69944804	G	intron_variant	rs135110989	MODIFIER	KCNK2	ENSBTAG00000004407	Transcript	ENSBTAT00000043948	protein_coding	-	40944	-	-1	HGNC	HGNC:6277	-
16_69950602_T/G	16:69950602-69950602	G	intron_variant	rs42345826	MODIFIER	KCNK2	ENSBTAG00000004407	Transcript	ENSBTAT00000005781	protein_coding	-	40974	-	-1	HGNC	HGNC:6277	-
16_69950602_T/G	16:69950602-69950602	G	intron_variant	rs42345826	MODIFIER	KCNK2	ENSBTAG00000004407	Transcript	ENSBTAT00000043948	protein_coding	-	40944	-	-1	HGNC	HGNC:6277	-
17_15864494_T/C	17:15864494-15864494	G	intron_variant	rs133167990	MODIFIER	INPP4B	ENSBTAG00000014111	Transcript	ENSBTAT00000018761	protein_coding	-	41016	-	1	HGNC	HGNC:6075	-
17_15960530_T/C	17:15960530-15960530	C	intron_variant	rs109613896	MODIFIER	INPP4B	ENSBTAG00000014111	Transcript	ENSBTAT00000018761	protein_coding	-	41169	-	1	HGNC	HGNC:6075	-
17_16003681_T/C	17:16003681-16003681	C	intron_variant	rs109550465	MODIFIER	INPP4B	ENSBTAG00000014111	Transcript	ENSBTAT00000018761	protein_coding	-	41260	-	1	HGNC	HGNC:6075	-
17_16014651_T/C	17:16014651-16014651	C	intron_variant	rs134009722	MODIFIER	INPP4B	ENSBTAG00000014111	Transcript	ENSBTAT00000018761	protein_coding	-	41260	-	1	HGNC	HGNC:6075	-
17_17616319_A/C	17:17616319-17616319	G	intron_variant	rs109795016	MODIFIER	CLGN	ENSBTAG00000001580	Transcript	ENSBTAT00000002071	protein_coding	-	13/14	-	1	HGNC	HGNC:2060	-
17_20235191_T/C	17:20235191-20235191	G	intergenic_variant	rs134107947	MODIFIER	-	-	-	-	-	-	-	-	-	-	-	-
17_41494827_T/C	17:41494827-41494827	C	intergenic_variant	rs108964265	MODIFIER	-	-	-	-	-	-	-	-	-	-	-	-
17_41502003_T/C	17:41502003-41502003	C	intergenic_variant	rs134361211	MODIFIER	-	-	-	-	-	-	-	-	-	-	-	-
17_41534837_T/C	17:41534837-41534837	G	intergenic_variant	rs42328886	MODIFIER	-	-	-	-	-	-	-	-	-	-	-	-
17_41538447_A/G	17:41538447-41538447	C	intergenic_variant	rs137010400	MODIFIER	-	-	-	-	-	-	-	-	-	-	-	-
17_41539407_T/G	17:41539407-41539407	C	intergenic_variant	rs109391901	MODIFIER	-	-	-	-	-	-	-	-	-	-	-	-
17_41542289_A/G	17:41542289-41542289	G	intergenic_variant	rs135309230	MODIFIER	-	-	-	-	-	-	-	-	-	-	-	-
17_46772222_T/C	17:46772222-46772222	G	intergenic_variant	rs42535725	MODIFIER	-	-	-	-	-	-	-	-	-	-	-	-
17_54895544_A/C	17:54895544-54895544	C	intergenic_variant	rs134347615,rs380638137	MODIFIER	-	-	-	-	-	-	-	-	-	-	-	-
17_54901135_T/C	17:54901135-54901135	G	intergenic_variant	rs135347707	MODIFIER	-	-	-	-	-	-	-	-	-	-	-	-
17_54951997_T/C	17:54951997-54951997	C	downstream_gene_variant	rs137302600	MODIFIER	CCDC62	ENSBTAG00000003527	Transcript	ENSBTAT00000004583	protein_coding	-	-	892	-1	HGNC	HGNC:30723	-
17_54951997_T/C	17:54951997-54951997	C	downstream_gene_variant	rs137302600	MODIFIER	CCDC62	ENSBTAG00000003527	Transcript	ENSBTAT00000065548	protein_coding	-	-	892	-1	HGNC	HGNC:30723	-
17_54970181_A/G	17:54970181-54970181	G	splice_region_variant,intron_variant	rs137552249	LOW	CCDC62	ENSBTAG00000003527	Transcript	ENSBTAT00000004583	protein_coding	-	41163	-	-1	HGNC	HGNC:30723	-
17_54970181_A/G	17:54970181-54970181	G	splice_region_variant,intron_variant	rs137552249	LOW	CCDC62	ENSBTAG00000003527	Transcript	ENSBTAT00000065548	protein_coding	-	41037	-	-1	HGNC	HGNC:30723	-
17_55041235_T/C	17:55041235-55041235	G	intergenic_variant	rs110685681	MODIFIER	-	-	-	-	-	-	-	-	-	-	-	-
17_55061314_T/C	17:55061314-55061314	G	intergenic_variant	rs109202970	MODIFIER	-	-	-	-	-	-	-	-	-	-	-	-
17_55125735_A/G	17:55125735-55125735	C	intron_variant	rs110481483	MODIFIER	KNTC1	ENSBTAG00000019278	Transcript	ENSBTAT00000025676	protein_coding	-	42/62	-	-1	HGNC	HGNC:17255	-
17_55151038_T/C	17:55151038-55151038	C	intron_variant	rs110162928	MODIFIER	KNTC1	ENSBTAG00000019278	Transcript	ENSBTAT00000025676	protein_coding	-	16/62	-	-1	HGNC	HGNC:17255	-
17_55159422_A/C	17:55159422-55159422	G	intron_variant	rs135796971	MODIFIER	KNTC1	ENSBTAG00000019278	Transcript	ENSBTAT00000025676	protein_coding	-	21397	-	-1	HGNC	HGNC:17255	-
17_55207410_A/C	17:55207410-55207410	C	intron_variant	rs137662740	MODIFIER	ZCCHC8	ENSBTAG00000006114	Transcript	ENSBTAT00000008035	protein_coding	-	41194	-	1	EntrezGene	-	-
17_55215484_A/C	17:55215484-55215484	C	downstream_gene_variant	rs137264644	MODIFIER	ZCCHC8	ENSBTAG00000006114	Transcript	ENSBTAT00000008035	protein_coding	-	-	1714	1	EntrezGene	-	-
17_55221058_T/C	17:55221058-55221058	C	intergenic_variant	rs29015079	MODIFIER	-	-	-	-	-	-	-	-	-	-	-	-
17_55230028_A/C	17:55230028-55230028	C	intergenic_variant	rs109777972	MODIFIER	-	-	-	-	-	-	-	-	-	-	-	-
17_55231782_A/G	17:55231782-55231782	C	intergenic_variant	rs110851849	MODIFIER	-	-	-	-	-	-	-	-	-	-	-	-
17_55244711_T/C	17:55244711-55244711	G	upstream_gene_variant	rs136925245	MODIFIER	CLIP1	ENSBTAG00000016779	Transcript	ENSBTAT00000022319	protein_coding	-	-	526	1	HGNC	HGNC:10461	-
17_55248967_A/C	17:55248967-55248967	G	intron_variant	rs109167287	MODIFIER	CLIP1	ENSBTAG00000016779	Transcript	ENSBTAT00000022319	protein_coding	-	40931	-	1	HGNC	HGNC:10461	-
17_55248967_A/C	17:55248967-55248967	G	upstream_gene_variant	rs109167287	MODIFIER	5S_rRNA	ENSBTAG00000037243	Transcript	ENSBTAT00000051743	rRNA	-	-	1904	1	RFAM	-	-
17_55259324_T/C	17:55259324-55259324	G	intron_variant	rs132739394	MODIFIER	CLIP1	ENSBTAG00000016779	Transcript	ENSBTAT00000022319	protein_coding	-	40931	-	1	HGNC	HGNC:10461	-
17_55263487_T/C	17:55263487-55263487	G	intron_variant	rs133782336	MODIFIER	CLIP1	ENSBTAG00000016779	Transcript	ENSBTAT00000022319	protein_coding	-	40931	-	1	HGNC	HGNC:10461	-
17_55294701_A/G	17:55294701-55294701	C	intron_variant	rs109609827	MODIFIER	CLIP1	ENSBTAG00000016779	Transcript	ENSBTAT00000022319	protein_coding	-	41052	-	1	HGNC	HGNC:10461	-
17_55295225_T/C	17:55295225-55295225	C	intron_variant	rs109101895	MODIFIER	CLIP1	ENSBTAG00000016779	Transcript	ENSBTAT00000022319	protein_coding	-	41052	-	1	HGNC	HGNC:10461	-
17_55295712_A/C	17:55295712-55295712	G	intron_variant	rs135628919	MODIFIER	CLIP1	ENSBTAG00000016779	Transcript	ENSBTAT00000022319	protein_coding	-	41052	-	1	HGNC	HGNC:10461	-
17_55317713_A/G	17:55317713-55317713	G	intron_variant	rs134981779	MODIFIER	CLIP1	ENSBTAG00000016779	Transcript	ENSBTAT00000022319	protein_coding	-	14/24	-	1	HGNC	HGNC:10461	-
17_55322208_T/C	17:55322208-55322208	G	intron_variant	rs136525838	MODIFIER	CLIP1	ENSBTAG00000016779	Transcript	ENSBTAT00000022319	protein_coding	-	16/24	-	1	HGNC	HGNC:10461	-
17_55326401_T/C	17:55326401-55326401	G	intron_variant	rs134155084	MODIFIER	CLIP1	ENSBTAG00000016779	Transcript	ENSBTAT00000022319	protein_coding	-	17/24	-	1	HGNC	HGNC:10461	-
17_55334635_A/G	17:55334635-55334635	G	intron_variant	rs135311765	MODIFIER	CLIP1	ENSBTAG00000016779	Transcript	ENSBTAT00000022319	protein_coding	-	19/24	-	1	HGNC	HGNC:10461	-
17_55336114_T/G	17:55336114-55336114	C	intron_variant	rs137781930	MODIFIER	CLIP1	ENSBTAG00000016779	Transcript	ENSBTAT00000022319	protein_coding	-	19/24	-	1	HGNC	HGNC:10461	-
17_55338193_T/C	17:55338193-55338193	G	intron_variant	rs133666409	MODIFIER	CLIP1	ENSBTAG00000016779	Transcript	ENSBTAT00000022319	protein_coding	-	19/24	-	1	HGNC	HGNC:10461	-
17_55338801_A/G	17:55338801-55338801	G	intron_variant	rs134993302	MODIFIER	CLIP1	ENSBTAG00000016779	Transcript	ENSBTAT00000022319	protein_coding	-	19/24	-	1	HGNC	HGNC:10461	-
17_55339623_T/C	17:55339623-55339623	G	intron_variant	rs109486557	MODIFIER	CLIP1	ENSBTAG00000016779	Transcript	ENSBTAT00000022319	protein_coding	-	19/24	-	1	HGNC	HGNC:10461	-
17_55342732_T/C	17:55342732-55342732	C	intron_variant	rs134309048	MODIFIER	CLIP1	ENSBTAG00000016779	Transcript	ENSBTAT00000022319	protein_coding	-	19/24	-	1	HGNC	HGNC:10461	-
17_55345550_T/C	17:55345550-55345550	G	intron_variant	rs137441215	MODIFIER	CLIP1	ENSBTAG00000016779	Transcript	ENSBTAT00000022319	protein_coding	-	19/24	-	1	HGNC	HGNC:10461	-
17_55353171_T/C	17:55353171-55353171	G	intron_variant	rs137044334	MODIFIER	CLIP1	ENSBTAG00000016779	Transcript	ENSBTAT00000022319	protein_coding	-	20/24	-	1	HGNC	HGNC:10461	-
17_55358288_A/G	17:55358288-55358288	G	synonymous_variant	rs133528596	LOW	CLIP1	ENSBTAG00000016779	Transcript	ENSBTAT00000022319	protein_coding	25/25	-	-	1	HGNC	HGNC:10461	-
17_55369463_T/G	17:55369463-55369463	G	intron_variant	rs136160933	MODIFIER	-	ENSBTAG00000004203	Transcript	ENSBTAT00000005508	protein_coding	-	40950	-	1	-	-	-
17_55468851_A/G	17:55468851-55468851	C	downstream_gene_variant	rs133525912	MODIFIER	MLXIP	ENSBTAG00000004189	Transcript	ENSBTAT00000005486	protein_coding	-	-	3745	-1	EntrezGene	-	-
17_55478860_A/G	17:55478860-55478860	C	intron_variant	rs133731074	MODIFIER	MLXIP	ENSBTAG00000004189	Transcript	ENSBTAT00000005486	protein_coding	-	41136	-	-1	EntrezGene	-	-
17_55501309_T/C	17:55501309-55501309	G	intron_variant	rs137552295	MODIFIER	MLXIP	ENSBTAG00000004189	Transcript	ENSBTAT00000005486	protein_coding	-	40923	-	-1	EntrezGene	-	-
17_59633487_A/G	17:59633487-59633487	G	intron_variant	rs41847435	MODIFIER	KSR2	ENSBTAG00000044119	Transcript	ENSBTAT00000061442	protein_coding	-	40985	-	1	HGNC	HGNC:18610	-
17_70702661_T/G	17:70702661-70702661	G	intron_variant	rs136646605	MODIFIER	EWSR1	ENSBTAG00000017755	Transcript	ENSBTAT00000023612	protein_coding	-	41075	-	1	HGNC	HGNC:3508	-
18_13213309_T/C	18:13213309-13213309	G	intron_variant	rs137082680	MODIFIER	JPH3	ENSBTAG00000006899	Transcript	ENSBTAT00000009056	protein_coding	-	40911	-	1	HGNC	HGNC:14203	-
18_13226187_T/C	18:13226187-13226187	G	intron_variant	rs136816536	MODIFIER	JPH3	ENSBTAG00000006899	Transcript	ENSBTAT00000009056	protein_coding	-	40942	-	1	HGNC	HGNC:14203	-
18_26026875_T/C	18:26026875-26026875	G	intron_variant	rs137602930	MODIFIER	MMP15	ENSBTAG00000012919	Transcript	ENSBTAT00000017168	protein_coding	-	40916	-	1	HGNC	HGNC:7161	-
18_26029859_A/G	18:26029859-26029859	C	intron_variant	rs133097787	MODIFIER	MMP15	ENSBTAG00000012919	Transcript	ENSBTAT00000017168	protein_coding	-	40916	-	1	HGNC	HGNC:7161	-
18_26033522_A/G	18:26033522-26033522	G	intron_variant	rs109504875	MODIFIER	MMP15	ENSBTAG00000012919	Transcript	ENSBTAT00000017168	protein_coding	-	40916	-	1	HGNC	HGNC:7161	-
18_26043288_A/G	18:26043288-26043288	G	downstream_gene_variant	rs110686431	MODIFIER	MMP15	ENSBTAG00000012919	Transcript	ENSBTAT00000017168	protein_coding	-	-	164	1	HGNC	HGNC:7161	-
18_26046552_A/C	18:26046552-26046552	G	downstream_gene_variant	rs110225456	MODIFIER	MMP15	ENSBTAG00000012919	Transcript	ENSBTAT00000017168	protein_coding	-	-	3428	1	HGNC	HGNC:7161	-
18_26047437_T/C	18:26047437-26047437	G	downstream_gene_variant	rs110170388	MODIFIER	MMP15	ENSBTAG00000012919	Transcript	ENSBTAT00000017168	protein_coding	-	-	4313	1	HGNC	HGNC:7161	-
18_26075864_T/C	18:26075864-26075864	G	downstream_gene_variant	rs109777675	MODIFIER	CFAP20	ENSBTAG00000013874	Transcript	ENSBTAT00000018422	protein_coding	-	-	1540	-1	HGNC	HGNC:29523	-
18_26077231_T/C	18:26077231-26077231	G	downstream_gene_variant	rs110672259	MODIFIER	CFAP20	ENSBTAG00000013874	Transcript	ENSBTAT00000018422	protein_coding	-	-	173	-1	HGNC	HGNC:29523	-
18_26091070_T/G	18:26091070-26091070	G	upstream_gene_variant	rs137435140	MODIFIER	CFAP20	ENSBTAG00000013874	Transcript	ENSBTAT00000018422	protein_coding	-	-	425	-1	HGNC	HGNC:29523	-
18_26101544_T/C	18:26101544-26101544	C	intron_variant	rs132745513	MODIFIER	CSNK2A2	ENSBTAG00000013784	Transcript	ENSBTAT00000018322	protein_coding	-	41191	-	-1	EntrezGene	-	-
18_26210938_A/G	18:26210938-26210938	G	intron_variant	rs110402960	MODIFIER	PRSS54	ENSBTAG00000014147	Transcript	ENSBTAT00000018804	protein_coding	-	41005	-	-1	HGNC	HGNC:26336	-
18_26668833_T/C	18:26668833-26668833	G	intergenic_variant	rs136753263	MODIFIER	-	-	-	-	-	-	-	-	-	-	-	-
18_48127389_T/C	18:48127389-48127389	C	intergenic_variant	rs110042859	MODIFIER	-	-	-	-	-	-	-	-	-	-	-	-
18_53613268_T/C	18:53613268-53613268	G	downstream_gene_variant	rs134058193	MODIFIER	GPR4	ENSBTAG00000018398	Transcript	ENSBTAT00000024480	protein_coding	-	-	2681	-1	HGNC	HGNC:4497	-
18_53613268_T/C	18:53613268-53613268	G	upstream_gene_variant	rs134058193	MODIFIER	OPA3	ENSBTAG00000019605	Transcript	ENSBTAT00000026120	protein_coding	-	-	1216	-1	HGNC	HGNC:8142	-
18_53613268_T/C	18:53613268-53613268	G	upstream_gene_variant	rs134058193	MODIFIER	OPA3	ENSBTAG00000019605	Transcript	ENSBTAT00000064088	protein_coding	-	-	1248	-1	HGNC	HGNC:8142	-
18_53629164_A/G	18:53629164-53629164	G	intergenic_variant	rs137536610	MODIFIER	-	-	-	-	-	-	-	-	-	-	-	-
18_53638416_T/G	18:53638416-53638416	G	intron_variant	rs133067708	MODIFIER	EML2	ENSBTAG00000015764	Transcript	ENSBTAT00000020933	protein_coding	-	18/22	-	-1	HGNC	HGNC:18035	-
18_60491649_T/G	18:60491649-60491649	G	intergenic_variant	rs136185794	MODIFIER	-	-	-	-	-	-	-	-	-	-	-	-
18_63090510_A/C	18:63090510-63090510	G	upstream_gene_variant	rs134712456	MODIFIER	TTYH1	ENSBTAG00000003470	Transcript	ENSBTAT00000004515	protein_coding	-	-	435	1	HGNC	HGNC:13476	-
19_14274648_A/C	19:14274648-14274648	C	intergenic_variant	rs110577604	MODIFIER	-	-	-	-	-	-	-	-	-	-	-	-
19_24848510_A/G	19:24848510-24848510	C	downstream_gene_variant	rs41597279	MODIFIER	ASPA	ENSBTAG00000003629	Transcript	ENSBTAT00000004734	protein_coding	-	-	1402	1	HGNC	HGNC:756	-
19_25007114_A/G	19:25007114-25007114	C	intron_variant	rs133641751	MODIFIER	ITGAE	ENSBTAG00000015264	Transcript	ENSBTAT00000020307	protein_coding	-	28/29	-	-1	HGNC	HGNC:6147	-
19_25007114_A/G	19:25007114-25007114	C	upstream_gene_variant	rs133641751	MODIFIER	GSG2	ENSBTAG00000032372	Transcript	ENSBTAT00000045931	protein_coding	-	-	3643	1	HGNC	HGNC:19682	-
19_37078411_A/G	19:37078411-37078411	G	intergenic_variant	rs133802660	MODIFIER	-	-	-	-	-	-	-	-	-	-	-	-
19_39252898_T/C	19:39252898-39252898	C	downstream_gene_variant	rs110192838	MODIFIER	MRPL10	ENSBTAG00000001832	Transcript	ENSBTAT00000002395	protein_coding	-	-	1333	1	HGNC	HGNC:14055	-
19_39252898_T/C	19:39252898-39252898	C	upstream_gene_variant	rs110192838	MODIFIER	OSBPL7	ENSBTAG00000013523	Transcript	ENSBTAT00000017982	protein_coding	-	-	1242	1	HGNC	HGNC:16387	-
19_39252898_T/C	19:39252898-39252898	C	intron_variant	rs110192838	MODIFIER	SP2	ENSBTAG00000013740	Transcript	ENSBTAT00000018253	protein_coding	-	40914	-	-1	HGNC	HGNC:11207	-
19_39252898_T/C	19:39252898-39252898	C	intron_variant	rs110192838	MODIFIER	SP2	ENSBTAG00000013740	Transcript	ENSBTAT00000064585	protein_coding	-	40913	-	-1	HGNC	HGNC:11207	-
19_39519992_T/C	19:39519992-39519992	C	intron_variant	rs134554060	MODIFIER	NPEPPS	ENSBTAG00000011435	Transcript	ENSBTAT00000015199	protein_coding	-	40960	-	-1	HGNC	HGNC:7900	-
19_42347265_T/C	19:42347265-42347265	G	intergenic_variant	rs135330770	MODIFIER	-	-	-	-	-	-	-	-	-	-	-	-
19_42782763_T/C	19:42782763-42782763	G	intron_variant	rs43723730	MODIFIER	DNAJC7	ENSBTAG00000002654	Transcript	ENSBTAT00000003437	protein_coding	-	17/18	-	-1	HGNC	HGNC:12392	-
19_42782763_T/C	19:42782763-42782763	G	downstream_gene_variant	rs43723730	MODIFIER	CNP	ENSBTAG00000025762	Transcript	ENSBTAT00000036420	protein_coding	-	-	2672	1	HGNC	HGNC:2158	-
19_51839399_A/G	19:51839399-51839399	G	intron_variant	rs41923149	MODIFIER	FAAP100	ENSBTAG00000019104	Transcript	ENSBTAT00000025435	protein_coding	-	41068	-	1	HGNC	HGNC:26171	-
19_57160426_A/C	19:57160426-57160426	G	downstream_gene_variant	rs135949542	MODIFIER	FADS6	ENSBTAG00000017242	Transcript	ENSBTAT00000022906	protein_coding	-	-	2531	1	HGNC	HGNC:30459	-
19_57160426_A/C	19:57160426-57160426	G	upstream_gene_variant	rs135949542	MODIFIER	FDXR	ENSBTAG00000006525	Transcript	ENSBTAT00000034683	protein_coding	-	-	3605	1	HGNC	HGNC:3642	-
19_57160426_A/C	19:57160426-57160426	G	upstream_gene_variant	rs135949542	MODIFIER	FDXR	ENSBTAG00000006525	Transcript	ENSBTAT00000064838	protein_coding	-	-	3616	1	HGNC	HGNC:3642	-
19_57163367_A/C	19:57163367-57163367	G	upstream_gene_variant	rs136801598	MODIFIER	FDXR	ENSBTAG00000006525	Transcript	ENSBTAT00000034683	protein_coding	-	-	664	1	HGNC	HGNC:3642	-
19_57163367_A/C	19:57163367-57163367	G	upstream_gene_variant	rs136801598	MODIFIER	FDXR	ENSBTAG00000006525	Transcript	ENSBTAT00000064838	protein_coding	-	-	675	1	HGNC	HGNC:3642	-
21_14811291_T/C	21:14811291-14811291	C	intergenic_variant	rs136002231	MODIFIER	-	-	-	-	-	-	-	-	-	-	-	-
21_15046749_T/C	21:15046749-15046749	C	intergenic_variant	rs42613171	MODIFIER	-	-	-	-	-	-	-	-	-	-	-	-
21_15048299_T/C	21:15048299-15048299	C	intergenic_variant	rs133443734	MODIFIER	-	-	-	-	-	-	-	-	-	-	-	-
21_16305451_A/G	21:16305451-16305451	C	intron_variant	rs135766048	MODIFIER	SV2B	ENSBTAG00000027074	Transcript	ENSBTAT00000038788	protein_coding	-	40950	-	-1	HGNC	HGNC:16874	-
21_16370849_T/G	21:16370849-16370849	C	intron_variant	rs133014028	MODIFIER	SV2B	ENSBTAG00000027074	Transcript	ENSBTAT00000038788	protein_coding	-	40919	-	-1	HGNC	HGNC:16874	-
21_19959054_T/G	21:19959054-19959054	G	intergenic_variant	rs41973991	MODIFIER	-	-	-	-	-	-	-	-	-	-	-	-
21_19977258_T/C	21:19977258-19977258	C	intergenic_variant	rs41974015	MODIFIER	-	-	-	-	-	-	-	-	-	-	-	-
21_20000337_T/C	21:20000337-20000337	C	upstream_gene_variant	rs110820006	MODIFIER	AEN	ENSBTAG00000017632	Transcript	ENSBTAT00000023454	protein_coding	-	-	2405	1	HGNC	HGNC:25722	-
21_20178454_A/G	21:20178454-20178454	C	intron_variant	rs133762417	MODIFIER	-	ENSBTAG00000001308	Transcript	ENSBTAT00000001728	protein_coding	-	40909	-	-1	-	-	-
21_20178454_A/G	21:20178454-20178454	C	missense_variant	rs133762417	MODERATE	-	ENSBTAG00000002786	Transcript	ENSBTAT00000013409	protein_coding	40940	-	-	-1	-	-	-
21_20204462_A/G	21:20204462-20204462	G	intergenic_variant	rs133300783	MODIFIER	-	-	-	-	-	-	-	-	-	-	-	-
21_20874516_A/G	21:20874516-20874516	G	intron_variant	rs41975019	MODIFIER	HAPLN3	ENSBTAG00000001740	Transcript	ENSBTAT00000002282	protein_coding	-	40971	-	-1	HGNC	HGNC:21446	-
21_20923542_A/G	21:20923542-20923542	G	intergenic_variant	rs136676186	MODIFIER	-	-	-	-	-	-	-	-	-	-	-	-
21_26924831_T/C	21:26924831-26924831	C	intron_variant	rs41971599	MODIFIER	-	ENSBTAG00000012351	Transcript	ENSBTAT00000016391	protein_coding	-	41074	-	1	-	-	-
21_32904056_A/G	21:32904056-32904056	C	intergenic_variant	rs134786139	MODIFIER	-	-	-	-	-	-	-	-	-	-	-	-
21_32999316_T/C	21:32999316-32999316	G	intergenic_variant	rs135949030	MODIFIER	-	-	-	-	-	-	-	-	-	-	-	-
21_69972343_A/G	21:69972343-69972343	G	upstream_gene_variant	rs109922571	MODIFIER	XRCC3	ENSBTAG00000009966	Transcript	ENSBTAT00000013145	protein_coding	-	-	4532	-1	HGNC	HGNC:12830	-
22_48876614_T/C	22:48876614-48876614	C	intron_variant	rs110738036	MODIFIER	NT5DC2	ENSBTAG00000014784	Transcript	ENSBTAT00000019665	protein_coding	-	40920	-	1	HGNC	HGNC:25717	-
22_48888770_T/C	22:48888770-48888770	G	synonymous_variant	rs137155412	LOW	STAB1	ENSBTAG00000014782	Transcript	ENSBTAT00000019663	protein_coding	50/69	-	-	-1	HGNC	HGNC:18628	-
22_48888770_T/C	22:48888770-48888770	G	downstream_gene_variant	rs137155412	MODIFIER	NT5DC2	ENSBTAG00000014784	Transcript	ENSBTAT00000019665	protein_coding	-	-	4449	1	HGNC	HGNC:25717	-
22_48952499_T/C	22:48952499-48952499	C	intron_variant	rs133014209	MODIFIER	NISCH	ENSBTAG00000014779	Transcript	ENSBTAT00000019661	protein_coding	-	14/21	-	-1	HGNC	HGNC:18006	-
22_49009665_A/C	22:49009665-49009665	C	downstream_gene_variant	rs135718858	MODIFIER	SEMA3G	ENSBTAG00000046924	Transcript	ENSBTAT00000065486	protein_coding	-	-	818	1	HGNC	HGNC:30400	-
22_49123223_A/C	22:49123223-49123223	C	upstream_gene_variant	rs135577464	MODIFIER	DNAH1	ENSBTAG00000047794	Transcript	ENSBTAT00000066095	protein_coding	-	-	4864	-1	HGNC	HGNC:2940	-
22_49169752_A/G	22:49169752-49169752	C	intergenic_variant	rs42823471	MODIFIER	-	-	-	-	-	-	-	-	-	-	-	-
22_49186659_T/C	22:49186659-49186659	G	intron_variant	rs42016168	MODIFIER	-	ENSBTAG00000002960	Transcript	ENSBTAT00000003855	protein_coding	-	40915	-	1	-	-	-
22_49186659_T/C	22:49186659-49186659	G	upstream_gene_variant	rs42016168	MODIFIER	bta-let-7g	ENSBTAG00000029861	Transcript	ENSBTAT00000042240	miRNA	-	-	2681	1	miRBase	-	-
22_49186659_T/C	22:49186659-49186659	G	intron_variant	rs42016168	MODIFIER	-	ENSBTAG00000002960	Transcript	ENSBTAT00000045850	protein_coding	-	40921	-	1	-	-	-
22_49187395_A/G	22:49187395-49187395	G	intron_variant	rs42016167	MODIFIER	-	ENSBTAG00000002960	Transcript	ENSBTAT00000003855	protein_coding	-	40915	-	1	-	-	-
22_49187395_A/G	22:49187395-49187395	G	upstream_gene_variant	rs42016167	MODIFIER	bta-let-7g	ENSBTAG00000029861	Transcript	ENSBTAT00000042240	miRNA	-	-	1945	1	miRBase	-	-
22_49187395_A/G	22:49187395-49187395	G	intron_variant	rs42016167	MODIFIER	-	ENSBTAG00000002960	Transcript	ENSBTAT00000045850	protein_coding	-	40921	-	1	-	-	-
22_49192681_T/C	22:49192681-49192681	C	intron_variant	rs42016163	MODIFIER	-	ENSBTAG00000002960	Transcript	ENSBTAT00000003855	protein_coding	-	40975	-	1	-	-	-
22_49192681_T/C	22:49192681-49192681	C	downstream_gene_variant	rs42016163	MODIFIER	bta-let-7g	ENSBTAG00000029861	Transcript	ENSBTAT00000042240	miRNA	-	-	3259	1	miRBase	-	-
22_49192681_T/C	22:49192681-49192681	C	intron_variant	rs42016163	MODIFIER	-	ENSBTAG00000002960	Transcript	ENSBTAT00000045850	protein_coding	-	40981	-	1	-	-	-
22_49198524_T/C	22:49198524-49198524	G	3_prime_UTR_variant	rs136431050	MODIFIER	-	ENSBTAG00000002960	Transcript	ENSBTAT00000003855	protein_coding	41160	-	-	1	-	-	-
22_49198524_T/C	22:49198524-49198524	G	downstream_gene_variant	rs136431050	MODIFIER	-	ENSBTAG00000002962	Transcript	ENSBTAT00000003860	protein_coding	-	-	4813	-1	-	-	-
22_49198524_T/C	22:49198524-49198524	G	intron_variant	rs136431050	MODIFIER	-	ENSBTAG00000002960	Transcript	ENSBTAT00000045850	protein_coding	-	41134	-	1	-	-	-
22_49203236_T/C	22:49203236-49203236	C	downstream_gene_variant	rs133802642	MODIFIER	-	ENSBTAG00000002960	Transcript	ENSBTAT00000003855	protein_coding	-	-	2180	1	-	-	-
22_49203236_T/C	22:49203236-49203236	C	downstream_gene_variant	rs133802642	MODIFIER	-	ENSBTAG00000002962	Transcript	ENSBTAT00000003860	protein_coding	-	-	101	-1	-	-	-
22_49203236_T/C	22:49203236-49203236	C	intron_variant	rs133802642	MODIFIER	-	ENSBTAG00000002960	Transcript	ENSBTAT00000045850	protein_coding	-	41134	-	1	-	-	-
22_49238447_A/C	22:49238447-49238447	G	downstream_gene_variant	rs42015516	MODIFIER	ALAS1	ENSBTAG00000004118	Transcript	ENSBTAT00000005380	protein_coding	-	-	4259	-1	HGNC	HGNC:396	-
22_49238447_A/C	22:49238447-49238447	G	downstream_gene_variant	rs42015516	MODIFIER	-	ENSBTAG00000018198	Transcript	ENSBTAT00000024223	protein_coding	-	-	4508	1	-	-	-
22_49240537_T/C	22:49240537-49240537	G	downstream_gene_variant	rs42015493	MODIFIER	ALAS1	ENSBTAG00000004118	Transcript	ENSBTAT00000005380	protein_coding	-	-	2169	-1	HGNC	HGNC:396	-
22_50280784_T/C	22:50280784-50280784	C	downstream_gene_variant	rs133144838	MODIFIER	MAPKAPK3	ENSBTAG00000016532	Transcript	ENSBTAT00000021983	protein_coding	-	-	1169	-1	HGNC	HGNC:6888	-
22_58635218_T/G	22:58635218-58635218	G	intergenic_variant	rs42725700	MODIFIER	-	-	-	-	-	-	-	-	-	-	-	-
22_58641126_T/G	22:58641126-58641126	G	intergenic_variant	rs137120452	MODIFIER	-	-	-	-	-	-	-	-	-	-	-	-
22_58644106_T/G	22:58644106-58644106	C	intergenic_variant	rs133147341	MODIFIER	-	-	-	-	-	-	-	-	-	-	-	-
22_58646065_A/G	22:58646065-58646065	C	intergenic_variant	rs42726340	MODIFIER	-	-	-	-	-	-	-	-	-	-	-	-
22_58653963_A/G	22:58653963-58653963	G	intergenic_variant	rs133509927	MODIFIER	-	-	-	-	-	-	-	-	-	-	-	-
22_58656771_A/G	22:58656771-58656771	G	intergenic_variant	rs137530470	MODIFIER	-	-	-	-	-	-	-	-	-	-	-	-
22_58658446_T/C	22:58658446-58658446	G	intergenic_variant	rs109043048	MODIFIER	-	-	-	-	-	-	-	-	-	-	-	-
22_60256786_A/G	22:60256786-60256786	G	intron_variant	rs110226513	MODIFIER	KBTBD12	ENSBTAG00000011547	Transcript	ENSBTAT00000015345	protein_coding	-	41002	-	-1	HGNC	HGNC:25731	-
23_14617828_A/C	23:14617828-14617828	G	intergenic_variant	rs109330937	MODIFIER	-	-	-	-	-	-	-	-	-	-	-	-
23_14943096_T/C	23:14943096-14943096	G	intergenic_variant	rs134917595	MODIFIER	-	-	-	-	-	-	-	-	-	-	-	-
23_14944232_A/G	23:14944232-14944232	G	intergenic_variant	rs136158459	MODIFIER	-	-	-	-	-	-	-	-	-	-	-	-
23_19663919_A/C	23:19663919-19663919	G	intron_variant	rs135737267	MODIFIER	RCAN2	ENSBTAG00000009302	Transcript	ENSBTAT00000053783	protein_coding	-	40910	-	-1	HGNC	HGNC:3041	-
23_19842774_T/C	23:19842774-19842774	G	intron_variant	rs134231394	MODIFIER	CYP39A1	ENSBTAG00000003632	Transcript	ENSBTAT00000004736	protein_coding	-	41039	-	-1	HGNC	HGNC:17449	-
23_19849122_A/G	23:19849122-19849122	G	intron_variant	rs136581229	MODIFIER	CYP39A1	ENSBTAG00000003632	Transcript	ENSBTAT00000004736	protein_coding	-	40949	-	-1	HGNC	HGNC:17449	-
23_19853328_A/G	23:19853328-19853328	C	intron_variant	rs134212794	MODIFIER	CYP39A1	ENSBTAG00000003632	Transcript	ENSBTAT00000004736	protein_coding	-	40918	-	-1	HGNC	HGNC:17449	-
23_19876145_A/G	23:19876145-19876145	C	intron_variant	rs41604174	MODIFIER	SLC25A27	ENSBTAG00000016302	Transcript	ENSBTAT00000021691	protein_coding	-	41067	-	1	HGNC	HGNC:21065	-
23_19877626_T/C	23:19877626-19877626	G	intron_variant	rs109199422	MODIFIER	SLC25A27	ENSBTAG00000016302	Transcript	ENSBTAT00000021691	protein_coding	-	41128	-	1	HGNC	HGNC:21065	-
23_19879165_T/C	23:19879165-19879165	C	intron_variant	rs41604172	MODIFIER	SLC25A27	ENSBTAG00000016302	Transcript	ENSBTAT00000021691	protein_coding	-	41128	-	1	HGNC	HGNC:21065	-
23_19907231_T/C	23:19907231-19907231	G	downstream_gene_variant	rs133941093	MODIFIER	TDRD6	ENSBTAG00000009978	Transcript	ENSBTAT00000013158	protein_coding	-	-	3127	1	HGNC	HGNC:21339	-
23_19907231_T/C	23:19907231-19907231	G	missense_variant	rs133941093	MODERATE	PLA2G7	ENSBTAG00000019315	Transcript	ENSBTAT00000025719	protein_coding	41254	-	-	-1	HGNC	HGNC:9040	-
23_19916402_T/C	23:19916402-19916402	C	intron_variant	rs110863284	MODIFIER	PLA2G7	ENSBTAG00000019315	Transcript	ENSBTAT00000025719	protein_coding	-	41100	-	-1	HGNC	HGNC:9040	-
23_19917288_T/C	23:19917288-19917288	C	intron_variant	rs110513609	MODIFIER	PLA2G7	ENSBTAG00000019315	Transcript	ENSBTAT00000025719	protein_coding	-	41070	-	-1	HGNC	HGNC:9040	-
23_19918155_T/C	23:19918155-19918155	G	intron_variant	rs109136782	MODIFIER	PLA2G7	ENSBTAG00000019315	Transcript	ENSBTAT00000025719	protein_coding	-	41039	-	-1	HGNC	HGNC:9040	-
23_19919029_T/C	23:19919029-19919029	G	intron_variant	rs135735289	MODIFIER	PLA2G7	ENSBTAG00000019315	Transcript	ENSBTAT00000025719	protein_coding	-	41039	-	-1	HGNC	HGNC:9040	-
23_19921822_A/G	23:19921822-19921822	C	intron_variant	rs110529321	MODIFIER	PLA2G7	ENSBTAG00000019315	Transcript	ENSBTAT00000025719	protein_coding	-	41009	-	-1	HGNC	HGNC:9040	-
23_19923312_A/C	23:19923312-19923312	G	intron_variant	rs133089170	MODIFIER	PLA2G7	ENSBTAG00000019315	Transcript	ENSBTAT00000025719	protein_coding	-	40949	-	-1	HGNC	HGNC:9040	-
23_19924190_T/C	23:19924190-19924190	G	intron_variant	rs109237975	MODIFIER	PLA2G7	ENSBTAG00000019315	Transcript	ENSBTAT00000025719	protein_coding	-	40949	-	-1	HGNC	HGNC:9040	-
23_19928813_A/G	23:19928813-19928813	G	intron_variant	rs109264240	MODIFIER	PLA2G7	ENSBTAG00000019315	Transcript	ENSBTAT00000025719	protein_coding	-	40918	-	-1	HGNC	HGNC:9040	-
23_19948945_T/C	23:19948945-19948945	C	upstream_gene_variant	rs110729420	MODIFIER	PLA2G7	ENSBTAG00000019315	Transcript	ENSBTAT00000025719	protein_coding	-	-	3894	-1	HGNC	HGNC:9040	-
23_19948945_T/C	23:19948945-19948945	C	upstream_gene_variant	rs110729420	MODIFIER	ANKRD66	ENSBTAG00000047009	Transcript	ENSBTAT00000064235	protein_coding	-	-	4132	1	HGNC	HGNC:44669	-
23_19950360_A/G	23:19950360-19950360	G	upstream_gene_variant	rs109690540	MODIFIER	ANKRD66	ENSBTAG00000047009	Transcript	ENSBTAT00000064235	protein_coding	-	-	2717	1	HGNC	HGNC:44669	-
23_19951508_T/G	23:19951508-19951508	C	upstream_gene_variant	rs110310028	MODIFIER	ANKRD66	ENSBTAG00000047009	Transcript	ENSBTAT00000064235	protein_coding	-	-	1569	1	HGNC	HGNC:44669	-
23_19956458_A/G	23:19956458-19956458	C	intron_variant	rs109558921	MODIFIER	ANKRD66	ENSBTAG00000047009	Transcript	ENSBTAT00000064235	protein_coding	-	40910	-	1	HGNC	HGNC:44669	-
23_19958869_A/C	23:19958869-19958869	C	intron_variant	rs109459969	MODIFIER	ANKRD66	ENSBTAG00000047009	Transcript	ENSBTAT00000064235	protein_coding	-	40970	-	1	HGNC	HGNC:44669	-
23_19972979_A/G	23:19972979-19972979	C	intergenic_variant	rs109301246	MODIFIER	-	-	-	-	-	-	-	-	-	-	-	-
23_19976298_T/C	23:19976298-19976298	G	intergenic_variant	rs109381466	MODIFIER	-	-	-	-	-	-	-	-	-	-	-	-
23_20002497_A/G	23:20002497-20002497	G	intergenic_variant	rs109081026	MODIFIER	-	-	-	-	-	-	-	-	-	-	-	-
23_20362023_T/C	23:20362023-20362023	G	intergenic_variant	rs134138017	MODIFIER	-	-	-	-	-	-	-	-	-	-	-	-
23_24380746_T/C	23:24380746-24380746	G	intergenic_variant	rs109533546	MODIFIER	-	-	-	-	-	-	-	-	-	-	-	-
23_24533361_A/G	23:24533361-24533361	C	intron_variant	rs43741338	MODIFIER	PAQR8	ENSBTAG00000025494	Transcript	ENSBTAT00000035844	protein_coding	-	40908	-	1	HGNC	HGNC:15708	-
23_24556379_T/C	23:24556379-24556379	C	intron_variant	rs136556669	MODIFIER	PAQR8	ENSBTAG00000025494	Transcript	ENSBTAT00000035844	protein_coding	-	40908	-	1	HGNC	HGNC:15708	-
23_24565026_A/G	23:24565026-24565026	C	intron_variant	rs136272966	MODIFIER	PAQR8	ENSBTAG00000025494	Transcript	ENSBTAT00000035844	protein_coding	-	40908	-	1	HGNC	HGNC:15708	-
23_24565892_A/G	23:24565892-24565892	G	intron_variant	rs41587571	MODIFIER	PAQR8	ENSBTAG00000025494	Transcript	ENSBTAT00000035844	protein_coding	-	40908	-	1	HGNC	HGNC:15708	-
23_24567827_T/C	23:24567827-24567827	C	intron_variant	rs110480087	MODIFIER	PAQR8	ENSBTAG00000025494	Transcript	ENSBTAT00000035844	protein_coding	-	40908	-	1	HGNC	HGNC:15708	-
23_24587113_T/C	23:24587113-24587113	G	upstream_gene_variant	rs134928210	MODIFIER	EFHC1	ENSBTAG00000017810	Transcript	ENSBTAT00000023678	protein_coding	-	-	919	1	HGNC	HGNC:16406	-
23_24594430_T/C	23:24594430-24594430	G	intron_variant	rs109416134	MODIFIER	EFHC1	ENSBTAG00000017810	Transcript	ENSBTAT00000023678	protein_coding	-	40948	-	1	HGNC	HGNC:16406	-
23_24595419_T/C	23:24595419-24595419	G	intron_variant	rs137622726	MODIFIER	EFHC1	ENSBTAG00000017810	Transcript	ENSBTAT00000023678	protein_coding	-	40948	-	1	HGNC	HGNC:16406	-
23_24609229_A/G	23:24609229-24609229	C	intron_variant	rs109368491	MODIFIER	EFHC1	ENSBTAG00000017810	Transcript	ENSBTAT00000023678	protein_coding	-	41069	-	1	HGNC	HGNC:16406	-
23_24731056_A/G	23:24731056-24731056	G	intergenic_variant	rs109831941	MODIFIER	-	-	-	-	-	-	-	-	-	-	-	-
23_24732244_T/C	23:24732244-24732244	G	intergenic_variant	rs133611300	MODIFIER	-	-	-	-	-	-	-	-	-	-	-	-
23_24738878_A/G	23:24738878-24738878	C	intergenic_variant	rs135614226	MODIFIER	-	-	-	-	-	-	-	-	-	-	-	-
23_24768289_A/G	23:24768289-24768289	C	intergenic_variant	rs134998649	MODIFIER	-	-	-	-	-	-	-	-	-	-	-	-
23_24771290_T/C	23:24771290-24771290	C	intergenic_variant	rs384418162	MODIFIER	-	-	-	-	-	-	-	-	-	-	-	-
23_24807136_T/C	23:24807136-24807136	G	intron_variant	rs133816334	MODIFIER	TMEM14A	ENSBTAG00000005206	Transcript	ENSBTAT00000006857	protein_coding	-	40943	-	1	HGNC	HGNC:21076	-
23_24830023_A/G	23:24830023-24830023	C	intron_variant	rs109492462	MODIFIER	-	ENSBTAG00000006546	Transcript	ENSBTAT00000008605	protein_coding	-	40947	-	-1	-	-	-
23_24830023_A/G	23:24830023-24830023	C	intron_variant	rs109492462	MODIFIER	-	ENSBTAG00000006546	Transcript	ENSBTAT00000046354	protein_coding	-	40944	-	-1	-	-	-
23_24831595_T/C	23:24831595-24831595	G	intron_variant	rs110768794	MODIFIER	-	ENSBTAG00000006546	Transcript	ENSBTAT00000008605	protein_coding	-	40916	-	-1	-	-	-
23_24831595_T/C	23:24831595-24831595	G	intron_variant	rs110768794	MODIFIER	-	ENSBTAG00000006546	Transcript	ENSBTAT00000046354	protein_coding	-	40913	-	-1	-	-	-
23_24837280_A/G	23:24837280-24837280	G	intron_variant	rs137636139	MODIFIER	-	ENSBTAG00000006546	Transcript	ENSBTAT00000008605	protein_coding	-	40916	-	-1	-	-	-
23_24837280_A/G	23:24837280-24837280	G	intron_variant	rs137636139	MODIFIER	-	ENSBTAG00000006546	Transcript	ENSBTAT00000046354	protein_coding	-	40913	-	-1	-	-	-
23_24838732_A/G	23:24838732-24838732	G	upstream_gene_variant	rs133703366	MODIFIER	-	ENSBTAG00000006546	Transcript	ENSBTAT00000008605	protein_coding	-	-	1364	-1	-	-	-
23_24838732_A/G	23:24838732-24838732	G	upstream_gene_variant	rs133703366	MODIFIER	-	ENSBTAG00000006546	Transcript	ENSBTAT00000046354	protein_coding	-	-	1302	-1	-	-	-
23_24851815_T/C	23:24851815-24851815	C	intron_variant	rs110313738	MODIFIER	-	ENSBTAG00000025485	Transcript	ENSBTAT00000035828	protein_coding	-	41096	-	-1	-	-	-
23_24867304_T/G	23:24867304-24867304	C	intron_variant	rs135025469	MODIFIER	-	ENSBTAG00000025485	Transcript	ENSBTAT00000035828	protein_coding	-	40914	-	-1	-	-	-
23_24883720_T/C	23:24883720-24883720	C	intron_variant	rs137060087	MODIFIER	-	ENSBTAG00000021516	Transcript	ENSBTAT00000005618	protein_coding	-	40913	-	-1	-	-	-
23_24894468_A/G	23:24894468-24894468	G	upstream_gene_variant	rs133593959	MODIFIER	-	ENSBTAG00000021516	Transcript	ENSBTAT00000005618	protein_coding	-	-	4002	-1	-	-	-
23_24894468_A/G	23:24894468-24894468	G	downstream_gene_variant	rs133593959	MODIFIER	-	ENSBTAG00000037949	Transcript	ENSBTAT00000028674	protein_coding	-	-	291	-1	-	-	-
23_24897157_A/C	23:24897157-24897157	G	intron_variant	rs109348470	MODIFIER	-	ENSBTAG00000037949	Transcript	ENSBTAT00000028674	protein_coding	-	41034	-	-1	-	-	-
23_24898238_A/C	23:24898238-24898238	C	intron_variant	rs133255352	MODIFIER	-	ENSBTAG00000037949	Transcript	ENSBTAT00000028674	protein_coding	-	41034	-	-1	-	-	-
23_24899379_T/C	23:24899379-24899379	C	intron_variant	rs134602978	MODIFIER	-	ENSBTAG00000037949	Transcript	ENSBTAT00000028674	protein_coding	-	41004	-	-1	-	-	-
23_24909322_T/C	23:24909322-24909322	G	5_prime_UTR_variant	rs109541096	MODIFIER	-	ENSBTAG00000037949	Transcript	ENSBTAT00000028674	protein_coding	40945	-	-	-1	-	-	-
23_24920066_A/G	23:24920066-24920066	C	upstream_gene_variant	rs133648292	MODIFIER	-	ENSBTAG00000037949	Transcript	ENSBTAT00000028674	protein_coding	-	-	3949	-1	-	-	-
23_24939249_T/C	23:24939249-24939249	G	intron_variant	rs41587589	MODIFIER	-	ENSBTAG00000032642	Transcript	ENSBTAT00000002908	protein_coding	-	41034	-	-1	-	-	-
23_24950266_A/G	23:24950266-24950266	G	intron_variant	rs110464523	MODIFIER	-	ENSBTAG00000032642	Transcript	ENSBTAT00000002908	protein_coding	-	40913	-	-1	-	-	-
23_24980510_T/C	23:24980510-24980510	C	downstream_gene_variant	rs133860617	MODIFIER	ICK	ENSBTAG00000015590	Transcript	ENSBTAT00000020711	protein_coding	-	-	2256	-1	HGNC	HGNC:21219	-
23_24980510_T/C	23:24980510-24980510	C	upstream_gene_variant	rs133860617	MODIFIER	GSTA4	ENSBTAG00000004288	Transcript	ENSBTAT00000028640	protein_coding	-	-	3193	-1	HGNC	HGNC:4629	-
23_24980510_T/C	23:24980510-24980510	C	downstream_gene_variant	rs133860617	MODIFIER	7SK	ENSBTAG00000043250	Transcript	ENSBTAT00000060242	misc_RNA	-	-	2538	1	RFAM	-	-
23_24986300_A/G	23:24986300-24986300	G	intron_variant	rs110278472	MODIFIER	ICK	ENSBTAG00000015590	Transcript	ENSBTAT00000020711	protein_coding	-	41255	-	-1	HGNC	HGNC:21219	-
23_24999318_A/G	23:24999318-24999318	C	intron_variant	rs109081083	MODIFIER	ICK	ENSBTAG00000015590	Transcript	ENSBTAT00000020711	protein_coding	-	41041	-	-1	HGNC	HGNC:21219	-
23_25002374_T/G	23:25002374-25002374	G	intron_variant	rs41587584	MODIFIER	ICK	ENSBTAG00000015590	Transcript	ENSBTAT00000020711	protein_coding	-	41041	-	-1	HGNC	HGNC:21219	-
23_25022917_T/C	23:25022917-25022917	G	intron_variant	rs110884355	MODIFIER	ICK	ENSBTAG00000015590	Transcript	ENSBTAT00000020711	protein_coding	-	40920	-	-1	HGNC	HGNC:21219	-
23_25031476_T/C	23:25031476-25031476	C	intron_variant	rs110603392	MODIFIER	FBXO9	ENSBTAG00000015083	Transcript	ENSBTAT00000020074	protein_coding	-	40919	-	1	HGNC	HGNC:13588	-
23_25031476_T/C	23:25031476-25031476	C	upstream_gene_variant	rs110603392	MODIFIER	ICK	ENSBTAG00000015590	Transcript	ENSBTAT00000020711	protein_coding	-	-	4279	-1	HGNC	HGNC:21219	-
23_25035810_T/G	23:25035810-25035810	G	intron_variant	rs135808481	MODIFIER	FBXO9	ENSBTAG00000015083	Transcript	ENSBTAT00000020074	protein_coding	-	40979	-	1	HGNC	HGNC:13588	-
23_25084314_A/G	23:25084314-25084314	C	intron_variant	rs134555809	MODIFIER	GCM1	ENSBTAG00000008148	Transcript	ENSBTAT00000010709	protein_coding	-	40943	-	-1	HGNC	HGNC:4197	-
23_25084314_A/G	23:25084314-25084314	C	upstream_gene_variant	rs134555809	MODIFIER	5S_rRNA	ENSBTAG00000032624	Transcript	ENSBTAT00000040658	rRNA	-	-	3837	-1	RFAM	-	-
23_25118001_A/G	23:25118001-25118001	C	intergenic_variant	rs133080623	MODIFIER	-	-	-	-	-	-	-	-	-	-	-	-
23_25156692_A/G	23:25156692-25156692	G	3_prime_UTR_variant	rs134554592	MODIFIER	ELOVL5	ENSBTAG00000003359	Transcript	ENSBTAT00000004358	protein_coding	41128	-	-	-1	HGNC	HGNC:21308	-
23_25157840_T/C	23:25157840-25157840	G	intron_variant	rs135480426	MODIFIER	ELOVL5	ENSBTAG00000003359	Transcript	ENSBTAT00000004358	protein_coding	-	41096	-	-1	HGNC	HGNC:21308	-
23_25160407_A/G	23:25160407-25160407	G	intron_variant	rs136254317	MODIFIER	ELOVL5	ENSBTAG00000003359	Transcript	ENSBTAT00000004358	protein_coding	-	41066	-	-1	HGNC	HGNC:21308	-
23_25163348_T/C	23:25163348-25163348	C	synonymous_variant	rs136489326	LOW	ELOVL5	ENSBTAG00000003359	Transcript	ENSBTAT00000004358	protein_coding	41036	-	-	-1	HGNC	HGNC:21308	-
23_25165091_A/G	23:25165091-25165091	C	intron_variant	rs134353632	MODIFIER	ELOVL5	ENSBTAG00000003359	Transcript	ENSBTAT00000004358	protein_coding	-	40974	-	-1	HGNC	HGNC:21308	-
23_25168530_A/G	23:25168530-25168530	G	intron_variant	rs110974030	MODIFIER	ELOVL5	ENSBTAG00000003359	Transcript	ENSBTAT00000004358	protein_coding	-	40974	-	-1	HGNC	HGNC:21308	-
23_25171927_T/C	23:25171927-25171927	C	intron_variant	rs110635508	MODIFIER	ELOVL5	ENSBTAG00000003359	Transcript	ENSBTAT00000004358	protein_coding	-	40974	-	-1	HGNC	HGNC:21308	-
23_25445295_T/C	23:25445295-25445295	G	intergenic_variant	rs137652883	MODIFIER	-	-	-	-	-	-	-	-	-	-	-	-
23_27164120_A/G	23:27164120-27164120	G	downstream_gene_variant	rs135103353	MODIFIER	-	ENSBTAG00000001443	Transcript	ENSBTAT00000007353	protein_coding	-	-	1064	-1	-	-	-
23_27164120_A/G	23:27164120-27164120	G	intron_variant	rs135103353	MODIFIER	-	ENSBTAG00000006864	Transcript	ENSBTAT00000025729	protein_coding	-	13/14	-	1	-	-	-
23_27164120_A/G	23:27164120-27164120	G	intron_variant	rs135103353	MODIFIER	-	ENSBTAG00000006864	Transcript	ENSBTAT00000045468	protein_coding	-	40/41	-	1	-	-	-
23_27184978_T/G	23:27184978-27184978	G	intron_variant	rs42022983	MODIFIER	C4A	ENSBTAG00000037533	Transcript	ENSBTAT00000009019	protein_coding	-	30/40	-	-1	EntrezGene	-	-
23_27287932_T/G	23:27287932-27287932	G	intron_variant	rs137106792	MODIFIER	EHMT2	ENSBTAG00000005676	Transcript	ENSBTAT00000007456	protein_coding	-	22/27	-	1	HGNC	HGNC:14129	-
23_27287932_T/G	23:27287932-27287932	G	upstream_gene_variant	rs137106792	MODIFIER	SLC44A4	ENSBTAG00000005675	Transcript	ENSBTAT00000045367	protein_coding	-	-	4034	1	HGNC	HGNC:13941	-
23_27511777_T/C	23:27511777-27511777	C	intergenic_variant	rs110455583	MODIFIER	-	-	-	-	-	-	-	-	-	-	-	-
23_27567835_A/C	23:27567835-27567835	G	downstream_gene_variant	rs137323315	MODIFIER	ATP6V1G2	ENSBTAG00000014491	Transcript	ENSBTAT00000019267	protein_coding	-	-	3970	1	HGNC	HGNC:862	-
23_27567835_A/C	23:27567835-27567835	G	intron_variant	rs137323315	MODIFIER	DDX39B	ENSBTAG00000014490	Transcript	ENSBTAT00000029090	protein_coding	-	40948	-	1	HGNC	HGNC:13917	-
23_27567835_A/C	23:27567835-27567835	G	downstream_gene_variant	rs137323315	MODIFIER	SNORD83	ENSBTAG00000043392	Transcript	ENSBTAT00000060384	snoRNA	-	-	1110	1	RFAM	-	-
23_27567835_A/C	23:27567835-27567835	G	upstream_gene_variant	rs137323315	MODIFIER	SNORD83	ENSBTAG00000043483	Transcript	ENSBTAT00000060475	snoRNA	-	-	3477	1	RFAM	-	-
23_27578386_A/C	23:27578386-27578386	C	downstream_gene_variant	rs109223751	MODIFIER	DDX39B	ENSBTAG00000014490	Transcript	ENSBTAT00000029090	protein_coding	-	-	1675	1	HGNC	HGNC:13917	-
23_27578386_A/C	23:27578386-27578386	C	upstream_gene_variant	rs109223751	MODIFIER	MCCD1	ENSBTAG00000045577	Transcript	ENSBTAT00000064137	protein_coding	-	-	294	-1	HGNC	HGNC:20668	-
23_27647007_A/C	23:27647007-27647007	G	upstream_gene_variant	rs134764462	MODIFIER	BOLA-A	ENSBTAG00000005182	Transcript	ENSBTAT00000031166	protein_coding	-	-	62	1	EntrezGene	-	-
23_27647007_A/C	23:27647007-27647007	G	downstream_gene_variant	rs134764462	MODIFIER	-	ENSBTAG00000031905	Transcript	ENSBTAT00000045242	protein_coding	-	-	436	1	-	-	-
23_27652500_T/C	23:27652500-27652500	C	downstream_gene_variant	rs133628279	MODIFIER	BOLA-A	ENSBTAG00000005182	Transcript	ENSBTAT00000031166	protein_coding	-	-	203	1	EntrezGene	-	-
23_27776739_T/C	23:27776739-27776739	C	upstream_gene_variant	rs110738910	MODIFIER	CCHCR1	ENSBTAG00000014434	Transcript	ENSBTAT00000019198	protein_coding	-	-	3110	1	HGNC	HGNC:13930	-
23_27776739_T/C	23:27776739-27776739	C	missense_variant	rs110738910	MODERATE	TCF19	ENSBTAG00000014435	Transcript	ENSBTAT00000019199	protein_coding	40971	-	-	-1	HGNC	HGNC:11629	tolerated(0.73)
23_27776739_T/C	23:27776739-27776739	C	downstream_gene_variant	rs110738910	MODIFIER	-	ENSBTAG00000021111	Transcript	ENSBTAT00000028122	protein_coding	-	-	2347	1	-	-	-
23_27783309_A/G	23:27783309-27783309	G	intron_variant	rs110013871	MODIFIER	CCHCR1	ENSBTAG00000014434	Transcript	ENSBTAT00000019198	protein_coding	-	41013	-	1	HGNC	HGNC:13930	-
23_27783309_A/G	23:27783309-27783309	G	upstream_gene_variant	rs110013871	MODIFIER	TCF19	ENSBTAG00000014435	Transcript	ENSBTAT00000019199	protein_coding	-	-	3891	-1	HGNC	HGNC:11629	-
23_27986085_A/G	23:27986085-27986085	G	intron_variant	rs136293663	MODIFIER	DDR1	ENSBTAG00000010682	Transcript	ENSBTAT00000014143	protein_coding	-	41016	-	-1	EntrezGene	-	-
23_27986085_A/G	23:27986085-27986085	G	intron_variant	rs136293663	MODIFIER	DDR1	ENSBTAG00000010682	Transcript	ENSBTAT00000046062	protein_coding	-	41008	-	-1	EntrezGene	-	-
23_28197255_A/G	23:28197255-28197255	G	downstream_gene_variant	rs29014787	MODIFIER	ABCF1	ENSBTAG00000006927	Transcript	ENSBTAT00000009098	protein_coding	-	-	1874	-1	HGNC	HGNC:70	-
23_28197255_A/G	23:28197255-28197255	G	downstream_gene_variant	rs29014787	MODIFIER	PPP1R10	ENSBTAG00000006933	Transcript	ENSBTAT00000009104	protein_coding	-	-	4273	1	HGNC	HGNC:9284	-
23_28611759_T/C	23:28611759-28611759	G	upstream_gene_variant	rs136092545	MODIFIER	TRIM10	ENSBTAG00000007530	Transcript	ENSBTAT00000009909	protein_coding	-	-	2074	1	HGNC	HGNC:10072	-
23_28611759_T/C	23:28611759-28611759	G	upstream_gene_variant	rs136092545	MODIFIER	TRIM15	ENSBTAG00000007532	Transcript	ENSBTAT00000012653	protein_coding	-	-	1019	-1	HGNC	HGNC:16284	-
23_28619649_T/C	23:28619649-28619649	C	intron_variant	rs109476334	MODIFIER	TRIM10	ENSBTAG00000007530	Transcript	ENSBTAT00000009909	protein_coding	-	41066	-	1	HGNC	HGNC:10072	-
23_28621623_T/G	23:28621623-28621623	G	synonymous_variant	rs109905817	LOW	TRIM10	ENSBTAG00000007530	Transcript	ENSBTAT00000009909	protein_coding	41128	-	-	1	HGNC	HGNC:10072	-
23_28621623_T/G	23:28621623-28621623	G	downstream_gene_variant	rs109905817	MODIFIER	TRIM40	ENSBTAG00000037381	Transcript	ENSBTAT00000009916	protein_coding	-	-	4716	-1	HGNC	HGNC:18736	-
23_28770867_T/C	23:28770867-28770867	C	upstream_gene_variant	rs133778695,rs798744767	MODIFIER	GABBR1	ENSBTAG00000017239	Transcript	ENSBTAT00000022907	protein_coding	-	-	4667	1	HGNC	HGNC:4070	-
23_28781582_A/C	23:28781582-28781582	G	intron_variant	rs109528441	MODIFIER	GABBR1	ENSBTAG00000017239	Transcript	ENSBTAT00000022907	protein_coding	-	41049	-	1	HGNC	HGNC:4070	-
23_30209184_T/C	23:30209184-30209184	G	intron_variant	rs109853959	MODIFIER	ZSCAN9	ENSBTAG00000040168	Transcript	ENSBTAT00000056475	protein_coding	-	40972	-	-1	HGNC	HGNC:12984	-
23_30213174_A/G	23:30213174-30213174	C	upstream_gene_variant	rs110472725	MODIFIER	ZSCAN9	ENSBTAG00000040168	Transcript	ENSBTAT00000056475	protein_coding	-	-	1429	-1	HGNC	HGNC:12984	-
23_30773701_A/G	23:30773701-30773701	C	intergenic_variant	rs41592609	MODIFIER	-	-	-	-	-	-	-	-	-	-	-	-
23_30800490_T/C	23:30800490-30800490	G	intergenic_variant	rs135811400	MODIFIER	-	-	-	-	-	-	-	-	-	-	-	-
23_30811848_A/G	23:30811848-30811848	G	intergenic_variant	rs134413748	MODIFIER	-	-	-	-	-	-	-	-	-	-	-	-
23_30813224_T/C	23:30813224-30813224	C	intergenic_variant	rs137586738	MODIFIER	-	-	-	-	-	-	-	-	-	-	-	-
23_30814647_A/G	23:30814647-30814647	G	intergenic_variant	rs132949843	MODIFIER	-	-	-	-	-	-	-	-	-	-	-	-
23_30816493_A/G	23:30816493-30816493	G	intergenic_variant	rs137184350	MODIFIER	-	-	-	-	-	-	-	-	-	-	-	-
23_30837074_T/C	23:30837074-30837074	C	upstream_gene_variant	rs109596368	MODIFIER	-	ENSBTAG00000044946	Transcript	ENSBTAT00000062379	miRNA	-	-	1872	-1	-	-	-
23_30848132_T/C	23:30848132-30848132	G	intergenic_variant	rs135699207	MODIFIER	-	-	-	-	-	-	-	-	-	-	-	-
23_30867181_A/C	23:30867181-30867181	G	intergenic_variant	rs134340934	MODIFIER	-	-	-	-	-	-	-	-	-	-	-	-
23_30877929_T/C	23:30877929-30877929	C	intergenic_variant	rs132963535	MODIFIER	-	-	-	-	-	-	-	-	-	-	-	-
23_30890283_A/C	23:30890283-30890283	G	intergenic_variant	rs135451854	MODIFIER	-	-	-	-	-	-	-	-	-	-	-	-
23_30891149_A/C	23:30891149-30891149	C	intergenic_variant	rs133372898	MODIFIER	-	-	-	-	-	-	-	-	-	-	-	-
23_30895456_A/G	23:30895456-30895456	G	intergenic_variant	rs136713933	MODIFIER	-	-	-	-	-	-	-	-	-	-	-	-
23_30985578_A/C	23:30985578-30985578	C	intergenic_variant	rs136714566	MODIFIER	-	-	-	-	-	-	-	-	-	-	-	-
23_30996355_T/C	23:30996355-30996355	G	intron_variant	rs137784275	MODIFIER	ZNF391	ENSBTAG00000009152	Transcript	ENSBTAT00000012058	protein_coding	-	40908	-	-1	HGNC	HGNC:18779	-
23_30996355_T/C	23:30996355-30996355	G	intron_variant	rs137784275	MODIFIER	ZNF391	ENSBTAG00000009152	Transcript	ENSBTAT00000052672	protein_coding	-	40940	-	-1	HGNC	HGNC:18779	-
23_31017926_T/C	23:31017926-31017926	C	intergenic_variant	rs134997454	MODIFIER	-	-	-	-	-	-	-	-	-	-	-	-
23_31035331_A/G	23:31035331-31035331	G	intergenic_variant	rs135901293	MODIFIER	-	-	-	-	-	-	-	-	-	-	-	-
23_32762998_A/G	23:32762998-32762998	G	intron_variant	rs110887052	MODIFIER	-	ENSBTAG00000018165	Transcript	ENSBTAT00000024178	protein_coding	-	20/21	-	1	-	-	-
23_32836725_T/C	23:32836725-32836725	C	3_prime_UTR_variant	rs135906938	MODIFIER	ACOT13	ENSBTAG00000016337	Transcript	ENSBTAT00000021731	protein_coding	40970	-	-	-1	HGNC	HGNC:20999	-
23_32836725_T/C	23:32836725-32836725	C	downstream_gene_variant	rs135906938	MODIFIER	C6orf62	ENSBTAG00000020496	Transcript	ENSBTAT00000027310	protein_coding	-	-	1973	1	HGNC	HGNC:20998	-
23_32844188_T/G	23:32844188-32844188	C	intron_variant	rs133632863	MODIFIER	ACOT13	ENSBTAG00000016337	Transcript	ENSBTAT00000021731	protein_coding	-	40909	-	-1	HGNC	HGNC:20999	-
23_32848066_T/C	23:32848066-32848066	C	upstream_gene_variant	rs134443496	MODIFIER	TDP2	ENSBTAG00000000365	Transcript	ENSBTAT00000000472	protein_coding	-	-	1252	1	HGNC	HGNC:17768	-
23_32848066_T/C	23:32848066-32848066	C	intron_variant	rs134443496	MODIFIER	ACOT13	ENSBTAG00000016337	Transcript	ENSBTAT00000021731	protein_coding	-	40909	-	-1	HGNC	HGNC:20999	-
23_32853761_T/C	23:32853761-32853761	G	intron_variant	rs134628749	MODIFIER	TDP2	ENSBTAG00000000365	Transcript	ENSBTAT00000000472	protein_coding	-	40973	-	1	HGNC	HGNC:17768	-
23_32853761_T/C	23:32853761-32853761	G	upstream_gene_variant	rs134628749	MODIFIER	ACOT13	ENSBTAG00000016337	Transcript	ENSBTAT00000021731	protein_coding	-	-	4736	-1	HGNC	HGNC:20999	-
23_32876929_T/C	23:32876929-32876929	G	intergenic_variant	rs41617133	MODIFIER	-	-	-	-	-	-	-	-	-	-	-	-
23_32903572_A/G	23:32903572-32903572	C	intron_variant	rs110770401	MODIFIER	KIAA0319	ENSBTAG00000021903	Transcript	ENSBTAT00000029204	protein_coding	-	40926	-	1	HGNC	HGNC:21580	-
23_32924516_T/G	23:32924516-32924516	C	intron_variant	rs109255923	MODIFIER	KIAA0319	ENSBTAG00000021903	Transcript	ENSBTAT00000029204	protein_coding	-	41200	-	1	HGNC	HGNC:21580	-
23_32928987_A/G	23:32928987-32928987	G	synonymous_variant	rs133635602	LOW	KIAA0319	ENSBTAG00000021903	Transcript	ENSBTAT00000029204	protein_coding	13/20	-	-	1	HGNC	HGNC:21580	-
23_32943495_T/C	23:32943495-32943495	G	downstream_gene_variant	rs135848218	MODIFIER	KIAA0319	ENSBTAG00000021903	Transcript	ENSBTAT00000029204	protein_coding	-	-	768	1	HGNC	HGNC:21580	-
23_32944906_T/C	23:32944906-32944906	G	downstream_gene_variant	rs136691860	MODIFIER	KIAA0319	ENSBTAG00000021903	Transcript	ENSBTAT00000029204	protein_coding	-	-	2179	1	HGNC	HGNC:21580	-
23_32946220_A/G	23:32946220-32946220	G	downstream_gene_variant	rs110679133	MODIFIER	ALDH5A1	ENSBTAG00000021902	Transcript	ENSBTAT00000029203	protein_coding	-	-	4668	-1	HGNC	HGNC:408	-
23_32946220_A/G	23:32946220-32946220	G	downstream_gene_variant	rs110679133	MODIFIER	KIAA0319	ENSBTAG00000021903	Transcript	ENSBTAT00000029204	protein_coding	-	-	3493	1	HGNC	HGNC:21580	-
23_32950125_A/C	23:32950125-32950125	G	downstream_gene_variant	rs133458734	MODIFIER	ALDH5A1	ENSBTAG00000021902	Transcript	ENSBTAT00000029203	protein_coding	-	-	763	-1	HGNC	HGNC:408	-
23_32956262_T/C	23:32956262-32956262	C	intron_variant	rs110356879	MODIFIER	ALDH5A1	ENSBTAG00000021902	Transcript	ENSBTAT00000029203	protein_coding	-	41129	-	-1	HGNC	HGNC:408	-
23_32957675_T/C	23:32957675-32957675	C	intron_variant	rs109846694	MODIFIER	ALDH5A1	ENSBTAG00000021902	Transcript	ENSBTAT00000029203	protein_coding	-	41098	-	-1	HGNC	HGNC:408	-
23_32969611_A/G	23:32969611-32969611	G	intron_variant	rs137033760	MODIFIER	ALDH5A1	ENSBTAG00000021902	Transcript	ENSBTAT00000029203	protein_coding	-	40916	-	-1	HGNC	HGNC:408	-
23_32974227_A/C	23:32974227-32974227	C	intron_variant	rs109879289	MODIFIER	ALDH5A1	ENSBTAG00000021902	Transcript	ENSBTAT00000029203	protein_coding	-	40916	-	-1	HGNC	HGNC:408	-
23_33037279_T/C	23:33037279-33037279	C	downstream_gene_variant	rs109094633	MODIFIER	MRS2	ENSBTAG00000004979	Transcript	ENSBTAT00000006554	protein_coding	-	-	1272	-1	HGNC	HGNC:13785	-
23_33037279_T/C	23:33037279-33037279	C	downstream_gene_variant	rs109094633	MODIFIER	GPLD1	ENSBTAG00000004982	Transcript	ENSBTAT00000006557	protein_coding	-	-	1241	1	HGNC	HGNC:4459	-
23_33054482_A/C	23:33054482-33054482	G	intron_variant	rs109285906	MODIFIER	MRS2	ENSBTAG00000004979	Transcript	ENSBTAT00000006554	protein_coding	-	41099	-	-1	HGNC	HGNC:13785	-
23_33056651_A/G	23:33056651-33056651	C	intron_variant	rs134652434	MODIFIER	MRS2	ENSBTAG00000004979	Transcript	ENSBTAT00000006554	protein_coding	-	41099	-	-1	HGNC	HGNC:13785	-
23_33063792_A/G	23:33063792-33063792	C	intron_variant	rs134170620	MODIFIER	MRS2	ENSBTAG00000004979	Transcript	ENSBTAT00000006554	protein_coding	-	41038	-	-1	HGNC	HGNC:13785	-
23_33066771_T/C	23:33066771-33066771	C	intron_variant	rs41588559	MODIFIER	MRS2	ENSBTAG00000004979	Transcript	ENSBTAT00000006554	protein_coding	-	41008	-	-1	HGNC	HGNC:13785	-
23_33071389_T/C	23:33071389-33071389	C	intron_variant	rs135925608	MODIFIER	MRS2	ENSBTAG00000004979	Transcript	ENSBTAT00000006554	protein_coding	-	40948	-	-1	HGNC	HGNC:13785	-
23_33124711_T/C	23:33124711-33124711	C	intron_variant	rs133547903	MODIFIER	DCDC2	ENSBTAG00000009798	Transcript	ENSBTAT00000012923	protein_coding	-	40948	-	1	HGNC	HGNC:18141	-
23_33124711_T/C	23:33124711-33124711	C	upstream_gene_variant	rs133547903	MODIFIER	U6	ENSBTAG00000043143	Transcript	ENSBTAT00000060135	snRNA	-	-	2370	1	RFAM	-	-
23_33124711_T/C	23:33124711-33124711	C	intron_variant	rs133547903	MODIFIER	DCDC2	ENSBTAG00000009798	Transcript	ENSBTAT00000065337	protein_coding	-	40947	-	1	HGNC	HGNC:18141	-
23_33129148_A/G	23:33129148-33129148	G	intron_variant	rs110725941	MODIFIER	DCDC2	ENSBTAG00000009798	Transcript	ENSBTAT00000012923	protein_coding	-	40948	-	1	HGNC	HGNC:18141	-
23_33129148_A/G	23:33129148-33129148	G	downstream_gene_variant	rs110725941	MODIFIER	U6	ENSBTAG00000043143	Transcript	ENSBTAT00000060135	snRNA	-	-	1961	1	RFAM	-	-
23_33129148_A/G	23:33129148-33129148	G	intron_variant	rs110725941	MODIFIER	DCDC2	ENSBTAG00000009798	Transcript	ENSBTAT00000065337	protein_coding	-	40947	-	1	HGNC	HGNC:18141	-
23_33133329_A/G	23:33133329-33133329	C	intron_variant	rs110871883	MODIFIER	DCDC2	ENSBTAG00000009798	Transcript	ENSBTAT00000012923	protein_coding	-	40948	-	1	HGNC	HGNC:18141	-
23_33133329_A/G	23:33133329-33133329	C	intron_variant	rs110871883	MODIFIER	DCDC2	ENSBTAG00000009798	Transcript	ENSBTAT00000065337	protein_coding	-	40947	-	1	HGNC	HGNC:18141	-
23_33285661_T/C	23:33285661-33285661	G	intron_variant	rs110751111	MODIFIER	NRSN1	ENSBTAG00000009180	Transcript	ENSBTAT00000012095	protein_coding	-	40941	-	-1	HGNC	HGNC:17881	-
23_33287520_T/C	23:33287520-33287520	G	intron_variant	rs109710378	MODIFIER	NRSN1	ENSBTAG00000009180	Transcript	ENSBTAT00000012095	protein_coding	-	40910	-	-1	HGNC	HGNC:17881	-
23_33289602_A/G	23:33289602-33289602	G	upstream_gene_variant	rs41643456	MODIFIER	NRSN1	ENSBTAG00000009180	Transcript	ENSBTAT00000012095	protein_coding	-	-	977	-1	HGNC	HGNC:17881	-
23_33292443_T/G	23:33292443-33292443	G	upstream_gene_variant	rs41643459	MODIFIER	NRSN1	ENSBTAG00000009180	Transcript	ENSBTAT00000012095	protein_coding	-	-	3818	-1	HGNC	HGNC:17881	-
23_33295332_T/C	23:33295332-33295332	G	intergenic_variant	rs110977502	MODIFIER	-	-	-	-	-	-	-	-	-	-	-	-
23_33296630_A/G	23:33296630-33296630	G	intergenic_variant	rs109754326	MODIFIER	-	-	-	-	-	-	-	-	-	-	-	-
23_33298881_T/G	23:33298881-33298881	C	intergenic_variant	rs109586628	MODIFIER	-	-	-	-	-	-	-	-	-	-	-	-
23_33304830_A/G	23:33304830-33304830	C	intergenic_variant	rs133649966	MODIFIER	-	-	-	-	-	-	-	-	-	-	-	-
23_33307302_A/G	23:33307302-33307302	G	intergenic_variant	rs109891986	MODIFIER	-	-	-	-	-	-	-	-	-	-	-	-
23_33308775_A/G	23:33308775-33308775	G	intergenic_variant	rs109509989	MODIFIER	-	-	-	-	-	-	-	-	-	-	-	-
23_33309808_A/G	23:33309808-33309808	C	intergenic_variant	rs136957153	MODIFIER	-	-	-	-	-	-	-	-	-	-	-	-
23_33313707_A/G	23:33313707-33313707	C	intergenic_variant	rs110141734	MODIFIER	-	-	-	-	-	-	-	-	-	-	-	-
23_33317278_A/G	23:33317278-33317278	C	intergenic_variant	rs132867465	MODIFIER	-	-	-	-	-	-	-	-	-	-	-	-
23_33354639_A/G	23:33354639-33354639	G	intergenic_variant	rs134574676	MODIFIER	-	-	-	-	-	-	-	-	-	-	-	-
23_42790662_T/C	23:42790662-42790662	G	intron_variant	rs136119165	MODIFIER	RANBP9	ENSBTAG00000021556	Transcript	ENSBTAT00000028721	protein_coding	-	41224	-	1	HGNC	HGNC:13727	-
23_42826808_A/G	23:42826808-42826808	C	upstream_gene_variant	rs134048255	MODIFIER	SIRT5	ENSBTAG00000014904	Transcript	ENSBTAT00000019842	protein_coding	-	-	464	-1	HGNC	HGNC:14933	-
24_618435_A/G	24:618435-618435	G	intron_variant	rs133148206	MODIFIER	PARD6G	ENSBTAG00000005917	Transcript	ENSBTAT00000007772	protein_coding	-	40909	-	1	HGNC	HGNC:16076	-
24_21930350_A/C	24:21930350-21930350	G	intergenic_variant	rs136138027	MODIFIER	-	-	-	-	-	-	-	-	-	-	-	-
24_33437392_A/G	24:33437392-33437392	C	upstream_gene_variant	rs135877011	MODIFIER	NPC1	ENSBTAG00000015195	Transcript	ENSBTAT00000020219	protein_coding	-	-	1027	1	HGNC	HGNC:7897	-
24_33513961_A/G	24:33513961-33513961	G	intergenic_variant	rs135285716	MODIFIER	-	-	-	-	-	-	-	-	-	-	-	-
24_33539435_T/G	24:33539435-33539435	C	intron_variant	rs134472246	MODIFIER	RIOK3	ENSBTAG00000010042	Transcript	ENSBTAT00000013242	protein_coding	-	40950	-	-1	HGNC	HGNC:11451	-
24_33541959_A/G	24:33541959-33541959	C	intron_variant	rs134946835	MODIFIER	RIOK3	ENSBTAG00000010042	Transcript	ENSBTAT00000013242	protein_coding	-	40919	-	-1	HGNC	HGNC:11451	-
24_33638706_T/C	24:33638706-33638706	G	intergenic_variant	rs134100473	MODIFIER	-	-	-	-	-	-	-	-	-	-	-	-
24_33640176_A/G	24:33640176-33640176	C	intergenic_variant	rs109721764	MODIFIER	-	-	-	-	-	-	-	-	-	-	-	-
24_35237761_A/G	24:35237761-35237761	C	intergenic_variant	rs134960961	MODIFIER	-	-	-	-	-	-	-	-	-	-	-	-
24_46644534_T/C	24:46644534-46644534	C	downstream_gene_variant	rs110117548	MODIFIER	RNF165	ENSBTAG00000001128	Transcript	ENSBTAT00000001499	protein_coding	-	-	4709	1	HGNC	HGNC:31696	-
24_46646039_A/G	24:46646039-46646039	C	intergenic_variant	rs109521826	MODIFIER	-	-	-	-	-	-	-	-	-	-	-	-
25_477830_T/G	25:477830-477830	G	upstream_gene_variant	rs134957892	MODIFIER	CAPN15	ENSBTAG00000016592	Transcript	ENSBTAT00000022070	protein_coding	-	-	665	1	HGNC	HGNC:11182	-
25_477830_T/G	25:477830-477830	G	upstream_gene_variant	rs134957892	MODIFIER	CAPN15	ENSBTAG00000016592	Transcript	ENSBTAT00000066158	protein_coding	-	-	665	1	HGNC	HGNC:11182	-
25_541525_A/C	25:541525-541525	C	downstream_gene_variant	rs132790447	MODIFIER	C25H16ORF13	ENSBTAG00000002735	Transcript	ENSBTAT00000003544	protein_coding	-	-	2281	-1	Uniprot_gn	-	-
25_541525_A/C	25:541525-541525	C	intron_variant	rs132790447	MODIFIER	WFIKKN1	ENSBTAG00000002737	Transcript	ENSBTAT00000003547	protein_coding	-	40908	-	1	HGNC	HGNC:30912	-
25_541525_A/C	25:541525-541525	C	downstream_gene_variant	rs132790447	MODIFIER	RAB40C	ENSBTAG00000007880	Transcript	ENSBTAT00000010364	protein_coding	-	-	2011	1	HGNC	HGNC:18285	-
25_576186_T/C	25:576186-576186	C	upstream_gene_variant	rs137570475	MODIFIER	MCRIP2	ENSBTAG00000045857	Transcript	ENSBTAT00000003640	protein_coding	-	-	2499	1	HGNC	HGNC:14142	-
25_576186_T/C	25:576186-576186	C	intron_variant	rs137570475	MODIFIER	FBXL16	ENSBTAG00000019008	Transcript	ENSBTAT00000052368	protein_coding	-	40912	-	-1	HGNC	HGNC:14150	-
25_580807_T/C	25:580807-580807	C	intron_variant	rs133385965	MODIFIER	MCRIP2	ENSBTAG00000045857	Transcript	ENSBTAT00000003640	protein_coding	-	40942	-	1	HGNC	HGNC:14142	-
25_580807_T/C	25:580807-580807	C	upstream_gene_variant	rs133385965	MODIFIER	WDR90	ENSBTAG00000033677	Transcript	ENSBTAT00000047843	protein_coding	-	-	3404	1	HGNC	HGNC:26960	-
25_580807_T/C	25:580807-580807	C	intron_variant	rs133385965	MODIFIER	FBXL16	ENSBTAG00000019008	Transcript	ENSBTAT00000052368	protein_coding	-	40912	-	-1	HGNC	HGNC:14150	-
25_587919_A/G	25:587919-587919	G	downstream_gene_variant	rs135399703	MODIFIER	MCRIP2	ENSBTAG00000045857	Transcript	ENSBTAT00000003640	protein_coding	-	-	4142	1	HGNC	HGNC:14142	-
25_587919_A/G	25:587919-587919	G	intron_variant	rs135399703	MODIFIER	WDR90	ENSBTAG00000033677	Transcript	ENSBTAT00000047843	protein_coding	-	13423	-	1	HGNC	HGNC:26960	-
25_587919_A/G	25:587919-587919	G	intron_variant	rs135399703	MODIFIER	FBXL16	ENSBTAG00000019008	Transcript	ENSBTAT00000052368	protein_coding	-	40912	-	-1	HGNC	HGNC:14150	-
25_3416749_A/G	25:3416749-3416749	C	intergenic_variant	rs109148753	MODIFIER	-	-	-	-	-	-	-	-	-	-	-	-
25_3419372_T/C	25:3419372-3419372	C	intergenic_variant	rs110394425	MODIFIER	-	-	-	-	-	-	-	-	-	-	-	-
25_3420393_A/C	25:3420393-3420393	C	intergenic_variant	rs109049710	MODIFIER	-	-	-	-	-	-	-	-	-	-	-	-
25_3421493_T/C	25:3421493-3421493	C	intergenic_variant	rs109941247	MODIFIER	-	-	-	-	-	-	-	-	-	-	-	-
25_3520813_A/G	25:3520813-3520813	C	intron_variant	rs110785358	MODIFIER	-	ENSBTAG00000009201	Transcript	ENSBTAT00000012121	protein_coding	-	41178	-	-1	-	-	-
25_3520813_A/G	25:3520813-3520813	C	upstream_gene_variant	rs110785358	MODIFIER	VASN	ENSBTAG00000046339	Transcript	ENSBTAT00000063699	protein_coding	-	-	707	1	EntrezGene	-	-
25_3523388_T/C	25:3523388-3523388	C	intron_variant	rs110441494	MODIFIER	-	ENSBTAG00000009201	Transcript	ENSBTAT00000012121	protein_coding	-	41178	-	-1	-	-	-
25_3523388_T/C	25:3523388-3523388	C	intron_variant	rs110441494	MODIFIER	VASN	ENSBTAG00000046339	Transcript	ENSBTAT00000063699	protein_coding	-	40910	-	1	EntrezGene	-	-
25_3524445_A/G	25:3524445-3524445	C	intron_variant	rs109647300	MODIFIER	-	ENSBTAG00000009201	Transcript	ENSBTAT00000012121	protein_coding	-	41178	-	-1	-	-	-
25_3524445_A/G	25:3524445-3524445	C	intron_variant	rs109647300	MODIFIER	VASN	ENSBTAG00000046339	Transcript	ENSBTAT00000063699	protein_coding	-	40910	-	1	EntrezGene	-	-
25_3525166_A/G	25:3525166-3525166	G	intron_variant	rs110057848	MODIFIER	-	ENSBTAG00000009201	Transcript	ENSBTAT00000012121	protein_coding	-	41178	-	-1	-	-	-
25_3525166_A/G	25:3525166-3525166	G	intron_variant	rs110057848	MODIFIER	VASN	ENSBTAG00000046339	Transcript	ENSBTAT00000063699	protein_coding	-	40910	-	1	EntrezGene	-	-
25_3526794_A/C	25:3526794-3526794	C	intron_variant	rs110249659	MODIFIER	-	ENSBTAG00000009201	Transcript	ENSBTAT00000012121	protein_coding	-	41178	-	-1	-	-	-
25_3526794_A/C	25:3526794-3526794	C	intron_variant	rs110249659	MODIFIER	VASN	ENSBTAG00000046339	Transcript	ENSBTAT00000063699	protein_coding	-	40910	-	1	EntrezGene	-	-
25_3528276_A/C	25:3528276-3528276	G	intron_variant	rs109420823	MODIFIER	-	ENSBTAG00000009201	Transcript	ENSBTAT00000012121	protein_coding	-	41178	-	-1	-	-	-
25_3528276_A/C	25:3528276-3528276	G	intron_variant	rs109420823	MODIFIER	VASN	ENSBTAG00000046339	Transcript	ENSBTAT00000063699	protein_coding	-	40910	-	1	EntrezGene	-	-
25_3529726_T/C	25:3529726-3529726	G	intron_variant	rs109094399	MODIFIER	-	ENSBTAG00000009201	Transcript	ENSBTAT00000012121	protein_coding	-	41178	-	-1	-	-	-
25_3529726_T/C	25:3529726-3529726	G	missense_variant	rs109094399	MODERATE	VASN	ENSBTAG00000046339	Transcript	ENSBTAT00000063699	protein_coding	40942	-	-	1	EntrezGene	-	tolerated(1)
25_3533841_T/C	25:3533841-3533841	C	intron_variant	rs110772590	MODIFIER	-	ENSBTAG00000009201	Transcript	ENSBTAT00000012121	protein_coding	-	41178	-	-1	-	-	-
25_3533841_T/C	25:3533841-3533841	C	downstream_gene_variant	rs110772590	MODIFIER	VASN	ENSBTAG00000046339	Transcript	ENSBTAT00000063699	protein_coding	-	-	1637	1	EntrezGene	-	-
25_3536406_A/G	25:3536406-3536406	C	intron_variant	rs109382460	MODIFIER	-	ENSBTAG00000009201	Transcript	ENSBTAT00000012121	protein_coding	-	41147	-	-1	-	-	-
25_3536406_A/G	25:3536406-3536406	C	downstream_gene_variant	rs109382460	MODIFIER	VASN	ENSBTAG00000046339	Transcript	ENSBTAT00000063699	protein_coding	-	-	4202	1	EntrezGene	-	-
25_3549455_A/G	25:3549455-3549455	C	intron_variant	rs109705822	MODIFIER	-	ENSBTAG00000009201	Transcript	ENSBTAT00000012121	protein_coding	-	41086	-	-1	-	-	-
25_3554655_T/C	25:3554655-3554655	G	intron_variant	rs109615702	MODIFIER	-	ENSBTAG00000009201	Transcript	ENSBTAT00000012121	protein_coding	-	40994	-	-1	-	-	-
25_3555431_A/G	25:3555431-3555431	C	intron_variant	rs109595393	MODIFIER	-	ENSBTAG00000009201	Transcript	ENSBTAT00000012121	protein_coding	-	40994	-	-1	-	-	-
25_3558239_T/C	25:3558239-3558239	C	intron_variant	rs109756952	MODIFIER	-	ENSBTAG00000009201	Transcript	ENSBTAT00000012121	protein_coding	-	40965	-	-1	-	-	-
25_3572098_A/G	25:3572098-3572098	C	intron_variant	rs135061782	MODIFIER	DNAJA3	ENSBTAG00000010013	Transcript	ENSBTAT00000013207	protein_coding	-	40917	-	1	HGNC	HGNC:11808	-
25_3583550_A/G	25:3583550-3583550	C	intron_variant	rs110718277	MODIFIER	DNAJA3	ENSBTAG00000010013	Transcript	ENSBTAT00000013207	protein_coding	-	40948	-	1	HGNC	HGNC:11808	-
25_3589186_A/G	25:3589186-3589186	C	intron_variant	rs109805933	MODIFIER	DNAJA3	ENSBTAG00000010013	Transcript	ENSBTAT00000013207	protein_coding	-	41038	-	1	HGNC	HGNC:11808	-
25_3592378_T/C	25:3592378-3592378	C	intron_variant	rs109039020	MODIFIER	DNAJA3	ENSBTAG00000010013	Transcript	ENSBTAT00000013207	protein_coding	-	41069	-	1	HGNC	HGNC:11808	-
25_3597078_A/C	25:3597078-3597078	G	intron_variant	rs135955637	MODIFIER	DNAJA3	ENSBTAG00000010013	Transcript	ENSBTAT00000013207	protein_coding	-	41191	-	1	HGNC	HGNC:11808	-
25_3598718_A/C	25:3598718-3598718	G	intron_variant	rs110746928	MODIFIER	DNAJA3	ENSBTAG00000010013	Transcript	ENSBTAT00000013207	protein_coding	-	41191	-	1	HGNC	HGNC:11808	-
25_3598718_A/C	25:3598718-3598718	G	downstream_gene_variant	rs110746928	MODIFIER	NMRAL1	ENSBTAG00000010015	Transcript	ENSBTAT00000013208	protein_coding	-	-	4945	-1	Uniprot_gn	-	-
25_3605172_A/G	25:3605172-3605172	C	downstream_gene_variant	rs109721682	MODIFIER	DNAJA3	ENSBTAG00000010013	Transcript	ENSBTAT00000013207	protein_coding	-	-	3960	1	HGNC	HGNC:11808	-
25_3605172_A/G	25:3605172-3605172	C	intron_variant	rs109721682	MODIFIER	NMRAL1	ENSBTAG00000010015	Transcript	ENSBTAT00000013208	protein_coding	-	41003	-	-1	Uniprot_gn	-	-
25_3606350_A/G	25:3606350-3606350	G	synonymous_variant	rs41255311	LOW	NMRAL1	ENSBTAG00000010015	Transcript	ENSBTAT00000013208	protein_coding	41004	-	-	-1	Uniprot_gn	-	-
25_3614878_T/C	25:3614878-3614878	C	intergenic_variant	rs110115096	MODIFIER	-	-	-	-	-	-	-	-	-	-	-	-
25_3628769_T/C	25:3628769-3628769	G	intron_variant	rs109484013	MODIFIER	HMOX2	ENSBTAG00000018937	Transcript	ENSBTAT00000047056	protein_coding	-	40912	-	1	HGNC	HGNC:5014	-
25_3628769_T/C	25:3628769-3628769	G	intron_variant	rs109484013	MODIFIER	HMOX2	ENSBTAG00000018937	Transcript	ENSBTAT00000063149	protein_coding	-	40911	-	1	HGNC	HGNC:5014	-
25_3631386_A/G	25:3631386-3631386	G	intron_variant	rs109692318	MODIFIER	HMOX2	ENSBTAG00000018937	Transcript	ENSBTAT00000047056	protein_coding	-	40912	-	1	HGNC	HGNC:5014	-
25_3631386_A/G	25:3631386-3631386	G	intron_variant	rs109692318	MODIFIER	HMOX2	ENSBTAG00000018937	Transcript	ENSBTAT00000063149	protein_coding	-	40911	-	1	HGNC	HGNC:5014	-
25_3639688_A/C	25:3639688-3639688	C	intron_variant	rs110205764	MODIFIER	HMOX2	ENSBTAG00000018937	Transcript	ENSBTAT00000047056	protein_coding	-	40912	-	1	HGNC	HGNC:5014	-
25_3639688_A/C	25:3639688-3639688	C	intron_variant	rs110205764	MODIFIER	HMOX2	ENSBTAG00000018937	Transcript	ENSBTAT00000063149	protein_coding	-	40911	-	1	HGNC	HGNC:5014	-
25_3641188_T/G	25:3641188-3641188	C	intron_variant	rs109860457	MODIFIER	HMOX2	ENSBTAG00000018937	Transcript	ENSBTAT00000047056	protein_coding	-	40912	-	1	HGNC	HGNC:5014	-
25_3641188_T/G	25:3641188-3641188	C	intron_variant	rs109860457	MODIFIER	HMOX2	ENSBTAG00000018937	Transcript	ENSBTAT00000063149	protein_coding	-	40911	-	1	HGNC	HGNC:5014	-
25_3645465_A/G	25:3645465-3645465	C	downstream_gene_variant	rs109792134	MODIFIER	C16orf5	ENSBTAG00000018938	Transcript	ENSBTAT00000037513	protein_coding	-	-	4929	-1	Uniprot_gn	-	-
25_3645465_A/G	25:3645465-3645465	C	intron_variant	rs109792134	MODIFIER	HMOX2	ENSBTAG00000018937	Transcript	ENSBTAT00000047056	protein_coding	-	40912	-	1	HGNC	HGNC:5014	-
25_3645465_A/G	25:3645465-3645465	C	intron_variant	rs109792134	MODIFIER	HMOX2	ENSBTAG00000018937	Transcript	ENSBTAT00000063149	protein_coding	-	40911	-	1	HGNC	HGNC:5014	-
25_3647714_T/C	25:3647714-3647714	C	downstream_gene_variant	rs41255150	MODIFIER	C16orf5	ENSBTAG00000018938	Transcript	ENSBTAT00000037513	protein_coding	-	-	2680	-1	Uniprot_gn	-	-
25_3647714_T/C	25:3647714-3647714	C	synonymous_variant	rs41255150	LOW	HMOX2	ENSBTAG00000018937	Transcript	ENSBTAT00000047056	protein_coding	41004	-	-	1	HGNC	HGNC:5014	-
25_3647714_T/C	25:3647714-3647714	C	intron_variant	rs41255150	MODIFIER	HMOX2	ENSBTAG00000018937	Transcript	ENSBTAT00000063149	protein_coding	-	41002	-	1	HGNC	HGNC:5014	-
25_3735874_T/C	25:3735874-3735874	C	missense_variant	rs109118550	MODERATE	-	ENSBTAG00000047316	Transcript	ENSBTAT00000065459	protein_coding	41223	-	-	1	-	-	-
25_3738438_A/C	25:3738438-3738438	C	downstream_gene_variant	rs110519323	MODIFIER	-	ENSBTAG00000047316	Transcript	ENSBTAT00000065459	protein_coding	-	-	2323	1	-	-	-
25_3759331_A/G	25:3759331-3759331	G	intron_variant	rs137009059	MODIFIER	-	ENSBTAG00000018999	Transcript	ENSBTAT00000025290	protein_coding	-	40923	-	1	-	-	-
25_3759331_A/G	25:3759331-3759331	G	intron_variant	rs137009059	MODIFIER	-	ENSBTAG00000018999	Transcript	ENSBTAT00000066205	protein_coding	-	40923	-	1	-	-	-
25_3762282_A/G	25:3762282-3762282	G	intron_variant	rs109523066	MODIFIER	-	ENSBTAG00000018999	Transcript	ENSBTAT00000025290	protein_coding	-	40923	-	1	-	-	-
25_3762282_A/G	25:3762282-3762282	G	intron_variant	rs109523066	MODIFIER	-	ENSBTAG00000018999	Transcript	ENSBTAT00000066205	protein_coding	-	40923	-	1	-	-	-
25_3828178_A/G	25:3828178-3828178	G	intron_variant	rs110573919	MODIFIER	C16orf71	ENSBTAG00000006595	Transcript	ENSBTAT00000008661	protein_coding	-	41069	-	1	HGNC	HGNC:25081	-
25_3828178_A/G	25:3828178-3828178	G	intron_variant	rs110573919	MODIFIER	C16orf71	ENSBTAG00000006595	Transcript	ENSBTAT00000037505	protein_coding	-	41067	-	1	HGNC	HGNC:25081	-
25_4372259_A/G	25:4372259-4372259	G	intergenic_variant	rs109239623	MODIFIER	-	-	-	-	-	-	-	-	-	-	-	-
26_2777569_A/G	26:2777569-2777569	C	intergenic_variant	rs134098272	MODIFIER	-	-	-	-	-	-	-	-	-	-	-	-
26_2806734_A/G	26:2806734-2806734	C	intergenic_variant	rs109650941	MODIFIER	-	-	-	-	-	-	-	-	-	-	-	-
26_2808047_T/C	26:2808047-2808047	C	intergenic_variant	rs109927366	MODIFIER	-	-	-	-	-	-	-	-	-	-	-	-
26_2811012_T/G	26:2811012-2811012	C	intergenic_variant	rs135243678	MODIFIER	-	-	-	-	-	-	-	-	-	-	-	-
26_2812486_T/C	26:2812486-2812486	G	intergenic_variant	rs132847254	MODIFIER	-	-	-	-	-	-	-	-	-	-	-	-
26_2814878_A/G	26:2814878-2814878	C	intergenic_variant	rs134923168	MODIFIER	-	-	-	-	-	-	-	-	-	-	-	-
26_2819510_T/C	26:2819510-2819510	C	intergenic_variant	rs132964896	MODIFIER	-	-	-	-	-	-	-	-	-	-	-	-
26_2823644_T/C	26:2823644-2823644	G	intergenic_variant	rs110183337	MODIFIER	-	-	-	-	-	-	-	-	-	-	-	-
26_2832535_T/C	26:2832535-2832535	G	intergenic_variant	rs110430476	MODIFIER	-	-	-	-	-	-	-	-	-	-	-	-
26_3127345_T/C	26:3127345-3127345	C	intergenic_variant	rs134113428	MODIFIER	-	-	-	-	-	-	-	-	-	-	-	-
26_15337579_A/G	26:15337579-15337579	G	upstream_gene_variant	rs133288979	MODIFIER	U6	ENSBTAG00000043439	Transcript	ENSBTAT00000060431	snRNA	-	-	394	1	RFAM	-	-
26_18646305_A/G	26:18646305-18646305	G	intron_variant	rs42089832	MODIFIER	HOGA1	ENSBTAG00000012721	Transcript	ENSBTAT00000016909	protein_coding	-	40913	-	1	HGNC	HGNC:25155	-
26_18665215_T/G	26:18665215-18665215	G	intron_variant	rs134452825	MODIFIER	MORN4	ENSBTAG00000011137	Transcript	ENSBTAT00000014795	protein_coding	-	40910	-	-1	HGNC	HGNC:24001	-
26_18893888_T/C	26:18893888-18893888	G	intron_variant	rs42086239	MODIFIER	CRTAC1	ENSBTAG00000008102	Transcript	ENSBTAT00000010659	protein_coding	-	15/18	-	-1	HGNC	HGNC:14882	-
26_18942223_T/C	26:18942223-18942223	G	intron_variant	rs109922093	MODIFIER	CRTAC1	ENSBTAG00000008102	Transcript	ENSBTAT00000010659	protein_coding	-	40956	-	-1	HGNC	HGNC:14882	-
26_23320492_T/C	26:23320492-23320492	C	intergenic_variant	rs135693038	MODIFIER	-	-	-	-	-	-	-	-	-	-	-	-
26_25881159_T/C	26:25881159-25881159	G	downstream_gene_variant	rs135348416	MODIFIER	PRAP1	ENSBTAG00000013717	Transcript	ENSBTAT00000018224	protein_coding	-	-	593	-1	HGNC	HGNC:23304	-
26_25886027_A/G	26:25886027-25886027	C	upstream_gene_variant	rs136557681	MODIFIER	PRAP1	ENSBTAG00000013717	Transcript	ENSBTAT00000018224	protein_coding	-	-	705	-1	HGNC	HGNC:23304	-
26_25901280_A/G	26:25901280-25901280	C	intron_variant	rs109770625	MODIFIER	CALY	ENSBTAG00000000791	Transcript	ENSBTAT00000001049	protein_coding	-	40912	-	1	HGNC	HGNC:17938	-
26_25927481_T/G	26:25927481-25927481	G	upstream_gene_variant	rs42108937	MODIFIER	-	ENSBTAG00000046499	Transcript	ENSBTAT00000065291	protein_coding	-	-	1447	1	-	-	-
26_25940238_A/G	26:25940238-25940238	C	upstream_gene_variant	rs110665162	MODIFIER	TUBGCP2	ENSBTAG00000006395	Transcript	ENSBTAT00000008383	protein_coding	-	-	3959	1	HGNC	HGNC:18599	-
26_25940238_A/G	26:25940238-25940238	C	intron_variant	rs110665162	MODIFIER	-	ENSBTAG00000012416	Transcript	ENSBTAT00000016475	protein_coding	-	41003	-	-1	-	-	-
26_25940908_T/C	26:25940908-25940908	G	upstream_gene_variant	rs133725650	MODIFIER	TUBGCP2	ENSBTAG00000006395	Transcript	ENSBTAT00000008383	protein_coding	-	-	3289	1	HGNC	HGNC:18599	-
26_25940908_T/C	26:25940908-25940908	G	intron_variant	rs133725650	MODIFIER	-	ENSBTAG00000012416	Transcript	ENSBTAT00000016475	protein_coding	-	40943	-	-1	-	-	-
26_25943199_T/C	26:25943199-25943199	G	upstream_gene_variant	rs110845917	MODIFIER	TUBGCP2	ENSBTAG00000006395	Transcript	ENSBTAT00000008383	protein_coding	-	-	998	1	HGNC	HGNC:18599	-
26_25943199_T/C	26:25943199-25943199	G	upstream_gene_variant	rs110845917	MODIFIER	-	ENSBTAG00000012416	Transcript	ENSBTAT00000016475	protein_coding	-	-	1563	-1	-	-	-
26_25945413_T/C	26:25945413-25945413	G	intron_variant	rs42108408	MODIFIER	TUBGCP2	ENSBTAG00000006395	Transcript	ENSBTAT00000008383	protein_coding	-	40923	-	1	HGNC	HGNC:18599	-
26_25945413_T/C	26:25945413-25945413	G	upstream_gene_variant	rs42108408	MODIFIER	-	ENSBTAG00000012416	Transcript	ENSBTAT00000016475	protein_coding	-	-	3777	-1	-	-	-
26_25945914_T/C	26:25945914-25945914	G	intron_variant	rs42108405	MODIFIER	TUBGCP2	ENSBTAG00000006395	Transcript	ENSBTAT00000008383	protein_coding	-	40954	-	1	HGNC	HGNC:18599	-
26_25945914_T/C	26:25945914-25945914	G	upstream_gene_variant	rs42108405	MODIFIER	-	ENSBTAG00000012416	Transcript	ENSBTAT00000016475	protein_coding	-	-	4278	-1	-	-	-
26_25954042_A/G	26:25954042-25954042	G	intron_variant	rs132657561	MODIFIER	TUBGCP2	ENSBTAG00000006395	Transcript	ENSBTAT00000008383	protein_coding	-	41197	-	1	HGNC	HGNC:18599	-
26_42561633_T/C	26:42561633-42561633	C	intergenic_variant	rs41606796	MODIFIER	-	-	-	-	-	-	-	-	-	-	-	-
26_42653181_T/C	26:42653181-42653181	C	intergenic_variant	rs110176694	MODIFIER	-	-	-	-	-	-	-	-	-	-	-	-
26_42676353_T/C	26:42676353-42676353	C	intron_variant	rs135442927	MODIFIER	HTRA1	ENSBTAG00000008389	Transcript	ENSBTAT00000011042	protein_coding	-	40915	-	1	EntrezGene	-	-
26_42681951_T/G	26:42681951-42681951	G	intron_variant	rs137015058	MODIFIER	HTRA1	ENSBTAG00000008389	Transcript	ENSBTAT00000011042	protein_coding	-	40915	-	1	EntrezGene	-	-
26_42685330_A/G	26:42685330-42685330	C	intron_variant	rs133822606	MODIFIER	HTRA1	ENSBTAG00000008389	Transcript	ENSBTAT00000011042	protein_coding	-	40915	-	1	EntrezGene	-	-
26_42687175_A/G	26:42687175-42687175	G	intron_variant	rs135325599	MODIFIER	HTRA1	ENSBTAG00000008389	Transcript	ENSBTAT00000011042	protein_coding	-	40915	-	1	EntrezGene	-	-
26_44228121_A/C	26:44228121-44228121	G	intergenic_variant	rs110669035	MODIFIER	-	-	-	-	-	-	-	-	-	-	-	-
26_44231529_A/G	26:44231529-44231529	C	intergenic_variant	rs136166851	MODIFIER	-	-	-	-	-	-	-	-	-	-	-	-
26_44240056_T/G	26:44240056-44240056	C	intergenic_variant	rs137229141	MODIFIER	-	-	-	-	-	-	-	-	-	-	-	-
26_44329740_T/C	26:44329740-44329740	C	intergenic_variant	rs134087209	MODIFIER	-	-	-	-	-	-	-	-	-	-	-	-
26_44399465_T/C	26:44399465-44399465	C	upstream_gene_variant	rs132654293	MODIFIER	OAT	ENSBTAG00000006928	Transcript	ENSBTAT00000009097	protein_coding	-	-	1989	-1	HGNC	HGNC:8091	-
26_44415630_T/G	26:44415630-44415630	C	downstream_gene_variant	rs136276522	MODIFIER	NKX1-2	ENSBTAG00000020918	Transcript	ENSBTAT00000027865	protein_coding	-	-	1130	-1	HGNC	HGNC:31652	-
26_44415630_T/G	26:44415630-44415630	C	downstream_gene_variant	rs136276522	MODIFIER	NKX1-2	ENSBTAG00000020918	Transcript	ENSBTAT00000063746	protein_coding	-	-	1130	-1	HGNC	HGNC:31652	-
26_44420947_A/G	26:44420947-44420947	G	upstream_gene_variant	rs133612198	MODIFIER	NKX1-2	ENSBTAG00000020918	Transcript	ENSBTAT00000027865	protein_coding	-	-	815	-1	HGNC	HGNC:31652	-
26_44420947_A/G	26:44420947-44420947	G	upstream_gene_variant	rs133612198	MODIFIER	NKX1-2	ENSBTAG00000020918	Transcript	ENSBTAT00000063746	protein_coding	-	-	815	-1	HGNC	HGNC:31652	-
26_44422799_T/C	26:44422799-44422799	G	upstream_gene_variant	rs135472442	MODIFIER	NKX1-2	ENSBTAG00000020918	Transcript	ENSBTAT00000027865	protein_coding	-	-	2667	-1	HGNC	HGNC:31652	-
26_44422799_T/C	26:44422799-44422799	G	upstream_gene_variant	rs135472442	MODIFIER	NKX1-2	ENSBTAG00000020918	Transcript	ENSBTAT00000063746	protein_coding	-	-	2667	-1	HGNC	HGNC:31652	-
26_44439429_T/C	26:44439429-44439429	C	intron_variant	rs110518791	MODIFIER	LHPP	ENSBTAG00000010957	Transcript	ENSBTAT00000056613	protein_coding	-	40913	-	1	HGNC	HGNC:30042	-
26_44444620_A/G	26:44444620-44444620	G	intron_variant	rs109667249	MODIFIER	LHPP	ENSBTAG00000010957	Transcript	ENSBTAT00000056613	protein_coding	-	40913	-	1	HGNC	HGNC:30042	-
26_44445947_A/G	26:44445947-44445947	G	intron_variant	rs41648681	MODIFIER	LHPP	ENSBTAG00000010957	Transcript	ENSBTAT00000056613	protein_coding	-	40913	-	1	HGNC	HGNC:30042	-
26_44468033_A/G	26:44468033-44468033	G	intron_variant	rs110864515	MODIFIER	LHPP	ENSBTAG00000010957	Transcript	ENSBTAT00000056613	protein_coding	-	41034	-	1	HGNC	HGNC:30042	-
26_44495411_T/C	26:44495411-44495411	G	intron_variant	rs134020368	MODIFIER	LHPP	ENSBTAG00000010957	Transcript	ENSBTAT00000056613	protein_coding	-	41065	-	1	HGNC	HGNC:30042	-
26_44496197_T/C	26:44496197-44496197	G	intron_variant	rs110453593	MODIFIER	LHPP	ENSBTAG00000010957	Transcript	ENSBTAT00000056613	protein_coding	-	41065	-	1	HGNC	HGNC:30042	-
26_44513720_T/C	26:44513720-44513720	C	intron_variant	rs135696961	MODIFIER	LHPP	ENSBTAG00000010957	Transcript	ENSBTAT00000056613	protein_coding	-	41065	-	1	HGNC	HGNC:30042	-
26_44515001_A/G	26:44515001-44515001	C	intron_variant	rs137196220	MODIFIER	LHPP	ENSBTAG00000010957	Transcript	ENSBTAT00000056613	protein_coding	-	41065	-	1	HGNC	HGNC:30042	-
26_44515661_A/G	26:44515661-44515661	C	intron_variant	rs134980258	MODIFIER	LHPP	ENSBTAG00000010957	Transcript	ENSBTAT00000056613	protein_coding	-	41065	-	1	HGNC	HGNC:30042	-
26_44517806_T/G	26:44517806-44517806	G	intron_variant	rs136553727	MODIFIER	LHPP	ENSBTAG00000010957	Transcript	ENSBTAT00000056613	protein_coding	-	41065	-	1	HGNC	HGNC:30042	-
26_44538747_A/C	26:44538747-44538747	C	intron_variant	rs110996310	MODIFIER	LHPP	ENSBTAG00000010957	Transcript	ENSBTAT00000056613	protein_coding	-	41065	-	1	HGNC	HGNC:30042	-
26_44563398_T/C	26:44563398-44563398	C	downstream_gene_variant	rs135130229	MODIFIER	LHPP	ENSBTAG00000010957	Transcript	ENSBTAT00000056613	protein_coding	-	-	4667	1	HGNC	HGNC:30042	-
26_44594786_T/G	26:44594786-44594786	G	intergenic_variant	rs135216813	MODIFIER	-	-	-	-	-	-	-	-	-	-	-	-
26_44603054_T/C	26:44603054-44603054	C	intergenic_variant	rs109879814	MODIFIER	-	-	-	-	-	-	-	-	-	-	-	-
26_44605874_T/C	26:44605874-44605874	G	intergenic_variant	rs134600420	MODIFIER	-	-	-	-	-	-	-	-	-	-	-	-
26_45050716_A/C	26:45050716-45050716	G	intergenic_variant	rs42669785	MODIFIER	-	-	-	-	-	-	-	-	-	-	-	-
26_45654943_T/C	26:45654943-45654943	C	intron_variant	rs42108792	MODIFIER	UROS	ENSBTAG00000005791	Transcript	ENSBTAT00000007615	protein_coding	-	40916	-	-1	HGNC	HGNC:12592	-
26_45679455_A/C	26:45679455-45679455	G	downstream_gene_variant	rs109147259	MODIFIER	BCCIP	ENSBTAG00000005792	Transcript	ENSBTAT00000007617	protein_coding	-	-	2649	1	HGNC	HGNC:978	-
26_45679455_A/C	26:45679455-45679455	G	intron_variant	rs109147259	MODIFIER	DHX32	ENSBTAG00000005795	Transcript	ENSBTAT00000007619	protein_coding	-	41162	-	-1	HGNC	HGNC:16717	-
26_45681214_T/C	26:45681214-45681214	G	downstream_gene_variant	rs109357609	MODIFIER	BCCIP	ENSBTAG00000005792	Transcript	ENSBTAT00000007617	protein_coding	-	-	4408	1	HGNC	HGNC:978	-
26_45681214_T/C	26:45681214-45681214	G	intron_variant	rs109357609	MODIFIER	DHX32	ENSBTAG00000005795	Transcript	ENSBTAT00000007619	protein_coding	-	41131	-	-1	HGNC	HGNC:16717	-
26_45682092_T/C	26:45682092-45682092	C	intron_variant	rs111013338	MODIFIER	DHX32	ENSBTAG00000005795	Transcript	ENSBTAT00000007619	protein_coding	-	41100	-	-1	HGNC	HGNC:16717	-
26_45682793_T/C	26:45682793-45682793	C	intron_variant	rs109055547	MODIFIER	DHX32	ENSBTAG00000005795	Transcript	ENSBTAT00000007619	protein_coding	-	41100	-	-1	HGNC	HGNC:16717	-
26_45691579_T/C	26:45691579-45691579	C	intron_variant	rs109437662	MODIFIER	DHX32	ENSBTAG00000005795	Transcript	ENSBTAT00000007619	protein_coding	-	41009	-	-1	HGNC	HGNC:16717	-
26_46152663_T/C	26:46152663-46152663	G	intron_variant	rs109713774	MODIFIER	ADAM12	ENSBTAG00000012444	Transcript	ENSBTAT00000016524	protein_coding	-	40960	-	-1	HGNC	HGNC:190	-
27_20559148_A/G	27:20559148-20559148	C	intron_variant	rs110183484	MODIFIER	TUSC3	ENSBTAG00000009191	Transcript	ENSBTAT00000012110	protein_coding	-	40916	-	-1	HGNC	HGNC:30242	-
27_20583027_T/C	27:20583027-20583027	G	intron_variant	rs110691616	MODIFIER	TUSC3	ENSBTAG00000009191	Transcript	ENSBTAT00000012110	protein_coding	-	40916	-	-1	HGNC	HGNC:30242	-
27_20606827_A/G	27:20606827-20606827	G	intron_variant	rs109672446	MODIFIER	TUSC3	ENSBTAG00000009191	Transcript	ENSBTAT00000012110	protein_coding	-	40916	-	-1	HGNC	HGNC:30242	-
27_20615066_T/C	27:20615066-20615066	G	intron_variant	rs110768883	MODIFIER	TUSC3	ENSBTAG00000009191	Transcript	ENSBTAT00000012110	protein_coding	-	40916	-	-1	HGNC	HGNC:30242	-
27_20618291_A/G	27:20618291-20618291	C	intron_variant	rs132748517	MODIFIER	TUSC3	ENSBTAG00000009191	Transcript	ENSBTAT00000012110	protein_coding	-	40916	-	-1	HGNC	HGNC:30242	-
27_20620077_T/C	27:20620077-20620077	C	intron_variant	rs110304994	MODIFIER	TUSC3	ENSBTAG00000009191	Transcript	ENSBTAT00000012110	protein_coding	-	40916	-	-1	HGNC	HGNC:30242	-
27_20623020_T/G	27:20623020-20623020	C	intron_variant	rs135885169	MODIFIER	TUSC3	ENSBTAG00000009191	Transcript	ENSBTAT00000012110	protein_coding	-	40916	-	-1	HGNC	HGNC:30242	-
27_20627770_A/G	27:20627770-20627770	G	intron_variant	rs136809650	MODIFIER	TUSC3	ENSBTAG00000009191	Transcript	ENSBTAT00000012110	protein_coding	-	40916	-	-1	HGNC	HGNC:30242	-
27_20630094_A/G	27:20630094-20630094	C	intron_variant	rs109416677	MODIFIER	TUSC3	ENSBTAG00000009191	Transcript	ENSBTAT00000012110	protein_coding	-	40916	-	-1	HGNC	HGNC:30242	-
27_20632057_A/G	27:20632057-20632057	G	intron_variant	rs133129904	MODIFIER	TUSC3	ENSBTAG00000009191	Transcript	ENSBTAT00000012110	protein_coding	-	40916	-	-1	HGNC	HGNC:30242	-
27_20636525_A/G	27:20636525-20636525	C	intron_variant	rs110722390	MODIFIER	TUSC3	ENSBTAG00000009191	Transcript	ENSBTAT00000012110	protein_coding	-	40916	-	-1	HGNC	HGNC:30242	-
27_36748682_A/G	27:36748682-36748682	G	intron_variant	rs134991491	MODIFIER	PLAT	ENSBTAG00000001244	Transcript	ENSBTAT00000001642	protein_coding	-	40981	-	-1	EntrezGene	-	-
27_36762226_A/G	27:36762226-36762226	G	intron_variant	rs135965367	MODIFIER	PLAT	ENSBTAG00000001244	Transcript	ENSBTAT00000001642	protein_coding	-	40921	-	-1	EntrezGene	-	-
27_37328780_T/C	27:37328780-37328780	C	intron_variant	rs133002920	MODIFIER	HOOK3	ENSBTAG00000007634	Transcript	ENSBTAT00000010044	protein_coding	-	41233	-	1	HGNC	HGNC:23576	-
28_5864038_A/G	28:5864038-5864038	G	intergenic_variant	rs135445697	MODIFIER	-	-	-	-	-	-	-	-	-	-	-	-
28_26745395_T/C	28:26745395-26745395	G	intergenic_variant	rs137471170	MODIFIER	-	-	-	-	-	-	-	-	-	-	-	-
28_26759395_T/G	28:26759395-26759395	G	intergenic_variant	rs134952655	MODIFIER	-	-	-	-	-	-	-	-	-	-	-	-
28_26760061_A/G	28:26760061-26760061	C	upstream_gene_variant	rs132773417	MODIFIER	EIF4EBP2	ENSBTAG00000019124	Transcript	ENSBTAT00000025454	protein_coding	-	-	4724	1	HGNC	HGNC:3289	-
28_26876269_T/C	28:26876269-26876269	C	upstream_gene_variant	rs134774253	MODIFIER	-	ENSBTAG00000008583	Transcript	ENSBTAT00000011320	protein_coding	-	-	187	1	-	-	-
28_27028951_A/G	28:27028951-27028951	C	intron_variant	rs137377027	MODIFIER	ADAMTS14	ENSBTAG00000021177	Transcript	ENSBTAT00000028224	protein_coding	-	41019	-	1	HGNC	HGNC:14899	-
28_27053712_A/G	28:27053712-27053712	C	intron_variant	rs136061005	MODIFIER	ADAMTS14	ENSBTAG00000021177	Transcript	ENSBTAT00000028224	protein_coding	-	41110	-	1	HGNC	HGNC:14899	-
28_27206740_T/C	28:27206740-27206740	C	intergenic_variant	rs109103308	MODIFIER	-	-	-	-	-	-	-	-	-	-	-	-
28_27242726_A/G	28:27242726-27242726	C	intergenic_variant	rs134284359	MODIFIER	-	-	-	-	-	-	-	-	-	-	-	-
28_27254686_A/G	28:27254686-27254686	G	intergenic_variant	rs136435182	MODIFIER	-	-	-	-	-	-	-	-	-	-	-	-
28_27279453_A/G	28:27279453-27279453	G	intergenic_variant	rs42144497	MODIFIER	-	-	-	-	-	-	-	-	-	-	-	-
28_27293178_A/G	28:27293178-27293178	C	intergenic_variant	rs42144121	MODIFIER	-	-	-	-	-	-	-	-	-	-	-	-
28_27305526_T/C	28:27305526-27305526	C	intergenic_variant	rs42145706	MODIFIER	-	-	-	-	-	-	-	-	-	-	-	-
28_27306400_T/C	28:27306400-27306400	C	intergenic_variant	rs137582407	MODIFIER	-	-	-	-	-	-	-	-	-	-	-	-
28_27307067_T/C	28:27307067-27307067	G	intergenic_variant	rs42145695	MODIFIER	-	-	-	-	-	-	-	-	-	-	-	-
28_27308173_A/G	28:27308173-27308173	G	intergenic_variant	rs137168782	MODIFIER	-	-	-	-	-	-	-	-	-	-	-	-
28_27318618_A/G	28:27318618-27318618	G	intergenic_variant	rs42145651	MODIFIER	-	-	-	-	-	-	-	-	-	-	-	-
28_27321590_T/C	28:27321590-27321590	C	intergenic_variant	rs42145638	MODIFIER	-	-	-	-	-	-	-	-	-	-	-	-
28_27341150_A/G	28:27341150-27341150	G	intergenic_variant	rs42144836	MODIFIER	-	-	-	-	-	-	-	-	-	-	-	-
28_27416254_A/C	28:27416254-27416254	C	intergenic_variant	rs42147375	MODIFIER	-	-	-	-	-	-	-	-	-	-	-	-
28_27432617_A/G	28:27432617-27432617	C	intergenic_variant	rs42147352	MODIFIER	-	-	-	-	-	-	-	-	-	-	-	-
28_27439100_T/C	28:27439100-27439100	C	intergenic_variant	rs42147358	MODIFIER	-	-	-	-	-	-	-	-	-	-	-	-
28_27455951_T/C	28:27455951-27455951	G	intergenic_variant	rs42146629	MODIFIER	-	-	-	-	-	-	-	-	-	-	-	-
28_27459099_A/G	28:27459099-27459099	G	intergenic_variant	rs42147333	MODIFIER	-	-	-	-	-	-	-	-	-	-	-	-
28_27477255_T/C	28:27477255-27477255	C	intergenic_variant	rs109405932	MODIFIER	-	-	-	-	-	-	-	-	-	-	-	-
28_27478842_T/G	28:27478842-27478842	C	intergenic_variant	rs137834405	MODIFIER	-	-	-	-	-	-	-	-	-	-	-	-
28_27479564_A/G	28:27479564-27479564	C	intergenic_variant	rs133936617	MODIFIER	-	-	-	-	-	-	-	-	-	-	-	-
28_27488986_A/C	28:27488986-27488986	C	intergenic_variant	rs110717321	MODIFIER	-	-	-	-	-	-	-	-	-	-	-	-
28_27490211_A/G	28:27490211-27490211	G	intergenic_variant	rs110188425	MODIFIER	-	-	-	-	-	-	-	-	-	-	-	-
28_27512968_A/G	28:27512968-27512968	C	intron_variant	rs137098216	MODIFIER	UNC5B	ENSBTAG00000014270	Transcript	ENSBTAT00000018961	protein_coding	-	40923	-	1	HGNC	HGNC:12568	-
28_27522280_T/G	28:27522280-27522280	G	intron_variant	rs133287181	MODIFIER	UNC5B	ENSBTAG00000014270	Transcript	ENSBTAT00000018961	protein_coding	-	40923	-	1	HGNC	HGNC:12568	-
28_27525246_A/G	28:27525246-27525246	G	intron_variant	rs134315701	MODIFIER	UNC5B	ENSBTAG00000014270	Transcript	ENSBTAT00000018961	protein_coding	-	40923	-	1	HGNC	HGNC:12568	-
28_27572596_A/G	28:27572596-27572596	G	intron_variant	rs110261239	MODIFIER	UNC5B	ENSBTAG00000014270	Transcript	ENSBTAT00000018961	protein_coding	-	40923	-	1	HGNC	HGNC:12568	-
28_27577170_A/G	28:27577170-27577170	C	intron_variant	rs110366204	MODIFIER	UNC5B	ENSBTAG00000014270	Transcript	ENSBTAT00000018961	protein_coding	-	40923	-	1	HGNC	HGNC:12568	-
28_27645805_A/G	28:27645805-27645805	G	intron_variant	rs136133396	MODIFIER	-	ENSBTAG00000047119	Transcript	ENSBTAT00000064215	protein_coding	-	40970	-	1	-	-	-
28_27652396_T/G	28:27652396-27652396	C	downstream_gene_variant	rs133941265	MODIFIER	-	ENSBTAG00000047119	Transcript	ENSBTAT00000064215	protein_coding	-	-	4940	1	-	-	-
28_27662561_T/C	28:27662561-27662561	C	intergenic_variant	rs135478660	MODIFIER	-	-	-	-	-	-	-	-	-	-	-	-
28_27671057_A/G	28:27671057-27671057	G	intergenic_variant	rs110848582	MODIFIER	-	-	-	-	-	-	-	-	-	-	-	-
28_27694693_T/C	28:27694693-27694693	C	intergenic_variant	rs135497929	MODIFIER	-	-	-	-	-	-	-	-	-	-	-	-
28_27699590_A/C	28:27699590-27699590	G	intergenic_variant	rs42145757	MODIFIER	-	-	-	-	-	-	-	-	-	-	-	-
28_27700263_A/G	28:27700263-27700263	C	intergenic_variant	rs42145765	MODIFIER	-	-	-	-	-	-	-	-	-	-	-	-
28_29527108_A/G	28:29527108-29527108	C	intergenic_variant	rs133093968	MODIFIER	-	-	-	-	-	-	-	-	-	-	-	-
28_29817576_A/G	28:29817576-29817576	G	intron_variant	rs136172807	MODIFIER	SEC24C	ENSBTAG00000002791	Transcript	ENSBTAT00000003616	protein_coding	-	40959	-	1	HGNC	HGNC:10705	-
28_42219084_T/C	28:42219084-42219084	C	intergenic_variant	rs133879341	MODIFIER	-	-	-	-	-	-	-	-	-	-	-	-
28_42713413_A/G	28:42713413-42713413	G	intergenic_variant	rs135523074	MODIFIER	-	-	-	-	-	-	-	-	-	-	-	-
28_44374389_T/G	28:44374389-44374389	C	intron_variant	rs132669157	MODIFIER	PARG	ENSBTAG00000023018	Transcript	ENSBTAT00000031269	protein_coding	-	41106	-	-1	HGNC	HGNC:8605	-
28_44399698_T/C	28:44399698-44399698	G	intron_variant	rs109834161	MODIFIER	-	ENSBTAG00000011694	Transcript	ENSBTAT00000015525	protein_coding	-	40913	-	1	-	-	-
28_44399698_T/C	28:44399698-44399698	G	upstream_gene_variant	rs109834161	MODIFIER	PARG	ENSBTAG00000023018	Transcript	ENSBTAT00000031269	protein_coding	-	-	2005	-1	HGNC	HGNC:8605	-
28_44517841_T/C	28:44517841-44517841	G	intron_variant	rs133656761	MODIFIER	-	ENSBTAG00000018915	Transcript	ENSBTAT00000025173	protein_coding	-	15/30	-	1	-	-	-
28_44527943_T/G	28:44527943-44527943	G	intron_variant	rs41614327	MODIFIER	-	ENSBTAG00000018915	Transcript	ENSBTAT00000025173	protein_coding	-	20/30	-	1	-	-	-
28_44529267_A/G	28:44529267-44529267	G	intron_variant	rs109810998	MODIFIER	-	ENSBTAG00000018915	Transcript	ENSBTAT00000025173	protein_coding	-	21/30	-	1	-	-	-
28_44530505_T/C	28:44530505-44530505	C	intron_variant	rs42713685	MODIFIER	-	ENSBTAG00000018915	Transcript	ENSBTAT00000025173	protein_coding	-	21/30	-	1	-	-	-
28_45733859_A/C	28:45733859-45733859	G	intergenic_variant	rs42155721	MODIFIER	-	-	-	-	-	-	-	-	-	-	-	-
29_8621172_A/G	29:8621172-8621172	C	intergenic_variant	rs134069018	MODIFIER	-	-	-	-	-	-	-	-	-	-	-	-
29_24698310_A/G	29:24698310-24698310	C	intron_variant	rs137307227	MODIFIER	PRMT3	ENSBTAG00000013421	Transcript	ENSBTAT00000017861	protein_coding	-	15/15	-	-1	HGNC	HGNC:30163	-
29_41828108_A/G	29:41828108-41828108	G	intron_variant	rs110904739	MODIFIER	STX5	ENSBTAG00000009490	Transcript	ENSBTAT00000046561	protein_coding	-	41160	-	-1	HGNC	HGNC:11440	-
29_44324304_A/C	29:44324304-44324304	G	intergenic_variant	rs134483781	MODIFIER	-	-	-	-	-	-	-	-	-	-	-	-
29_44330575_A/G	29:44330575-44330575	C	intergenic_variant	rs132964268	MODIFIER	-	-	-	-	-	-	-	-	-	-	-	-
29_44372611_A/G	29:44372611-44372611	G	intron_variant	rs110769633	MODIFIER	SCYL1	ENSBTAG00000006740	Transcript	ENSBTAT00000045467	protein_coding	-	41076	-	1	HGNC	HGNC:14372	-
29_46826934_T/C	29:46826934-46826934	C	intron_variant	rs109765129	MODIFIER	CPT1A	ENSBTAG00000021999	Transcript	ENSBTAT00000029336	protein_coding	-	14/17	-	-1	HGNC	HGNC:2328	-
