# Supplementary material for: Identification of putative regulatory regions and transcription factors associated with intramuscular fat content traits
Source: BMC Genomics. 2018 Jun 27;19:499. doi: 10.1186/s12864-018-4871-y (PMC6020320; doi:10.1186/s12864-018-4871-y)
Supplement: Supplementary file 6 — Variant effect annotation of trans-eQTLs by VEP tool. (XLSX 262 kb) [file 12864_2018_4871_MOESM6_ESM.xlsx]

## Sheet: annotation_trans_eqtls.vcf.txt
Additional file 6. Variant effect annotation of trans-eQTLs by VEP tool.
#Uploaded_variation	Location	Allele	Consequence	Existing_variation	IMPACT	SYMBOL	Gene	Feature_type	Feature	BIOTYPE	EXON	INTRON	DISTANCE	STRAND	SYMBOL_SOURCE	HGNC_ID	SIFT
1_1090186_A/G	1:1090186-1090186	G	intron_variant	rs134857859	MODIFIER	ITSN1	ENSBTAG00000021997	Transcript	ENSBTAT00000029333	protein_coding	-	12935	-	-1	HGNC	HGNC:6183	-
1_1090186_A/G	1:1090186-1090186	G	intron_variant	rs134857859	MODIFIER	ITSN1	ENSBTAG00000021997	Transcript	ENSBTAT00000065213	protein_coding	-	41056	-	-1	HGNC	HGNC:6183	-
1_4839444_T/C	1:4839444-4839444	C	intergenic_variant	rs109525751	MODIFIER	-	-	-	-	-	-	-	-	-	-	-	-
1_8648729_T/G	1:8648729-8648729	G	upstream_gene_variant	rs137359918	MODIFIER	SNORA51	ENSBTAG00000042331	Transcript	ENSBTAT00000059323	snoRNA	-	-	3401	1	RFAM	-	-
1_9516052_A/G	1:9516052-9516052	C	intergenic_variant	rs110456472	MODIFIER	-	-	-	-	-	-	-	-	-	-	-	-
1_9519844_T/C	1:9519844-9519844	G	intergenic_variant	rs134388687	MODIFIER	-	-	-	-	-	-	-	-	-	-	-	-
1_9842387_T/G	1:9842387-9842387	C	intron_variant	rs133944574	MODIFIER	APP	ENSBTAG00000017753	Transcript	ENSBTAT00000049004	protein_coding	-	41166	-	1	HGNC	HGNC:620	-
1_9843234_A/G	1:9843234-9843234	G	intron_variant	rs137400211	MODIFIER	APP	ENSBTAG00000017753	Transcript	ENSBTAT00000049004	protein_coding	-	41166	-	1	HGNC	HGNC:620	-
1_14981365_T/C	1:14981365-14981365	C	intron_variant	rs133887389	MODIFIER	NCAM2	ENSBTAG00000003301	Transcript	ENSBTAT00000034421	protein_coding	-	41014	-	-1	HGNC	HGNC:7657	-
1_19787352_T/C	1:19787352-19787352	G	intergenic_variant	rs110625698	MODIFIER	-	-	-	-	-	-	-	-	-	-	-	-
1_19805218_T/C	1:19805218-19805218	C	intergenic_variant	rs41639690	MODIFIER	-	-	-	-	-	-	-	-	-	-	-	-
1_23896365_T/G	1:23896365-23896365	C	intergenic_variant	rs110363604	MODIFIER	-	-	-	-	-	-	-	-	-	-	-	-
1_26347404_A/G	1:26347404-26347404	G	intergenic_variant	rs110434827	MODIFIER	-	-	-	-	-	-	-	-	-	-	-	-
1_26891061_A/G	1:26891061-26891061	C	intergenic_variant	rs136818069	MODIFIER	-	-	-	-	-	-	-	-	-	-	-	-
1_27323521_T/C	1:27323521-27323521	G	intergenic_variant	rs135535345	MODIFIER	-	-	-	-	-	-	-	-	-	-	-	-
1_27324745_A/G	1:27324745-27324745	C	intergenic_variant	rs43222405	MODIFIER	-	-	-	-	-	-	-	-	-	-	-	-
1_27325906_T/C	1:27325906-27325906	C	intergenic_variant	rs43222401	MODIFIER	-	-	-	-	-	-	-	-	-	-	-	-
1_30464777_T/C	1:30464777-30464777	C	intergenic_variant	rs110872123	MODIFIER	-	-	-	-	-	-	-	-	-	-	-	-
1_30480988_A/G	1:30480988-30480988	G	intergenic_variant	rs136248334	MODIFIER	-	-	-	-	-	-	-	-	-	-	-	-
1_32578579_T/C	1:32578579-32578579	C	intergenic_variant	rs43224319	MODIFIER	-	-	-	-	-	-	-	-	-	-	-	-
1_32881084_T/C	1:32881084-32881084	C	intergenic_variant	rs43228911	MODIFIER	-	-	-	-	-	-	-	-	-	-	-	-
1_32944143_A/C	1:32944143-32944143	G	intergenic_variant	rs43230185	MODIFIER	-	-	-	-	-	-	-	-	-	-	-	-
1_36267086_T/C	1:36267086-36267086	G	intergenic_variant	rs41594263	MODIFIER	-	-	-	-	-	-	-	-	-	-	-	-
1_38203527_A/G	1:38203527-38203527	C	intergenic_variant	rs134389049	MODIFIER	-	-	-	-	-	-	-	-	-	-	-	-
1_41738588_A/G	1:41738588-41738588	G	intron_variant	rs43230751	MODIFIER	-	ENSBTAG00000047147	Transcript	ENSBTAT00000063463	protein_coding	-	40941	-	1	-	-	-
1_41745908_T/C	1:41745908-41745908	C	synonymous_variant	rs43231337	LOW	-	ENSBTAG00000047147	Transcript	ENSBTAT00000063463	protein_coding	40971	-	-	1	-	-	-
1_42726749_A/G	1:42726749-42726749	G	intron_variant	rs109811851	MODIFIER	ST3GAL6	ENSBTAG00000004471	Transcript	ENSBTAT00000005868	protein_coding	-	41069	-	1	HGNC	HGNC:18080	-
1_42729686_T/C	1:42729686-42729686	G	intron_variant	rs43229085	MODIFIER	ST3GAL6	ENSBTAG00000004471	Transcript	ENSBTAT00000005868	protein_coding	-	41099	-	1	HGNC	HGNC:18080	-
1_45603851_A/G	1:45603851-45603851	C	intron_variant	rs42586333	MODIFIER	-	ENSBTAG00000048157	Transcript	ENSBTAT00000021766	protein_coding	-	25/39	-	-1	-	-	-
1_45604483_A/G	1:45604483-45604483	C	intron_variant	rs42586331	MODIFIER	-	ENSBTAG00000048157	Transcript	ENSBTAT00000021766	protein_coding	-	25/39	-	-1	-	-	-
1_45952668_A/G	1:45952668-45952668	G	intergenic_variant	rs136915061	MODIFIER	-	-	-	-	-	-	-	-	-	-	-	-
1_49676594_T/C	1:49676594-49676594	G	intergenic_variant	rs134878221	MODIFIER	-	-	-	-	-	-	-	-	-	-	-	-
1_50681268_A/G	1:50681268-50681268	C	intron_variant	rs42325999	MODIFIER	CBLB	ENSBTAG00000013057	Transcript	ENSBTAT00000017358	protein_coding	-	15/17	-	-1	HGNC	HGNC:1542	-
1_50681268_A/G	1:50681268-50681268	C	intron_variant	rs42325999	MODIFIER	CBLB	ENSBTAG00000013057	Transcript	ENSBTAT00000062945	protein_coding	-	41256	-	-1	HGNC	HGNC:1542	-
1_61126514_A/G	1:61126514-61126514	C	intergenic_variant	rs43238289	MODIFIER	-	-	-	-	-	-	-	-	-	-	-	-
1_61127467_T/C	1:61127467-61127467	G	intergenic_variant	rs43238286	MODIFIER	-	-	-	-	-	-	-	-	-	-	-	-
1_62239119_T/C	1:62239119-62239119	C	intergenic_variant	rs134782452	MODIFIER	-	-	-	-	-	-	-	-	-	-	-	-
1_68726717_T/C	1:68726717-68726717	G	intergenic_variant	rs136695910	MODIFIER	-	-	-	-	-	-	-	-	-	-	-	-
1_68744151_T/C	1:68744151-68744151	G	intergenic_variant	rs134314619	MODIFIER	-	-	-	-	-	-	-	-	-	-	-	-
1_68754670_A/C	1:68754670-68754670	C	intergenic_variant	rs132713863	MODIFIER	-	-	-	-	-	-	-	-	-	-	-	-
1_68769144_T/C	1:68769144-68769144	G	intergenic_variant	rs110699106	MODIFIER	-	-	-	-	-	-	-	-	-	-	-	-
1_68773352_T/C	1:68773352-68773352	C	intergenic_variant	rs109056035	MODIFIER	-	-	-	-	-	-	-	-	-	-	-	-
1_68956415_A/G	1:68956415-68956415	C	intron_variant	rs132989618	MODIFIER	-	ENSBTAG00000006947	Transcript	ENSBTAT00000009113	protein_coding	-	41003	-	-1	-	-	-
1_68966218_A/G	1:68966218-68966218	G	intron_variant	rs29025402	MODIFIER	-	ENSBTAG00000006947	Transcript	ENSBTAT00000009113	protein_coding	-	40912	-	-1	-	-	-
1_68966218_A/G	1:68966218-68966218	G	downstream_gene_variant	rs29025402	MODIFIER	U4	ENSBTAG00000044700	Transcript	ENSBTAT00000062133	snRNA	-	-	273	1	RFAM	-	-
1_73040137_T/C	1:73040137-73040137	C	intron_variant	rs137121579	MODIFIER	XXYLT1	ENSBTAG00000014564	Transcript	ENSBTAT00000019358	protein_coding	-	16/16	-	1	HGNC	HGNC:26639	-
1_75129810_T/C	1:75129810-75129810	G	intergenic_variant	rs135237570	MODIFIER	-	-	-	-	-	-	-	-	-	-	-	-
1_76512007_T/C	1:76512007-76512007	C	intergenic_variant	rs110322936	MODIFIER	-	-	-	-	-	-	-	-	-	-	-	-
1_87222454_A/C	1:87222454-87222454	G	intergenic_variant	rs132673311	MODIFIER	-	-	-	-	-	-	-	-	-	-	-	-
1_87245143_T/C	1:87245143-87245143	G	intergenic_variant	rs137656742	MODIFIER	-	-	-	-	-	-	-	-	-	-	-	-
1_87401351_A/G	1:87401351-87401351	G	intergenic_variant	rs42481686	MODIFIER	-	-	-	-	-	-	-	-	-	-	-	-
1_87407221_T/C	1:87407221-87407221	G	intergenic_variant	rs42481672	MODIFIER	-	-	-	-	-	-	-	-	-	-	-	-
1_106184789_A/G	1:106184789-106184789	C	intergenic_variant	rs43012657	MODIFIER	-	-	-	-	-	-	-	-	-	-	-	-
1_109579455_A/C	1:109579455-109579455	C	intron_variant	rs135817828	MODIFIER	MFSD1	ENSBTAG00000009263	Transcript	ENSBTAT00000012206	protein_coding	-	41043	-	-1	HGNC	HGNC:25874	-
1_110297015_T/C	1:110297015-110297015	G	intergenic_variant	rs134269360	MODIFIER	-	-	-	-	-	-	-	-	-	-	-	-
1_110299855_A/G	1:110299855-110299855	G	intergenic_variant	rs43219754	MODIFIER	-	-	-	-	-	-	-	-	-	-	-	-
1_112504494_A/G	1:112504494-112504494	C	intergenic_variant	rs134492319	MODIFIER	-	-	-	-	-	-	-	-	-	-	-	-
1_112513766_T/G	1:112513766-112513766	G	intergenic_variant	rs134590244	MODIFIER	-	-	-	-	-	-	-	-	-	-	-	-
1_112523093_T/C	1:112523093-112523093	G	intergenic_variant	rs133915219	MODIFIER	-	-	-	-	-	-	-	-	-	-	-	-
1_112526671_A/G	1:112526671-112526671	G	intergenic_variant	rs109282322	MODIFIER	-	-	-	-	-	-	-	-	-	-	-	-
1_112533301_A/G	1:112533301-112533301	C	intergenic_variant	rs134010627	MODIFIER	-	-	-	-	-	-	-	-	-	-	-	-
1_112536108_A/G	1:112536108-112536108	G	downstream_gene_variant	rs41751201	MODIFIER	-	ENSBTAG00000009622	Transcript	ENSBTAT00000012673	protein_coding	-	-	3091	-1	-	-	-
1_112542342_T/G	1:112542342-112542342	C	missense_variant	rs137126739	MODERATE	-	ENSBTAG00000009622	Transcript	ENSBTAT00000012673	protein_coding	18/20	-	-	-1	-	-	-
1_112551212_A/G	1:112551212-112551212	G	intron_variant	rs41751194	MODIFIER	-	ENSBTAG00000009622	Transcript	ENSBTAT00000012673	protein_coding	-	14/19	-	-1	-	-	-
1_115508739_T/C	1:115508739-115508739	C	intergenic_variant	rs132798211	MODIFIER	-	-	-	-	-	-	-	-	-	-	-	-
1_116720024_A/G	1:116720024-116720024	C	intergenic_variant	rs110727739	MODIFIER	-	-	-	-	-	-	-	-	-	-	-	-
1_124603853_T/C	1:124603853-124603853	G	intergenic_variant	rs41606314	MODIFIER	-	-	-	-	-	-	-	-	-	-	-	-
1_125120043_T/C	1:125120043-125120043	G	intergenic_variant	rs42527044	MODIFIER	-	-	-	-	-	-	-	-	-	-	-	-
1_125124847_A/C	1:125124847-125124847	G	intergenic_variant	rs137213606	MODIFIER	-	-	-	-	-	-	-	-	-	-	-	-
1_125127938_A/G	1:125127938-125127938	C	intergenic_variant	rs136407022	MODIFIER	-	-	-	-	-	-	-	-	-	-	-	-
1_125128527_T/C	1:125128527-125128527	C	intergenic_variant	rs42527057	MODIFIER	-	-	-	-	-	-	-	-	-	-	-	-
1_125132039_A/G	1:125132039-125132039	G	intergenic_variant	rs42527066	MODIFIER	-	-	-	-	-	-	-	-	-	-	-	-
1_129643408_A/G	1:129643408-129643408	G	intergenic_variant	rs42879465	MODIFIER	-	-	-	-	-	-	-	-	-	-	-	-
1_129651238_A/G	1:129651238-129651238	G	intergenic_variant	rs42878726	MODIFIER	-	-	-	-	-	-	-	-	-	-	-	-
1_129683273_A/G	1:129683273-129683273	G	intergenic_variant	rs134085221	MODIFIER	-	-	-	-	-	-	-	-	-	-	-	-
1_129942985_A/G	1:129942985-129942985	C	intergenic_variant	rs42855951	MODIFIER	-	-	-	-	-	-	-	-	-	-	-	-
1_134877648_T/C	1:134877648-134877648	G	intergenic_variant	rs135793956	MODIFIER	-	-	-	-	-	-	-	-	-	-	-	-
1_134883725_A/G	1:134883725-134883725	G	intergenic_variant	rs136776263	MODIFIER	-	-	-	-	-	-	-	-	-	-	-	-
1_134887232_A/G	1:134887232-134887232	G	intergenic_variant	rs134627862	MODIFIER	-	-	-	-	-	-	-	-	-	-	-	-
1_137104657_A/G	1:137104657-137104657	G	intron_variant	rs132872033	MODIFIER	BFSP2	ENSBTAG00000017659	Transcript	ENSBTAT00000024638	protein_coding	-	40922	-	-1	EntrezGene	-	-
1_137172755_T/G	1:137172755-137172755	G	intergenic_variant	rs43253473	MODIFIER	-	-	-	-	-	-	-	-	-	-	-	-
1_137198708_A/G	1:137198708-137198708	G	intergenic_variant	rs134654734	MODIFIER	-	-	-	-	-	-	-	-	-	-	-	-
1_137345332_A/C	1:137345332-137345332	G	intergenic_variant	rs43251424	MODIFIER	-	-	-	-	-	-	-	-	-	-	-	-
1_137480731_T/C	1:137480731-137480731	C	intergenic_variant	rs133848592	MODIFIER	-	-	-	-	-	-	-	-	-	-	-	-
1_137500339_T/G	1:137500339-137500339	G	intergenic_variant	rs110728712	MODIFIER	-	-	-	-	-	-	-	-	-	-	-	-
1_137502282_T/C	1:137502282-137502282	C	intergenic_variant	rs136923809	MODIFIER	-	-	-	-	-	-	-	-	-	-	-	-
1_137503336_A/G	1:137503336-137503336	C	intergenic_variant	rs135625847	MODIFIER	-	-	-	-	-	-	-	-	-	-	-	-
1_137505413_A/C	1:137505413-137505413	G	intergenic_variant	rs133182695	MODIFIER	-	-	-	-	-	-	-	-	-	-	-	-
1_137506302_T/C	1:137506302-137506302	G	intergenic_variant	rs134734874	MODIFIER	-	-	-	-	-	-	-	-	-	-	-	-
1_137507361_T/C	1:137507361-137507361	G	intergenic_variant	rs136279917	MODIFIER	-	-	-	-	-	-	-	-	-	-	-	-
1_137508330_A/G	1:137508330-137508330	G	intergenic_variant	rs109503507	MODIFIER	-	-	-	-	-	-	-	-	-	-	-	-
1_137509076_T/C	1:137509076-137509076	G	intergenic_variant	rs134034522	MODIFIER	-	-	-	-	-	-	-	-	-	-	-	-
1_137514233_A/C	1:137514233-137514233	G	intergenic_variant	rs134649213	MODIFIER	-	-	-	-	-	-	-	-	-	-	-	-
1_137526694_A/G	1:137526694-137526694	C	intergenic_variant	rs110732058	MODIFIER	-	-	-	-	-	-	-	-	-	-	-	-
1_137539180_T/G	1:137539180-137539180	G	intergenic_variant	rs134741226	MODIFIER	-	-	-	-	-	-	-	-	-	-	-	-
1_137608490_A/G	1:137608490-137608490	C	intergenic_variant	rs134287088	MODIFIER	-	-	-	-	-	-	-	-	-	-	-	-
1_137648990_A/G	1:137648990-137648990	C	intergenic_variant	rs41657135	MODIFIER	-	-	-	-	-	-	-	-	-	-	-	-
1_138354851_A/G	1:138354851-138354851	C	intron_variant	rs134309698	MODIFIER	ACPP	ENSBTAG00000011634	Transcript	ENSBTAT00000015451	protein_coding	-	41129	-	-1	HGNC	HGNC:125	-
1_138973815_A/G	1:138973815-138973815	G	intergenic_variant	rs42883301	MODIFIER	-	-	-	-	-	-	-	-	-	-	-	-
1_138979457_A/C	1:138979457-138979457	C	intergenic_variant	rs42883266	MODIFIER	-	-	-	-	-	-	-	-	-	-	-	-
1_138981201_T/C	1:138981201-138981201	C	intergenic_variant	rs42883257	MODIFIER	-	-	-	-	-	-	-	-	-	-	-	-
1_138982654_A/C	1:138982654-138982654	C	intergenic_variant	rs42883250	MODIFIER	-	-	-	-	-	-	-	-	-	-	-	-
1_138984087_T/C	1:138984087-138984087	C	intergenic_variant	rs42883245	MODIFIER	-	-	-	-	-	-	-	-	-	-	-	-
1_138988280_A/G	1:138988280-138988280	C	intergenic_variant	rs42882317	MODIFIER	-	-	-	-	-	-	-	-	-	-	-	-
1_141915315_A/G	1:141915315-141915315	G	intron_variant	rs134483943	MODIFIER	DSCAM	ENSBTAG00000004754	Transcript	ENSBTAT00000006240	protein_coding	-	41088	-	-1	HGNC	HGNC:3039	-
1_145454377_A/G	1:145454377-145454377	G	intergenic_variant	rs133356249	MODIFIER	-	-	-	-	-	-	-	-	-	-	-	-
1_145457179_T/C	1:145457179-145457179	C	intergenic_variant	rs134658119	MODIFIER	-	-	-	-	-	-	-	-	-	-	-	-
1_146247016_T/G	1:146247016-146247016	C	intergenic_variant	rs110616483	MODIFIER	-	-	-	-	-	-	-	-	-	-	-	-
1_148233371_T/C	1:148233371-148233371	G	intergenic_variant	rs133419986	MODIFIER	-	-	-	-	-	-	-	-	-	-	-	-
1_148701804_A/G	1:148701804-148701804	G	intron_variant	rs134261804	MODIFIER	RUNX1	ENSBTAG00000004742	Transcript	ENSBTAT00000006224	protein_coding	-	41003	-	-1	HGNC	HGNC:10471	-
1_149195412_A/C	1:149195412-149195412	G	intergenic_variant	rs132843102	MODIFIER	-	-	-	-	-	-	-	-	-	-	-	-
1_156281907_A/G	1:156281907-156281907	C	intergenic_variant	rs110048434	MODIFIER	-	-	-	-	-	-	-	-	-	-	-	-
1_157260458_T/C	1:157260458-157260458	G	intron_variant	rs43284121	MODIFIER	SATB1	ENSBTAG00000021158	Transcript	ENSBTAT00000028199	protein_coding	-	40917	-	-1	HGNC	HGNC:10541	-
1_157329252_T/C	1:157329252-157329252	G	intergenic_variant	rs136688415	MODIFIER	-	-	-	-	-	-	-	-	-	-	-	-
1_157330459_T/C	1:157330459-157330459	C	intergenic_variant	rs43286577	MODIFIER	-	-	-	-	-	-	-	-	-	-	-	-
1_157908932_T/C	1:157908932-157908932	C	intergenic_variant	rs109918280	MODIFIER	-	-	-	-	-	-	-	-	-	-	-	-
1_157930328_A/G	1:157930328-157930328	G	intergenic_variant	rs110125348	MODIFIER	-	-	-	-	-	-	-	-	-	-	-	-
1_158026761_A/C	1:158026761-158026761	C	intergenic_variant	rs136619728	MODIFIER	-	-	-	-	-	-	-	-	-	-	-	-
2_527584_A/G	2:527584-527584	G	intron_variant	rs42362246	MODIFIER	OCA2	ENSBTAG00000009831	Transcript	ENSBTAT00000012974	protein_coding	-	14/26	-	-1	HGNC	HGNC:8101	-
2_541576_T/G	2:541576-541576	C	intron_variant	rs137294466	MODIFIER	OCA2	ENSBTAG00000009831	Transcript	ENSBTAT00000012974	protein_coding	-	13/26	-	-1	HGNC	HGNC:8101	-
2_5330641_T/C	2:5330641-5330641	G	intergenic_variant	rs110825010	MODIFIER	-	-	-	-	-	-	-	-	-	-	-	-
2_5343921_T/C	2:5343921-5343921	C	upstream_gene_variant	rs135147390	MODIFIER	-	ENSBTAG00000034949	Transcript	ENSBTAT00000049425	protein_coding	-	-	1385	1	-	-	-
2_7933807_A/C	2:7933807-7933807	C	intergenic_variant	rs134704804	MODIFIER	-	-	-	-	-	-	-	-	-	-	-	-
2_8093665_T/C	2:8093665-8093665	G	intergenic_variant	rs42270522	MODIFIER	-	-	-	-	-	-	-	-	-	-	-	-
2_15296306_T/G	2:15296306-15296306	C	intergenic_variant	rs42239322	MODIFIER	-	-	-	-	-	-	-	-	-	-	-	-
2_17412761_T/C	2:17412761-17412761	G	intron_variant	rs42420625	MODIFIER	ZNF385B	ENSBTAG00000003120	Transcript	ENSBTAT00000030828	protein_coding	-	41005	-	1	HGNC	HGNC:26332	-
2_17425373_T/C	2:17425373-17425373	G	intron_variant	rs42420584	MODIFIER	ZNF385B	ENSBTAG00000003120	Transcript	ENSBTAT00000030828	protein_coding	-	41005	-	1	HGNC	HGNC:26332	-
2_17425874_A/G	2:17425874-17425874	C	intron_variant	rs110625380	MODIFIER	ZNF385B	ENSBTAG00000003120	Transcript	ENSBTAT00000030828	protein_coding	-	41005	-	1	HGNC	HGNC:26332	-
2_17437006_T/C	2:17437006-17437006	G	intron_variant	rs42420575	MODIFIER	ZNF385B	ENSBTAG00000003120	Transcript	ENSBTAT00000030828	protein_coding	-	41005	-	1	HGNC	HGNC:26332	-
2_17901970_A/G	2:17901970-17901970	C	intron_variant	rs134033375	MODIFIER	CCDC141	ENSBTAG00000027875	Transcript	ENSBTAT00000040194	protein_coding	-	41081	-	1	HGNC	HGNC:26821	-
2_17905551_T/C	2:17905551-17905551	C	intron_variant	rs137571674	MODIFIER	CCDC141	ENSBTAG00000027875	Transcript	ENSBTAT00000040194	protein_coding	-	41081	-	1	HGNC	HGNC:26821	-
2_17908118_T/C	2:17908118-17908118	G	intron_variant	rs133385905	MODIFIER	CCDC141	ENSBTAG00000027875	Transcript	ENSBTAT00000040194	protein_coding	-	41081	-	1	HGNC	HGNC:26821	-
2_17916659_T/C	2:17916659-17916659	C	synonymous_variant	rs137193443	LOW	CCDC141	ENSBTAG00000027875	Transcript	ENSBTAT00000040194	protein_coding	41112	-	-	1	HGNC	HGNC:26821	-
2_17925417_A/G	2:17925417-17925417	G	intron_variant	rs133236731	MODIFIER	CCDC141	ENSBTAG00000027875	Transcript	ENSBTAT00000040194	protein_coding	-	41111	-	1	HGNC	HGNC:26821	-
2_17929289_T/C	2:17929289-17929289	C	intron_variant	rs110813050	MODIFIER	CCDC141	ENSBTAG00000027875	Transcript	ENSBTAT00000040194	protein_coding	-	41111	-	1	HGNC	HGNC:26821	-
2_17930178_A/G	2:17930178-17930178	C	intron_variant	rs42679152	MODIFIER	CCDC141	ENSBTAG00000027875	Transcript	ENSBTAT00000040194	protein_coding	-	41111	-	1	HGNC	HGNC:26821	-
2_17933165_T/G	2:17933165-17933165	G	intron_variant	rs135962149	MODIFIER	CCDC141	ENSBTAG00000027875	Transcript	ENSBTAT00000040194	protein_coding	-	41111	-	1	HGNC	HGNC:26821	-
2_17943316_T/C	2:17943316-17943316	C	intron_variant	rs109434434	MODIFIER	CCDC141	ENSBTAG00000027875	Transcript	ENSBTAT00000040194	protein_coding	-	41142	-	1	HGNC	HGNC:26821	-
2_19288236_A/G	2:19288236-19288236	C	intergenic_variant	rs133979935	MODIFIER	-	-	-	-	-	-	-	-	-	-	-	-
2_19451222_A/G	2:19451222-19451222	C	intergenic_variant	rs137004188	MODIFIER	-	-	-	-	-	-	-	-	-	-	-	-
2_20081283_T/C	2:20081283-20081283	G	intergenic_variant	rs43297830	MODIFIER	-	-	-	-	-	-	-	-	-	-	-	-
2_24568725_T/C	2:24568725-24568725	G	intron_variant	rs133994977	MODIFIER	METAP1D	ENSBTAG00000019075	Transcript	ENSBTAT00000038492	protein_coding	-	40917	-	-1	HGNC	HGNC:32583	-
2_25678186_A/G	2:25678186-25678186	C	intron_variant	rs109744711	MODIFIER	GAD1	ENSBTAG00000007258	Transcript	ENSBTAT00000009547	protein_coding	-	40983	-	-1	HGNC	HGNC:4092	-
2_28573158_T/A	2:28573158-28573158	A	intergenic_variant	rs29022835	MODIFIER	-	-	-	-	-	-	-	-	-	-	-	-
2_30839545_T/C	2:30839545-30839545	C	intergenic_variant	rs110988763	MODIFIER	-	-	-	-	-	-	-	-	-	-	-	-
2_33435572_A/C	2:33435572-33435572	C	intergenic_variant	rs109378149	MODIFIER	-	-	-	-	-	-	-	-	-	-	-	-
2_33436917_T/C	2:33436917-33436917	G	intergenic_variant	rs135828755	MODIFIER	-	-	-	-	-	-	-	-	-	-	-	-
2_34679006_T/C	2:34679006-34679006	G	intron_variant	rs135534252	MODIFIER	SLC4A10	ENSBTAG00000015317	Transcript	ENSBTAT00000020366	protein_coding	-	41269	-	-1	EntrezGene	-	-
2_34679700_A/G	2:34679700-34679700	G	intron_variant	rs42128371	MODIFIER	SLC4A10	ENSBTAG00000015317	Transcript	ENSBTAT00000020366	protein_coding	-	41269	-	-1	EntrezGene	-	-
2_38428199_T/C	2:38428199-38428199	G	intergenic_variant	rs135923618	MODIFIER	-	-	-	-	-	-	-	-	-	-	-	-
2_38428776_A/G	2:38428776-38428776	C	intergenic_variant	rs133594207	MODIFIER	-	-	-	-	-	-	-	-	-	-	-	-
2_38626189_A/G	2:38626189-38626189	G	intergenic_variant	rs136201096	MODIFIER	-	-	-	-	-	-	-	-	-	-	-	-
2_41072071_T/C	2:41072071-41072071	C	intergenic_variant	rs137040479	MODIFIER	-	-	-	-	-	-	-	-	-	-	-	-
2_41277238_A/G	2:41277238-41277238	G	intergenic_variant	rs42464994	MODIFIER	-	-	-	-	-	-	-	-	-	-	-	-
2_41534473_A/C	2:41534473-41534473	C	intergenic_variant	rs137304820	MODIFIER	-	-	-	-	-	-	-	-	-	-	-	-
2_47963062_T/C	2:47963062-47963062	G	intergenic_variant	rs133624478	MODIFIER	-	-	-	-	-	-	-	-	-	-	-	-
2_48035568_A/G	2:48035568-48035568	G	intergenic_variant	rs135575063	MODIFIER	-	-	-	-	-	-	-	-	-	-	-	-
2_48045149_T/C	2:48045149-48045149	G	intergenic_variant	rs136122052	MODIFIER	-	-	-	-	-	-	-	-	-	-	-	-
2_48086738_A/C	2:48086738-48086738	G	intergenic_variant	rs132699007	MODIFIER	-	-	-	-	-	-	-	-	-	-	-	-
2_48093636_T/C	2:48093636-48093636	C	intergenic_variant	rs134422640	MODIFIER	-	-	-	-	-	-	-	-	-	-	-	-
2_48184470_A/G	2:48184470-48184470	G	intergenic_variant	rs110865349	MODIFIER	-	-	-	-	-	-	-	-	-	-	-	-
2_49533025_A/G	2:49533025-49533025	G	intergenic_variant	rs135724202	MODIFIER	-	-	-	-	-	-	-	-	-	-	-	-
2_49541130_A/C	2:49541130-49541130	G	intergenic_variant	rs110267781	MODIFIER	-	-	-	-	-	-	-	-	-	-	-	-
2_49546436_A/G	2:49546436-49546436	C	intergenic_variant	rs135900600	MODIFIER	-	-	-	-	-	-	-	-	-	-	-	-
2_49570602_A/G	2:49570602-49570602	C	intergenic_variant	rs109736157	MODIFIER	-	-	-	-	-	-	-	-	-	-	-	-
2_49606079_A/G	2:49606079-49606079	C	intergenic_variant	rs136007322	MODIFIER	-	-	-	-	-	-	-	-	-	-	-	-
2_49609210_T/G	2:49609210-49609210	C	intergenic_variant	rs109433719	MODIFIER	-	-	-	-	-	-	-	-	-	-	-	-
2_49628093_A/G	2:49628093-49628093	G	intergenic_variant	rs133769432	MODIFIER	-	-	-	-	-	-	-	-	-	-	-	-
2_49639300_A/G	2:49639300-49639300	G	intergenic_variant	rs109543244	MODIFIER	-	-	-	-	-	-	-	-	-	-	-	-
2_49665180_T/C	2:49665180-49665180	G	intergenic_variant	rs135507459	MODIFIER	-	-	-	-	-	-	-	-	-	-	-	-
2_49674678_T/C	2:49674678-49674678	C	intergenic_variant	rs134048493	MODIFIER	-	-	-	-	-	-	-	-	-	-	-	-
2_50142574_A/G	2:50142574-50142574	G	intergenic_variant	rs109882321	MODIFIER	-	-	-	-	-	-	-	-	-	-	-	-
2_50143688_T/C	2:50143688-50143688	G	intergenic_variant	rs108991279	MODIFIER	-	-	-	-	-	-	-	-	-	-	-	-
2_50166742_A/G	2:50166742-50166742	G	intergenic_variant	rs109081523	MODIFIER	-	-	-	-	-	-	-	-	-	-	-	-
2_50172095_A/C	2:50172095-50172095	G	intergenic_variant	rs135812900	MODIFIER	-	-	-	-	-	-	-	-	-	-	-	-
2_50173353_T/G	2:50173353-50173353	G	intergenic_variant	rs109895925	MODIFIER	-	-	-	-	-	-	-	-	-	-	-	-
2_50193291_T/C	2:50193291-50193291	G	intergenic_variant	rs135805284	MODIFIER	-	-	-	-	-	-	-	-	-	-	-	-
2_50202951_A/G	2:50202951-50202951	C	intergenic_variant	rs109897466	MODIFIER	-	-	-	-	-	-	-	-	-	-	-	-
2_55224367_A/G	2:55224367-55224367	C	intergenic_variant	rs42320898	MODIFIER	-	-	-	-	-	-	-	-	-	-	-	-
2_60404023_A/G	2:60404023-60404023	C	intron_variant	rs109324984	MODIFIER	THSD7B	ENSBTAG00000044055	Transcript	ENSBTAT00000061537	protein_coding	-	41054	-	-1	HGNC	HGNC:29348	-
2_60404023_A/G	2:60404023-60404023	C	intron_variant	rs109324984	MODIFIER	THSD7B	ENSBTAG00000044055	Transcript	ENSBTAT00000064636	protein_coding	-	41055	-	-1	HGNC	HGNC:29348	-
2_62919334_T/G	2:62919334-62919334	G	intron_variant	rs134625376	MODIFIER	TMEM163	ENSBTAG00000018753	Transcript	ENSBTAT00000024972	protein_coding	-	40945	-	1	HGNC	HGNC:25380	-
2_71660619_T/C	2:71660619-71660619	G	intron_variant	rs133581298	MODIFIER	SCTR	ENSBTAG00000013619	Transcript	ENSBTAT00000018103	protein_coding	-	40950	-	-1	HGNC	HGNC:10608	-
2_71663125_A/C	2:71663125-71663125	G	intron_variant	rs137491584	MODIFIER	SCTR	ENSBTAG00000013619	Transcript	ENSBTAT00000018103	protein_coding	-	40950	-	-1	HGNC	HGNC:10608	-
2_72550355_T/C	2:72550355-72550355	C	intergenic_variant	rs134813792	MODIFIER	-	-	-	-	-	-	-	-	-	-	-	-
2_74469622_A/G	2:74469622-74469622	G	intergenic_variant	rs135384267	MODIFIER	-	-	-	-	-	-	-	-	-	-	-	-
2_89079897_T/C	2:89079897-89079897	G	intergenic_variant	rs134115324	MODIFIER	-	-	-	-	-	-	-	-	-	-	-	-
2_90454927_A/G	2:90454927-90454927	C	intron_variant	rs134232741	MODIFIER	STRADB	ENSBTAG00000019298	Transcript	ENSBTAT00000025696	protein_coding	-	41129	-	1	HGNC	HGNC:13205	-
2_93362174_A/G	2:93362174-93362174	C	intergenic_variant	rs136577623	MODIFIER	-	-	-	-	-	-	-	-	-	-	-	-
2_93370237_T/C	2:93370237-93370237	C	intergenic_variant	rs109221981	MODIFIER	-	-	-	-	-	-	-	-	-	-	-	-
2_93546555_T/C	2:93546555-93546555	C	intergenic_variant	rs134171502	MODIFIER	-	-	-	-	-	-	-	-	-	-	-	-
2_93615956_A/G	2:93615956-93615956	G	intergenic_variant	rs109664096	MODIFIER	-	-	-	-	-	-	-	-	-	-	-	-
2_93883723_T/G	2:93883723-93883723	G	intron_variant	rs110245182	MODIFIER	-	ENSBTAG00000010293	Transcript	ENSBTAT00000013618	protein_coding	-	41065	-	1	-	-	-
2_93889279_T/C	2:93889279-93889279	G	intron_variant	rs109232780	MODIFIER	-	ENSBTAG00000010293	Transcript	ENSBTAT00000013618	protein_coding	-	41065	-	1	-	-	-
2_94072308_A/G	2:94072308-94072308	G	intergenic_variant	rs135250116	MODIFIER	-	-	-	-	-	-	-	-	-	-	-	-
2_94273864_A/G	2:94273864-94273864	G	intergenic_variant	rs137044465	MODIFIER	-	-	-	-	-	-	-	-	-	-	-	-
2_95725812_T/G	2:95725812-95725812	G	intergenic_variant	rs134324850	MODIFIER	-	-	-	-	-	-	-	-	-	-	-	-
2_95730397_A/C	2:95730397-95730397	C	intergenic_variant	rs134599140	MODIFIER	-	-	-	-	-	-	-	-	-	-	-	-
2_95739395_A/G	2:95739395-95739395	G	intergenic_variant	rs135445451	MODIFIER	-	-	-	-	-	-	-	-	-	-	-	-
2_99147329_T/G	2:99147329-99147329	G	intergenic_variant	rs132919384	MODIFIER	-	-	-	-	-	-	-	-	-	-	-	-
2_99379553_A/G	2:99379553-99379553	C	intergenic_variant	rs137349723	MODIFIER	-	-	-	-	-	-	-	-	-	-	-	-
2_99389681_A/G	2:99389681-99389681	G	intergenic_variant	rs133576521	MODIFIER	-	-	-	-	-	-	-	-	-	-	-	-
2_99390627_T/C	2:99390627-99390627	G	intergenic_variant	rs135086198	MODIFIER	-	-	-	-	-	-	-	-	-	-	-	-
2_102436851_T/C	2:102436851-102436851	C	intergenic_variant	rs111004942	MODIFIER	-	-	-	-	-	-	-	-	-	-	-	-
2_105666691_T/C	2:105666691-105666691	C	intergenic_variant	rs110274393	MODIFIER	-	-	-	-	-	-	-	-	-	-	-	-
2_105726369_A/G	2:105726369-105726369	C	intergenic_variant	rs135333928	MODIFIER	-	-	-	-	-	-	-	-	-	-	-	-
2_105731181_A/G	2:105731181-105731181	C	intergenic_variant	rs110151018	MODIFIER	-	-	-	-	-	-	-	-	-	-	-	-
2_107640539_A/G	2:107640539-107640539	G	intergenic_variant	rs109517143	MODIFIER	-	-	-	-	-	-	-	-	-	-	-	-
2_108787270_T/C	2:108787270-108787270	G	intergenic_variant	rs134611166	MODIFIER	-	-	-	-	-	-	-	-	-	-	-	-
2_112487275_T/C	2:112487275-112487275	C	intergenic_variant	rs137840372	MODIFIER	-	-	-	-	-	-	-	-	-	-	-	-
2_114452597_T/C	2:114452597-114452597	C	intron_variant	rs109954073	MODIFIER	NYAP2	ENSBTAG00000019152	Transcript	ENSBTAT00000025490	protein_coding	-	40911	-	1	HGNC	HGNC:29291	-
2_114452597_T/C	2:114452597-114452597	C	intron_variant	rs109954073	MODIFIER	NYAP2	ENSBTAG00000019152	Transcript	ENSBTAT00000065240	protein_coding	-	40918	-	1	HGNC	HGNC:29291	-
2_116852744_A/G	2:116852744-116852744	G	intergenic_variant	rs134520681	MODIFIER	-	-	-	-	-	-	-	-	-	-	-	-
2_117507649_A/G	2:117507649-117507649	C	intergenic_variant	rs137179293	MODIFIER	-	-	-	-	-	-	-	-	-	-	-	-
2_119138046_T/C	2:119138046-119138046	C	intergenic_variant	rs135112808	MODIFIER	-	-	-	-	-	-	-	-	-	-	-	-
2_119182414_T/C	2:119182414-119182414	C	intron_variant	rs135912109	MODIFIER	-	ENSBTAG00000037702	Transcript	ENSBTAT00000053413	protein_coding	-	40909	-	1	-	-	-
2_120241013_A/C	2:120241013-120241013	G	intergenic_variant	rs137124215	MODIFIER	-	-	-	-	-	-	-	-	-	-	-	-
2_120246080_A/G	2:120246080-120246080	C	downstream_gene_variant	rs135886381	MODIFIER	PDE6D	ENSBTAG00000019480	Transcript	ENSBTAT00000025947	protein_coding	-	-	4442	-1	HGNC	HGNC:8788	-
2_121373826_T/C	2:121373826-121373826	G	intron_variant	rs135153917	MODIFIER	TRIM62	ENSBTAG00000020671	Transcript	ENSBTAT00000027551	protein_coding	-	41002	-	1	HGNC	HGNC:25574	-
2_122754311_T/C	2:122754311-122754311	G	intron_variant	rs135739001	MODIFIER	FABP3	ENSBTAG00000016819	Transcript	ENSBTAT00000022375	protein_coding	-	40941	-	1	HGNC	HGNC:3557	-
2_122754311_T/C	2:122754311-122754311	G	intron_variant	rs135739001	MODIFIER	-	ENSBTAG00000039994	Transcript	ENSBTAT00000056771	protein_coding	-	40975	-	-1	-	-	-
2_123573060_A/G	2:123573060-123573060	C	intergenic_variant	rs110557491	MODIFIER	-	-	-	-	-	-	-	-	-	-	-	-
2_123604298_A/G	2:123604298-123604298	G	intergenic_variant	rs109086298	MODIFIER	-	-	-	-	-	-	-	-	-	-	-	-
2_123609684_T/C	2:123609684-123609684	G	intergenic_variant	rs134802067	MODIFIER	-	-	-	-	-	-	-	-	-	-	-	-
2_123615442_A/G	2:123615442-123615442	G	intergenic_variant	rs110221626	MODIFIER	-	-	-	-	-	-	-	-	-	-	-	-
2_123618158_A/G	2:123618158-123618158	G	intergenic_variant	rs135771377	MODIFIER	-	-	-	-	-	-	-	-	-	-	-	-
2_123620282_A/C	2:123620282-123620282	C	intergenic_variant	rs110635609	MODIFIER	-	-	-	-	-	-	-	-	-	-	-	-
2_123621180_A/G	2:123621180-123621180	C	intergenic_variant	rs132773879	MODIFIER	-	-	-	-	-	-	-	-	-	-	-	-
2_123627725_A/G	2:123627725-123627725	G	intergenic_variant	rs136701923	MODIFIER	-	-	-	-	-	-	-	-	-	-	-	-
2_123647265_A/G	2:123647265-123647265	G	intergenic_variant	rs136306976	MODIFIER	-	-	-	-	-	-	-	-	-	-	-	-
2_123649392_T/C	2:123649392-123649392	G	intergenic_variant	rs109731113	MODIFIER	-	-	-	-	-	-	-	-	-	-	-	-
2_123655137_T/C	2:123655137-123655137	C	intergenic_variant	rs110718604	MODIFIER	-	-	-	-	-	-	-	-	-	-	-	-
2_123662031_T/G	2:123662031-123662031	G	intergenic_variant	rs109365092	MODIFIER	-	-	-	-	-	-	-	-	-	-	-	-
2_123673670_T/G	2:123673670-123673670	C	intergenic_variant	rs109060601	MODIFIER	-	-	-	-	-	-	-	-	-	-	-	-
2_123674944_A/G	2:123674944-123674944	G	intergenic_variant	rs137013784	MODIFIER	-	-	-	-	-	-	-	-	-	-	-	-
2_123680175_T/C	2:123680175-123680175	C	intergenic_variant	rs132752773	MODIFIER	-	-	-	-	-	-	-	-	-	-	-	-
2_123682924_T/C	2:123682924-123682924	C	intergenic_variant	rs29016197	MODIFIER	-	-	-	-	-	-	-	-	-	-	-	-
2_123699286_A/C	2:123699286-123699286	C	intergenic_variant	rs137019362	MODIFIER	-	-	-	-	-	-	-	-	-	-	-	-
2_123700129_T/C	2:123700129-123700129	G	intergenic_variant	rs110550378	MODIFIER	-	-	-	-	-	-	-	-	-	-	-	-
2_123705828_T/C	2:123705828-123705828	G	intergenic_variant	rs110558369	MODIFIER	-	-	-	-	-	-	-	-	-	-	-	-
2_123711546_T/C	2:123711546-123711546	C	intergenic_variant	rs110385086	MODIFIER	-	-	-	-	-	-	-	-	-	-	-	-
2_124384127_T/G	2:124384127-124384127	C	intergenic_variant	rs135041047	MODIFIER	-	-	-	-	-	-	-	-	-	-	-	-
2_125227283_A/G	2:125227283-125227283	C	intron_variant	rs110743498	MODIFIER	OPRD1	ENSBTAG00000003202	Transcript	ENSBTAT00000004157	protein_coding	-	41003	-	-1	HGNC	HGNC:8153	-
2_131286074_T/C	2:131286074-131286074	C	intergenic_variant	rs136305150	MODIFIER	-	-	-	-	-	-	-	-	-	-	-	-
2_131292419_A/G	2:131292419-131292419	G	intergenic_variant	rs133348455	MODIFIER	-	-	-	-	-	-	-	-	-	-	-	-
2_131296022_T/G	2:131296022-131296022	C	intergenic_variant	rs134676847	MODIFIER	-	-	-	-	-	-	-	-	-	-	-	-
2_131301445_T/C	2:131301445-131301445	C	upstream_gene_variant	rs137727234	MODIFIER	WNT4	ENSBTAG00000022671	Transcript	ENSBTAT00000030742	protein_coding	-	-	3327	1	HGNC	HGNC:12783	-
2_131427365_A/G	2:131427365-131427365	C	intron_variant	rs137046477	MODIFIER	-	ENSBTAG00000013085	Transcript	ENSBTAT00000017401	protein_coding	-	41066	-	-1	-	-	-
2_131441621_T/C	2:131441621-131441621	C	intergenic_variant	rs137778037	MODIFIER	-	-	-	-	-	-	-	-	-	-	-	-
2_133533821_A/G	2:133533821-133533821	C	intron_variant	rs109157138	MODIFIER	TMCO4	ENSBTAG00000007998	Transcript	ENSBTAT00000010516	protein_coding	-	40981	-	1	HGNC	HGNC:27393	-
2_135611980_T/C	2:135611980-135611980	C	intron_variant	rs136328834	MODIFIER	ARHGEF10L	ENSBTAG00000000684	Transcript	ENSBTAT00000000909	protein_coding	-	15/25	-	-1	HGNC	HGNC:25540	-
2_135700383_T/C	2:135700383-135700383	G	intergenic_variant	rs43327844	MODIFIER	-	-	-	-	-	-	-	-	-	-	-	-
3_3692775_A/G	3:3692775-3692775	G	intron_variant	rs137147235	MODIFIER	LMX1A	ENSBTAG00000012025	Transcript	ENSBTAT00000015947	protein_coding	-	40914	-	1	HGNC	HGNC:6653	-
3_3740808_T/C	3:3740808-3740808	C	intron_variant	rs132879289	MODIFIER	LMX1A	ENSBTAG00000012025	Transcript	ENSBTAT00000015947	protein_coding	-	40945	-	1	HGNC	HGNC:6653	-
3_3979932_T/C	3:3979932-3979932	G	intergenic_variant	rs42368640	MODIFIER	-	-	-	-	-	-	-	-	-	-	-	-
3_4031656_A/G	3:4031656-4031656	C	intergenic_variant	rs42367495	MODIFIER	-	-	-	-	-	-	-	-	-	-	-	-
3_4125962_T/C	3:4125962-4125962	G	intergenic_variant	rs135770163	MODIFIER	-	-	-	-	-	-	-	-	-	-	-	-
3_5421419_A/C	3:5421419-5421419	G	intergenic_variant	rs110458987	MODIFIER	-	-	-	-	-	-	-	-	-	-	-	-
3_7504135_A/G	3:7504135-7504135	G	intergenic_variant	rs132653901	MODIFIER	-	-	-	-	-	-	-	-	-	-	-	-
3_7544991_T/C	3:7544991-7544991	C	intron_variant	rs43710055	MODIFIER	OLFML2B	ENSBTAG00000034147	Transcript	ENSBTAT00000015933	protein_coding	-	40974	-	1	HGNC	HGNC:24558	-
3_7544991_T/C	3:7544991-7544991	C	upstream_gene_variant	rs43710055	MODIFIER	-	ENSBTAG00000046175	Transcript	ENSBTAT00000065802	protein_coding	-	-	2531	-1	-	-	-
3_8144794_A/G	3:8144794-8144794	G	intergenic_variant	rs135654445	MODIFIER	-	-	-	-	-	-	-	-	-	-	-	-
3_8154675_T/C	3:8154675-8154675	G	intergenic_variant	rs134062663	MODIFIER	-	-	-	-	-	-	-	-	-	-	-	-
3_8155636_A/C	3:8155636-8155636	C	intergenic_variant	rs137536088	MODIFIER	-	-	-	-	-	-	-	-	-	-	-	-
3_8159521_T/C	3:8159521-8159521	G	upstream_gene_variant	rs134691757	MODIFIER	CFAP126	ENSBTAG00000015856	Transcript	ENSBTAT00000030108	protein_coding	-	-	1350	1	HGNC	HGNC:32325	-
3_8333670_A/G	3:8333670-8333670	C	downstream_gene_variant	rs135914685	MODIFIER	ADAMTS4	ENSBTAG00000013210	Transcript	ENSBTAT00000017583	protein_coding	-	-	2524	1	EntrezGene	-	-
3_9113010_T/C	3:9113010-9113010	G	intron_variant	rs110532152	MODIFIER	SLAMF1	ENSBTAG00000007927	Transcript	ENSBTAT00000010425	protein_coding	-	40973	-	1	HGNC	HGNC:10903	-
3_9117390_A/G	3:9117390-9117390	G	intron_variant	rs109940676	MODIFIER	SLAMF1	ENSBTAG00000007927	Transcript	ENSBTAT00000010425	protein_coding	-	41004	-	1	HGNC	HGNC:10903	-
3_10124566_T/C	3:10124566-10124566	C	intergenic_variant	rs135800830	MODIFIER	-	-	-	-	-	-	-	-	-	-	-	-
3_13532967_T/C	3:13532967-13532967	C	intergenic_variant	rs109418925	MODIFIER	-	-	-	-	-	-	-	-	-	-	-	-
3_13705213_A/G	3:13705213-13705213	G	intergenic_variant	rs110964966	MODIFIER	-	-	-	-	-	-	-	-	-	-	-	-
3_15550710_T/C	3:15550710-15550710	G	intergenic_variant	rs136661606	MODIFIER	-	-	-	-	-	-	-	-	-	-	-	-
3_19793336_A/G	3:19793336-19793336	G	intron_variant	rs109957842	MODIFIER	PRUNE1	ENSBTAG00000015336	Transcript	ENSBTAT00000020388	protein_coding	-	41066	-	-1	HGNC	HGNC:13420	-
3_19837366_A/C	3:19837366-19837366	C	intron_variant	rs110485812	MODIFIER	CERS2	ENSBTAG00000000099	Transcript	ENSBTAT00000000109	protein_coding	-	40917	-	1	HGNC	HGNC:14076	-
3_19850437_A/G	3:19850437-19850437	C	intron_variant	rs110325612	MODIFIER	SETDB1	ENSBTAG00000000098	Transcript	ENSBTAT00000000107	protein_coding	-	14/21	-	-1	HGNC	HGNC:10761	-
3_19881018_T/C	3:19881018-19881018	C	intergenic_variant	rs109911066	MODIFIER	-	-	-	-	-	-	-	-	-	-	-	-
3_20990378_A/G	3:20990378-20990378	C	intergenic_variant	rs109701761	MODIFIER	-	-	-	-	-	-	-	-	-	-	-	-
3_21889899_T/C	3:21889899-21889899	C	intergenic_variant	rs111006728	MODIFIER	-	-	-	-	-	-	-	-	-	-	-	-
3_22534401_A/G	3:22534401-22534401	G	intron_variant	rs109900921	MODIFIER	CHD1L	ENSBTAG00000020831	Transcript	ENSBTAT00000027762	protein_coding	-	40930	-	-1	EntrezGene	-	-
3_23543538_A/G	3:23543538-23543538	G	downstream_gene_variant	rs109569107	MODIFIER	-	ENSBTAG00000046315	Transcript	ENSBTAT00000064139	protein_coding	-	-	4331	1	-	-	-
3_23688196_T/C	3:23688196-23688196	C	intron_variant	rs110672801	MODIFIER	PHGDH	ENSBTAG00000039719	Transcript	ENSBTAT00000008907	protein_coding	-	41039	-	-1	HGNC	HGNC:8923	-
3_23745549_A/G	3:23745549-23745549	G	intergenic_variant	rs133739851	MODIFIER	-	-	-	-	-	-	-	-	-	-	-	-
3_26668186_T/G	3:26668186-26668186	G	intergenic_variant	rs134312075	MODIFIER	-	-	-	-	-	-	-	-	-	-	-	-
3_30703674_A/G	3:30703674-30703674	C	intergenic_variant	rs134403683	MODIFIER	-	-	-	-	-	-	-	-	-	-	-	-
3_30704723_A/G	3:30704723-30704723	C	intergenic_variant	rs110558290	MODIFIER	-	-	-	-	-	-	-	-	-	-	-	-
3_30711894_T/C	3:30711894-30711894	G	intergenic_variant	rs133268147	MODIFIER	-	-	-	-	-	-	-	-	-	-	-	-
3_30728145_T/C	3:30728145-30728145	C	intergenic_variant	rs41601199	MODIFIER	-	-	-	-	-	-	-	-	-	-	-	-
3_30731888_A/G	3:30731888-30731888	C	intergenic_variant	rs109486156	MODIFIER	-	-	-	-	-	-	-	-	-	-	-	-
3_33277552_T/C	3:33277552-33277552	G	intergenic_variant	rs43335082	MODIFIER	-	-	-	-	-	-	-	-	-	-	-	-
3_33280025_A/G	3:33280025-33280025	C	intergenic_variant	rs43335091	MODIFIER	-	-	-	-	-	-	-	-	-	-	-	-
3_33284728_T/G	3:33284728-33284728	C	intergenic_variant	rs43335096	MODIFIER	-	-	-	-	-	-	-	-	-	-	-	-
3_33287171_T/C	3:33287171-33287171	C	intergenic_variant	rs43335099	MODIFIER	-	-	-	-	-	-	-	-	-	-	-	-
3_44043318_T/C	3:44043318-44043318	C	intergenic_variant	rs110332666	MODIFIER	-	-	-	-	-	-	-	-	-	-	-	-
3_44435024_T/C	3:44435024-44435024	C	intron_variant	rs109705986	MODIFIER	PLPPR5	ENSBTAG00000004591	Transcript	ENSBTAT00000006027	protein_coding	-	40971	-	1	HGNC	HGNC:31703	-
3_44651535_T/C	3:44651535-44651535	C	intergenic_variant	rs110279458	MODIFIER	-	-	-	-	-	-	-	-	-	-	-	-
3_47286369_T/C	3:47286369-47286369	G	intergenic_variant	rs133846656	MODIFIER	-	-	-	-	-	-	-	-	-	-	-	-
3_48150665_T/G	3:48150665-48150665	G	intergenic_variant	rs134407381	MODIFIER	-	-	-	-	-	-	-	-	-	-	-	-
3_49428048_T/C	3:49428048-49428048	C	intron_variant	rs110382606	MODIFIER	ARHGAP29	ENSBTAG00000004190	Transcript	ENSBTAT00000005488	protein_coding	-	40989	-	1	HGNC	HGNC:30207	-
3_52625930_A/G	3:52625930-52625930	G	intergenic_variant	rs41596196	MODIFIER	-	-	-	-	-	-	-	-	-	-	-	-
3_53671442_T/C	3:53671442-53671442	C	intergenic_variant	rs110765828	MODIFIER	-	-	-	-	-	-	-	-	-	-	-	-
3_53691486_A/G	3:53691486-53691486	G	intergenic_variant	rs137304845	MODIFIER	-	-	-	-	-	-	-	-	-	-	-	-
3_53692420_A/G	3:53692420-53692420	C	intergenic_variant	rs110046450	MODIFIER	-	-	-	-	-	-	-	-	-	-	-	-
3_53693820_A/G	3:53693820-53693820	C	intergenic_variant	rs133927200	MODIFIER	-	-	-	-	-	-	-	-	-	-	-	-
3_53696068_A/G	3:53696068-53696068	G	intergenic_variant	rs135814026	MODIFIER	-	-	-	-	-	-	-	-	-	-	-	-
3_53701218_T/C	3:53701218-53701218	C	intergenic_variant	rs135406561	MODIFIER	-	-	-	-	-	-	-	-	-	-	-	-
3_53747936_T/C	3:53747936-53747936	G	intron_variant	rs134194763	MODIFIER	LRRC8C	ENSBTAG00000000900	Transcript	ENSBTAT00000001193	protein_coding	-	40940	-	-1	HGNC	HGNC:25075	-
3_53844578_A/G	3:53844578-53844578	G	intergenic_variant	rs29021598	MODIFIER	-	-	-	-	-	-	-	-	-	-	-	-
3_53866351_T/G	3:53866351-53866351	C	upstream_gene_variant	rs110573052	MODIFIER	LRRC8B	ENSBTAG00000020214	Transcript	ENSBTAT00000026919	protein_coding	-	-	3694	-1	HGNC	HGNC:30692	-
3_53883979_T/C	3:53883979-53883979	C	intergenic_variant	rs109348957	MODIFIER	-	-	-	-	-	-	-	-	-	-	-	-
3_53923380_A/G	3:53923380-53923380	G	intergenic_variant	rs109192474	MODIFIER	-	-	-	-	-	-	-	-	-	-	-	-
3_61953510_A/C	3:61953510-61953510	C	intergenic_variant	rs42593783	MODIFIER	-	-	-	-	-	-	-	-	-	-	-	-
3_62421870_T/C	3:62421870-62421870	G	intergenic_variant	rs132709780	MODIFIER	-	-	-	-	-	-	-	-	-	-	-	-
3_66350606_A/C	3:66350606-66350606	C	intergenic_variant	rs42821533	MODIFIER	-	-	-	-	-	-	-	-	-	-	-	-
3_69539704_A/G	3:69539704-69539704	C	intergenic_variant	rs134070409	MODIFIER	-	-	-	-	-	-	-	-	-	-	-	-
3_69545653_A/G	3:69545653-69545653	G	intergenic_variant	rs135327636	MODIFIER	-	-	-	-	-	-	-	-	-	-	-	-
3_71167977_T/C	3:71167977-71167977	G	intergenic_variant	rs42418540	MODIFIER	-	-	-	-	-	-	-	-	-	-	-	-
3_71175736_T/C	3:71175736-71175736	C	intergenic_variant	rs110020193	MODIFIER	-	-	-	-	-	-	-	-	-	-	-	-
3_71365506_A/G	3:71365506-71365506	G	intergenic_variant	rs134851418	MODIFIER	-	-	-	-	-	-	-	-	-	-	-	-
3_81554826_T/C	3:81554826-81554826	G	intergenic_variant	rs136416383	MODIFIER	-	-	-	-	-	-	-	-	-	-	-	-
3_83357033_A/G	3:83357033-83357033	C	intron_variant	rs135484174	MODIFIER	ATG4C	ENSBTAG00000010124	Transcript	ENSBTAT00000013356	protein_coding	-	40977	-	-1	HGNC	HGNC:16040	-
3_83364584_A/G	3:83364584-83364584	G	intron_variant	rs109103896	MODIFIER	ATG4C	ENSBTAG00000010124	Transcript	ENSBTAT00000013356	protein_coding	-	40948	-	-1	HGNC	HGNC:16040	-
3_84337765_T/C	3:84337765-84337765	C	intron_variant	rs135017776	MODIFIER	PATJ	ENSBTAG00000021975	Transcript	ENSBTAT00000029300	protein_coding	-	25/48	-	-1	HGNC	HGNC:28881	-
3_85295490_T/C	3:85295490-85295490	G	intergenic_variant	rs42582790	MODIFIER	-	-	-	-	-	-	-	-	-	-	-	-
3_85512039_A/G	3:85512039-85512039	G	intergenic_variant	rs29018687	MODIFIER	-	-	-	-	-	-	-	-	-	-	-	-
3_85629524_A/G	3:85629524-85629524	G	intergenic_variant	rs41628116	MODIFIER	-	-	-	-	-	-	-	-	-	-	-	-
3_85809024_T/C	3:85809024-85809024	C	intergenic_variant	rs135980695	MODIFIER	-	-	-	-	-	-	-	-	-	-	-	-
3_86197289_T/C	3:86197289-86197289	G	intergenic_variant	rs136563558	MODIFIER	-	-	-	-	-	-	-	-	-	-	-	-
3_87253086_T/C	3:87253086-87253086	G	intron_variant	rs110621613	MODIFIER	FGGY	ENSBTAG00000030669	Transcript	ENSBTAT00000060971	protein_coding	-	40982	-	-1	HGNC	HGNC:25610	-
3_88234174_A/G	3:88234174-88234174	G	intergenic_variant	rs133065280	MODIFIER	-	-	-	-	-	-	-	-	-	-	-	-
3_88283164_T/C	3:88283164-88283164	C	intergenic_variant	rs136517156	MODIFIER	-	-	-	-	-	-	-	-	-	-	-	-
3_88309720_A/G	3:88309720-88309720	G	intergenic_variant	rs136611629	MODIFIER	-	-	-	-	-	-	-	-	-	-	-	-
3_88644030_A/G	3:88644030-88644030	C	intergenic_variant	rs43355292	MODIFIER	-	-	-	-	-	-	-	-	-	-	-	-
3_89327246_A/G	3:89327246-89327246	G	intergenic_variant	rs43710501	MODIFIER	-	-	-	-	-	-	-	-	-	-	-	-
3_89330992_T/C	3:89330992-89330992	C	intergenic_variant	rs132712840	MODIFIER	-	-	-	-	-	-	-	-	-	-	-	-
3_89623463_T/G	3:89623463-89623463	C	intergenic_variant	rs134023840	MODIFIER	-	-	-	-	-	-	-	-	-	-	-	-
3_89805148_A/G	3:89805148-89805148	G	intron_variant	rs43350729	MODIFIER	C8A	ENSBTAG00000003774	Transcript	ENSBTAT00000004913	protein_coding	-	41161	-	-1	HGNC	HGNC:1352	-
3_89838171_T/C	3:89838171-89838171	G	intron_variant	rs43350651	MODIFIER	C8A	ENSBTAG00000003774	Transcript	ENSBTAT00000004913	protein_coding	-	41038	-	-1	HGNC	HGNC:1352	-
3_90251843_A/G	3:90251843-90251843	C	intron_variant	rs41594231	MODIFIER	PLPP3	ENSBTAG00000011640	Transcript	ENSBTAT00000015460	protein_coding	-	41003	-	1	HGNC	HGNC:9229	-
3_90253174_A/G	3:90253174-90253174	C	intron_variant	rs133975461	MODIFIER	PLPP3	ENSBTAG00000011640	Transcript	ENSBTAT00000015460	protein_coding	-	41003	-	1	HGNC	HGNC:9229	-
3_90254683_T/C	3:90254683-90254683	C	intron_variant	rs135233135	MODIFIER	PLPP3	ENSBTAG00000011640	Transcript	ENSBTAT00000015460	protein_coding	-	41003	-	1	HGNC	HGNC:9229	-
3_91926139_T/C	3:91926139-91926139	G	upstream_gene_variant	rs133609975	MODIFIER	TMEM61	ENSBTAG00000046583	Transcript	ENSBTAT00000064493	protein_coding	-	-	760	-1	HGNC	HGNC:27296	-
3_99941168_A/G	3:99941168-99941168	C	intron_variant	rs110365597	MODIFIER	CYP4B1	ENSBTAG00000011976	Transcript	ENSBTAT00000015892	protein_coding	-	41100	-	-1	HGNC	HGNC:2644	-
3_103438873_A/G	3:103438873-103438873	C	intron_variant	rs132891887	MODIFIER	FAM183A	ENSBTAG00000037555	Transcript	ENSBTAT00000033276	protein_coding	-	40941	-	-1	HGNC	HGNC:34347	-
3_103440723_T/C	3:103440723-103440723	C	intron_variant	rs134929019	MODIFIER	FAM183A	ENSBTAG00000037555	Transcript	ENSBTAT00000033276	protein_coding	-	40910	-	-1	HGNC	HGNC:34347	-
3_103442322_A/G	3:103442322-103442322	G	intron_variant	rs133127009	MODIFIER	FAM183A	ENSBTAG00000037555	Transcript	ENSBTAT00000033276	protein_coding	-	40910	-	-1	HGNC	HGNC:34347	-
3_103445883_A/G	3:103445883-103445883	C	upstream_gene_variant	rs43363151	MODIFIER	FAM183A	ENSBTAG00000037555	Transcript	ENSBTAT00000033276	protein_coding	-	-	2508	-1	HGNC	HGNC:34347	-
3_105982246_T/C	3:105982246-105982246	C	intron_variant	rs110520505	MODIFIER	KCNQ4	ENSBTAG00000002644	Transcript	ENSBTAT00000003421	protein_coding	-	41224	-	-1	HGNC	HGNC:6298	-
3_107350421_A/G	3:107350421-107350421	G	intron_variant	rs134046632	MODIFIER	MACF1	ENSBTAG00000021024	Transcript	ENSBTAT00000033270	protein_coding	-	34059	-	-1	HGNC	HGNC:13664	-
3_109622229_A/G	3:109622229-109622229	C	intron_variant	rs136784485	MODIFIER	GRIK3	ENSBTAG00000009269	Transcript	ENSBTAT00000012214	protein_coding	-	41134	-	1	HGNC	HGNC:4581	-
3_112432613_T/C	3:112432613-112432613	G	intergenic_variant	rs43367379	MODIFIER	-	-	-	-	-	-	-	-	-	-	-	-
3_112460720_T/G	3:112460720-112460720	G	intergenic_variant	rs109653495	MODIFIER	-	-	-	-	-	-	-	-	-	-	-	-
3_112466522_T/C	3:112466522-112466522	G	intergenic_variant	rs137547625	MODIFIER	-	-	-	-	-	-	-	-	-	-	-	-
3_112477442_A/G	3:112477442-112477442	C	intergenic_variant	rs109273026	MODIFIER	-	-	-	-	-	-	-	-	-	-	-	-
3_112478303_A/G	3:112478303-112478303	G	intergenic_variant	rs110192976	MODIFIER	-	-	-	-	-	-	-	-	-	-	-	-
3_112479773_A/G	3:112479773-112479773	G	intergenic_variant	rs109501410	MODIFIER	-	-	-	-	-	-	-	-	-	-	-	-
3_112481977_A/C	3:112481977-112481977	C	intergenic_variant	rs109414700	MODIFIER	-	-	-	-	-	-	-	-	-	-	-	-
3_112483287_T/C	3:112483287-112483287	C	intergenic_variant	rs109150764	MODIFIER	-	-	-	-	-	-	-	-	-	-	-	-
3_112487162_T/C	3:112487162-112487162	G	intergenic_variant	rs109251076	MODIFIER	-	-	-	-	-	-	-	-	-	-	-	-
3_112492562_T/C	3:112492562-112492562	C	intergenic_variant	rs110765344	MODIFIER	-	-	-	-	-	-	-	-	-	-	-	-
3_112528099_A/G	3:112528099-112528099	G	intergenic_variant	rs109036137	MODIFIER	-	-	-	-	-	-	-	-	-	-	-	-
3_112530843_A/G	3:112530843-112530843	C	intergenic_variant	rs207978752	MODIFIER	-	-	-	-	-	-	-	-	-	-	-	-
3_112829860_A/C	3:112829860-112829860	G	intron_variant	rs109923020	MODIFIER	CSMD2	ENSBTAG00000005784	Transcript	ENSBTAT00000007609	protein_coding	-	53/75	-	1	HGNC	HGNC:19290	-
3_113033759_T/C	3:113033759-113033759	G	intron_variant	rs132764500	MODIFIER	EFHD1	ENSBTAG00000014596	Transcript	ENSBTAT00000019429	protein_coding	-	40941	-	1	HGNC	HGNC:29556	-
3_113234144_T/G	3:113234144-113234144	C	synonymous_variant	rs110638518	LOW	NGEF	ENSBTAG00000008942	Transcript	ENSBTAT00000011773	protein_coding	40979	-	-	-1	EntrezGene	-	-
3_113243113_A/G	3:113243113-113243113	C	intron_variant	rs136816516	MODIFIER	NGEF	ENSBTAG00000008942	Transcript	ENSBTAT00000011773	protein_coding	-	40949	-	-1	EntrezGene	-	-
3_113244723_A/G	3:113244723-113244723	G	intron_variant	rs134194653	MODIFIER	NGEF	ENSBTAG00000008942	Transcript	ENSBTAT00000011773	protein_coding	-	40949	-	-1	EntrezGene	-	-
4_1898739_A/C	4:1898739-1898739	C	intergenic_variant	rs110662648	MODIFIER	-	-	-	-	-	-	-	-	-	-	-	-
4_3551353_A/G	4:3551353-3551353	C	intergenic_variant	rs135765192	MODIFIER	-	-	-	-	-	-	-	-	-	-	-	-
4_3566718_A/G	4:3566718-3566718	C	intergenic_variant	rs136053118	MODIFIER	-	-	-	-	-	-	-	-	-	-	-	-
4_3743706_A/G	4:3743706-3743706	C	intergenic_variant	rs133076998	MODIFIER	-	-	-	-	-	-	-	-	-	-	-	-
4_4824735_A/C	4:4824735-4824735	C	intergenic_variant	rs41630909	MODIFIER	-	-	-	-	-	-	-	-	-	-	-	-
4_10391050_T/C	4:10391050-10391050	C	intron_variant	rs109149575	MODIFIER	HEPACAM2	ENSBTAG00000012456	Transcript	ENSBTAT00000016529	protein_coding	-	40976	-	-1	HGNC	HGNC:27364	-
4_13618180_A/G	4:13618180-13618180	G	intergenic_variant	rs137525867	MODIFIER	-	-	-	-	-	-	-	-	-	-	-	-
4_16038140_T/C	4:16038140-16038140	G	intergenic_variant	rs109185169	MODIFIER	-	-	-	-	-	-	-	-	-	-	-	-
4_16038736_T/C	4:16038736-16038736	C	intergenic_variant	rs134040898	MODIFIER	-	-	-	-	-	-	-	-	-	-	-	-
4_16042840_T/C	4:16042840-16042840	C	intergenic_variant	rs136831929	MODIFIER	-	-	-	-	-	-	-	-	-	-	-	-
4_16047526_A/G	4:16047526-16047526	C	intergenic_variant	rs137555063	MODIFIER	-	-	-	-	-	-	-	-	-	-	-	-
4_16065302_T/C	4:16065302-16065302	C	intergenic_variant	rs136685947	MODIFIER	-	-	-	-	-	-	-	-	-	-	-	-
4_16070545_A/G	4:16070545-16070545	G	intergenic_variant	rs110284760	MODIFIER	-	-	-	-	-	-	-	-	-	-	-	-
4_21081914_A/G	4:21081914-21081914	C	intergenic_variant	rs109092967	MODIFIER	-	-	-	-	-	-	-	-	-	-	-	-
4_22528691_T/G	4:22528691-22528691	G	intron_variant	rs110139737	MODIFIER	DGKB	ENSBTAG00000021905	Transcript	ENSBTAT00000061250	protein_coding	-	22/24	-	-1	HGNC	HGNC:2850	-
4_22630317_A/G	4:22630317-22630317	C	intron_variant	rs133766013	MODIFIER	DGKB	ENSBTAG00000021905	Transcript	ENSBTAT00000061250	protein_coding	-	20/24	-	-1	HGNC	HGNC:2850	-
4_24341716_T/C	4:24341716-24341716	G	intergenic_variant	rs136609434	MODIFIER	-	-	-	-	-	-	-	-	-	-	-	-
4_26008512_T/G	4:26008512-26008512	G	intergenic_variant	rs42341533	MODIFIER	-	-	-	-	-	-	-	-	-	-	-	-
4_26082306_T/C	4:26082306-26082306	G	intergenic_variant	rs136893561	MODIFIER	-	-	-	-	-	-	-	-	-	-	-	-
4_26770285_T/C	4:26770285-26770285	C	intergenic_variant	rs29013539	MODIFIER	-	-	-	-	-	-	-	-	-	-	-	-
4_26782914_A/G	4:26782914-26782914	G	intergenic_variant	rs110135965	MODIFIER	-	-	-	-	-	-	-	-	-	-	-	-
4_26817299_A/C	4:26817299-26817299	C	intergenic_variant	rs43380064	MODIFIER	-	-	-	-	-	-	-	-	-	-	-	-
4_26828108_G/C	4:26828108-26828108	G	intergenic_variant	rs41653992	MODIFIER	-	-	-	-	-	-	-	-	-	-	-	-
4_28698227_A/C	4:28698227-28698227	G	intergenic_variant	rs43383299	MODIFIER	-	-	-	-	-	-	-	-	-	-	-	-
4_29516422_A/G	4:29516422-29516422	G	missense_variant	rs109146682	MODERATE	ABCB5	ENSBTAG00000002595	Transcript	ENSBTAT00000031698	protein_coding	14/27	-	-	1	HGNC	HGNC:46	tolerated(0.7)
4_38643800_T/C	4:38643800-38643800	C	intergenic_variant	rs110132875	MODIFIER	-	-	-	-	-	-	-	-	-	-	-	-
4_47440072_A/G	4:47440072-47440072	C	intron_variant	rs132953018	MODIFIER	SYPL1	ENSBTAG00000019794	Transcript	ENSBTAT00000026372	protein_coding	-	40944	-	-1	HGNC	HGNC:11507	-
4_47514671_A/C	4:47514671-47514671	C	intergenic_variant	rs136808582	MODIFIER	-	-	-	-	-	-	-	-	-	-	-	-
4_47515767_A/G	4:47515767-47515767	C	intergenic_variant	rs134117055	MODIFIER	-	-	-	-	-	-	-	-	-	-	-	-
4_53204391_A/C	4:53204391-53204391	C	intergenic_variant	rs109150671	MODIFIER	-	-	-	-	-	-	-	-	-	-	-	-
4_71402931_A/G	4:71402931-71402931	C	intron_variant	rs110977906	MODIFIER	OSBPL3	ENSBTAG00000019342	Transcript	ENSBTAT00000025767	protein_coding	-	40928	-	1	HGNC	HGNC:16370	-
4_73595915_A/G	4:73595915-73595915	C	intron_variant	rs41653675	MODIFIER	ZNF804B	ENSBTAG00000046430	Transcript	ENSBTAT00000066045	protein_coding	-	40910	-	1	HGNC	HGNC:21958	-
4_75381108_A/G	4:75381108-75381108	G	intergenic_variant	rs43408663	MODIFIER	-	-	-	-	-	-	-	-	-	-	-	-
4_75384439_T/C	4:75384439-75384439	G	intergenic_variant	rs43408659	MODIFIER	-	-	-	-	-	-	-	-	-	-	-	-
4_75448315_A/G	4:75448315-75448315	G	upstream_gene_variant	rs134823914	MODIFIER	TNS3	ENSBTAG00000009655	Transcript	ENSBTAT00000012722	protein_coding	-	-	2970	1	HGNC	HGNC:21616	-
4_86963869_T/C	4:86963869-86963869	G	intergenic_variant	rs137322497	MODIFIER	-	-	-	-	-	-	-	-	-	-	-	-
4_91760831_A/G	4:91760831-91760831	G	intergenic_variant	rs109874778	MODIFIER	-	-	-	-	-	-	-	-	-	-	-	-
4_91804378_T/C	4:91804378-91804378	C	intergenic_variant	rs43411804	MODIFIER	-	-	-	-	-	-	-	-	-	-	-	-
4_97539675_A/G	4:97539675-97539675	G	intron_variant	rs109095406	MODIFIER	CHCHD3	ENSBTAG00000024723	Transcript	ENSBTAT00000034438	protein_coding	-	40974	-	-1	HGNC	HGNC:21906	-
4_97558771_A/G	4:97558771-97558771	G	intron_variant	rs135703971	MODIFIER	CHCHD3	ENSBTAG00000024723	Transcript	ENSBTAT00000034438	protein_coding	-	40945	-	-1	HGNC	HGNC:21906	-
4_97890550_T/G	4:97890550-97890550	G	intron_variant	rs135171696	MODIFIER	EXOC4	ENSBTAG00000014112	Transcript	ENSBTAT00000018759	protein_coding	-	41076	-	1	HGNC	HGNC:30389	-
4_99345894_T/C	4:99345894-99345894	G	intergenic_variant	rs109768644	MODIFIER	-	-	-	-	-	-	-	-	-	-	-	-
4_99549978_A/G	4:99549978-99549978	C	intron_variant	rs134510877	MODIFIER	CALD1	ENSBTAG00000013953	Transcript	ENSBTAT00000018566	protein_coding	-	40978	-	1	HGNC	HGNC:1441	-
4_99567692_A/G	4:99567692-99567692	G	intron_variant	rs133707740	MODIFIER	CALD1	ENSBTAG00000013953	Transcript	ENSBTAT00000018566	protein_coding	-	41070	-	1	HGNC	HGNC:1441	-
4_99594966_T/C	4:99594966-99594966	C	intron_variant	rs134857722	MODIFIER	AGBL3	ENSBTAG00000013976	Transcript	ENSBTAT00000033530	protein_coding	-	40988	-	1	HGNC	HGNC:27981	-
4_99594966_T/C	4:99594966-99594966	C	intron_variant	rs134857722	MODIFIER	AGBL3	ENSBTAG00000013976	Transcript	ENSBTAT00000065165	protein_coding	-	40983	-	1	HGNC	HGNC:27981	-
4_99645953_T/C	4:99645953-99645953	G	intron_variant	rs133360232	MODIFIER	AGBL3	ENSBTAG00000013976	Transcript	ENSBTAT00000033530	protein_coding	-	13/21	-	1	HGNC	HGNC:27981	-
4_99645953_T/C	4:99645953-99645953	G	intron_variant	rs133360232	MODIFIER	AGBL3	ENSBTAG00000013976	Transcript	ENSBTAT00000065165	protein_coding	-	41258	-	1	HGNC	HGNC:27981	-
4_99656907_T/C	4:99656907-99656907	C	intron_variant	rs136760466	MODIFIER	AGBL3	ENSBTAG00000013976	Transcript	ENSBTAT00000033530	protein_coding	-	14/21	-	1	HGNC	HGNC:27981	-
4_99656907_T/C	4:99656907-99656907	C	intron_variant	rs136760466	MODIFIER	AGBL3	ENSBTAG00000013976	Transcript	ENSBTAT00000065165	protein_coding	-	13/16	-	1	HGNC	HGNC:27981	-
4_100649634_T/C	4:100649634-100649634	G	intergenic_variant	rs136559921	MODIFIER	-	-	-	-	-	-	-	-	-	-	-	-
4_100651725_T/G	4:100651725-100651725	C	intergenic_variant	rs109442171	MODIFIER	-	-	-	-	-	-	-	-	-	-	-	-
4_100652702_T/C	4:100652702-100652702	C	intergenic_variant	rs133464315	MODIFIER	-	-	-	-	-	-	-	-	-	-	-	-
4_100682445_A/G	4:100682445-100682445	C	intergenic_variant	rs135926111	MODIFIER	-	-	-	-	-	-	-	-	-	-	-	-
4_101926861_T/C	4:101926861-101926861	C	intron_variant	rs135399660	MODIFIER	DGKI	ENSBTAG00000019980	Transcript	ENSBTAT00000026616	protein_coding	-	26/31	-	-1	HGNC	HGNC:2855	-
4_104531393_T/C	4:104531393-104531393	G	intergenic_variant	rs133021449	MODIFIER	-	-	-	-	-	-	-	-	-	-	-	-
4_104536944_T/C	4:104536944-104536944	C	intergenic_variant	rs137045567	MODIFIER	-	-	-	-	-	-	-	-	-	-	-	-
4_104577143_A/G	4:104577143-104577143	G	downstream_gene_variant	rs41649318	MODIFIER	SLC37A3	ENSBTAG00000012239	Transcript	ENSBTAT00000033491	protein_coding	-	-	190	-1	HGNC	HGNC:20651	-
4_104578555_A/G	4:104578555-104578555	C	3_prime_UTR_variant	rs137215398	MODIFIER	SLC37A3	ENSBTAG00000012239	Transcript	ENSBTAT00000033491	protein_coding	15/15	-	-	-1	HGNC	HGNC:20651	-
4_104583564_A/C	4:104583564-104583564	G	intron_variant	rs133697949	MODIFIER	SLC37A3	ENSBTAG00000012239	Transcript	ENSBTAT00000033491	protein_coding	-	13/14	-	-1	HGNC	HGNC:20651	-
4_104585282_A/G	4:104585282-104585282	G	intron_variant	rs108966777	MODIFIER	SLC37A3	ENSBTAG00000012239	Transcript	ENSBTAT00000033491	protein_coding	-	13/14	-	-1	HGNC	HGNC:20651	-
4_104589849_A/G	4:104589849-104589849	C	intron_variant	rs133535857	MODIFIER	SLC37A3	ENSBTAG00000012239	Transcript	ENSBTAT00000033491	protein_coding	-	41195	-	-1	HGNC	HGNC:20651	-
4_104592644_A/C	4:104592644-104592644	G	intron_variant	rs135036965	MODIFIER	SLC37A3	ENSBTAG00000012239	Transcript	ENSBTAT00000033491	protein_coding	-	41165	-	-1	HGNC	HGNC:20651	-
4_104593214_A/G	4:104593214-104593214	C	intron_variant	rs136642391	MODIFIER	SLC37A3	ENSBTAG00000012239	Transcript	ENSBTAT00000033491	protein_coding	-	41134	-	-1	HGNC	HGNC:20651	-
4_104593790_T/C	4:104593790-104593790	G	intron_variant	rs133935807	MODIFIER	SLC37A3	ENSBTAG00000012239	Transcript	ENSBTAT00000033491	protein_coding	-	41103	-	-1	HGNC	HGNC:20651	-
4_104597368_A/G	4:104597368-104597368	G	intron_variant	rs134625354	MODIFIER	SLC37A3	ENSBTAG00000012239	Transcript	ENSBTAT00000033491	protein_coding	-	41073	-	-1	HGNC	HGNC:20651	-
4_104600062_T/G	4:104600062-104600062	G	intron_variant	rs136343890	MODIFIER	SLC37A3	ENSBTAG00000012239	Transcript	ENSBTAT00000033491	protein_coding	-	41073	-	-1	HGNC	HGNC:20651	-
4_104602394_T/C	4:104602394-104602394	G	intron_variant	rs133066706	MODIFIER	SLC37A3	ENSBTAG00000012239	Transcript	ENSBTAT00000033491	protein_coding	-	41042	-	-1	HGNC	HGNC:20651	-
4_104605448_A/C	4:104605448-104605448	G	intron_variant	rs136772056	MODIFIER	SLC37A3	ENSBTAG00000012239	Transcript	ENSBTAT00000033491	protein_coding	-	41012	-	-1	HGNC	HGNC:20651	-
4_104615583_A/C	4:104615583-104615583	C	intron_variant	rs135699651	MODIFIER	SLC37A3	ENSBTAG00000012239	Transcript	ENSBTAT00000033491	protein_coding	-	40952	-	-1	HGNC	HGNC:20651	-
4_104621781_A/G	4:104621781-104621781	G	intron_variant	rs134564579	MODIFIER	SLC37A3	ENSBTAG00000012239	Transcript	ENSBTAT00000033491	protein_coding	-	40921	-	-1	HGNC	HGNC:20651	-
4_104627844_A/G	4:104627844-104627844	C	upstream_gene_variant	rs133500709	MODIFIER	RAB19	ENSBTAG00000012261	Transcript	ENSBTAT00000016258	protein_coding	-	-	3668	1	HGNC	HGNC:19982	-
4_104627844_A/G	4:104627844-104627844	C	upstream_gene_variant	rs133500709	MODIFIER	SLC37A3	ENSBTAG00000012239	Transcript	ENSBTAT00000033491	protein_coding	-	-	3071	-1	HGNC	HGNC:20651	-
4_104639511_A/G	4:104639511-104639511	G	intron_variant	rs136011777	MODIFIER	RAB19	ENSBTAG00000012261	Transcript	ENSBTAT00000016258	protein_coding	-	40970	-	1	HGNC	HGNC:19982	-
4_104651211_A/G	4:104651211-104651211	C	intergenic_variant	rs136547890	MODIFIER	-	-	-	-	-	-	-	-	-	-	-	-
4_104656455_T/C	4:104656455-104656455	G	intergenic_variant	rs133783500	MODIFIER	-	-	-	-	-	-	-	-	-	-	-	-
4_104685267_T/C	4:104685267-104685267	G	upstream_gene_variant	rs137115135	MODIFIER	MKRN1	ENSBTAG00000008306	Transcript	ENSBTAT00000010932	protein_coding	-	-	4965	-1	EntrezGene	-	-
4_104685267_T/C	4:104685267-104685267	G	upstream_gene_variant	rs137115135	MODIFIER	MKRN1	ENSBTAG00000008306	Transcript	ENSBTAT00000040303	protein_coding	-	-	4965	-1	EntrezGene	-	-
4_108141346_A/G	4:108141346-108141346	G	missense_variant	rs109984248	MODERATE	OR2A2	ENSBTAG00000039005	Transcript	ENSBTAT00000053915	protein_coding	40910	-	-	1	HGNC	HGNC:8230	tolerated(1)
4_108146067_T/C	4:108146067-108146067	G	downstream_gene_variant	rs132703816	MODIFIER	OR2A2	ENSBTAG00000039005	Transcript	ENSBTAT00000053915	protein_coding	-	-	3873	1	HGNC	HGNC:8230	-
4_108155232_T/C	4:108155232-108155232	C	upstream_gene_variant	rs136800085	MODIFIER	-	ENSBTAG00000046910	Transcript	ENSBTAT00000063171	processed_pseudogene	-	-	1705	1	-	-	-
4_108177318_A/C	4:108177318-108177318	G	intergenic_variant	rs110639278	MODIFIER	-	-	-	-	-	-	-	-	-	-	-	-
4_108177949_A/G	4:108177949-108177949	C	intergenic_variant	rs133917922	MODIFIER	-	-	-	-	-	-	-	-	-	-	-	-
4_108189804_A/C	4:108189804-108189804	C	intergenic_variant	rs108993848	MODIFIER	-	-	-	-	-	-	-	-	-	-	-	-
4_108193257_T/C	4:108193257-108193257	C	intergenic_variant	rs108975460	MODIFIER	-	-	-	-	-	-	-	-	-	-	-	-
4_108205288_T/G	4:108205288-108205288	G	intergenic_variant	rs110002891	MODIFIER	-	-	-	-	-	-	-	-	-	-	-	-
4_108220194_A/G	4:108220194-108220194	C	intergenic_variant	rs132892931	MODIFIER	-	-	-	-	-	-	-	-	-	-	-	-
4_108281700_A/C	4:108281700-108281700	G	intergenic_variant	rs134400660	MODIFIER	-	-	-	-	-	-	-	-	-	-	-	-
4_108347592_A/C	4:108347592-108347592	C	intergenic_variant	rs136852373	MODIFIER	-	-	-	-	-	-	-	-	-	-	-	-
4_108358135_T/C	4:108358135-108358135	G	intergenic_variant	rs135823034	MODIFIER	-	-	-	-	-	-	-	-	-	-	-	-
4_110693386_A/G	4:110693386-110693386	G	intergenic_variant	rs110717167	MODIFIER	-	-	-	-	-	-	-	-	-	-	-	-
4_111998130_A/G	4:111998130-111998130	G	intergenic_variant	rs110232842	MODIFIER	-	-	-	-	-	-	-	-	-	-	-	-
4_112015217_T/C	4:112015217-112015217	C	intergenic_variant	rs42491629	MODIFIER	-	-	-	-	-	-	-	-	-	-	-	-
4_117287417_T/C	4:117287417-117287417	G	intron_variant	rs43063713	MODIFIER	-	ENSBTAG00000047979	Transcript	ENSBTAT00000043677	protein_coding	-	40911	-	1	-	-	-
4_117331376_A/G	4:117331376-117331376	C	intron_variant	rs111010838	MODIFIER	-	ENSBTAG00000047979	Transcript	ENSBTAT00000043677	protein_coding	-	40942	-	1	-	-	-
5_1804179_A/G	5:1804179-1804179	C	intergenic_variant	rs42739472	MODIFIER	-	-	-	-	-	-	-	-	-	-	-	-
5_1804787_T/G	5:1804787-1804787	G	intergenic_variant	rs134132489	MODIFIER	-	-	-	-	-	-	-	-	-	-	-	-
5_4599596_T/G	5:4599596-4599596	G	intergenic_variant	rs43425440	MODIFIER	-	-	-	-	-	-	-	-	-	-	-	-
5_4667303_T/C	5:4667303-4667303	C	intergenic_variant	rs135848494	MODIFIER	-	-	-	-	-	-	-	-	-	-	-	-
5_4671584_A/G	5:4671584-4671584	G	intergenic_variant	rs135465723	MODIFIER	-	-	-	-	-	-	-	-	-	-	-	-
5_4674939_A/C	5:4674939-4674939	G	intergenic_variant	rs136331138	MODIFIER	-	-	-	-	-	-	-	-	-	-	-	-
5_4683777_A/G	5:4683777-4683777	C	intergenic_variant	rs137212219	MODIFIER	-	-	-	-	-	-	-	-	-	-	-	-
5_4685651_T/C	5:4685651-4685651	C	intergenic_variant	rs136245302	MODIFIER	-	-	-	-	-	-	-	-	-	-	-	-
5_4686943_T/C	5:4686943-4686943	G	intergenic_variant	rs136958798	MODIFIER	-	-	-	-	-	-	-	-	-	-	-	-
5_4708763_A/G	5:4708763-4708763	C	intergenic_variant	rs42605631	MODIFIER	-	-	-	-	-	-	-	-	-	-	-	-
5_5120813_T/C	5:5120813-5120813	C	intergenic_variant	rs109688722	MODIFIER	-	-	-	-	-	-	-	-	-	-	-	-
5_7143653_T/G	5:7143653-7143653	C	intergenic_variant	rs137461885	MODIFIER	-	-	-	-	-	-	-	-	-	-	-	-
5_7307543_T/C	5:7307543-7307543	G	intergenic_variant	rs43424685	MODIFIER	-	-	-	-	-	-	-	-	-	-	-	-
5_9617263_A/G	5:9617263-9617263	C	intergenic_variant	rs135699036	MODIFIER	-	-	-	-	-	-	-	-	-	-	-	-
5_9722504_A/C	5:9722504-9722504	C	intergenic_variant	rs134554818	MODIFIER	-	-	-	-	-	-	-	-	-	-	-	-
5_9726930_T/G	5:9726930-9726930	C	intergenic_variant	rs137851530	MODIFIER	-	-	-	-	-	-	-	-	-	-	-	-
5_9729925_T/C	5:9729925-9729925	C	intergenic_variant	rs133862074	MODIFIER	-	-	-	-	-	-	-	-	-	-	-	-
5_10552188_A/G	5:10552188-10552188	G	intron_variant	rs109611634	MODIFIER	LIN7A	ENSBTAG00000011367	Transcript	ENSBTAT00000015103	protein_coding	-	40912	-	-1	HGNC	HGNC:17787	-
5_13556217_A/G	5:13556217-13556217	G	intergenic_variant	rs136114617	MODIFIER	-	-	-	-	-	-	-	-	-	-	-	-
5_13562373_A/G	5:13562373-13562373	C	intergenic_variant	rs109625427	MODIFIER	-	-	-	-	-	-	-	-	-	-	-	-
5_13567243_A/G	5:13567243-13567243	C	intergenic_variant	rs133925791	MODIFIER	-	-	-	-	-	-	-	-	-	-	-	-
5_13577362_A/C	5:13577362-13577362	G	intergenic_variant	rs134434078	MODIFIER	-	-	-	-	-	-	-	-	-	-	-	-
5_13580334_A/G	5:13580334-13580334	C	intergenic_variant	rs132853413	MODIFIER	-	-	-	-	-	-	-	-	-	-	-	-
5_19690389_T/C	5:19690389-19690389	C	intergenic_variant	rs133023057	MODIFIER	-	-	-	-	-	-	-	-	-	-	-	-
5_19691727_A/C	5:19691727-19691727	C	intergenic_variant	rs134632810	MODIFIER	-	-	-	-	-	-	-	-	-	-	-	-
5_19695164_A/G	5:19695164-19695164	G	intergenic_variant	rs133638843	MODIFIER	-	-	-	-	-	-	-	-	-	-	-	-
5_19695931_A/G	5:19695931-19695931	C	intergenic_variant	rs134728051	MODIFIER	-	-	-	-	-	-	-	-	-	-	-	-
5_19696656_T/C	5:19696656-19696656	G	intergenic_variant	rs137582539	MODIFIER	-	-	-	-	-	-	-	-	-	-	-	-
5_19927372_T/C	5:19927372-19927372	C	intergenic_variant	rs132932981	MODIFIER	-	-	-	-	-	-	-	-	-	-	-	-
5_19929859_A/G	5:19929859-19929859	C	intergenic_variant	rs134220401	MODIFIER	-	-	-	-	-	-	-	-	-	-	-	-
5_19931600_A/G	5:19931600-19931600	C	intergenic_variant	rs41576996	MODIFIER	-	-	-	-	-	-	-	-	-	-	-	-
5_19935079_T/C	5:19935079-19935079	G	intergenic_variant	rs110256405	MODIFIER	-	-	-	-	-	-	-	-	-	-	-	-
5_19942057_T/C	5:19942057-19942057	C	intergenic_variant	rs135006903	MODIFIER	-	-	-	-	-	-	-	-	-	-	-	-
5_19946845_A/G	5:19946845-19946845	G	intergenic_variant	rs109204114	MODIFIER	-	-	-	-	-	-	-	-	-	-	-	-
5_19973041_A/G	5:19973041-19973041	G	intergenic_variant	rs109536549	MODIFIER	-	-	-	-	-	-	-	-	-	-	-	-
5_20126692_T/C	5:20126692-20126692	G	intergenic_variant	rs134666141	MODIFIER	-	-	-	-	-	-	-	-	-	-	-	-
5_20130754_A/G	5:20130754-20130754	G	intergenic_variant	rs109596369	MODIFIER	-	-	-	-	-	-	-	-	-	-	-	-
5_20210838_A/G	5:20210838-20210838	C	intergenic_variant	rs110004070	MODIFIER	-	-	-	-	-	-	-	-	-	-	-	-
5_20216704_A/G	5:20216704-20216704	C	intergenic_variant	rs109696808	MODIFIER	-	-	-	-	-	-	-	-	-	-	-	-
5_20218000_T/C	5:20218000-20218000	G	intergenic_variant	rs109119598	MODIFIER	-	-	-	-	-	-	-	-	-	-	-	-
5_20241835_T/C	5:20241835-20241835	C	intergenic_variant	rs110811816	MODIFIER	-	-	-	-	-	-	-	-	-	-	-	-
5_20255271_A/G	5:20255271-20255271	G	intergenic_variant	rs110149436	MODIFIER	-	-	-	-	-	-	-	-	-	-	-	-
5_22470718_A/G	5:22470718-22470718	G	intergenic_variant	rs109330613	MODIFIER	-	-	-	-	-	-	-	-	-	-	-	-
5_22475503_T/C	5:22475503-22475503	G	intergenic_variant	rs110062537	MODIFIER	-	-	-	-	-	-	-	-	-	-	-	-
5_22484543_A/C	5:22484543-22484543	C	intergenic_variant	rs110884245	MODIFIER	-	-	-	-	-	-	-	-	-	-	-	-
5_25847001_A/G	5:25847001-25847001	G	intron_variant	rs133976172	MODIFIER	COPZ1	ENSBTAG00000005384	Transcript	ENSBTAT00000007088	protein_coding	-	40915	-	-1	HGNC	HGNC:2243	-
5_25847001_A/G	5:25847001-25847001	G	downstream_gene_variant	rs133976172	MODIFIER	bta-mir-148b	ENSBTAG00000029852	Transcript	ENSBTAT00000042231	miRNA	-	-	2763	-1	miRBase	-	-
5_26005585_A/G	5:26005585-26005585	G	intergenic_variant	rs135422031	MODIFIER	-	-	-	-	-	-	-	-	-	-	-	-
5_26010479_A/G	5:26010479-26010479	C	upstream_gene_variant	rs135445985	MODIFIER	SMUG1	ENSBTAG00000021974	Transcript	ENSBTAT00000029297	protein_coding	-	-	4570	1	HGNC	HGNC:17148	-
5_31396546_A/G	5:31396546-31396546	G	intergenic_variant	rs109000740	MODIFIER	-	-	-	-	-	-	-	-	-	-	-	-
5_31974464_A/G	5:31974464-31974464	C	intergenic_variant	rs109896392	MODIFIER	-	-	-	-	-	-	-	-	-	-	-	-
5_33507449_T/C	5:33507449-33507449	C	intergenic_variant	rs137361357	MODIFIER	-	-	-	-	-	-	-	-	-	-	-	-
5_33508142_T/C	5:33508142-33508142	C	intergenic_variant	rs41617532	MODIFIER	-	-	-	-	-	-	-	-	-	-	-	-
5_33509433_A/C	5:33509433-33509433	C	intergenic_variant	rs136212799	MODIFIER	-	-	-	-	-	-	-	-	-	-	-	-
5_33511011_A/G	5:33511011-33511011	C	intergenic_variant	rs136803826	MODIFIER	-	-	-	-	-	-	-	-	-	-	-	-
5_33525507_T/C	5:33525507-33525507	G	intergenic_variant	rs134615005	MODIFIER	-	-	-	-	-	-	-	-	-	-	-	-
5_33533042_T/C	5:33533042-33533042	G	intergenic_variant	rs133901668	MODIFIER	-	-	-	-	-	-	-	-	-	-	-	-
5_33534031_A/G	5:33534031-33534031	G	intergenic_variant	rs135224249	MODIFIER	-	-	-	-	-	-	-	-	-	-	-	-
5_34012391_T/C	5:34012391-34012391	C	intergenic_variant	rs42616835	MODIFIER	-	-	-	-	-	-	-	-	-	-	-	-
5_35325591_T/C	5:35325591-35325591	G	intergenic_variant	rs136449891	MODIFIER	-	-	-	-	-	-	-	-	-	-	-	-
5_35362193_A/G	5:35362193-35362193	G	intergenic_variant	rs137413088	MODIFIER	-	-	-	-	-	-	-	-	-	-	-	-
5_35375960_A/C	5:35375960-35375960	C	intergenic_variant	rs109030037	MODIFIER	-	-	-	-	-	-	-	-	-	-	-	-
5_35381716_T/C	5:35381716-35381716	G	intergenic_variant	rs109365450	MODIFIER	-	-	-	-	-	-	-	-	-	-	-	-
5_35390041_A/G	5:35390041-35390041	G	intergenic_variant	rs109350915	MODIFIER	-	-	-	-	-	-	-	-	-	-	-	-
5_36315097_T/C	5:36315097-36315097	G	intron_variant	rs133940247	MODIFIER	TMEM117	ENSBTAG00000032148	Transcript	ENSBTAT00000045612	protein_coding	-	41066	-	-1	EntrezGene	-	-
5_36613452_A/G	5:36613452-36613452	C	intron_variant	rs43435359	MODIFIER	TMEM117	ENSBTAG00000032148	Transcript	ENSBTAT00000045612	protein_coding	-	40974	-	-1	EntrezGene	-	-
5_37058477_T/C	5:37058477-37058477	C	intergenic_variant	rs136186524	MODIFIER	-	-	-	-	-	-	-	-	-	-	-	-
5_37062810_A/G	5:37062810-37062810	G	intergenic_variant	rs136915319,rs520628193	MODIFIER	-	-	-	-	-	-	-	-	-	-	-	-
5_37066432_T/G	5:37066432-37066432	C	intergenic_variant	rs133019773	MODIFIER	-	-	-	-	-	-	-	-	-	-	-	-
5_37072176_T/C	5:37072176-37072176	C	intergenic_variant	rs42236367	MODIFIER	-	-	-	-	-	-	-	-	-	-	-	-
5_37088261_T/C	5:37088261-37088261	C	intergenic_variant	rs42236375	MODIFIER	-	-	-	-	-	-	-	-	-	-	-	-
5_37273786_A/G	5:37273786-37273786	C	intron_variant	rs110647357	MODIFIER	ADAMTS20	ENSBTAG00000000395	Transcript	ENSBTAT00000036986	protein_coding	-	29/38	-	1	HGNC	HGNC:17178	-
5_38857112_A/C	5:38857112-38857112	G	intergenic_variant	rs109725284	MODIFIER	-	-	-	-	-	-	-	-	-	-	-	-
5_38874464_A/G	5:38874464-38874464	C	intergenic_variant	rs109143851	MODIFIER	-	-	-	-	-	-	-	-	-	-	-	-
5_38890034_T/G	5:38890034-38890034	C	intergenic_variant	rs110890760	MODIFIER	-	-	-	-	-	-	-	-	-	-	-	-
5_38891818_A/G	5:38891818-38891818	G	intergenic_variant	rs133417288	MODIFIER	-	-	-	-	-	-	-	-	-	-	-	-
5_38894827_A/G	5:38894827-38894827	C	intergenic_variant	rs133062502	MODIFIER	-	-	-	-	-	-	-	-	-	-	-	-
5_38896537_A/G	5:38896537-38896537	C	intergenic_variant	rs134794466	MODIFIER	-	-	-	-	-	-	-	-	-	-	-	-
5_38897165_A/G	5:38897165-38897165	G	intergenic_variant	rs136202090	MODIFIER	-	-	-	-	-	-	-	-	-	-	-	-
5_38995647_A/G	5:38995647-38995647	C	intergenic_variant	rs134382468	MODIFIER	-	-	-	-	-	-	-	-	-	-	-	-
5_40070728_A/G	5:40070728-40070728	C	intron_variant	rs134856405	MODIFIER	CNTN1	ENSBTAG00000020679	Transcript	ENSBTAT00000045515	protein_coding	-	18/23	-	-1	HGNC	HGNC:2171	-
5_42183150_A/G	5:42183150-42183150	C	intergenic_variant	rs110229231	MODIFIER	-	-	-	-	-	-	-	-	-	-	-	-
5_42748588_T/C	5:42748588-42748588	C	intergenic_variant	rs137473841	MODIFIER	-	-	-	-	-	-	-	-	-	-	-	-
5_42752496_T/G	5:42752496-42752496	C	intergenic_variant	rs132853313	MODIFIER	-	-	-	-	-	-	-	-	-	-	-	-
5_42768016_A/G	5:42768016-42768016	C	intergenic_variant	rs133082496	MODIFIER	-	-	-	-	-	-	-	-	-	-	-	-
5_42788143_A/G	5:42788143-42788143	G	intergenic_variant	rs135730089	MODIFIER	-	-	-	-	-	-	-	-	-	-	-	-
5_43331385_T/C	5:43331385-43331385	C	intron_variant	rs137813070	MODIFIER	KCNMB4	ENSBTAG00000003749	Transcript	ENSBTAT00000004881	protein_coding	-	40909	-	-1	HGNC	HGNC:6289	-
5_43462428_T/G	5:43462428-43462428	G	intron_variant	rs42601636	MODIFIER	CNOT2	ENSBTAG00000003748	Transcript	ENSBTAT00000057053	protein_coding	-	40919	-	-1	HGNC	HGNC:7878	-
5_44602066_A/G	5:44602066-44602066	G	intron_variant	rs133473528	MODIFIER	-	ENSBTAG00000046511	Transcript	ENSBTAT00000004235	protein_coding	-	40941	-	-1	-	-	-
5_44906841_T/G	5:44906841-44906841	C	intergenic_variant	rs109321297	MODIFIER	-	-	-	-	-	-	-	-	-	-	-	-
5_45384721_T/C	5:45384721-45384721	G	intron_variant	rs134366426	MODIFIER	RAP1B	ENSBTAG00000008967	Transcript	ENSBTAT00000011803	protein_coding	-	40914	-	-1	HGNC	HGNC:9857	-
5_45386660_T/C	5:45386660-45386660	C	intron_variant	rs109273768	MODIFIER	RAP1B	ENSBTAG00000008967	Transcript	ENSBTAT00000011803	protein_coding	-	40914	-	-1	HGNC	HGNC:9857	-
5_45387612_T/G	5:45387612-45387612	G	intron_variant	rs109024096	MODIFIER	RAP1B	ENSBTAG00000008967	Transcript	ENSBTAT00000011803	protein_coding	-	40914	-	-1	HGNC	HGNC:9857	-
5_45390164_A/G	5:45390164-45390164	C	intron_variant	rs110798702	MODIFIER	RAP1B	ENSBTAG00000008967	Transcript	ENSBTAT00000011803	protein_coding	-	40914	-	-1	HGNC	HGNC:9857	-
5_49666793_T/G	5:49666793-49666793	G	intron_variant	rs110849192	MODIFIER	C12orf56	ENSBTAG00000018861	Transcript	ENSBTAT00000053671	protein_coding	-	41071	-	1	HGNC	HGNC:26967	-
5_49667754_A/C	5:49667754-49667754	G	intron_variant	rs110754629	MODIFIER	C12orf56	ENSBTAG00000018861	Transcript	ENSBTAT00000053671	protein_coding	-	41071	-	1	HGNC	HGNC:26967	-
5_49669851_T/C	5:49669851-49669851	C	intron_variant	rs136860666	MODIFIER	C12orf56	ENSBTAG00000018861	Transcript	ENSBTAT00000053671	protein_coding	-	41132	-	1	HGNC	HGNC:26967	-
5_49725942_T/G	5:49725942-49725942	C	intron_variant	rs109803190	MODIFIER	C12orf66	ENSBTAG00000013486	Transcript	ENSBTAT00000017932	protein_coding	-	40909	-	1	HGNC	HGNC:26517	-
5_49726412_T/C	5:49726412-49726412	G	intron_variant	rs109727491	MODIFIER	C12orf66	ENSBTAG00000013486	Transcript	ENSBTAT00000017932	protein_coding	-	40909	-	1	HGNC	HGNC:26517	-
5_49726933_T/C	5:49726933-49726933	G	intron_variant	rs41577258	MODIFIER	C12orf66	ENSBTAG00000013486	Transcript	ENSBTAT00000017932	protein_coding	-	40909	-	1	HGNC	HGNC:26517	-
5_49727902_A/C	5:49727902-49727902	C	synonymous_variant	rs109033718	LOW	C12orf66	ENSBTAG00000013486	Transcript	ENSBTAT00000017932	protein_coding	40941	-	-	1	HGNC	HGNC:26517	-
5_49730090_T/C	5:49730090-49730090	C	intron_variant	rs136166399	MODIFIER	C12orf66	ENSBTAG00000013486	Transcript	ENSBTAT00000017932	protein_coding	-	40940	-	1	HGNC	HGNC:26517	-
5_49732874_A/C	5:49732874-49732874	G	intron_variant	rs136006634	MODIFIER	C12orf66	ENSBTAG00000013486	Transcript	ENSBTAT00000017932	protein_coding	-	40940	-	1	HGNC	HGNC:26517	-
5_49734416_A/G	5:49734416-49734416	G	intron_variant	rs110631636	MODIFIER	C12orf66	ENSBTAG00000013486	Transcript	ENSBTAT00000017932	protein_coding	-	40940	-	1	HGNC	HGNC:26517	-
5_49932756_A/G	5:49932756-49932756	G	intron_variant	rs110860583	MODIFIER	SRGAP1	ENSBTAG00000011892	Transcript	ENSBTAT00000015786	protein_coding	-	41019	-	-1	HGNC	HGNC:17382	-
5_49936077_T/C	5:49936077-49936077	C	intron_variant	rs110736454	MODIFIER	SRGAP1	ENSBTAG00000011892	Transcript	ENSBTAT00000015786	protein_coding	-	40988	-	-1	HGNC	HGNC:17382	-
5_49945700_A/G	5:49945700-49945700	G	intron_variant	rs109686537	MODIFIER	SRGAP1	ENSBTAG00000011892	Transcript	ENSBTAT00000015786	protein_coding	-	40988	-	-1	HGNC	HGNC:17382	-
5_49947080_A/G	5:49947080-49947080	G	intron_variant	rs137375790	MODIFIER	SRGAP1	ENSBTAG00000011892	Transcript	ENSBTAT00000015786	protein_coding	-	40988	-	-1	HGNC	HGNC:17382	-
5_49954556_A/G	5:49954556-49954556	C	intron_variant	rs135225672	MODIFIER	SRGAP1	ENSBTAG00000011892	Transcript	ENSBTAT00000015786	protein_coding	-	40988	-	-1	HGNC	HGNC:17382	-
5_50335416_A/G	5:50335416-50335416	G	intergenic_variant	rs110593184	MODIFIER	-	-	-	-	-	-	-	-	-	-	-	-
5_50959488_A/G	5:50959488-50959488	C	intron_variant	rs137575363	MODIFIER	PPM1H	ENSBTAG00000011857	Transcript	ENSBTAT00000015736	protein_coding	-	40916	-	1	HGNC	HGNC:18583	-
5_50971378_A/C	5:50971378-50971378	G	intron_variant	rs133286103	MODIFIER	PPM1H	ENSBTAG00000011857	Transcript	ENSBTAT00000015736	protein_coding	-	40947	-	1	HGNC	HGNC:18583	-
5_57596067_A/G	5:57596067-57596067	C	intergenic_variant	rs137742191	MODIFIER	-	-	-	-	-	-	-	-	-	-	-	-
5_59189160_A/G	5:59189160-59189160	G	intergenic_variant	rs136589306	MODIFIER	-	-	-	-	-	-	-	-	-	-	-	-
5_60131115_T/C	5:60131115-60131115	C	intergenic_variant	rs42917128	MODIFIER	-	-	-	-	-	-	-	-	-	-	-	-
5_60197076_T/C	5:60197076-60197076	G	intergenic_variant	rs133517107	MODIFIER	-	-	-	-	-	-	-	-	-	-	-	-
5_60204154_A/G	5:60204154-60204154	G	intergenic_variant	rs134455294	MODIFIER	-	-	-	-	-	-	-	-	-	-	-	-
5_60241190_T/C	5:60241190-60241190	C	intergenic_variant	rs136603592	MODIFIER	-	-	-	-	-	-	-	-	-	-	-	-
5_60245612_A/G	5:60245612-60245612	C	intergenic_variant	rs137468581	MODIFIER	-	-	-	-	-	-	-	-	-	-	-	-
5_60251653_A/G	5:60251653-60251653	G	intergenic_variant	rs110731124	MODIFIER	-	-	-	-	-	-	-	-	-	-	-	-
5_60268464_A/G	5:60268464-60268464	G	intron_variant	rs136426418	MODIFIER	TESPA1	ENSBTAG00000005120	Transcript	ENSBTAT00000006753	protein_coding	-	40917	-	1	HGNC	HGNC:29109	-
5_60269672_A/G	5:60269672-60269672	G	intron_variant	rs109219889	MODIFIER	TESPA1	ENSBTAG00000005120	Transcript	ENSBTAT00000006753	protein_coding	-	40917	-	1	HGNC	HGNC:29109	-
5_60273539_A/C	5:60273539-60273539	C	intron_variant	rs137310971	MODIFIER	TESPA1	ENSBTAG00000005120	Transcript	ENSBTAT00000006753	protein_coding	-	40917	-	1	HGNC	HGNC:29109	-
5_60276904_A/G	5:60276904-60276904	G	intron_variant	rs110369263	MODIFIER	TESPA1	ENSBTAG00000005120	Transcript	ENSBTAT00000006753	protein_coding	-	40948	-	1	HGNC	HGNC:29109	-
5_60348135_T/G	5:60348135-60348135	G	intergenic_variant	rs136735347	MODIFIER	-	-	-	-	-	-	-	-	-	-	-	-
5_60495383_T/C	5:60495383-60495383	C	intron_variant	rs134162309	MODIFIER	NTN4	ENSBTAG00000003183	Transcript	ENSBTAT00000004136	protein_coding	-	40947	-	-1	HGNC	HGNC:13658	-
5_62321548_T/C	5:62321548-62321548	C	intergenic_variant	rs135880943	MODIFIER	-	-	-	-	-	-	-	-	-	-	-	-
5_64739779_T/C	5:64739779-64739779	G	intergenic_variant	rs109765913	MODIFIER	-	-	-	-	-	-	-	-	-	-	-	-
5_64741184_A/C	5:64741184-64741184	C	intergenic_variant	rs136813630	MODIFIER	-	-	-	-	-	-	-	-	-	-	-	-
5_64742146_T/C	5:64742146-64742146	C	intergenic_variant	rs135481735	MODIFIER	-	-	-	-	-	-	-	-	-	-	-	-
5_66372106_A/G	5:66372106-66372106	G	intergenic_variant	rs135587154	MODIFIER	-	-	-	-	-	-	-	-	-	-	-	-
5_68548341_T/C	5:68548341-68548341	G	intron_variant	rs133839550	MODIFIER	CHST11	ENSBTAG00000010644	Transcript	ENSBTAT00000014069	protein_coding	-	40940	-	1	HGNC	HGNC:17422	-
5_68548817_A/G	5:68548817-68548817	C	intron_variant	rs41643207	MODIFIER	CHST11	ENSBTAG00000010644	Transcript	ENSBTAT00000014069	protein_coding	-	40940	-	1	HGNC	HGNC:17422	-
5_68549698_A/G	5:68549698-68549698	G	intron_variant	rs135201865	MODIFIER	CHST11	ENSBTAG00000010644	Transcript	ENSBTAT00000014069	protein_coding	-	40940	-	1	HGNC	HGNC:17422	-
5_68607652_A/G	5:68607652-68607652	C	intron_variant	rs110708845	MODIFIER	CHST11	ENSBTAG00000010644	Transcript	ENSBTAT00000014069	protein_coding	-	40940	-	1	HGNC	HGNC:17422	-
5_70086279_A/G	5:70086279-70086279	C	intron_variant	rs135662770	MODIFIER	POLR3B	ENSBTAG00000004781	Transcript	ENSBTAT00000038043	protein_coding	-	41178	-	1	HGNC	HGNC:30348	-
5_72716512_T/G	5:72716512-72716512	C	intron_variant	rs134625528	MODIFIER	LARGE1	ENSBTAG00000021953	Transcript	ENSBTAT00000029269	protein_coding	-	40921	-	-1	HGNC	HGNC:6511	-
5_72719283_A/G	5:72719283-72719283	C	intron_variant	rs135878065	MODIFIER	LARGE1	ENSBTAG00000021953	Transcript	ENSBTAT00000029269	protein_coding	-	40921	-	-1	HGNC	HGNC:6511	-
5_74431518_A/G	5:74431518-74431518	C	intron_variant	rs133429796	MODIFIER	RBFOX2	ENSBTAG00000020125	Transcript	ENSBTAT00000026808	protein_coding	-	40951	-	-1	HGNC	HGNC:9906	-
5_75215369_T/C	5:75215369-75215369	G	intergenic_variant	rs135446069	MODIFIER	-	-	-	-	-	-	-	-	-	-	-	-
5_76281747_A/G	5:76281747-76281747	G	intron_variant	rs109575552	MODIFIER	MFNG	ENSBTAG00000015043	Transcript	ENSBTAT00000020023	protein_coding	-	40914	-	-1	HGNC	HGNC:7038	-
5_76293760_T/C	5:76293760-76293760	C	intron_variant	rs111025742	MODIFIER	CARD10	ENSBTAG00000015044	Transcript	ENSBTAT00000020024	protein_coding	-	41231	-	-1	HGNC	HGNC:16422	-
5_76294936_A/G	5:76294936-76294936	C	intron_variant	rs111014168	MODIFIER	CARD10	ENSBTAG00000015044	Transcript	ENSBTAT00000020024	protein_coding	-	41231	-	-1	HGNC	HGNC:16422	-
5_76299824_T/C	5:76299824-76299824	C	intron_variant	rs110818138	MODIFIER	CARD10	ENSBTAG00000015044	Transcript	ENSBTAT00000020024	protein_coding	-	41139	-	-1	HGNC	HGNC:16422	-
5_76305223_A/G	5:76305223-76305223	C	intron_variant	rs136893455	MODIFIER	CARD10	ENSBTAG00000015044	Transcript	ENSBTAT00000020024	protein_coding	-	40986	-	-1	HGNC	HGNC:16422	-
5_76325646_T/C	5:76325646-76325646	G	upstream_gene_variant	rs135613964	MODIFIER	U6	ENSBTAG00000042271	Transcript	ENSBTAT00000059263	snRNA	-	-	109	1	RFAM	-	-
5_76327398_T/C	5:76327398-76327398	C	downstream_gene_variant	rs134924124	MODIFIER	U6	ENSBTAG00000042271	Transcript	ENSBTAT00000059263	snRNA	-	-	1535	1	RFAM	-	-
5_76375658_T/C	5:76375658-76375658	G	5_prime_UTR_variant	rs137233496	MODIFIER	-	ENSBTAG00000016661	Transcript	ENSBTAT00000053400	protein_coding	40917	-	-	1	-	-	-
5_76382870_A/G	5:76382870-76382870	G	intron_variant	rs133821851	MODIFIER	-	ENSBTAG00000016661	Transcript	ENSBTAT00000053400	protein_coding	-	40916	-	1	-	-	-
5_86980331_T/C	5:86980331-86980331	C	intron_variant	rs109320324	MODIFIER	SOX5	ENSBTAG00000022360	Transcript	ENSBTAT00000030260	protein_coding	-	41165	-	1	HGNC	HGNC:11201	-
5_87501518_A/C	5:87501518-87501518	C	intergenic_variant	rs135852926	MODIFIER	-	-	-	-	-	-	-	-	-	-	-	-
5_88327801_A/G	5:88327801-88327801	G	intron_variant	rs43439302	MODIFIER	ST8SIA1	ENSBTAG00000000593	Transcript	ENSBTAT00000000780	protein_coding	-	40911	-	1	HGNC	HGNC:10869	-
5_88327801_A/G	5:88327801-88327801	G	downstream_gene_variant	rs43439302	MODIFIER	-	ENSBTAG00000045848	Transcript	ENSBTAT00000063109	miRNA	-	-	974	1	-	-	-
5_88346024_T/C	5:88346024-88346024	G	intron_variant	rs137655201	MODIFIER	ST8SIA1	ENSBTAG00000000593	Transcript	ENSBTAT00000000780	protein_coding	-	40942	-	1	HGNC	HGNC:10869	-
5_88353532_T/C	5:88353532-88353532	C	intron_variant	rs135546810	MODIFIER	ST8SIA1	ENSBTAG00000000593	Transcript	ENSBTAT00000000780	protein_coding	-	40942	-	1	HGNC	HGNC:10869	-
5_88388051_A/G	5:88388051-88388051	C	intron_variant	rs137830740	MODIFIER	ST8SIA1	ENSBTAG00000000593	Transcript	ENSBTAT00000000780	protein_coding	-	40942	-	1	HGNC	HGNC:10869	-
5_91202437_A/C	5:91202437-91202437	G	intergenic_variant	rs135506002	MODIFIER	-	-	-	-	-	-	-	-	-	-	-	-
5_95206183_A/G	5:95206183-95206183	G	intron_variant	rs137074702	MODIFIER	RERG	ENSBTAG00000002174	Transcript	ENSBTAT00000002817	protein_coding	-	40942	-	1	HGNC	HGNC:15980	-
5_95320599_A/G	5:95320599-95320599	G	intergenic_variant	rs111032733	MODIFIER	-	-	-	-	-	-	-	-	-	-	-	-
5_95323435_A/G	5:95323435-95323435	G	intergenic_variant	rs136500780	MODIFIER	-	-	-	-	-	-	-	-	-	-	-	-
5_97336515_T/C	5:97336515-97336515	G	intergenic_variant	rs136466272	MODIFIER	-	-	-	-	-	-	-	-	-	-	-	-
5_98997180_A/G	5:98997180-98997180	G	intergenic_variant	rs110709263	MODIFIER	-	-	-	-	-	-	-	-	-	-	-	-
5_99002486_T/C	5:99002486-99002486	C	intergenic_variant	rs110585141	MODIFIER	-	-	-	-	-	-	-	-	-	-	-	-
5_99031795_A/G	5:99031795-99031795	G	upstream_gene_variant	rs109180322	MODIFIER	-	ENSBTAG00000030472	Transcript	ENSBTAT00000043010	protein_coding	-	-	3957	1	-	-	-
5_99278172_A/G	5:99278172-99278172	C	intergenic_variant	rs133112813	MODIFIER	-	-	-	-	-	-	-	-	-	-	-	-
5_100171418_T/G	5:100171418-100171418	C	intergenic_variant	rs137461299	MODIFIER	-	-	-	-	-	-	-	-	-	-	-	-
5_103589158_A/C	5:103589158-103589158	C	intron_variant	rs136940951	MODIFIER	CLSTN3	ENSBTAG00000008129	Transcript	ENSBTAT00000010687	protein_coding	-	14/17	-	-1	HGNC	HGNC:18371	-
5_103589158_A/C	5:103589158-103589158	C	intron_variant	rs136940951	MODIFIER	CLSTN3	ENSBTAG00000008129	Transcript	ENSBTAT00000010689	protein_coding	-	14/16	-	-1	HGNC	HGNC:18371	-
5_104728767_A/G	5:104728767-104728767	C	downstream_gene_variant	rs43451514	MODIFIER	VWF	ENSBTAG00000012265	Transcript	ENSBTAT00000016273	protein_coding	-	-	1466	1	EntrezGene	-	-
5_104731396_A/G	5:104731396-104731396	C	downstream_gene_variant	rs43451512	MODIFIER	VWF	ENSBTAG00000012265	Transcript	ENSBTAT00000016273	protein_coding	-	-	4095	1	EntrezGene	-	-
5_105341234_A/C	5:105341234-105341234	G	intergenic_variant	rs43444149	MODIFIER	-	-	-	-	-	-	-	-	-	-	-	-
5_105512697_T/C	5:105512697-105512697	G	intergenic_variant	rs109209111	MODIFIER	-	-	-	-	-	-	-	-	-	-	-	-
5_106987104_A/G	5:106987104-106987104	C	intron_variant	rs109440794	MODIFIER	TSPAN11	ENSBTAG00000020699	Transcript	ENSBTAT00000042839	protein_coding	-	40946	-	1	HGNC	HGNC:30795	-
5_108610483_A/C	5:108610483-108610483	G	downstream_gene_variant	rs135836600	MODIFIER	FBXL14	ENSBTAG00000007786	Transcript	ENSBTAT00000010237	protein_coding	-	-	271	-1	HGNC	HGNC:28624	-
5_110481239_T/C	5:110481239-110481239	C	intron_variant	rs134697268	MODIFIER	MAFF	ENSBTAG00000021435	Transcript	ENSBTAT00000028574	protein_coding	-	40909	-	1	HGNC	HGNC:6780	-
5_113309277_A/G	5:113309277-113309277	G	intron_variant	rs136753508	MODIFIER	MEI1	ENSBTAG00000004488	Transcript	ENSBTAT00000028212	protein_coding	-	20/31	-	1	HGNC	HGNC:28613	-
5_113368219_T/C	5:113368219-113368219	G	intergenic_variant	rs135570948	MODIFIER	-	-	-	-	-	-	-	-	-	-	-	-
5_113372461_A/G	5:113372461-113372461	C	intergenic_variant	rs132851939	MODIFIER	-	-	-	-	-	-	-	-	-	-	-	-
5_113384664_T/C	5:113384664-113384664	G	intron_variant	rs137256706	MODIFIER	SREBF2	ENSBTAG00000014265	Transcript	ENSBTAT00000018956	protein_coding	-	41076	-	1	EntrezGene	-	-
5_116176439_A/G	5:116176439-116176439	C	intergenic_variant	rs137631236	MODIFIER	-	-	-	-	-	-	-	-	-	-	-	-
5_116188625_T/G	5:116188625-116188625	G	intergenic_variant	rs134237485	MODIFIER	-	-	-	-	-	-	-	-	-	-	-	-
5_116258248_A/C	5:116258248-116258248	G	intergenic_variant	rs132976556	MODIFIER	-	-	-	-	-	-	-	-	-	-	-	-
5_116277300_A/G	5:116277300-116277300	C	intergenic_variant	rs137767502	MODIFIER	-	-	-	-	-	-	-	-	-	-	-	-
5_116377657_A/G	5:116377657-116377657	G	intergenic_variant	rs136253752	MODIFIER	-	-	-	-	-	-	-	-	-	-	-	-
5_116586143_T/C	5:116586143-116586143	G	intergenic_variant	rs109381556	MODIFIER	-	-	-	-	-	-	-	-	-	-	-	-
5_116620939_T/G	5:116620939-116620939	G	intron_variant	rs110796562	MODIFIER	FBLN1	ENSBTAG00000012088	Transcript	ENSBTAT00000016040	protein_coding	-	40923	-	1	HGNC	HGNC:3600	-
5_116623609_A/G	5:116623609-116623609	G	intron_variant	rs109517758	MODIFIER	FBLN1	ENSBTAG00000012088	Transcript	ENSBTAT00000016040	protein_coding	-	40923	-	1	HGNC	HGNC:3600	-
5_119593950_T/C	5:119593950-119593950	C	downstream_gene_variant	rs109524576	MODIFIER	FAM19A5	ENSBTAG00000022986	Transcript	ENSBTAT00000031229	protein_coding	-	-	3395	1	HGNC	HGNC:21592	-
6_1590149_T/C	6:1590149-1590149	G	intergenic_variant	rs109443524	MODIFIER	-	-	-	-	-	-	-	-	-	-	-	-
6_2241384_T/C	6:2241384-2241384	G	intergenic_variant	rs133227818	MODIFIER	-	-	-	-	-	-	-	-	-	-	-	-
6_8672431_A/G	6:8672431-8672431	C	intergenic_variant	rs43163604	MODIFIER	-	-	-	-	-	-	-	-	-	-	-	-
6_8677285_A/G	6:8677285-8677285	G	intergenic_variant	rs43163609	MODIFIER	-	-	-	-	-	-	-	-	-	-	-	-
6_8686312_A/G	6:8686312-8686312	C	intergenic_variant	rs42367641	MODIFIER	-	-	-	-	-	-	-	-	-	-	-	-
6_8688994_A/C	6:8688994-8688994	G	intergenic_variant	rs42367029	MODIFIER	-	-	-	-	-	-	-	-	-	-	-	-
6_8690595_A/G	6:8690595-8690595	C	intergenic_variant	rs42367023	MODIFIER	-	-	-	-	-	-	-	-	-	-	-	-
6_8693004_T/C	6:8693004-8693004	C	intergenic_variant	rs42367005	MODIFIER	-	-	-	-	-	-	-	-	-	-	-	-
6_8694370_A/C	6:8694370-8694370	G	intergenic_variant	rs42366986	MODIFIER	-	-	-	-	-	-	-	-	-	-	-	-
6_8716319_T/C	6:8716319-8716319	C	intergenic_variant	rs110149430	MODIFIER	-	-	-	-	-	-	-	-	-	-	-	-
6_9521034_A/G	6:9521034-9521034	C	intergenic_variant	rs134467466	MODIFIER	-	-	-	-	-	-	-	-	-	-	-	-
6_10176796_A/G	6:10176796-10176796	C	intergenic_variant	rs42759118	MODIFIER	-	-	-	-	-	-	-	-	-	-	-	-
6_15966091_T/C	6:15966091-15966091	C	intergenic_variant	rs110143409	MODIFIER	-	-	-	-	-	-	-	-	-	-	-	-
6_17654500_A/G	6:17654500-17654500	C	intron_variant	rs43456761	MODIFIER	COL25A1	ENSBTAG00000017282	Transcript	ENSBTAT00000022980	protein_coding	-	24/29	-	1	HGNC	HGNC:18603	-
6_17654500_A/G	6:17654500-17654500	C	intron_variant	rs43456761	MODIFIER	COL25A1	ENSBTAG00000017282	Transcript	ENSBTAT00000064060	protein_coding	-	23/28	-	1	HGNC	HGNC:18603	-
6_17654500_A/G	6:17654500-17654500	C	intron_variant	rs43456761	MODIFIER	COL25A1	ENSBTAG00000017282	Transcript	ENSBTAT00000064840	protein_coding	-	14/18	-	1	HGNC	HGNC:18603	-
6_18676734_T/C	6:18676734-18676734	G	intergenic_variant	rs135630689	MODIFIER	-	-	-	-	-	-	-	-	-	-	-	-
6_18725677_T/C	6:18725677-18725677	G	intergenic_variant	rs132753410	MODIFIER	-	-	-	-	-	-	-	-	-	-	-	-
6_18729795_T/C	6:18729795-18729795	G	intergenic_variant	rs136324176	MODIFIER	-	-	-	-	-	-	-	-	-	-	-	-
6_18907156_T/G	6:18907156-18907156	G	intergenic_variant	rs109202742	MODIFIER	-	-	-	-	-	-	-	-	-	-	-	-
6_18913398_T/C	6:18913398-18913398	G	intergenic_variant	rs136843777	MODIFIER	-	-	-	-	-	-	-	-	-	-	-	-
6_29012794_A/G	6:29012794-29012794	G	intergenic_variant	rs137413932	MODIFIER	-	-	-	-	-	-	-	-	-	-	-	-
6_30463055_A/G	6:30463055-30463055	G	intergenic_variant	rs136318998	MODIFIER	-	-	-	-	-	-	-	-	-	-	-	-
6_30464646_T/C	6:30464646-30464646	G	intergenic_variant	rs133411436	MODIFIER	-	-	-	-	-	-	-	-	-	-	-	-
6_30465578_A/C	6:30465578-30465578	G	intergenic_variant	rs137357399	MODIFIER	-	-	-	-	-	-	-	-	-	-	-	-
6_32656219_T/G	6:32656219-32656219	G	intergenic_variant	rs133821104	MODIFIER	-	-	-	-	-	-	-	-	-	-	-	-
6_33118585_A/G	6:33118585-33118585	G	intergenic_variant	rs110238602	MODIFIER	-	-	-	-	-	-	-	-	-	-	-	-
6_34726608_A/G	6:34726608-34726608	G	intergenic_variant	rs136113785	MODIFIER	-	-	-	-	-	-	-	-	-	-	-	-
6_34736465_T/C	6:34736465-34736465	C	intergenic_variant	rs134187554	MODIFIER	-	-	-	-	-	-	-	-	-	-	-	-
6_37458859_T/C	6:37458859-37458859	C	downstream_gene_variant	rs110319860	MODIFIER	-	ENSBTAG00000011187	Transcript	ENSBTAT00000014855	protein_coding	-	-	1366	1	-	-	-
6_40061080_T/C	6:40061080-40061080	C	intergenic_variant	rs43467113	MODIFIER	-	-	-	-	-	-	-	-	-	-	-	-
6_43324273_A/G	6:43324273-43324273	G	intergenic_variant	rs134895749	MODIFIER	-	-	-	-	-	-	-	-	-	-	-	-
6_44991839_A/C	6:44991839-44991839	C	intergenic_variant	rs43457984	MODIFIER	-	-	-	-	-	-	-	-	-	-	-	-
6_48698955_T/G	6:48698955-48698955	G	intergenic_variant	rs41652079	MODIFIER	-	-	-	-	-	-	-	-	-	-	-	-
6_48699880_A/C	6:48699880-48699880	C	intergenic_variant	rs109668398	MODIFIER	-	-	-	-	-	-	-	-	-	-	-	-
6_48704518_A/G	6:48704518-48704518	G	intergenic_variant	rs136429042	MODIFIER	-	-	-	-	-	-	-	-	-	-	-	-
6_50813384_T/C	6:50813384-50813384	G	intergenic_variant	rs109049304	MODIFIER	-	-	-	-	-	-	-	-	-	-	-	-
6_55350789_A/G	6:55350789-55350789	G	intergenic_variant	rs137101105	MODIFIER	-	-	-	-	-	-	-	-	-	-	-	-
6_59697145_T/C	6:59697145-59697145	C	intron_variant	rs132679084	MODIFIER	TLR6	ENSBTAG00000014031	Transcript	ENSBTAT00000036014	protein_coding	-	40908	-	-1	HGNC	HGNC:16711	-
6_60549902_A/C	6:60549902-60549902	G	intron_variant	rs134637839	MODIFIER	PDS5A	ENSBTAG00000017809	Transcript	ENSBTAT00000023680	protein_coding	-	34/36	-	-1	HGNC	HGNC:29088	-
6_62673148_T/C	6:62673148-62673148	G	intergenic_variant	rs135569988	MODIFIER	-	-	-	-	-	-	-	-	-	-	-	-
6_63245646_T/C	6:63245646-63245646	C	intergenic_variant	rs135996594	MODIFIER	-	-	-	-	-	-	-	-	-	-	-	-
6_69917257_A/C	6:69917257-69917257	C	intergenic_variant	rs134089322	MODIFIER	-	-	-	-	-	-	-	-	-	-	-	-
6_71089953_A/G	6:71089953-71089953	C	intergenic_variant	rs132815026	MODIFIER	-	-	-	-	-	-	-	-	-	-	-	-
6_71099891_A/G	6:71099891-71099891	C	intergenic_variant	rs134503808	MODIFIER	-	-	-	-	-	-	-	-	-	-	-	-
6_71105493_T/G	6:71105493-71105493	G	intergenic_variant	rs110356235	MODIFIER	-	-	-	-	-	-	-	-	-	-	-	-
6_71107466_T/C	6:71107466-71107466	C	intergenic_variant	rs109761956	MODIFIER	-	-	-	-	-	-	-	-	-	-	-	-
6_71152154_A/G	6:71152154-71152154	G	intergenic_variant	rs109756702	MODIFIER	-	-	-	-	-	-	-	-	-	-	-	-
6_71155359_A/G	6:71155359-71155359	G	intergenic_variant	rs134693087	MODIFIER	-	-	-	-	-	-	-	-	-	-	-	-
6_71156884_A/G	6:71156884-71156884	G	intergenic_variant	rs136330618	MODIFIER	-	-	-	-	-	-	-	-	-	-	-	-
6_71168557_A/G	6:71168557-71168557	G	intergenic_variant	rs137070627	MODIFIER	-	-	-	-	-	-	-	-	-	-	-	-
6_71235435_A/G	6:71235435-71235435	G	intron_variant	rs134859166	MODIFIER	CHIC2	ENSBTAG00000032660	Transcript	ENSBTAT00000031096	protein_coding	-	40912	-	-1	HGNC	HGNC:1935	-
6_71246603_A/G	6:71246603-71246603	C	upstream_gene_variant	rs110547897	MODIFIER	CHIC2	ENSBTAG00000032660	Transcript	ENSBTAT00000031096	protein_coding	-	-	823	-1	HGNC	HGNC:1935	-
6_71253546_A/G	6:71253546-71253546	G	intergenic_variant	rs136971051	MODIFIER	-	-	-	-	-	-	-	-	-	-	-	-
6_74544642_A/C	6:74544642-74544642	G	intergenic_variant	rs43467652	MODIFIER	-	-	-	-	-	-	-	-	-	-	-	-
6_74546008_T/C	6:74546008-74546008	C	intergenic_variant	rs43467654	MODIFIER	-	-	-	-	-	-	-	-	-	-	-	-
6_74550731_T/G	6:74550731-74550731	C	intergenic_variant	rs134040217	MODIFIER	-	-	-	-	-	-	-	-	-	-	-	-
6_74556052_A/G	6:74556052-74556052	C	intergenic_variant	rs137551818	MODIFIER	-	-	-	-	-	-	-	-	-	-	-	-
6_76228364_T/C	6:76228364-76228364	G	intergenic_variant	rs137442364	MODIFIER	-	-	-	-	-	-	-	-	-	-	-	-
6_79612923_A/G	6:79612923-79612923	G	intergenic_variant	rs43469885	MODIFIER	-	-	-	-	-	-	-	-	-	-	-	-
6_83827755_T/C	6:83827755-83827755	C	intergenic_variant	rs136427596	MODIFIER	-	-	-	-	-	-	-	-	-	-	-	-
6_88849690_T/C	6:88849690-88849690	G	intergenic_variant	rs42767482	MODIFIER	-	-	-	-	-	-	-	-	-	-	-	-
6_93383174_T/G	6:93383174-93383174	G	intron_variant	rs133684400	MODIFIER	SHROOM3	ENSBTAG00000019633	Transcript	ENSBTAT00000026154	protein_coding	-	41067	-	1	HGNC	HGNC:30422	-
6_103350913_T/C	6:103350913-103350913	G	intergenic_variant	rs133383461	MODIFIER	-	-	-	-	-	-	-	-	-	-	-	-
6_103361188_A/G	6:103361188-103361188	C	intergenic_variant	rs135306853	MODIFIER	-	-	-	-	-	-	-	-	-	-	-	-
6_103368901_A/G	6:103368901-103368901	G	intergenic_variant	rs135980529	MODIFIER	-	-	-	-	-	-	-	-	-	-	-	-
6_103372726_A/G	6:103372726-103372726	G	upstream_gene_variant	rs137822955	MODIFIER	PTPN13	ENSBTAG00000014947	Transcript	ENSBTAT00000055276	protein_coding	-	-	1524	1	HGNC	HGNC:9646	-
6_103378087_T/C	6:103378087-103378087	G	intron_variant	rs137425890	MODIFIER	PTPN13	ENSBTAG00000014947	Transcript	ENSBTAT00000055276	protein_coding	-	11323	-	1	HGNC	HGNC:9646	-
6_105209600_A/G	6:105209600-105209600	G	intron_variant	rs110308096	MODIFIER	EVC	ENSBTAG00000004287	Transcript	ENSBTAT00000005621	protein_coding	-	41232	-	-1	HGNC	HGNC:3497	-
6_105215601_A/G	6:105215601-105215601	C	intron_variant	rs42971403	MODIFIER	EVC	ENSBTAG00000004287	Transcript	ENSBTAT00000005621	protein_coding	-	41232	-	-1	HGNC	HGNC:3497	-
6_105293685_A/G	6:105293685-105293685	C	intron_variant	rs43031969	MODIFIER	EVC2	ENSBTAG00000004277	Transcript	ENSBTAT00000005613	protein_coding	-	40927	-	1	EntrezGene	-	-
6_105318265_T/C	6:105318265-105318265	C	intron_variant	rs110725944	MODIFIER	EVC2	ENSBTAG00000004277	Transcript	ENSBTAT00000005613	protein_coding	-	41018	-	1	EntrezGene	-	-
6_105357726_T/C	6:105357726-105357726	G	intron_variant	rs132940888	MODIFIER	EVC2	ENSBTAG00000004277	Transcript	ENSBTAT00000005613	protein_coding	-	41140	-	1	EntrezGene	-	-
6_105391558_A/G	6:105391558-105391558	C	intron_variant	rs110843643	MODIFIER	EVC2	ENSBTAG00000004277	Transcript	ENSBTAT00000005613	protein_coding	-	13/20	-	1	EntrezGene	-	-
6_105391558_A/G	6:105391558-105391558	C	downstream_gene_variant	rs110843643	MODIFIER	U6	ENSBTAG00000042343	Transcript	ENSBTAT00000059335	snRNA	-	-	4365	1	RFAM	-	-
6_107054243_A/G	6:107054243-107054243	G	intron_variant	rs137064183	MODIFIER	-	ENSBTAG00000005711	Transcript	ENSBTAT00000007502	protein_coding	-	40941	-	-1	-	-	-
6_111369737_T/C	6:111369737-111369737	G	downstream_gene_variant	rs43704807	MODIFIER	HS3ST1	ENSBTAG00000007449	Transcript	ENSBTAT00000009799	protein_coding	-	-	177	-1	HGNC	HGNC:5194	-
6_111389464_T/C	6:111389464-111389464	G	intron_variant	rs136926844	MODIFIER	HS3ST1	ENSBTAG00000007449	Transcript	ENSBTAT00000009799	protein_coding	-	40909	-	-1	HGNC	HGNC:5194	-
6_111472795_A/G	6:111472795-111472795	G	intergenic_variant	rs42326694	MODIFIER	-	-	-	-	-	-	-	-	-	-	-	-
6_111488444_T/C	6:111488444-111488444	C	intergenic_variant	rs42326710	MODIFIER	-	-	-	-	-	-	-	-	-	-	-	-
6_111490895_A/G	6:111490895-111490895	G	intergenic_variant	rs42326713	MODIFIER	-	-	-	-	-	-	-	-	-	-	-	-
6_111493407_A/G	6:111493407-111493407	C	intergenic_variant	rs42326715	MODIFIER	-	-	-	-	-	-	-	-	-	-	-	-
6_111503872_A/G	6:111503872-111503872	G	intergenic_variant	rs109179738	MODIFIER	-	-	-	-	-	-	-	-	-	-	-	-
6_111509521_T/G	6:111509521-111509521	G	intergenic_variant	rs110470716	MODIFIER	-	-	-	-	-	-	-	-	-	-	-	-
6_111513956_T/G	6:111513956-111513956	C	intergenic_variant	rs133780131	MODIFIER	-	-	-	-	-	-	-	-	-	-	-	-
6_111517710_A/G	6:111517710-111517710	G	intergenic_variant	rs109664962	MODIFIER	-	-	-	-	-	-	-	-	-	-	-	-
6_111528489_A/G	6:111528489-111528489	C	intergenic_variant	rs132961498	MODIFIER	-	-	-	-	-	-	-	-	-	-	-	-
6_111536521_T/C	6:111536521-111536521	C	intergenic_variant	rs42327464	MODIFIER	-	-	-	-	-	-	-	-	-	-	-	-
6_111572346_A/G	6:111572346-111572346	G	intergenic_variant	rs108944178	MODIFIER	-	-	-	-	-	-	-	-	-	-	-	-
6_111590811_A/G	6:111590811-111590811	C	intergenic_variant	rs42364557	MODIFIER	-	-	-	-	-	-	-	-	-	-	-	-
6_111619638_T/C	6:111619638-111619638	G	intergenic_variant	rs110356574	MODIFIER	-	-	-	-	-	-	-	-	-	-	-	-
6_112079080_T/C	6:112079080-112079080	G	intergenic_variant	rs109266309	MODIFIER	-	-	-	-	-	-	-	-	-	-	-	-
6_113257067_A/C	6:113257067-113257067	G	intergenic_variant	rs133921734	MODIFIER	-	-	-	-	-	-	-	-	-	-	-	-
6_113902163_A/G	6:113902163-113902163	C	intergenic_variant	rs134707390	MODIFIER	-	-	-	-	-	-	-	-	-	-	-	-
6_113977328_T/C	6:113977328-113977328	G	intergenic_variant	rs137532021	MODIFIER	-	-	-	-	-	-	-	-	-	-	-	-
6_114062731_A/G	6:114062731-114062731	G	intergenic_variant	rs137193570	MODIFIER	-	-	-	-	-	-	-	-	-	-	-	-
6_114071103_T/C	6:114071103-114071103	C	intergenic_variant	rs29019592	MODIFIER	-	-	-	-	-	-	-	-	-	-	-	-
6_114086816_T/C	6:114086816-114086816	G	intergenic_variant	rs110749727	MODIFIER	-	-	-	-	-	-	-	-	-	-	-	-
6_114098001_A/G	6:114098001-114098001	G	intergenic_variant	rs110849554	MODIFIER	-	-	-	-	-	-	-	-	-	-	-	-
6_114101282_T/C	6:114101282-114101282	C	intergenic_variant	rs109474967	MODIFIER	-	-	-	-	-	-	-	-	-	-	-	-
6_115989957_T/C	6:115989957-115989957	G	intron_variant	rs109197269	MODIFIER	PROM1	ENSBTAG00000013736	Transcript	ENSBTAT00000018252	protein_coding	-	21/24	-	-1	HGNC	HGNC:9454	-
7_627843_T/C	7:627843-627843	G	intergenic_variant	rs42774487	MODIFIER	-	-	-	-	-	-	-	-	-	-	-	-
7_698505_A/G	7:698505-698505	C	intergenic_variant	rs42908347	MODIFIER	-	-	-	-	-	-	-	-	-	-	-	-
7_699206_A/G	7:699206-699206	G	intergenic_variant	rs42908345	MODIFIER	-	-	-	-	-	-	-	-	-	-	-	-
7_2554565_A/G	7:2554565-2554565	C	3_prime_UTR_variant	rs110731058	MODIFIER	TRIM11	ENSBTAG00000039246	Transcript	ENSBTAT00000024852	protein_coding	41065	-	-	1	HGNC	HGNC:16281	-
7_2609794_T/C	7:2609794-2609794	C	intron_variant	rs109717617	MODIFIER	-	ENSBTAG00000040028	Transcript	ENSBTAT00000057596	protein_coding	-	41131	-	-1	-	-	-
7_3485728_T/C	7:3485728-3485728	C	intergenic_variant	rs43493386	MODIFIER	-	-	-	-	-	-	-	-	-	-	-	-
7_6085256_A/G	7:6085256-6085256	G	intron_variant	rs135950065	MODIFIER	CPAMD8	ENSBTAG00000009331	Transcript	ENSBTAT00000047290	protein_coding	-	35/41	-	1	HGNC	HGNC:23228	-
7_8172034_T/C	7:8172034-8172034	G	downstream_gene_variant	rs132803491	MODIFIER	-	ENSBTAG00000039921	Transcript	ENSBTAT00000057243	protein_coding	-	-	3639	-1	-	-	-
7_8173061_T/C	7:8173061-8173061	C	downstream_gene_variant	rs133774250	MODIFIER	-	ENSBTAG00000039921	Transcript	ENSBTAT00000057243	protein_coding	-	-	2612	-1	-	-	-
7_16894287_A/C	7:16894287-16894287	C	intron_variant	rs109659265	MODIFIER	DOCK6	ENSBTAG00000009569	Transcript	ENSBTAT00000012587	protein_coding	-	15706	-	-1	HGNC	HGNC:19189	-
7_17818466_T/C	7:17818466-17818466	G	upstream_gene_variant	rs110296884	MODIFIER	-	ENSBTAG00000007312	Transcript	ENSBTAT00000009621	protein_coding	-	-	4341	-1	-	-	-
7_17825142_T/G	7:17825142-17825142	G	intergenic_variant	rs109836934	MODIFIER	-	-	-	-	-	-	-	-	-	-	-	-
7_19899302_T/G	7:19899302-19899302	G	intron_variant	rs43611478	MODIFIER	-	ENSBTAG00000035584	Transcript	ENSBTAT00000002342	protein_coding	-	40954	-	-1	-	-	-
7_19917058_T/C	7:19917058-19917058	G	intron_variant	rs132753241	MODIFIER	SAFB2	ENSBTAG00000001790	Transcript	ENSBTAT00000044703	protein_coding	-	41048	-	1	EntrezGene	-	-
7_24422142_A/G	7:24422142-24422142	C	intron_variant	rs135262797	MODIFIER	CDC42SE2	ENSBTAG00000005961	Transcript	ENSBTAT00000052263	protein_coding	-	40912	-	-1	HGNC	HGNC:18547	-
7_26295962_T/C	7:26295962-26295962	C	intron_variant	rs133808572	MODIFIER	SLC27A6	ENSBTAG00000004860	Transcript	ENSBTAT00000044112	protein_coding	-	41007	-	-1	HGNC	HGNC:11000	-
7_30489166_T/C	7:30489166-30489166	C	intergenic_variant	rs135705689	MODIFIER	-	-	-	-	-	-	-	-	-	-	-	-
7_31950949_T/C	7:31950949-31950949	C	3_prime_UTR_variant	rs133483262	MODIFIER	PRDM6	ENSBTAG00000020578	Transcript	ENSBTAT00000027421	protein_coding	41128	-	-	-1	HGNC	HGNC:9350	-
7_31953602_T/G	7:31953602-31953602	C	intron_variant	rs133369605	MODIFIER	PRDM6	ENSBTAG00000020578	Transcript	ENSBTAT00000027421	protein_coding	-	41096	-	-1	HGNC	HGNC:9350	-
7_31958955_A/G	7:31958955-31958955	G	intron_variant	rs136460527	MODIFIER	PRDM6	ENSBTAG00000020578	Transcript	ENSBTAT00000027421	protein_coding	-	41066	-	-1	HGNC	HGNC:9350	-
7_31962038_T/C	7:31962038-31962038	C	intron_variant	rs133913975	MODIFIER	PRDM6	ENSBTAG00000020578	Transcript	ENSBTAT00000027421	protein_coding	-	41066	-	-1	HGNC	HGNC:9350	-
7_31965314_A/G	7:31965314-31965314	C	intron_variant	rs135380231	MODIFIER	PRDM6	ENSBTAG00000020578	Transcript	ENSBTAT00000027421	protein_coding	-	41066	-	-1	HGNC	HGNC:9350	-
7_35953156_T/C	7:35953156-35953156	C	intergenic_variant	rs109817907	MODIFIER	-	-	-	-	-	-	-	-	-	-	-	-
7_36940658_A/G	7:36940658-36940658	C	intergenic_variant	rs41701702	MODIFIER	-	-	-	-	-	-	-	-	-	-	-	-
7_37338253_T/C	7:37338253-37338253	C	intergenic_variant	rs43510273	MODIFIER	-	-	-	-	-	-	-	-	-	-	-	-
7_37351687_A/G	7:37351687-37351687	G	intergenic_variant	rs133642977	MODIFIER	-	-	-	-	-	-	-	-	-	-	-	-
7_37371922_T/C	7:37371922-37371922	C	intergenic_variant	rs43509619	MODIFIER	-	-	-	-	-	-	-	-	-	-	-	-
7_37453170_T/G	7:37453170-37453170	C	intergenic_variant	rs133251396	MODIFIER	-	-	-	-	-	-	-	-	-	-	-	-
7_43625938_A/G	7:43625938-43625938	G	intergenic_variant	rs136139254	MODIFIER	-	-	-	-	-	-	-	-	-	-	-	-
7_43656218_A/G	7:43656218-43656218	C	downstream_gene_variant	rs137603629	MODIFIER	-	ENSBTAG00000017588	Transcript	ENSBTAT00000023399	pseudogene	-	-	1217	1	-	-	-
7_43664837_T/C	7:43664837-43664837	C	intergenic_variant	rs133165781	MODIFIER	-	-	-	-	-	-	-	-	-	-	-	-
7_43670208_T/C	7:43670208-43670208	G	upstream_gene_variant	rs134825375	MODIFIER	U6	ENSBTAG00000043311	Transcript	ENSBTAT00000060303	snRNA	-	-	3181	1	RFAM	-	-
7_43942996_A/G	7:43942996-43942996	G	intron_variant	rs43511875	MODIFIER	SH3BP5L	ENSBTAG00000002645	Transcript	ENSBTAT00000003422	protein_coding	-	40942	-	-1	HGNC	HGNC:29360	-
7_43944168_T/C	7:43944168-43944168	G	upstream_gene_variant	rs43511872	MODIFIER	SH3BP5L	ENSBTAG00000002645	Transcript	ENSBTAT00000003422	protein_coding	-	-	320	-1	HGNC	HGNC:29360	-
7_43944643_A/G	7:43944643-43944643	C	upstream_gene_variant	rs43511871	MODIFIER	SH3BP5L	ENSBTAG00000002645	Transcript	ENSBTAT00000003422	protein_coding	-	-	795	-1	HGNC	HGNC:29360	-
7_44491309_A/C	7:44491309-44491309	C	missense_variant	rs134639235	MODERATE	-	ENSBTAG00000045623	Transcript	ENSBTAT00000063663	protein_coding	40910	-	-	1	-	-	-
7_58579584_A/C	7:58579584-58579584	G	intergenic_variant	rs110060819	MODIFIER	-	-	-	-	-	-	-	-	-	-	-	-
7_58590970_A/G	7:58590970-58590970	G	intergenic_variant	rs109057575	MODIFIER	-	-	-	-	-	-	-	-	-	-	-	-
7_58594053_A/G	7:58594053-58594053	C	intergenic_variant	rs109828825	MODIFIER	-	-	-	-	-	-	-	-	-	-	-	-
7_58596485_A/C	7:58596485-58596485	G	intergenic_variant	rs110602507	MODIFIER	-	-	-	-	-	-	-	-	-	-	-	-
7_63112860_T/C	7:63112860-63112860	C	intergenic_variant	rs132900853	MODIFIER	-	-	-	-	-	-	-	-	-	-	-	-
7_63114526_A/G	7:63114526-63114526	G	intergenic_variant	rs134943975	MODIFIER	-	-	-	-	-	-	-	-	-	-	-	-
7_63115531_T/G	7:63115531-63115531	C	intergenic_variant	rs136683910	MODIFIER	-	-	-	-	-	-	-	-	-	-	-	-
7_63143684_A/G	7:63143684-63143684	C	intergenic_variant	rs42861811	MODIFIER	-	-	-	-	-	-	-	-	-	-	-	-
7_63146569_T/C	7:63146569-63146569	G	intergenic_variant	rs42861817	MODIFIER	-	-	-	-	-	-	-	-	-	-	-	-
7_63147200_T/C	7:63147200-63147200	C	intergenic_variant	rs132897405	MODIFIER	-	-	-	-	-	-	-	-	-	-	-	-
7_63147856_A/G	7:63147856-63147856	C	intergenic_variant	rs42861819	MODIFIER	-	-	-	-	-	-	-	-	-	-	-	-
7_63161107_T/G	7:63161107-63161107	G	missense_variant	rs110999848	MODERATE	PPARGC1B	ENSBTAG00000012943	Transcript	ENSBTAT00000017197	protein_coding	40979	-	-	1	HGNC	HGNC:30022	deleterious(0.02)
7_65884166_A/G	7:65884166-65884166	G	intergenic_variant	rs110558636	MODIFIER	-	-	-	-	-	-	-	-	-	-	-	-
7_73627401_A/C	7:73627401-73627401	G	intron_variant	rs43528002	MODIFIER	ADRA1B	ENSBTAG00000040253	Transcript	ENSBTAT00000055443	protein_coding	-	40908	-	1	HGNC	HGNC:278	-
7_73628243_A/C	7:73628243-73628243	C	intron_variant	rs135394759	MODIFIER	ADRA1B	ENSBTAG00000040253	Transcript	ENSBTAT00000055443	protein_coding	-	40908	-	1	HGNC	HGNC:278	-
7_74590108_A/G	7:74590108-74590108	C	intergenic_variant	rs110908863	MODIFIER	-	-	-	-	-	-	-	-	-	-	-	-
7_74613539_T/G	7:74613539-74613539	C	intergenic_variant	rs42376733	MODIFIER	-	-	-	-	-	-	-	-	-	-	-	-
7_74708578_A/C	7:74708578-74708578	C	intergenic_variant	rs137748122	MODIFIER	-	-	-	-	-	-	-	-	-	-	-	-
7_74710723_A/G	7:74710723-74710723	G	intergenic_variant	rs42375165	MODIFIER	-	-	-	-	-	-	-	-	-	-	-	-
7_75096446_T/C	7:75096446-75096446	G	intergenic_variant	rs109855003	MODIFIER	-	-	-	-	-	-	-	-	-	-	-	-
7_75106060_T/C	7:75106060-75106060	G	intron_variant	rs134792461	MODIFIER	GABRB2	ENSBTAG00000018585	Transcript	ENSBTAT00000024736	protein_coding	-	41191	-	-1	HGNC	HGNC:4082	-
7_76322831_T/C	7:76322831-76322831	C	intergenic_variant	rs133842146	MODIFIER	-	-	-	-	-	-	-	-	-	-	-	-
7_79604113_T/C	7:79604113-79604113	G	intergenic_variant	rs135073302	MODIFIER	-	-	-	-	-	-	-	-	-	-	-	-
7_79605220_T/C	7:79605220-79605220	G	intergenic_variant	rs132845828	MODIFIER	-	-	-	-	-	-	-	-	-	-	-	-
7_79690288_A/G	7:79690288-79690288	G	intergenic_variant	rs137811556	MODIFIER	-	-	-	-	-	-	-	-	-	-	-	-
7_79691139_T/C	7:79691139-79691139	G	intergenic_variant	rs110098428	MODIFIER	-	-	-	-	-	-	-	-	-	-	-	-
7_79695254_T/G	7:79695254-79695254	G	intergenic_variant	rs133592670	MODIFIER	-	-	-	-	-	-	-	-	-	-	-	-
7_79698801_T/C	7:79698801-79698801	C	intergenic_variant	rs137394155	MODIFIER	-	-	-	-	-	-	-	-	-	-	-	-
7_79702670_T/C	7:79702670-79702670	G	intergenic_variant	rs132882218	MODIFIER	-	-	-	-	-	-	-	-	-	-	-	-
7_79719939_A/G	7:79719939-79719939	C	intergenic_variant	rs41622029	MODIFIER	-	-	-	-	-	-	-	-	-	-	-	-
7_79722956_T/C	7:79722956-79722956	C	intergenic_variant	rs41622432	MODIFIER	-	-	-	-	-	-	-	-	-	-	-	-
7_79725542_A/G	7:79725542-79725542	C	intergenic_variant	rs137564838	MODIFIER	-	-	-	-	-	-	-	-	-	-	-	-
7_79728094_A/G	7:79728094-79728094	G	intergenic_variant	rs133242863	MODIFIER	-	-	-	-	-	-	-	-	-	-	-	-
7_87477465_A/C	7:87477465-87477465	C	intergenic_variant	rs136314412	MODIFIER	-	-	-	-	-	-	-	-	-	-	-	-
7_87507301_T/C	7:87507301-87507301	C	intergenic_variant	rs109765874	MODIFIER	-	-	-	-	-	-	-	-	-	-	-	-
7_89497420_T/C	7:89497420-89497420	G	intergenic_variant	rs109494052	MODIFIER	-	-	-	-	-	-	-	-	-	-	-	-
7_89767982_A/G	7:89767982-89767982	C	intergenic_variant	rs41571471	MODIFIER	-	-	-	-	-	-	-	-	-	-	-	-
7_89827935_T/C	7:89827935-89827935	C	intergenic_variant	rs42178922	MODIFIER	-	-	-	-	-	-	-	-	-	-	-	-
7_90830694_A/G	7:90830694-90830694	C	intergenic_variant	rs110396768	MODIFIER	-	-	-	-	-	-	-	-	-	-	-	-
7_90838533_T/C	7:90838533-90838533	G	intergenic_variant	rs110801095	MODIFIER	-	-	-	-	-	-	-	-	-	-	-	-
7_90840334_T/C	7:90840334-90840334	C	intergenic_variant	rs110076686	MODIFIER	-	-	-	-	-	-	-	-	-	-	-	-
7_90847537_A/G	7:90847537-90847537	C	intergenic_variant	rs110175417	MODIFIER	-	-	-	-	-	-	-	-	-	-	-	-
7_90850434_A/G	7:90850434-90850434	G	intergenic_variant	rs110598252	MODIFIER	-	-	-	-	-	-	-	-	-	-	-	-
7_90859171_A/C	7:90859171-90859171	C	intergenic_variant	rs109896046	MODIFIER	-	-	-	-	-	-	-	-	-	-	-	-
7_90869208_A/G	7:90869208-90869208	G	intergenic_variant	rs137732541	MODIFIER	-	-	-	-	-	-	-	-	-	-	-	-
7_94541156_A/G	7:94541156-94541156	C	intergenic_variant	rs133942318	MODIFIER	-	-	-	-	-	-	-	-	-	-	-	-
7_96894518_A/G	7:96894518-96894518	G	intergenic_variant	rs109084991	MODIFIER	-	-	-	-	-	-	-	-	-	-	-	-
7_98033380_T/C	7:98033380-98033380	C	intergenic_variant	rs137559738	MODIFIER	-	-	-	-	-	-	-	-	-	-	-	-
7_99915092_A/G	7:99915092-99915092	C	intergenic_variant	rs135035466	MODIFIER	-	-	-	-	-	-	-	-	-	-	-	-
7_103091866_A/G	7:103091866-103091866	C	intergenic_variant	rs133179662	MODIFIER	-	-	-	-	-	-	-	-	-	-	-	-
7_103208654_T/C	7:103208654-103208654	G	intergenic_variant	rs109210233	MODIFIER	-	-	-	-	-	-	-	-	-	-	-	-
7_104257907_T/C	7:104257907-104257907	C	intergenic_variant	rs41670228	MODIFIER	-	-	-	-	-	-	-	-	-	-	-	-
7_104263896_A/G	7:104263896-104263896	C	intergenic_variant	rs135214037	MODIFIER	-	-	-	-	-	-	-	-	-	-	-	-
7_104520573_A/G	7:104520573-104520573	C	intergenic_variant	rs135984365	MODIFIER	-	-	-	-	-	-	-	-	-	-	-	-
7_104815451_T/C	7:104815451-104815451	C	intergenic_variant	rs110831893	MODIFIER	-	-	-	-	-	-	-	-	-	-	-	-
7_106930945_T/C	7:106930945-106930945	C	intergenic_variant	rs134944051	MODIFIER	-	-	-	-	-	-	-	-	-	-	-	-
7_108518821_A/G	7:108518821-108518821	G	intergenic_variant	rs110375899	MODIFIER	-	-	-	-	-	-	-	-	-	-	-	-
7_108550559_A/G	7:108550559-108550559	G	intergenic_variant	rs136134898	MODIFIER	-	-	-	-	-	-	-	-	-	-	-	-
7_108551598_T/C	7:108551598-108551598	G	intergenic_variant	rs41619629	MODIFIER	-	-	-	-	-	-	-	-	-	-	-	-
7_108575314_T/C	7:108575314-108575314	C	intergenic_variant	rs42884082	MODIFIER	-	-	-	-	-	-	-	-	-	-	-	-
7_108638689_A/T	7:108638689-108638689	T	intergenic_variant	rs29019494	MODIFIER	-	-	-	-	-	-	-	-	-	-	-	-
7_108661280_T/G	7:108661280-108661280	G	intergenic_variant	rs135109601	MODIFIER	-	-	-	-	-	-	-	-	-	-	-	-
7_108676310_A/G	7:108676310-108676310	G	intergenic_variant	rs134399890	MODIFIER	-	-	-	-	-	-	-	-	-	-	-	-
7_108684334_A/G	7:108684334-108684334	G	intergenic_variant	rs110840510	MODIFIER	-	-	-	-	-	-	-	-	-	-	-	-
7_108685133_T/C	7:108685133-108685133	C	intergenic_variant	rs41658086	MODIFIER	-	-	-	-	-	-	-	-	-	-	-	-
7_108751208_A/G	7:108751208-108751208	G	intergenic_variant	rs135990840	MODIFIER	-	-	-	-	-	-	-	-	-	-	-	-
7_108754454_T/C	7:108754454-108754454	G	intergenic_variant	rs133958739	MODIFIER	-	-	-	-	-	-	-	-	-	-	-	-
7_108798934_A/G	7:108798934-108798934	C	intergenic_variant	rs137582961	MODIFIER	-	-	-	-	-	-	-	-	-	-	-	-
7_109227684_T/C	7:109227684-109227684	C	intergenic_variant	rs43535233	MODIFIER	-	-	-	-	-	-	-	-	-	-	-	-
7_109378043_A/C	7:109378043-109378043	G	intergenic_variant	rs43533109	MODIFIER	-	-	-	-	-	-	-	-	-	-	-	-
7_110461268_A/G	7:110461268-110461268	G	upstream_gene_variant	rs110545035	MODIFIER	FER	ENSBTAG00000003051	Transcript	ENSBTAT00000060973	protein_coding	-	-	4114	1	HGNC	HGNC:3655	-
7_112107417_A/C	7:112107417-112107417	G	intergenic_variant	rs43541963	MODIFIER	-	-	-	-	-	-	-	-	-	-	-	-
7_112163219_T/C	7:112163219-112163219	G	intergenic_variant	rs43541081	MODIFIER	-	-	-	-	-	-	-	-	-	-	-	-
8_1923632_A/G	8:1923632-1923632	G	intergenic_variant	rs137077391	MODIFIER	-	-	-	-	-	-	-	-	-	-	-	-
8_4681574_A/G	8:4681574-4681574	G	intron_variant	rs42550336	MODIFIER	GALNTL6	ENSBTAG00000035007	Transcript	ENSBTAT00000049479	protein_coding	-	41009	-	1	EntrezGene	-	-
8_6653365_A/C	8:6653365-6653365	G	intron_variant	rs43540117	MODIFIER	HPGD	ENSBTAG00000025942	Transcript	ENSBTAT00000027024	protein_coding	-	41004	-	-1	HGNC	HGNC:5154	-
8_6659432_A/G	8:6659432-6659432	C	intron_variant	rs135931806	MODIFIER	HPGD	ENSBTAG00000025942	Transcript	ENSBTAT00000027024	protein_coding	-	41004	-	-1	HGNC	HGNC:5154	-
8_8891696_A/G	8:8891696-8891696	C	intron_variant	rs136123221	MODIFIER	MSRA	ENSBTAG00000021632	Transcript	ENSBTAT00000028825	protein_coding	-	40912	-	-1	HGNC	HGNC:7377	-
8_13675008_T/C	8:13675008-13675008	C	intergenic_variant	rs137138701	MODIFIER	-	-	-	-	-	-	-	-	-	-	-	-
8_13920907_T/C	8:13920907-13920907	C	intergenic_variant	rs134930167	MODIFIER	-	-	-	-	-	-	-	-	-	-	-	-
8_13932867_T/G	8:13932867-13932867	C	intergenic_variant	rs109168192	MODIFIER	-	-	-	-	-	-	-	-	-	-	-	-
8_15958001_T/C	8:15958001-15958001	G	intergenic_variant	rs42979165	MODIFIER	-	-	-	-	-	-	-	-	-	-	-	-
8_16008005_T/C	8:16008005-16008005	G	intergenic_variant	rs137282900	MODIFIER	-	-	-	-	-	-	-	-	-	-	-	-
8_19844058_A/G	8:19844058-19844058	G	intergenic_variant	rs135847615	MODIFIER	-	-	-	-	-	-	-	-	-	-	-	-
8_22747712_A/G	8:22747712-22747712	G	intergenic_variant	rs135270777	MODIFIER	-	-	-	-	-	-	-	-	-	-	-	-
8_24248003_T/C	8:24248003-24248003	G	intergenic_variant	rs135613815	MODIFIER	-	-	-	-	-	-	-	-	-	-	-	-
8_25665062_T/G	8:25665062-25665062	C	intron_variant	rs42207644	MODIFIER	ADAMTSL1	ENSBTAG00000002997	Transcript	ENSBTAT00000061071	protein_coding	-	41026	-	-1	HGNC	HGNC:14632	-
8_26023050_T/C	8:26023050-26023050	C	intergenic_variant	rs134653513	MODIFIER	-	-	-	-	-	-	-	-	-	-	-	-
8_26148103_A/G	8:26148103-26148103	G	intergenic_variant	rs42805056	MODIFIER	-	-	-	-	-	-	-	-	-	-	-	-
8_28053757_A/C	8:28053757-28053757	C	intergenic_variant	rs134382921	MODIFIER	-	-	-	-	-	-	-	-	-	-	-	-
8_28893908_T/C	8:28893908-28893908	C	intron_variant	rs137005000	MODIFIER	SNAPC3	ENSBTAG00000004592	Transcript	ENSBTAT00000006028	protein_coding	-	41067	-	-1	HGNC	HGNC:11136	-
8_29140035_T/G	8:29140035-29140035	G	intron_variant	rs134627063	MODIFIER	TTC39B	ENSBTAG00000003943	Transcript	ENSBTAT00000032429	protein_coding	-	41109	-	1	HGNC	HGNC:23704	-
8_29152643_A/G	8:29152643-29152643	C	intron_variant	rs137223219	MODIFIER	TTC39B	ENSBTAG00000003943	Transcript	ENSBTAT00000032429	protein_coding	-	14/20	-	1	HGNC	HGNC:23704	-
8_29152643_A/G	8:29152643-29152643	C	downstream_gene_variant	rs137223219	MODIFIER	5S_rRNA	ENSBTAG00000033839	Transcript	ENSBTAT00000048035	rRNA	-	-	4363	1	RFAM	-	-
8_30152816_T/C	8:30152816-30152816	G	intron_variant	rs43498038	MODIFIER	NFIB	ENSBTAG00000027442	Transcript	ENSBTAT00000011234	protein_coding	-	13/13	-	1	EntrezGene	-	-
8_36835841_T/C	8:36835841-36835841	C	intergenic_variant	rs110320103	MODIFIER	-	-	-	-	-	-	-	-	-	-	-	-
8_40994687_A/G	8:40994687-40994687	C	intergenic_variant	rs43549651	MODIFIER	-	-	-	-	-	-	-	-	-	-	-	-
8_41853964_A/G	8:41853964-41853964	C	intergenic_variant	rs42797051	MODIFIER	-	-	-	-	-	-	-	-	-	-	-	-
8_46562279_A/G	8:46562279-46562279	C	intergenic_variant	rs133652293	MODIFIER	-	-	-	-	-	-	-	-	-	-	-	-
8_46565298_T/G	8:46565298-46565298	C	intergenic_variant	rs137433520	MODIFIER	-	-	-	-	-	-	-	-	-	-	-	-
8_47314194_T/C	8:47314194-47314194	C	intron_variant	rs42284537	MODIFIER	TRPM3	ENSBTAG00000007778	Transcript	ENSBTAT00000010240	protein_coding	-	40974	-	-1	HGNC	HGNC:17992	-
8_47314194_T/C	8:47314194-47314194	C	intron_variant	rs42284537	MODIFIER	TRPM3	ENSBTAG00000007778	Transcript	ENSBTAT00000061517	protein_coding	-	40963	-	-1	HGNC	HGNC:17992	-
8_48343008_A/G	8:48343008-48343008	G	intergenic_variant	rs134222862	MODIFIER	-	-	-	-	-	-	-	-	-	-	-	-
8_49332995_A/C	8:49332995-49332995	G	intergenic_variant	rs43597346	MODIFIER	-	-	-	-	-	-	-	-	-	-	-	-
8_49334308_T/C	8:49334308-49334308	G	intergenic_variant	rs110014657	MODIFIER	-	-	-	-	-	-	-	-	-	-	-	-
8_50705752_A/G	8:50705752-50705752	C	intergenic_variant	rs110083055	MODIFIER	-	-	-	-	-	-	-	-	-	-	-	-
8_50715314_T/C	8:50715314-50715314	G	intergenic_variant	rs137445577	MODIFIER	-	-	-	-	-	-	-	-	-	-	-	-
8_50716613_A/C	8:50716613-50716613	G	intergenic_variant	rs110394027	MODIFIER	-	-	-	-	-	-	-	-	-	-	-	-
8_50718036_A/G	8:50718036-50718036	G	intergenic_variant	rs134047627	MODIFIER	-	-	-	-	-	-	-	-	-	-	-	-
8_50720274_A/G	8:50720274-50720274	G	intergenic_variant	rs135011778	MODIFIER	-	-	-	-	-	-	-	-	-	-	-	-
8_50728218_T/C	8:50728218-50728218	C	intergenic_variant	rs110208106	MODIFIER	-	-	-	-	-	-	-	-	-	-	-	-
8_50866477_A/G	8:50866477-50866477	G	intergenic_variant	rs133056542	MODIFIER	-	-	-	-	-	-	-	-	-	-	-	-
8_50872021_A/G	8:50872021-50872021	C	upstream_gene_variant	rs135534220	MODIFIER	RORB	ENSBTAG00000021699	Transcript	ENSBTAT00000028921	protein_coding	-	-	3117	1	HGNC	HGNC:10259	-
8_50944717_A/C	8:50944717-50944717	C	intron_variant	rs109879334	MODIFIER	RORB	ENSBTAG00000021699	Transcript	ENSBTAT00000028921	protein_coding	-	40916	-	1	HGNC	HGNC:10259	-
8_51433963_T/C	8:51433963-51433963	C	intergenic_variant	rs110190942	MODIFIER	-	-	-	-	-	-	-	-	-	-	-	-
8_51608386_A/G	8:51608386-51608386	C	intergenic_variant	rs137721110	MODIFIER	-	-	-	-	-	-	-	-	-	-	-	-
8_52117008_T/C	8:52117008-52117008	G	intergenic_variant	rs134239195	MODIFIER	-	-	-	-	-	-	-	-	-	-	-	-
8_52127517_T/C	8:52127517-52127517	C	intergenic_variant	rs132685848	MODIFIER	-	-	-	-	-	-	-	-	-	-	-	-
8_52221153_T/C	8:52221153-52221153	C	intergenic_variant	rs43557939	MODIFIER	-	-	-	-	-	-	-	-	-	-	-	-
8_52229230_A/G	8:52229230-52229230	C	intergenic_variant	rs43556627	MODIFIER	-	-	-	-	-	-	-	-	-	-	-	-
8_52233025_T/C	8:52233025-52233025	G	intergenic_variant	rs43556625	MODIFIER	-	-	-	-	-	-	-	-	-	-	-	-
8_53161662_T/C	8:53161662-53161662	C	intron_variant	rs42453050	MODIFIER	PRUNE2	ENSBTAG00000012991	Transcript	ENSBTAT00000017205	protein_coding	-	41108	-	-1	HGNC	HGNC:25209	-
8_53163090_A/G	8:53163090-53163090	C	intron_variant	rs42453053	MODIFIER	PRUNE2	ENSBTAG00000012991	Transcript	ENSBTAT00000017205	protein_coding	-	41108	-	-1	HGNC	HGNC:25209	-
8_53165751_A/G	8:53165751-53165751	C	intron_variant	rs42453057	MODIFIER	PRUNE2	ENSBTAG00000012991	Transcript	ENSBTAT00000017205	protein_coding	-	41108	-	-1	HGNC	HGNC:25209	-
8_53169698_T/G	8:53169698-53169698	G	intron_variant	rs133473749	MODIFIER	PRUNE2	ENSBTAG00000012991	Transcript	ENSBTAT00000017205	protein_coding	-	41078	-	-1	HGNC	HGNC:25209	-
8_55095515_A/G	8:55095515-55095515	C	intergenic_variant	rs42628206	MODIFIER	-	-	-	-	-	-	-	-	-	-	-	-
8_60605813_T/C	8:60605813-60605813	C	intergenic_variant	rs109434947	MODIFIER	-	-	-	-	-	-	-	-	-	-	-	-
8_64267420_T/C	8:64267420-64267420	C	intron_variant	rs133769707	MODIFIER	ANKS6	ENSBTAG00000005133	Transcript	ENSBTAT00000006765	protein_coding	-	41226	-	-1	HGNC	HGNC:26724	-
8_67486750_A/C	8:67486750-67486750	G	intron_variant	rs133661649	MODIFIER	LPL	ENSBTAG00000012855	Transcript	ENSBTAT00000017086	protein_coding	-	40916	-	1	EntrezGene	-	-
8_69400418_A/C	8:69400418-69400418	G	intergenic_variant	rs41657308	MODIFIER	-	-	-	-	-	-	-	-	-	-	-	-
8_71283908_A/G	8:71283908-71283908	G	intron_variant	rs137767832	MODIFIER	LOXL2	ENSBTAG00000006214	Transcript	ENSBTAT00000008159	protein_coding	-	15/16	-	-1	EntrezGene	-	-
8_71285333_T/G	8:71285333-71285333	C	intron_variant	rs133857779	MODIFIER	LOXL2	ENSBTAG00000006214	Transcript	ENSBTAT00000008159	protein_coding	-	15/16	-	-1	EntrezGene	-	-
8_71288294_T/C	8:71288294-71288294	G	intron_variant	rs133582460	MODIFIER	LOXL2	ENSBTAG00000006214	Transcript	ENSBTAT00000008159	protein_coding	-	13/16	-	-1	EntrezGene	-	-
8_71288961_A/G	8:71288961-71288961	G	intron_variant	rs135057886	MODIFIER	LOXL2	ENSBTAG00000006214	Transcript	ENSBTAT00000008159	protein_coding	-	13/16	-	-1	EntrezGene	-	-
8_71290232_T/C	8:71290232-71290232	G	intron_variant	rs137193535	MODIFIER	LOXL2	ENSBTAG00000006214	Transcript	ENSBTAT00000008159	protein_coding	-	13/16	-	-1	EntrezGene	-	-
8_71291931_A/G	8:71291931-71291931	G	intron_variant	rs136613449	MODIFIER	LOXL2	ENSBTAG00000006214	Transcript	ENSBTAT00000008159	protein_coding	-	13/16	-	-1	EntrezGene	-	-
8_71295233_A/G	8:71295233-71295233	G	intron_variant	rs136319392	MODIFIER	LOXL2	ENSBTAG00000006214	Transcript	ENSBTAT00000008159	protein_coding	-	41258	-	-1	EntrezGene	-	-
8_71298014_A/G	8:71298014-71298014	G	intron_variant	rs133619698	MODIFIER	LOXL2	ENSBTAG00000006214	Transcript	ENSBTAT00000008159	protein_coding	-	41258	-	-1	EntrezGene	-	-
8_71298571_T/C	8:71298571-71298571	G	intron_variant	rs134382634	MODIFIER	LOXL2	ENSBTAG00000006214	Transcript	ENSBTAT00000008159	protein_coding	-	41258	-	-1	EntrezGene	-	-
8_71299317_T/C	8:71299317-71299317	C	intron_variant	rs136294542	MODIFIER	LOXL2	ENSBTAG00000006214	Transcript	ENSBTAT00000008159	protein_coding	-	41258	-	-1	EntrezGene	-	-
8_71303084_A/G	8:71303084-71303084	G	intron_variant	rs43561291	MODIFIER	LOXL2	ENSBTAG00000006214	Transcript	ENSBTAT00000008159	protein_coding	-	41228	-	-1	EntrezGene	-	-
8_71307160_A/C	8:71307160-71307160	C	intron_variant	rs134620797	MODIFIER	LOXL2	ENSBTAG00000006214	Transcript	ENSBTAT00000008159	protein_coding	-	41105	-	-1	EntrezGene	-	-
8_71325063_A/C	8:71325063-71325063	G	intron_variant	rs110312759	MODIFIER	LOXL2	ENSBTAG00000006214	Transcript	ENSBTAT00000008159	protein_coding	-	40954	-	-1	EntrezGene	-	-
8_71329258_A/G	8:71329258-71329258	G	intron_variant	rs109499220	MODIFIER	LOXL2	ENSBTAG00000006214	Transcript	ENSBTAT00000008159	protein_coding	-	40954	-	-1	EntrezGene	-	-
8_71363506_A/G	8:71363506-71363506	C	intergenic_variant	rs121918991	MODIFIER	-	-	-	-	-	-	-	-	-	-	-	-
8_71366052_A/G	8:71366052-71366052	G	intergenic_variant	rs137451637	MODIFIER	-	-	-	-	-	-	-	-	-	-	-	-
8_71366824_T/G	8:71366824-71366824	G	intergenic_variant	rs133023546	MODIFIER	-	-	-	-	-	-	-	-	-	-	-	-
8_71367741_A/G	8:71367741-71367741	C	intergenic_variant	rs137053559	MODIFIER	-	-	-	-	-	-	-	-	-	-	-	-
8_71368662_A/G	8:71368662-71368662	C	intergenic_variant	rs135625604	MODIFIER	-	-	-	-	-	-	-	-	-	-	-	-
8_71369229_T/G	8:71369229-71369229	C	intergenic_variant	rs136655240	MODIFIER	-	-	-	-	-	-	-	-	-	-	-	-
8_75006859_A/G	8:75006859-75006859	G	intergenic_variant	rs133042102	MODIFIER	-	-	-	-	-	-	-	-	-	-	-	-
8_75019230_T/C	8:75019230-75019230	G	intergenic_variant	rs110378699	MODIFIER	-	-	-	-	-	-	-	-	-	-	-	-
8_81997783_T/C	8:81997783-81997783	G	intergenic_variant	rs137769666	MODIFIER	-	-	-	-	-	-	-	-	-	-	-	-
8_89664124_T/C	8:89664124-89664124	C	upstream_gene_variant	rs43571146	MODIFIER	5S_rRNA	ENSBTAG00000046877	Transcript	ENSBTAT00000064683	rRNA	-	-	909	-1	RFAM	-	-
8_89668584_T/C	8:89668584-89668584	C	intergenic_variant	rs136520827	MODIFIER	-	-	-	-	-	-	-	-	-	-	-	-
8_89670713_A/G	8:89670713-89670713	C	intergenic_variant	rs41659015	MODIFIER	-	-	-	-	-	-	-	-	-	-	-	-
8_91777513_T/C	8:91777513-91777513	G	intergenic_variant	rs110734074	MODIFIER	-	-	-	-	-	-	-	-	-	-	-	-
8_93062737_A/G	8:93062737-93062737	C	intron_variant	rs43695353	MODIFIER	GRIN3A	ENSBTAG00000018445	Transcript	ENSBTAT00000024549	protein_coding	-	40976	-	-1	HGNC	HGNC:16767	-
8_93083176_T/C	8:93083176-93083176	C	intron_variant	rs43694498	MODIFIER	GRIN3A	ENSBTAG00000018445	Transcript	ENSBTAT00000024549	protein_coding	-	40947	-	-1	HGNC	HGNC:16767	-
8_93089421_A/C	8:93089421-93089421	C	intron_variant	rs133560539	MODIFIER	GRIN3A	ENSBTAG00000018445	Transcript	ENSBTAT00000024549	protein_coding	-	40916	-	-1	HGNC	HGNC:16767	-
8_95738634_T/G	8:95738634-95738634	C	intergenic_variant	rs42387386	MODIFIER	-	-	-	-	-	-	-	-	-	-	-	-
8_97989837_T/C	8:97989837-97989837	C	intergenic_variant	rs110740607	MODIFIER	-	-	-	-	-	-	-	-	-	-	-	-
8_98018790_A/G	8:98018790-98018790	C	intergenic_variant	rs42224640	MODIFIER	-	-	-	-	-	-	-	-	-	-	-	-
8_98200578_A/G	8:98200578-98200578	G	intergenic_variant	rs42753313	MODIFIER	-	-	-	-	-	-	-	-	-	-	-	-
8_98299383_A/G	8:98299383-98299383	G	intergenic_variant	rs41609616	MODIFIER	-	-	-	-	-	-	-	-	-	-	-	-
8_98501322_T/C	8:98501322-98501322	G	intergenic_variant	rs134946932	MODIFIER	-	-	-	-	-	-	-	-	-	-	-	-
8_98811029_T/C	8:98811029-98811029	G	intergenic_variant	rs109835943	MODIFIER	-	-	-	-	-	-	-	-	-	-	-	-
8_98955733_T/C	8:98955733-98955733	G	intergenic_variant	rs109398840	MODIFIER	-	-	-	-	-	-	-	-	-	-	-	-
8_98957129_T/G	8:98957129-98957129	G	intergenic_variant	rs110857027	MODIFIER	-	-	-	-	-	-	-	-	-	-	-	-
8_99054266_T/G	8:99054266-99054266	C	intergenic_variant	rs109756013	MODIFIER	-	-	-	-	-	-	-	-	-	-	-	-
8_99057755_A/G	8:99057755-99057755	G	intergenic_variant	rs134116847	MODIFIER	-	-	-	-	-	-	-	-	-	-	-	-
8_99058324_T/C	8:99058324-99058324	G	intergenic_variant	rs135368576	MODIFIER	-	-	-	-	-	-	-	-	-	-	-	-
8_99075493_T/G	8:99075493-99075493	G	intergenic_variant	rs135030657	MODIFIER	-	-	-	-	-	-	-	-	-	-	-	-
8_99079264_A/G	8:99079264-99079264	C	intergenic_variant	rs109959170	MODIFIER	-	-	-	-	-	-	-	-	-	-	-	-
8_99083531_A/G	8:99083531-99083531	C	intergenic_variant	rs110509419	MODIFIER	-	-	-	-	-	-	-	-	-	-	-	-
8_99137743_A/G	8:99137743-99137743	C	intergenic_variant	rs135946442	MODIFIER	-	-	-	-	-	-	-	-	-	-	-	-
8_99163285_A/G	8:99163285-99163285	G	intergenic_variant	rs42735816	MODIFIER	-	-	-	-	-	-	-	-	-	-	-	-
8_99351776_T/C	8:99351776-99351776	G	downstream_gene_variant	rs137347478	MODIFIER	U6	ENSBTAG00000043059	Transcript	ENSBTAT00000060051	snRNA	-	-	948	-1	RFAM	-	-
8_99370690_A/G	8:99370690-99370690	C	intergenic_variant	rs43578289	MODIFIER	-	-	-	-	-	-	-	-	-	-	-	-
8_99402191_A/G	8:99402191-99402191	C	intergenic_variant	rs134959818	MODIFIER	-	-	-	-	-	-	-	-	-	-	-	-
8_99682620_A/C	8:99682620-99682620	C	downstream_gene_variant	rs43765919	MODIFIER	U6	ENSBTAG00000048201	Transcript	ENSBTAT00000065177	snRNA	-	-	894	1	RFAM	-	-
8_100032548_A/G	8:100032548-100032548	C	intergenic_variant	rs136184304	MODIFIER	-	-	-	-	-	-	-	-	-	-	-	-
8_100111320_A/C	8:100111320-100111320	G	intergenic_variant	rs137467484	MODIFIER	-	-	-	-	-	-	-	-	-	-	-	-
8_100174165_T/C	8:100174165-100174165	C	intron_variant	rs136354094	MODIFIER	IKBKAP	ENSBTAG00000004991	Transcript	ENSBTAT00000006570	protein_coding	-	28/32	-	-1	HGNC	HGNC:5959	-
8_100210176_A/G	8:100210176-100210176	C	intron_variant	rs42368077	MODIFIER	IKBKAP	ENSBTAG00000004991	Transcript	ENSBTAT00000006570	protein_coding	-	10227	-	-1	HGNC	HGNC:5959	-
8_100210176_A/G	8:100210176-100210176	C	upstream_gene_variant	rs42368077	MODIFIER	FAM206A	ENSBTAG00000004996	Transcript	ENSBTAT00000006575	protein_coding	-	-	2977	1	HGNC	HGNC:1364	-
8_100607098_A/G	8:100607098-100607098	G	intron_variant	rs42350081	MODIFIER	PTPN3	ENSBTAG00000018841	Transcript	ENSBTAT00000025085	protein_coding	-	23/24	-	-1	HGNC	HGNC:9655	-
8_108056935_T/C	8:108056935-108056935	C	intergenic_variant	rs133232698	MODIFIER	-	-	-	-	-	-	-	-	-	-	-	-
9_6852088_T/G	9:6852088-6852088	G	intergenic_variant	rs109488874	MODIFIER	-	-	-	-	-	-	-	-	-	-	-	-
9_6899582_A/G	9:6899582-6899582	C	intergenic_variant	rs41612806	MODIFIER	-	-	-	-	-	-	-	-	-	-	-	-
9_6903689_A/G	9:6903689-6903689	G	intergenic_variant	rs108964085	MODIFIER	-	-	-	-	-	-	-	-	-	-	-	-
9_6933291_T/C	9:6933291-6933291	G	intergenic_variant	rs110125895	MODIFIER	-	-	-	-	-	-	-	-	-	-	-	-
9_7032595_T/C	9:7032595-7032595	G	intergenic_variant	rs110297051	MODIFIER	-	-	-	-	-	-	-	-	-	-	-	-
9_7073797_A/G	9:7073797-7073797	G	intergenic_variant	rs110102172	MODIFIER	-	-	-	-	-	-	-	-	-	-	-	-
9_10532413_T/C	9:10532413-10532413	C	intergenic_variant	rs110753778	MODIFIER	-	-	-	-	-	-	-	-	-	-	-	-
9_10548144_T/C	9:10548144-10548144	G	intergenic_variant	rs134785306	MODIFIER	-	-	-	-	-	-	-	-	-	-	-	-
9_12187506_T/G	9:12187506-12187506	G	intergenic_variant	rs109965052	MODIFIER	-	-	-	-	-	-	-	-	-	-	-	-
9_12858574_A/G	9:12858574-12858574	C	intron_variant	rs136138791	MODIFIER	KCNQ5	ENSBTAG00000007791	Transcript	ENSBTAT00000010251	protein_coding	-	41193	-	1	HGNC	HGNC:6299	-
9_14861017_T/C	9:14861017-14861017	G	intergenic_variant	rs133508531	MODIFIER	-	-	-	-	-	-	-	-	-	-	-	-
9_15085223_A/G	9:15085223-15085223	G	intron_variant	rs137214308	MODIFIER	TMEM30A	ENSBTAG00000005100	Transcript	ENSBTAT00000006718	protein_coding	-	40913	-	-1	HGNC	HGNC:16667	-
9_15090784_A/G	9:15090784-15090784	G	intron_variant	rs133758795	MODIFIER	TMEM30A	ENSBTAG00000005100	Transcript	ENSBTAT00000006718	protein_coding	-	40913	-	-1	HGNC	HGNC:16667	-
9_16713239_A/G	9:16713239-16713239	G	intergenic_variant	rs137522194	MODIFIER	-	-	-	-	-	-	-	-	-	-	-	-
9_19551243_A/G	9:19551243-19551243	G	downstream_gene_variant	rs134746485	MODIFIER	SH3BGRL2	ENSBTAG00000018634	Transcript	ENSBTAT00000024794	protein_coding	-	-	3304	1	HGNC	HGNC:15567	-
9_19553192_T/C	9:19553192-19553192	G	intergenic_variant	rs109133533	MODIFIER	-	-	-	-	-	-	-	-	-	-	-	-
9_24949214_A/G	9:24949214-24949214	C	intergenic_variant	rs43594819	MODIFIER	-	-	-	-	-	-	-	-	-	-	-	-
9_25690636_T/C	9:25690636-25690636	C	intron_variant	rs43590941	MODIFIER	-	ENSBTAG00000011911	Transcript	ENSBTAT00000049978	protein_coding	-	40943	-	-1	-	-	-
9_25703252_T/C	9:25703252-25703252	C	intergenic_variant	rs43590973	MODIFIER	-	-	-	-	-	-	-	-	-	-	-	-
9_25703853_T/C	9:25703853-25703853	C	intergenic_variant	rs43590975	MODIFIER	-	-	-	-	-	-	-	-	-	-	-	-
9_25707960_A/G	9:25707960-25707960	C	intergenic_variant	rs41656020	MODIFIER	-	-	-	-	-	-	-	-	-	-	-	-
9_25708759_A/G	9:25708759-25708759	G	intergenic_variant	rs110704845	MODIFIER	-	-	-	-	-	-	-	-	-	-	-	-
9_25713406_A/G	9:25713406-25713406	C	intergenic_variant	rs110771333	MODIFIER	-	-	-	-	-	-	-	-	-	-	-	-
9_25722270_A/G	9:25722270-25722270	C	downstream_gene_variant	rs109581850	MODIFIER	-	ENSBTAG00000046503	Transcript	ENSBTAT00000052586	protein_coding	-	-	1412	-1	-	-	-
9_28949835_A/C	9:28949835-28949835	C	intron_variant	rs109804964	MODIFIER	PKIB	ENSBTAG00000004394	Transcript	ENSBTAT00000005765	protein_coding	-	40941	-	-1	HGNC	HGNC:9018	-
9_47092383_A/G	9:47092383-47092383	G	intergenic_variant	rs133946224	MODIFIER	-	-	-	-	-	-	-	-	-	-	-	-
9_54831979_A/G	9:54831979-54831979	C	intergenic_variant	rs43598826	MODIFIER	-	-	-	-	-	-	-	-	-	-	-	-
9_54973309_T/C	9:54973309-54973309	C	intergenic_variant	rs134385432	MODIFIER	-	-	-	-	-	-	-	-	-	-	-	-
9_55047981_T/G	9:55047981-55047981	G	intergenic_variant	rs43598743	MODIFIER	-	-	-	-	-	-	-	-	-	-	-	-
9_55213157_A/G	9:55213157-55213157	G	intergenic_variant	rs136574431	MODIFIER	-	-	-	-	-	-	-	-	-	-	-	-
9_61400666_A/G	9:61400666-61400666	G	intron_variant	rs133311092	MODIFIER	MDN1	ENSBTAG00000001644	Transcript	ENSBTAT00000002157	protein_coding	-	76/101	-	1	HGNC	HGNC:18302	-
9_62186205_A/G	9:62186205-62186205	C	intron_variant	rs110969886	MODIFIER	RNGTT	ENSBTAG00000002725	Transcript	ENSBTAT00000003532	protein_coding	-	14/15	-	1	HGNC	HGNC:10073	-
9_67653000_A/G	9:67653000-67653000	C	intergenic_variant	rs134496706	MODIFIER	-	-	-	-	-	-	-	-	-	-	-	-
9_67671787_A/G	9:67671787-67671787	C	intergenic_variant	rs135970891	MODIFIER	-	-	-	-	-	-	-	-	-	-	-	-
9_70016681_T/C	9:70016681-70016681	C	intron_variant	rs110361392	MODIFIER	EPB41L2	ENSBTAG00000005960	Transcript	ENSBTAT00000007823	protein_coding	-	40956	-	-1	HGNC	HGNC:3379	-
9_73294913_A/G	9:73294913-73294913	G	intergenic_variant	rs134321986	MODIFIER	-	-	-	-	-	-	-	-	-	-	-	-
9_73303366_T/C	9:73303366-73303366	C	downstream_gene_variant	rs110385103	MODIFIER	SGK1	ENSBTAG00000004269	Transcript	ENSBTAT00000005592	protein_coding	-	-	1947	-1	HGNC	HGNC:10810	-
9_73319021_T/C	9:73319021-73319021	C	intergenic_variant	rs110689508	MODIFIER	-	-	-	-	-	-	-	-	-	-	-	-
9_73322796_A/C	9:73322796-73322796	G	intergenic_variant	rs110539255	MODIFIER	-	-	-	-	-	-	-	-	-	-	-	-
9_73338968_A/G	9:73338968-73338968	G	intergenic_variant	rs110780499	MODIFIER	-	-	-	-	-	-	-	-	-	-	-	-
9_78023234_T/G	9:78023234-78023234	G	intergenic_variant	rs132878849	MODIFIER	-	-	-	-	-	-	-	-	-	-	-	-
9_84033853_T/C	9:84033853-84033853	C	intron_variant	rs133870427	MODIFIER	EPM2A	ENSBTAG00000015181	Transcript	ENSBTAT00000020200	protein_coding	-	40970	-	-1	HGNC	HGNC:3413	-
9_84076860_T/C	9:84076860-84076860	G	intron_variant	rs134764797	MODIFIER	EPM2A	ENSBTAG00000015181	Transcript	ENSBTAT00000020200	protein_coding	-	40941	-	-1	HGNC	HGNC:3413	-
9_84088826_T/C	9:84088826-84088826	G	intron_variant	rs135880310	MODIFIER	EPM2A	ENSBTAG00000015181	Transcript	ENSBTAT00000020200	protein_coding	-	40910	-	-1	HGNC	HGNC:3413	-
9_84696256_T/G	9:84696256-84696256	C	intergenic_variant	rs109268270	MODIFIER	-	-	-	-	-	-	-	-	-	-	-	-
9_86397321_A/G	9:86397321-86397321	C	intergenic_variant	rs134191008	MODIFIER	-	-	-	-	-	-	-	-	-	-	-	-
9_91081888_T/C	9:91081888-91081888	C	downstream_gene_variant	rs134076651	MODIFIER	MTRF1L	ENSBTAG00000009275	Transcript	ENSBTAT00000012219	protein_coding	-	-	376	-1	HGNC	HGNC:21051	-
9_91086243_T/G	9:91086243-91086243	C	intron_variant	rs135763457	MODIFIER	MTRF1L	ENSBTAG00000009275	Transcript	ENSBTAT00000012219	protein_coding	-	41034	-	-1	HGNC	HGNC:21051	-
10_1306601_T/C	10:1306601-1306601	G	intergenic_variant	rs132809418	MODIFIER	-	-	-	-	-	-	-	-	-	-	-	-
10_1802202_A/C	10:1802202-1802202	G	intergenic_variant	rs110879640	MODIFIER	-	-	-	-	-	-	-	-	-	-	-	-
10_1805198_T/C	10:1805198-1805198	G	intergenic_variant	rs136906228	MODIFIER	-	-	-	-	-	-	-	-	-	-	-	-
10_1805821_A/G	10:1805821-1805821	G	intergenic_variant	rs135120313	MODIFIER	-	-	-	-	-	-	-	-	-	-	-	-
10_1806899_T/C	10:1806899-1806899	G	intergenic_variant	rs111017844	MODIFIER	-	-	-	-	-	-	-	-	-	-	-	-
10_1809010_T/C	10:1809010-1809010	G	intergenic_variant	rs110343243	MODIFIER	-	-	-	-	-	-	-	-	-	-	-	-
10_1817238_T/C	10:1817238-1817238	G	intergenic_variant	rs110172601	MODIFIER	-	-	-	-	-	-	-	-	-	-	-	-
10_2935472_A/G	10:2935472-2935472	C	intergenic_variant	rs136960734	MODIFIER	-	-	-	-	-	-	-	-	-	-	-	-
10_3231142_T/C	10:3231142-3231142	C	intron_variant	rs42386378	MODIFIER	KCNN2	ENSBTAG00000011076	Transcript	ENSBTAT00000014706	protein_coding	-	40975	-	1	HGNC	HGNC:6291	-
10_3231142_T/C	10:3231142-3231142	C	intron_variant	rs42386378	MODIFIER	KCNN2	ENSBTAG00000011076	Transcript	ENSBTAT00000031197	protein_coding	-	40976	-	1	HGNC	HGNC:6291	-
10_3232135_A/G	10:3232135-3232135	C	intron_variant	rs133499934	MODIFIER	KCNN2	ENSBTAG00000011076	Transcript	ENSBTAT00000014706	protein_coding	-	40975	-	1	HGNC	HGNC:6291	-
10_3232135_A/G	10:3232135-3232135	C	intron_variant	rs133499934	MODIFIER	KCNN2	ENSBTAG00000011076	Transcript	ENSBTAT00000031197	protein_coding	-	40976	-	1	HGNC	HGNC:6291	-
10_3232713_T/C	10:3232713-3232713	C	intron_variant	rs42386376	MODIFIER	KCNN2	ENSBTAG00000011076	Transcript	ENSBTAT00000014706	protein_coding	-	40975	-	1	HGNC	HGNC:6291	-
10_3232713_T/C	10:3232713-3232713	C	intron_variant	rs42386376	MODIFIER	KCNN2	ENSBTAG00000011076	Transcript	ENSBTAT00000031197	protein_coding	-	40976	-	1	HGNC	HGNC:6291	-
10_3239128_T/G	10:3239128-3239128	C	intron_variant	rs135745782	MODIFIER	KCNN2	ENSBTAG00000011076	Transcript	ENSBTAT00000014706	protein_coding	-	40975	-	1	HGNC	HGNC:6291	-
10_3239128_T/G	10:3239128-3239128	C	intron_variant	rs135745782	MODIFIER	KCNN2	ENSBTAG00000011076	Transcript	ENSBTAT00000031197	protein_coding	-	40976	-	1	HGNC	HGNC:6291	-
10_5115850_A/G	10:5115850-5115850	C	intergenic_variant	rs43710822	MODIFIER	-	-	-	-	-	-	-	-	-	-	-	-
10_5140497_T/G	10:5140497-5140497	G	intergenic_variant	rs41623661	MODIFIER	-	-	-	-	-	-	-	-	-	-	-	-
10_5556594_A/G	10:5556594-5556594	C	intron_variant	rs109157366	MODIFIER	SFXN1	ENSBTAG00000014536	Transcript	ENSBTAT00000019322	protein_coding	-	41161	-	-1	HGNC	HGNC:16085	-
10_6278469_A/G	10:6278469-6278469	C	intergenic_variant	rs135422302	MODIFIER	-	-	-	-	-	-	-	-	-	-	-	-
10_7414284_T/C	10:7414284-7414284	G	intron_variant	rs109077994	MODIFIER	SV2C	ENSBTAG00000017507	Transcript	ENSBTAT00000036622	protein_coding	-	40978	-	1	HGNC	HGNC:30670	-
10_12341827_T/C	10:12341827-12341827	C	intron_variant	rs134321613	MODIFIER	DPP8	ENSBTAG00000014807	Transcript	ENSBTAT00000019706	protein_coding	-	41231	-	-1	HGNC	HGNC:16490	-
10_14466153_T/C	10:14466153-14466153	G	intron_variant	rs109366785	MODIFIER	MAP2K5	ENSBTAG00000000218	Transcript	ENSBTAT00000000265	protein_coding	-	41264	-	1	EntrezGene	-	-
10_16279728_A/G	10:16279728-16279728	G	intron_variant	rs137401799	MODIFIER	KIF23	ENSBTAG00000009983	Transcript	ENSBTAT00000013163	protein_coding	-	41020	-	1	HGNC	HGNC:6392	-
10_16307421_T/C	10:16307421-16307421	C	intron_variant	rs109876424	MODIFIER	KIF23	ENSBTAG00000009983	Transcript	ENSBTAT00000013163	protein_coding	-	21/22	-	1	HGNC	HGNC:6392	-
10_17729304_A/G	10:17729304-17729304	G	intron_variant	rs134868856	MODIFIER	LRRC49	ENSBTAG00000010944	Transcript	ENSBTAT00000014533	protein_coding	-	40982	-	1	HGNC	HGNC:25965	-
10_17823339_T/C	10:17823339-17823339	G	intron_variant	rs109171853	MODIFIER	LRRC49	ENSBTAG00000010944	Transcript	ENSBTAT00000014533	protein_coding	-	41166	-	1	HGNC	HGNC:25965	-
10_17826363_T/C	10:17826363-17826363	C	intron_variant	rs110672057	MODIFIER	LRRC49	ENSBTAG00000010944	Transcript	ENSBTAT00000014533	protein_coding	-	41196	-	1	HGNC	HGNC:25965	-
10_20365226_T/C	10:20365226-20365226	C	intergenic_variant	rs135206448	MODIFIER	-	-	-	-	-	-	-	-	-	-	-	-
10_21598019_T/C	10:21598019-21598019	G	upstream_gene_variant	rs110669009	MODIFIER	ACIN1	ENSBTAG00000011571	Transcript	ENSBTAT00000015372	protein_coding	-	-	892	1	HGNC	HGNC:17066	-
10_21598019_T/C	10:21598019-21598019	G	intron_variant	rs110669009	MODIFIER	C14orf119	ENSBTAG00000047027	Transcript	ENSBTAT00000063675	protein_coding	-	40908	-	-1	HGNC	HGNC:20270	-
10_26816563_T/C	10:26816563-26816563	G	upstream_gene_variant	rs109948603	MODIFIER	PARP2	ENSBTAG00000009374	Transcript	ENSBTAT00000012338	protein_coding	-	-	2531	-1	HGNC	HGNC:272	-
10_26816563_T/C	10:26816563-26816563	G	upstream_gene_variant	rs109948603	MODIFIER	RPS29	ENSBTAG00000025666	Transcript	ENSBTAT00000014734	protein_coding	-	-	1494	-1	EntrezGene	-	-
10_26816563_T/C	10:26816563-26816563	G	downstream_gene_variant	rs109948603	MODIFIER	RNaseP_nuc	ENSBTAG00000044427	Transcript	ENSBTAT00000061860	misc_RNA	-	-	1975	1	RFAM	-	-
10_26816563_T/C	10:26816563-26816563	G	upstream_gene_variant	rs109948603	MODIFIER	PARP2	ENSBTAG00000009374	Transcript	ENSBTAT00000063765	protein_coding	-	-	2531	-1	HGNC	HGNC:272	-
10_27164220_T/C	10:27164220-27164220	G	intergenic_variant	rs109927650	MODIFIER	-	-	-	-	-	-	-	-	-	-	-	-
10_28916658_T/C	10:28916658-28916658	C	intron_variant	rs43624673	MODIFIER	RYR3	ENSBTAG00000025642	Transcript	ENSBTAT00000036191	protein_coding	-	50/109	-	-1	HGNC	HGNC:10485	-
10_28916658_T/C	10:28916658-28916658	C	intron_variant	rs43624673	MODIFIER	RYR3	ENSBTAG00000025642	Transcript	ENSBTAT00000064357	protein_coding	-	48/96	-	-1	HGNC	HGNC:10485	-
10_29530026_A/G	10:29530026-29530026	C	intergenic_variant	rs42563252	MODIFIER	-	-	-	-	-	-	-	-	-	-	-	-
10_29534258_A/C	10:29534258-29534258	C	intergenic_variant	rs110847998	MODIFIER	-	-	-	-	-	-	-	-	-	-	-	-
10_33922362_A/G	10:33922362-33922362	G	intergenic_variant	rs132930749	MODIFIER	-	-	-	-	-	-	-	-	-	-	-	-
10_34534101_A/G	10:34534101-34534101	G	intergenic_variant	rs133216174	MODIFIER	-	-	-	-	-	-	-	-	-	-	-	-
10_35312701_A/C	10:35312701-35312701	C	upstream_gene_variant	rs109130131	MODIFIER	THBS1	ENSBTAG00000002006	Transcript	ENSBTAT00000002600	protein_coding	-	-	1324	1	HGNC	HGNC:11785	-
10_35326323_T/C	10:35326323-35326323	C	synonymous_variant	rs133338302	LOW	THBS1	ENSBTAG00000002006	Transcript	ENSBTAT00000002600	protein_coding	19/22	-	-	1	HGNC	HGNC:11785	-
10_35379142_T/C	10:35379142-35379142	G	intron_variant	rs137726827	MODIFIER	FSIP1	ENSBTAG00000012015	Transcript	ENSBTAT00000015941	protein_coding	-	41161	-	-1	HGNC	HGNC:21674	-
10_35501489_T/C	10:35501489-35501489	C	intron_variant	rs136449684	MODIFIER	FSIP1	ENSBTAG00000012015	Transcript	ENSBTAT00000015941	protein_coding	-	41008	-	-1	HGNC	HGNC:21674	-
10_35525905_A/G	10:35525905-35525905	C	intron_variant	rs137414052	MODIFIER	FSIP1	ENSBTAG00000012015	Transcript	ENSBTAT00000015941	protein_coding	-	40948	-	-1	HGNC	HGNC:21674	-
10_35552561_T/C	10:35552561-35552561	C	intergenic_variant	rs134226940	MODIFIER	-	-	-	-	-	-	-	-	-	-	-	-
10_35555872_A/G	10:35555872-35555872	G	intergenic_variant	rs135706192	MODIFIER	-	-	-	-	-	-	-	-	-	-	-	-
10_35564069_T/C	10:35564069-35564069	C	downstream_gene_variant	rs134020475	MODIFIER	-	ENSBTAG00000016826	Transcript	ENSBTAT00000061544	protein_coding	-	-	2050	-1	-	-	-
10_35574032_T/C	10:35574032-35574032	C	intron_variant	rs137585599	MODIFIER	-	ENSBTAG00000016826	Transcript	ENSBTAT00000061544	protein_coding	-	40909	-	-1	-	-	-
10_35592370_T/G	10:35592370-35592370	G	intron_variant	rs136174310	MODIFIER	-	ENSBTAG00000016826	Transcript	ENSBTAT00000061544	protein_coding	-	40909	-	-1	-	-	-
10_35598393_T/C	10:35598393-35598393	C	intron_variant	rs135062606	MODIFIER	-	ENSBTAG00000016826	Transcript	ENSBTAT00000061544	protein_coding	-	40909	-	-1	-	-	-
10_35604199_A/C	10:35604199-35604199	C	intron_variant	rs136196246	MODIFIER	-	ENSBTAG00000016826	Transcript	ENSBTAT00000061544	protein_coding	-	40909	-	-1	-	-	-
10_35612836_T/C	10:35612836-35612836	G	intron_variant	rs134528149	MODIFIER	-	ENSBTAG00000016826	Transcript	ENSBTAT00000061544	protein_coding	-	40909	-	-1	-	-	-
10_35624575_A/C	10:35624575-35624575	C	intron_variant	rs137756137	MODIFIER	-	ENSBTAG00000016826	Transcript	ENSBTAT00000061544	protein_coding	-	40909	-	-1	-	-	-
10_35652095_T/C	10:35652095-35652095	C	intron_variant	rs133552324	MODIFIER	-	ENSBTAG00000016826	Transcript	ENSBTAT00000061544	protein_coding	-	40909	-	-1	-	-	-
10_35655445_T/C	10:35655445-35655445	C	intron_variant	rs137416786	MODIFIER	-	ENSBTAG00000016826	Transcript	ENSBTAT00000061544	protein_coding	-	40909	-	-1	-	-	-
10_35659324_T/C	10:35659324-35659324	G	intron_variant	rs133131230	MODIFIER	-	ENSBTAG00000016826	Transcript	ENSBTAT00000061544	protein_coding	-	40909	-	-1	-	-	-
10_35666224_A/G	10:35666224-35666224	G	intron_variant	rs137182711	MODIFIER	-	ENSBTAG00000016826	Transcript	ENSBTAT00000061544	protein_coding	-	40909	-	-1	-	-	-
10_35698369_A/G	10:35698369-35698369	G	upstream_gene_variant	rs137587211	MODIFIER	-	ENSBTAG00000016826	Transcript	ENSBTAT00000061544	protein_coding	-	-	2658	-1	-	-	-
10_35707942_T/C	10:35707942-35707942	G	intron_variant	rs134637402	MODIFIER	EIF2AK4	ENSBTAG00000014351	Transcript	ENSBTAT00000019083	protein_coding	-	12419	-	1	HGNC	HGNC:19687	-
10_35711033_T/C	10:35711033-35711033	C	intron_variant	rs133432837	MODIFIER	EIF2AK4	ENSBTAG00000014351	Transcript	ENSBTAT00000019083	protein_coding	-	12419	-	1	HGNC	HGNC:19687	-
10_35715283_A/G	10:35715283-35715283	G	intron_variant	rs137353449	MODIFIER	EIF2AK4	ENSBTAG00000014351	Transcript	ENSBTAT00000019083	protein_coding	-	12419	-	1	HGNC	HGNC:19687	-
10_35718076_T/C	10:35718076-35718076	C	intron_variant	rs135798610	MODIFIER	EIF2AK4	ENSBTAG00000014351	Transcript	ENSBTAT00000019083	protein_coding	-	12419	-	1	HGNC	HGNC:19687	-
10_35788115_A/C	10:35788115-35788115	C	intron_variant	rs132976883	MODIFIER	EIF2AK4	ENSBTAG00000014351	Transcript	ENSBTAT00000019083	protein_coding	-	29/38	-	1	HGNC	HGNC:19687	-
10_35789869_A/G	10:35789869-35789869	G	intron_variant	rs110576232	MODIFIER	EIF2AK4	ENSBTAG00000014351	Transcript	ENSBTAT00000019083	protein_coding	-	31/38	-	1	HGNC	HGNC:19687	-
10_35819650_A/G	10:35819650-35819650	G	intergenic_variant	rs135464227	MODIFIER	-	-	-	-	-	-	-	-	-	-	-	-
10_35824282_T/C	10:35824282-35824282	G	intergenic_variant	rs136211707	MODIFIER	-	-	-	-	-	-	-	-	-	-	-	-
10_35840902_T/C	10:35840902-35840902	G	intergenic_variant	rs136877339	MODIFIER	-	-	-	-	-	-	-	-	-	-	-	-
10_35844655_A/G	10:35844655-35844655	C	intergenic_variant	rs134597583	MODIFIER	-	-	-	-	-	-	-	-	-	-	-	-
10_35892414_T/C	10:35892414-35892414	G	intergenic_variant	rs110879022	MODIFIER	-	-	-	-	-	-	-	-	-	-	-	-
10_35898943_T/C	10:35898943-35898943	G	upstream_gene_variant	rs136790936	MODIFIER	BUB1B	ENSBTAG00000007237	Transcript	ENSBTAT00000009521	protein_coding	-	-	4078	1	HGNC	HGNC:1149	-
10_35912716_T/C	10:35912716-35912716	C	intron_variant	rs133505163	MODIFIER	BUB1B	ENSBTAG00000007237	Transcript	ENSBTAT00000009521	protein_coding	-	41020	-	1	HGNC	HGNC:1149	-
10_35922708_T/C	10:35922708-35922708	G	intron_variant	rs134996882	MODIFIER	BUB1B	ENSBTAG00000007237	Transcript	ENSBTAT00000009521	protein_coding	-	41050	-	1	HGNC	HGNC:1149	-
10_35929449_T/C	10:35929449-35929449	G	intron_variant	rs110800037	MODIFIER	BUB1B	ENSBTAG00000007237	Transcript	ENSBTAT00000009521	protein_coding	-	41173	-	1	HGNC	HGNC:1149	-
10_35932225_A/G	10:35932225-35932225	G	intron_variant	rs135481952	MODIFIER	BUB1B	ENSBTAG00000007237	Transcript	ENSBTAT00000009521	protein_coding	-	41173	-	1	HGNC	HGNC:1149	-
10_35966425_A/G	10:35966425-35966425	G	intergenic_variant	rs136646381	MODIFIER	-	-	-	-	-	-	-	-	-	-	-	-
10_36135524_T/C	10:36135524-36135524	G	intergenic_variant	rs134587776	MODIFIER	-	-	-	-	-	-	-	-	-	-	-	-
10_37592394_T/C	10:37592394-37592394	C	intergenic_variant	rs109337245	MODIFIER	-	-	-	-	-	-	-	-	-	-	-	-
10_38491652_A/G	10:38491652-38491652	C	intron_variant	rs134567157	MODIFIER	TMEM62	ENSBTAG00000013031	Transcript	ENSBTAT00000017324	protein_coding	-	41164	-	1	EntrezGene	-	-
10_38608135_A/G	10:38608135-38608135	C	intergenic_variant	rs110825474	MODIFIER	-	-	-	-	-	-	-	-	-	-	-	-
10_41608519_A/G	10:41608519-41608519	C	intergenic_variant	rs42599742	MODIFIER	-	-	-	-	-	-	-	-	-	-	-	-
10_42839830_A/C	10:42839830-42839830	G	intron_variant	rs137726565	MODIFIER	NEMF	ENSBTAG00000004934	Transcript	ENSBTAT00000006491	protein_coding	-	13/32	-	-1	HGNC	HGNC:10663	-
10_42852754_A/G	10:42852754-42852754	C	intron_variant	rs41605657	MODIFIER	NEMF	ENSBTAG00000004934	Transcript	ENSBTAT00000006491	protein_coding	-	10318	-	-1	HGNC	HGNC:10663	-
10_42862459_T/C	10:42862459-42862459	C	intron_variant	rs110862865	MODIFIER	NEMF	ENSBTAG00000004934	Transcript	ENSBTAT00000006491	protein_coding	-	10227	-	-1	HGNC	HGNC:10663	-
10_42862459_T/C	10:42862459-42862459	C	downstream_gene_variant	rs110862865	MODIFIER	Metazoa_SRP	ENSBTAG00000047908	Transcript	ENSBTAT00000065829	misc_RNA	-	-	1397	-1	RFAM	-	-
10_42872553_A/G	10:42872553-42872553	G	intergenic_variant	rs136289499	MODIFIER	-	-	-	-	-	-	-	-	-	-	-	-
10_48656685_A/G	10:48656685-48656685	G	intergenic_variant	rs137536692	MODIFIER	-	-	-	-	-	-	-	-	-	-	-	-
10_51057405_T/C	10:51057405-51057405	C	intron_variant	rs43631229	MODIFIER	MYO1E	ENSBTAG00000021538	Transcript	ENSBTAT00000061089	protein_coding	-	40934	-	1	HGNC	HGNC:7599	-
10_55395584_A/G	10:55395584-55395584	G	intergenic_variant	rs137234859	MODIFIER	-	-	-	-	-	-	-	-	-	-	-	-
10_55407685_T/C	10:55407685-55407685	C	intergenic_variant	rs137400228	MODIFIER	-	-	-	-	-	-	-	-	-	-	-	-
10_55415822_T/G	10:55415822-55415822	C	intergenic_variant	rs110865197	MODIFIER	-	-	-	-	-	-	-	-	-	-	-	-
10_55417905_A/G	10:55417905-55417905	G	intergenic_variant	rs43634865	MODIFIER	-	-	-	-	-	-	-	-	-	-	-	-
10_61405275_T/C	10:61405275-61405275	C	intergenic_variant	rs133750449	MODIFIER	-	-	-	-	-	-	-	-	-	-	-	-
10_61411012_T/C	10:61411012-61411012	C	intergenic_variant	rs137418933	MODIFIER	-	-	-	-	-	-	-	-	-	-	-	-
10_61418761_T/C	10:61418761-61418761	G	intron_variant	rs135738418	MODIFIER	SECISBP2L	ENSBTAG00000046553	Transcript	ENSBTAT00000065830	protein_coding	-	41027	-	1	HGNC	HGNC:28997	-
10_65121673_T/C	10:65121673-65121673	C	intron_variant	rs110142418	MODIFIER	BLOC1S6	ENSBTAG00000012250	Transcript	ENSBTAT00000016245	protein_coding	-	40942	-	-1	HGNC	HGNC:8549	-
10_66269288_T/C	10:66269288-66269288	C	intergenic_variant	rs137266026	MODIFIER	-	-	-	-	-	-	-	-	-	-	-	-
10_68806744_A/G	10:68806744-68806744	G	intron_variant	rs109876198	MODIFIER	PELI2	ENSBTAG00000005141	Transcript	ENSBTAT00000006780	protein_coding	-	40912	-	1	HGNC	HGNC:8828	-
10_73919815_A/G	10:73919815-73919815	C	intron_variant	rs135116841	MODIFIER	PRKCH	ENSBTAG00000003276	Transcript	ENSBTAT00000004240	protein_coding	-	41255	-	1	HGNC	HGNC:9403	-
10_73920310_A/G	10:73920310-73920310	G	intron_variant	rs110378393	MODIFIER	PRKCH	ENSBTAG00000003276	Transcript	ENSBTAT00000004240	protein_coding	-	41255	-	1	HGNC	HGNC:9403	-
10_73926065_T/C	10:73926065-73926065	G	intron_variant	rs136630070	MODIFIER	PRKCH	ENSBTAG00000003276	Transcript	ENSBTAT00000004240	protein_coding	-	13/13	-	1	HGNC	HGNC:9403	-
10_78130830_A/G	10:78130830-78130830	G	intron_variant	rs137123106	MODIFIER	FUT8	ENSBTAG00000019819	Transcript	ENSBTAT00000026406	protein_coding	-	41036	-	1	HGNC	HGNC:4019	-
10_81370008_A/G	10:81370008-81370008	G	intron_variant	rs137647169	MODIFIER	EXD2	ENSBTAG00000010052	Transcript	ENSBTAT00000013255	protein_coding	-	41036	-	1	HGNC	HGNC:20217	-
10_81667781_A/G	10:81667781-81667781	G	intergenic_variant	rs43641148	MODIFIER	-	-	-	-	-	-	-	-	-	-	-	-
10_91165502_A/G	10:91165502-91165502	C	intergenic_variant	rs137814325	MODIFIER	-	-	-	-	-	-	-	-	-	-	-	-
10_91368479_T/C	10:91368479-91368479	C	intergenic_variant	rs134594542	MODIFIER	-	-	-	-	-	-	-	-	-	-	-	-
10_91397950_A/G	10:91397950-91397950	C	intergenic_variant	rs137766044	MODIFIER	-	-	-	-	-	-	-	-	-	-	-	-
10_91398665_T/C	10:91398665-91398665	C	intergenic_variant	rs109873557	MODIFIER	-	-	-	-	-	-	-	-	-	-	-	-
10_92340848_A/C	10:92340848-92340848	C	intergenic_variant	rs136552062	MODIFIER	-	-	-	-	-	-	-	-	-	-	-	-
10_96774479_A/G	10:96774479-96774479	G	intergenic_variant	rs109370965	MODIFIER	-	-	-	-	-	-	-	-	-	-	-	-
10_96785897_T/C	10:96785897-96785897	G	intergenic_variant	rs108988328	MODIFIER	-	-	-	-	-	-	-	-	-	-	-	-
10_96803903_T/C	10:96803903-96803903	C	intergenic_variant	rs133924430	MODIFIER	-	-	-	-	-	-	-	-	-	-	-	-
10_96851264_T/G	10:96851264-96851264	C	intergenic_variant	rs136775525	MODIFIER	-	-	-	-	-	-	-	-	-	-	-	-
10_96856323_T/C	10:96856323-96856323	C	intergenic_variant	rs135343620	MODIFIER	-	-	-	-	-	-	-	-	-	-	-	-
10_96864559_T/C	10:96864559-96864559	C	intergenic_variant	rs133804637	MODIFIER	-	-	-	-	-	-	-	-	-	-	-	-
10_96918472_A/G	10:96918472-96918472	G	intergenic_variant	rs109565243	MODIFIER	-	-	-	-	-	-	-	-	-	-	-	-
10_97535000_A/G	10:97535000-97535000	C	intergenic_variant	rs133239609	MODIFIER	-	-	-	-	-	-	-	-	-	-	-	-
10_97560075_A/G	10:97560075-97560075	G	intergenic_variant	rs136150528	MODIFIER	-	-	-	-	-	-	-	-	-	-	-	-
10_97566432_A/G	10:97566432-97566432	G	intergenic_variant	rs133051353	MODIFIER	-	-	-	-	-	-	-	-	-	-	-	-
10_97571956_T/C	10:97571956-97571956	C	intergenic_variant	rs137256713	MODIFIER	-	-	-	-	-	-	-	-	-	-	-	-
10_97577844_T/G	10:97577844-97577844	G	intergenic_variant	rs136198552	MODIFIER	-	-	-	-	-	-	-	-	-	-	-	-
10_97606484_A/G	10:97606484-97606484	C	intergenic_variant	rs135829650	MODIFIER	-	-	-	-	-	-	-	-	-	-	-	-
10_97645897_T/C	10:97645897-97645897	C	intergenic_variant	rs111027859	MODIFIER	-	-	-	-	-	-	-	-	-	-	-	-
10_97726777_A/G	10:97726777-97726777	G	intergenic_variant	rs109497897	MODIFIER	-	-	-	-	-	-	-	-	-	-	-	-
10_99287720_T/G	10:99287720-99287720	C	intergenic_variant	rs133339050	MODIFIER	-	-	-	-	-	-	-	-	-	-	-	-
10_99289699_A/G	10:99289699-99289699	C	intergenic_variant	rs135896706	MODIFIER	-	-	-	-	-	-	-	-	-	-	-	-
10_99290583_A/G	10:99290583-99290583	G	intergenic_variant	rs135314181	MODIFIER	-	-	-	-	-	-	-	-	-	-	-	-
10_100565155_A/C	10:100565155-100565155	C	intergenic_variant	rs41569488	MODIFIER	-	-	-	-	-	-	-	-	-	-	-	-
11_265103_T/C	11:265103-265103	G	downstream_gene_variant	rs109158392	MODIFIER	TMEM87B	ENSBTAG00000012099	Transcript	ENSBTAT00000016043	protein_coding	-	-	1948	-1	HGNC	HGNC:25913	-
11_3013317_T/C	11:3013317-3013317	G	upstream_gene_variant	rs109789642	MODIFIER	ZAP70	ENSBTAG00000005892	Transcript	ENSBTAT00000007743	protein_coding	-	-	3008	1	HGNC	HGNC:12858	-
11_3015751_T/C	11:3015751-3015751	C	upstream_gene_variant	rs109370950	MODIFIER	ZAP70	ENSBTAG00000005892	Transcript	ENSBTAT00000007743	protein_coding	-	-	574	1	HGNC	HGNC:12858	-
11_3048182_A/G	11:3048182-3048182	C	intron_variant	rs109074587	MODIFIER	ZAP70	ENSBTAG00000005892	Transcript	ENSBTAT00000007743	protein_coding	-	41163	-	1	HGNC	HGNC:12858	-
11_6137253_T/C	11:6137253-6137253	G	intergenic_variant	rs43551462	MODIFIER	-	-	-	-	-	-	-	-	-	-	-	-
11_6450115_T/G	11:6450115-6450115	C	intergenic_variant	rs42914441	MODIFIER	-	-	-	-	-	-	-	-	-	-	-	-
11_11540044_A/G	11:11540044-11540044	G	downstream_gene_variant	rs110242967	MODIFIER	SPR	ENSBTAG00000021961	Transcript	ENSBTAT00000029280	protein_coding	-	-	703	-1	HGNC	HGNC:11257	-
11_11744765_A/C	11:11744765-11744765	C	intron_variant	rs134225791	MODIFIER	EXOC6B	ENSBTAG00000020799	Transcript	ENSBTAT00000047228	protein_coding	-	41049	-	1	HGNC	HGNC:17085	-
11_11785366_T/C	11:11785366-11785366	C	intron_variant	rs110196671	MODIFIER	EXOC6B	ENSBTAG00000020799	Transcript	ENSBTAT00000047228	protein_coding	-	41080	-	1	HGNC	HGNC:17085	-
11_12017710_T/C	11:12017710-12017710	C	intron_variant	rs136326069	MODIFIER	EXOC6B	ENSBTAG00000020799	Transcript	ENSBTAT00000047228	protein_coding	-	41233	-	1	HGNC	HGNC:17085	-
11_12075019_A/G	11:12075019-12075019	G	intron_variant	rs108991474	MODIFIER	EXOC6B	ENSBTAG00000020799	Transcript	ENSBTAT00000047228	protein_coding	-	17/21	-	1	HGNC	HGNC:17085	-
11_13804354_A/G	11:13804354-13804354	G	intergenic_variant	rs111019486	MODIFIER	-	-	-	-	-	-	-	-	-	-	-	-
11_13809204_T/G	11:13809204-13809204	G	intergenic_variant	rs110462022	MODIFIER	-	-	-	-	-	-	-	-	-	-	-	-
11_13824939_T/G	11:13824939-13824939	C	intergenic_variant	rs110146023	MODIFIER	-	-	-	-	-	-	-	-	-	-	-	-
11_14032943_A/G	11:14032943-14032943	C	intergenic_variant	rs41734132	MODIFIER	-	-	-	-	-	-	-	-	-	-	-	-
11_16513052_T/G	11:16513052-16513052	G	intergenic_variant	rs132886905	MODIFIER	-	-	-	-	-	-	-	-	-	-	-	-
11_16513969_A/G	11:16513969-16513969	C	intergenic_variant	rs137174524	MODIFIER	-	-	-	-	-	-	-	-	-	-	-	-
11_16517436_A/G	11:16517436-16517436	C	intergenic_variant	rs110644071	MODIFIER	-	-	-	-	-	-	-	-	-	-	-	-
11_19348742_A/G	11:19348742-19348742	G	intron_variant	rs41914528	MODIFIER	STRN	ENSBTAG00000018590	Transcript	ENSBTAT00000024742	protein_coding	-	15/17	-	-1	HGNC	HGNC:11424	-
11_19380677_A/G	11:19380677-19380677	C	intron_variant	rs137804475	MODIFIER	STRN	ENSBTAG00000018590	Transcript	ENSBTAT00000024742	protein_coding	-	41076	-	-1	HGNC	HGNC:11424	-
11_19383345_T/G	11:19383345-19383345	C	intron_variant	rs109239336	MODIFIER	STRN	ENSBTAG00000018590	Transcript	ENSBTAT00000024742	protein_coding	-	41045	-	-1	HGNC	HGNC:11424	-
11_19386844_T/C	11:19386844-19386844	C	intron_variant	rs109813289	MODIFIER	STRN	ENSBTAG00000018590	Transcript	ENSBTAT00000024742	protein_coding	-	41015	-	-1	HGNC	HGNC:11424	-
11_25079262_A/C	11:25079262-25079262	C	intron_variant	rs110870980	MODIFIER	MTA3	ENSBTAG00000004073	Transcript	ENSBTAT00000033090	protein_coding	-	40983	-	1	HGNC	HGNC:23784	-
11_25451864_T/C	11:25451864-25451864	G	intergenic_variant	rs43674778	MODIFIER	-	-	-	-	-	-	-	-	-	-	-	-
11_28017068_T/C	11:28017068-28017068	G	intron_variant	rs133372862	MODIFIER	PRKCE	ENSBTAG00000020614	Transcript	ENSBTAT00000027471	protein_coding	-	40921	-	1	HGNC	HGNC:9401	-
11_28101732_T/C	11:28101732-28101732	G	intron_variant	rs133574083	MODIFIER	PRKCE	ENSBTAG00000020614	Transcript	ENSBTAT00000027471	protein_coding	-	40921	-	1	HGNC	HGNC:9401	-
11_28106849_T/C	11:28106849-28106849	C	intron_variant	rs42184831	MODIFIER	PRKCE	ENSBTAG00000020614	Transcript	ENSBTAT00000027471	protein_coding	-	40921	-	1	HGNC	HGNC:9401	-
11_29321697_T/C	11:29321697-29321697	G	intron_variant	rs136326947	MODIFIER	TTC7A	ENSBTAG00000032558	Transcript	ENSBTAT00000046196	protein_coding	-	41231	-	1	HGNC	HGNC:19750	-
11_30168897_T/C	11:30168897-30168897	C	intergenic_variant	rs42583482	MODIFIER	-	-	-	-	-	-	-	-	-	-	-	-
11_31205045_A/C	11:31205045-31205045	C	intron_variant	rs43677946	MODIFIER	FSHR	ENSBTAG00000032424	Transcript	ENSBTAT00000045992	protein_coding	-	40946	-	-1	HGNC	HGNC:3969	-
11_31205045_A/C	11:31205045-31205045	C	intron_variant	rs43677946	MODIFIER	FSHR	ENSBTAG00000032424	Transcript	ENSBTAT00000056513	protein_coding	-	40947	-	-1	HGNC	HGNC:3969	-
11_31205609_A/G	11:31205609-31205609	C	intron_variant	rs43677942	MODIFIER	FSHR	ENSBTAG00000032424	Transcript	ENSBTAT00000045992	protein_coding	-	40946	-	-1	HGNC	HGNC:3969	-
11_31205609_A/G	11:31205609-31205609	C	intron_variant	rs43677942	MODIFIER	FSHR	ENSBTAG00000032424	Transcript	ENSBTAT00000056513	protein_coding	-	40947	-	-1	HGNC	HGNC:3969	-
11_31297757_T/C	11:31297757-31297757	G	intron_variant	rs134733842	MODIFIER	FSHR	ENSBTAG00000032424	Transcript	ENSBTAT00000045992	protein_coding	-	40915	-	-1	HGNC	HGNC:3969	-
11_31297757_T/C	11:31297757-31297757	G	intron_variant	rs134733842	MODIFIER	FSHR	ENSBTAG00000032424	Transcript	ENSBTAT00000056513	protein_coding	-	40916	-	-1	HGNC	HGNC:3969	-
11_35169181_A/G	11:35169181-35169181	G	intergenic_variant	rs42565381	MODIFIER	-	-	-	-	-	-	-	-	-	-	-	-
11_36861712_A/C	11:36861712-36861712	C	intron_variant	rs134555859	MODIFIER	ACYP2	ENSBTAG00000006852	Transcript	ENSBTAT00000008994	protein_coding	-	40970	-	1	HGNC	HGNC:180	-
11_70162201_T/C	11:70162201-70162201	G	intergenic_variant	rs134142028	MODIFIER	-	-	-	-	-	-	-	-	-	-	-	-
11_75335512_T/C	11:75335512-75335512	G	intron_variant	rs136600872	MODIFIER	KLHL29	ENSBTAG00000021969	Transcript	ENSBTAT00000043605	protein_coding	-	41041	-	-1	HGNC	HGNC:29404	-
11_75349434_A/G	11:75349434-75349434	C	intron_variant	rs135514086	MODIFIER	KLHL29	ENSBTAG00000021969	Transcript	ENSBTAT00000043605	protein_coding	-	41041	-	-1	HGNC	HGNC:29404	-
11_75350440_T/C	11:75350440-75350440	G	intron_variant	rs133830598	MODIFIER	KLHL29	ENSBTAG00000021969	Transcript	ENSBTAT00000043605	protein_coding	-	41041	-	-1	HGNC	HGNC:29404	-
11_75352132_A/G	11:75352132-75352132	C	intron_variant	rs133094747	MODIFIER	KLHL29	ENSBTAG00000021969	Transcript	ENSBTAT00000043605	protein_coding	-	41041	-	-1	HGNC	HGNC:29404	-
11_76275510_T/C	11:76275510-76275510	G	intergenic_variant	rs109571197	MODIFIER	-	-	-	-	-	-	-	-	-	-	-	-
11_76281270_A/G	11:76281270-76281270	G	intergenic_variant	rs111024849	MODIFIER	-	-	-	-	-	-	-	-	-	-	-	-
11_77082517_A/G	11:77082517-77082517	C	intergenic_variant	rs132700492	MODIFIER	-	-	-	-	-	-	-	-	-	-	-	-
11_77642609_A/G	11:77642609-77642609	G	intergenic_variant	rs135885656	MODIFIER	-	-	-	-	-	-	-	-	-	-	-	-
11_77644256_T/C	11:77644256-77644256	C	intergenic_variant	rs136873591	MODIFIER	-	-	-	-	-	-	-	-	-	-	-	-
11_77952883_T/G	11:77952883-77952883	G	upstream_gene_variant	rs133828764	MODIFIER	APOB	ENSBTAG00000008505	Transcript	ENSBTAT00000038995	protein_coding	-	-	497	1	HGNC	HGNC:603	-
11_78570600_A/C	11:78570600-78570600	G	intergenic_variant	rs136876839	MODIFIER	-	-	-	-	-	-	-	-	-	-	-	-
11_78623367_A/G	11:78623367-78623367	C	intron_variant	rs135556840	MODIFIER	PUM2	ENSBTAG00000011155	Transcript	ENSBTAT00000014813	protein_coding	-	41170	-	1	HGNC	HGNC:14958	-
11_79785587_A/G	11:79785587-79785587	G	intergenic_variant	rs110634642	MODIFIER	-	-	-	-	-	-	-	-	-	-	-	-
11_80670742_T/G	11:80670742-80670742	G	intergenic_variant	rs132658147	MODIFIER	-	-	-	-	-	-	-	-	-	-	-	-
11_80673295_T/C	11:80673295-80673295	C	intergenic_variant	rs137089555	MODIFIER	-	-	-	-	-	-	-	-	-	-	-	-
11_80684457_T/C	11:80684457-80684457	C	intergenic_variant	rs110806937	MODIFIER	-	-	-	-	-	-	-	-	-	-	-	-
11_80687547_A/G	11:80687547-80687547	C	intergenic_variant	rs109870340	MODIFIER	-	-	-	-	-	-	-	-	-	-	-	-
11_80693053_T/C	11:80693053-80693053	C	intergenic_variant	rs109720589	MODIFIER	-	-	-	-	-	-	-	-	-	-	-	-
11_80697633_A/G	11:80697633-80697633	C	intergenic_variant	rs109527463	MODIFIER	-	-	-	-	-	-	-	-	-	-	-	-
11_80700986_A/G	11:80700986-80700986	G	intergenic_variant	rs109686293	MODIFIER	-	-	-	-	-	-	-	-	-	-	-	-
11_82892033_A/C	11:82892033-82892033	C	intron_variant	rs110212724	MODIFIER	NBAS	ENSBTAG00000014081	Transcript	ENSBTAT00000032442	protein_coding	-	25992	-	1	HGNC	HGNC:15625	-
11_88997757_A/G	11:88997757-88997757	G	intergenic_variant	rs109033645	MODIFIER	-	-	-	-	-	-	-	-	-	-	-	-
11_91691962_A/G	11:91691962-91691962	C	intergenic_variant	rs134028897	MODIFIER	-	-	-	-	-	-	-	-	-	-	-	-
11_91693728_T/C	11:91693728-91693728	C	intergenic_variant	rs137598320	MODIFIER	-	-	-	-	-	-	-	-	-	-	-	-
11_92007185_T/C	11:92007185-92007185	G	intergenic_variant	rs110193827	MODIFIER	-	-	-	-	-	-	-	-	-	-	-	-
11_92742941_A/G	11:92742941-92742941	G	intron_variant	rs137447441	MODIFIER	-	ENSBTAG00000012827	Transcript	ENSBTAT00000017043	protein_coding	-	41002	-	-1	-	-	-
11_98724811_A/C	11:98724811-98724811	G	upstream_gene_variant	rs43710096	MODIFIER	NAIF1	ENSBTAG00000012156	Transcript	ENSBTAT00000016123	protein_coding	-	-	1431	-1	HGNC	HGNC:25446	-
11_100565252_T/C	11:100565252-100565252	C	downstream_gene_variant	rs133110317	MODIFIER	NCS1	ENSBTAG00000008726	Transcript	ENSBTAT00000011496	protein_coding	-	-	1131	1	HGNC	HGNC:3953	-
11_101285813_T/C	11:101285813-101285813	C	intron_variant	rs134247558	MODIFIER	LAMC3	ENSBTAG00000017473	Transcript	ENSBTAT00000023245	protein_coding	-	11262	-	1	HGNC	HGNC:6494	-
11_102629957_T/C	11:102629957-102629957	G	intron_variant	rs136563072	MODIFIER	CFAP77	ENSBTAG00000019254	Transcript	ENSBTAT00000025635	protein_coding	-	40973	-	1	HGNC	HGNC:33776	-
11_106366718_T/C	11:106366718-106366718	C	intron_variant	rs110129186	MODIFIER	CCDC183	ENSBTAG00000000933	Transcript	ENSBTAT00000001235	protein_coding	-	41099	-	-1	HGNC	HGNC:28236	-
11_106366718_T/C	11:106366718-106366718	C	upstream_gene_variant	rs110129186	MODIFIER	RABL6	ENSBTAG00000039573	Transcript	ENSBTAT00000001237	protein_coding	-	-	3125	-1	HGNC	HGNC:24703	-
11_106366718_T/C	11:106366718-106366718	C	intron_variant	rs110129186	MODIFIER	CCDC183	ENSBTAG00000000933	Transcript	ENSBTAT00000042795	protein_coding	-	41133	-	-1	HGNC	HGNC:28236	-
12_3398248_A/G	12:3398248-3398248	C	intergenic_variant	rs110044824	MODIFIER	-	-	-	-	-	-	-	-	-	-	-	-
12_4757938_T/G	12:4757938-4757938	C	intergenic_variant	rs132780309	MODIFIER	-	-	-	-	-	-	-	-	-	-	-	-
12_8385925_T/C	12:8385925-8385925	G	intergenic_variant	rs133401154	MODIFIER	-	-	-	-	-	-	-	-	-	-	-	-
12_13576422_A/G	12:13576422-13576422	G	intron_variant	rs136550047	MODIFIER	ENOX1	ENSBTAG00000012434	Transcript	ENSBTAT00000016503	protein_coding	-	40951	-	-1	HGNC	HGNC:25474	-
12_13983082_A/G	12:13983082-13983082	C	intergenic_variant	rs42602048	MODIFIER	-	-	-	-	-	-	-	-	-	-	-	-
12_14840275_A/G	12:14840275-14840275	G	downstream_gene_variant	rs136678162	MODIFIER	-	ENSBTAG00000046664	Transcript	ENSBTAT00000054608	protein_coding	-	-	3501	-1	-	-	-
12_19866136_A/G	12:19866136-19866136	C	intergenic_variant	rs135365161	MODIFIER	-	-	-	-	-	-	-	-	-	-	-	-
12_19867790_A/G	12:19867790-19867790	C	intergenic_variant	rs133442128	MODIFIER	-	-	-	-	-	-	-	-	-	-	-	-
12_19874993_T/C	12:19874993-19874993	C	intergenic_variant	rs134136232	MODIFIER	-	-	-	-	-	-	-	-	-	-	-	-
12_19878884_T/C	12:19878884-19878884	G	intergenic_variant	rs135289240	MODIFIER	-	-	-	-	-	-	-	-	-	-	-	-
12_19888516_A/G	12:19888516-19888516	G	intergenic_variant	rs135431798	MODIFIER	-	-	-	-	-	-	-	-	-	-	-	-
12_19889431_A/C	12:19889431-19889431	G	intergenic_variant	rs133053197	MODIFIER	-	-	-	-	-	-	-	-	-	-	-	-
12_21830453_A/C	12:21830453-21830453	G	intron_variant	rs110545147	MODIFIER	SLC25A15	ENSBTAG00000011647	Transcript	ENSBTAT00000015468	protein_coding	-	40913	-	-1	HGNC	HGNC:10985	-
12_21833649_A/G	12:21833649-21833649	G	upstream_gene_variant	rs136930531	MODIFIER	SLC25A15	ENSBTAG00000011647	Transcript	ENSBTAT00000015468	protein_coding	-	-	1972	-1	HGNC	HGNC:10985	-
12_32833524_T/C	12:32833524-32833524	G	intergenic_variant	rs109479835	MODIFIER	-	-	-	-	-	-	-	-	-	-	-	-
12_39056074_A/G	12:39056074-39056074	G	intergenic_variant	rs134120975	MODIFIER	-	-	-	-	-	-	-	-	-	-	-	-
12_40917934_A/G	12:40917934-40917934	C	intergenic_variant	rs109725408	MODIFIER	-	-	-	-	-	-	-	-	-	-	-	-
12_44757837_A/G	12:44757837-44757837	C	intergenic_variant	rs134987187	MODIFIER	-	-	-	-	-	-	-	-	-	-	-	-
12_44761416_T/C	12:44761416-44761416	G	intergenic_variant	rs132800776	MODIFIER	-	-	-	-	-	-	-	-	-	-	-	-
12_44766713_T/C	12:44766713-44766713	C	intergenic_variant	rs137132874	MODIFIER	-	-	-	-	-	-	-	-	-	-	-	-
12_44767232_T/C	12:44767232-44767232	C	intergenic_variant	rs135883827	MODIFIER	-	-	-	-	-	-	-	-	-	-	-	-
12_44770577_A/G	12:44770577-44770577	G	intergenic_variant	rs136551317	MODIFIER	-	-	-	-	-	-	-	-	-	-	-	-
12_44774550_A/G	12:44774550-44774550	C	intergenic_variant	rs134493843	MODIFIER	-	-	-	-	-	-	-	-	-	-	-	-
12_44792068_T/G	12:44792068-44792068	C	intergenic_variant	rs133567132	MODIFIER	-	-	-	-	-	-	-	-	-	-	-	-
12_44796058_T/G	12:44796058-44796058	C	intergenic_variant	rs135409609	MODIFIER	-	-	-	-	-	-	-	-	-	-	-	-
12_44797299_T/C	12:44797299-44797299	G	intergenic_variant	rs133266902	MODIFIER	-	-	-	-	-	-	-	-	-	-	-	-
12_44798324_A/G	12:44798324-44798324	C	intergenic_variant	rs137282288	MODIFIER	-	-	-	-	-	-	-	-	-	-	-	-
12_44824477_T/C	12:44824477-44824477	G	upstream_gene_variant	rs135275362	MODIFIER	-	ENSBTAG00000046942	Transcript	ENSBTAT00000064294	protein_coding	-	-	1000	-1	-	-	-
12_44831274_T/G	12:44831274-44831274	G	intergenic_variant	rs136556230	MODIFIER	-	-	-	-	-	-	-	-	-	-	-	-
12_44847104_A/C	12:44847104-44847104	C	intergenic_variant	rs137442471	MODIFIER	-	-	-	-	-	-	-	-	-	-	-	-
12_44847733_T/C	12:44847733-44847733	C	intergenic_variant	rs133004722	MODIFIER	-	-	-	-	-	-	-	-	-	-	-	-
12_44849571_A/G	12:44849571-44849571	C	intergenic_variant	rs110737747	MODIFIER	-	-	-	-	-	-	-	-	-	-	-	-
12_44851200_A/G	12:44851200-44851200	C	intergenic_variant	rs134894292	MODIFIER	-	-	-	-	-	-	-	-	-	-	-	-
12_44855084_T/C	12:44855084-44855084	C	intergenic_variant	rs136142532	MODIFIER	-	-	-	-	-	-	-	-	-	-	-	-
12_44856579_A/G	12:44856579-44856579	C	intergenic_variant	rs132793287	MODIFIER	-	-	-	-	-	-	-	-	-	-	-	-
12_44860028_T/C	12:44860028-44860028	G	intergenic_variant	rs134673971	MODIFIER	-	-	-	-	-	-	-	-	-	-	-	-
12_44870837_A/G	12:44870837-44870837	G	intergenic_variant	rs135856789	MODIFIER	-	-	-	-	-	-	-	-	-	-	-	-
12_44881907_T/G	12:44881907-44881907	C	intergenic_variant	rs134547930	MODIFIER	-	-	-	-	-	-	-	-	-	-	-	-
12_44885442_T/C	12:44885442-44885442	C	intergenic_variant	rs137593213	MODIFIER	-	-	-	-	-	-	-	-	-	-	-	-
12_45710103_A/C	12:45710103-45710103	C	intergenic_variant	rs134318568	MODIFIER	-	-	-	-	-	-	-	-	-	-	-	-
12_45714165_A/G	12:45714165-45714165	C	intergenic_variant	rs43699270	MODIFIER	-	-	-	-	-	-	-	-	-	-	-	-
12_45726875_T/C	12:45726875-45726875	G	intergenic_variant	rs43700352	MODIFIER	-	-	-	-	-	-	-	-	-	-	-	-
12_45731646_A/G	12:45731646-45731646	G	intergenic_variant	rs43698018	MODIFIER	-	-	-	-	-	-	-	-	-	-	-	-
12_50107342_T/C	12:50107342-50107342	G	intergenic_variant	rs137104876	MODIFIER	-	-	-	-	-	-	-	-	-	-	-	-
12_51793726_T/C	12:51793726-51793726	C	intergenic_variant	rs42982262	MODIFIER	-	-	-	-	-	-	-	-	-	-	-	-
12_51794639_A/G	12:51794639-51794639	G	intergenic_variant	rs42982258	MODIFIER	-	-	-	-	-	-	-	-	-	-	-	-
12_58456096_T/C	12:58456096-58456096	C	intergenic_variant	rs134780857	MODIFIER	-	-	-	-	-	-	-	-	-	-	-	-
12_59320020_T/C	12:59320020-59320020	C	intergenic_variant	rs135702119	MODIFIER	-	-	-	-	-	-	-	-	-	-	-	-
12_59321650_A/G	12:59321650-59321650	C	intergenic_variant	rs132750415	MODIFIER	-	-	-	-	-	-	-	-	-	-	-	-
12_62159503_A/G	12:62159503-62159503	G	intergenic_variant	rs133734177	MODIFIER	-	-	-	-	-	-	-	-	-	-	-	-
12_62398177_T/C	12:62398177-62398177	C	intergenic_variant	rs109236363	MODIFIER	-	-	-	-	-	-	-	-	-	-	-	-
12_62412778_A/G	12:62412778-62412778	G	intergenic_variant	rs110077164	MODIFIER	-	-	-	-	-	-	-	-	-	-	-	-
12_62416489_T/C	12:62416489-62416489	C	intergenic_variant	rs135079996	MODIFIER	-	-	-	-	-	-	-	-	-	-	-	-
12_62423359_A/G	12:62423359-62423359	G	intergenic_variant	rs109394236	MODIFIER	-	-	-	-	-	-	-	-	-	-	-	-
12_62424392_T/C	12:62424392-62424392	C	intergenic_variant	rs134665677	MODIFIER	-	-	-	-	-	-	-	-	-	-	-	-
12_62428781_A/G	12:62428781-62428781	C	intergenic_variant	rs136355161	MODIFIER	-	-	-	-	-	-	-	-	-	-	-	-
12_62430735_A/G	12:62430735-62430735	G	intergenic_variant	rs42658653	MODIFIER	-	-	-	-	-	-	-	-	-	-	-	-
12_62458043_A/C	12:62458043-62458043	C	intergenic_variant	rs134703320	MODIFIER	-	-	-	-	-	-	-	-	-	-	-	-
12_63118666_A/G	12:63118666-63118666	C	intergenic_variant	rs134721330	MODIFIER	-	-	-	-	-	-	-	-	-	-	-	-
12_64379633_A/G	12:64379633-64379633	G	intergenic_variant	rs109092018	MODIFIER	-	-	-	-	-	-	-	-	-	-	-	-
12_64383385_A/G	12:64383385-64383385	G	intergenic_variant	rs110814631	MODIFIER	-	-	-	-	-	-	-	-	-	-	-	-
12_64393740_T/C	12:64393740-64393740	C	intergenic_variant	rs43762931	MODIFIER	-	-	-	-	-	-	-	-	-	-	-	-
12_64402195_T/C	12:64402195-64402195	G	intergenic_variant	rs42885433	MODIFIER	-	-	-	-	-	-	-	-	-	-	-	-
12_64926626_A/C	12:64926626-64926626	G	intergenic_variant	rs133589370	MODIFIER	-	-	-	-	-	-	-	-	-	-	-	-
12_65209818_A/G	12:65209818-65209818	C	intergenic_variant	rs42406963	MODIFIER	-	-	-	-	-	-	-	-	-	-	-	-
12_68202500_A/G	12:68202500-68202500	C	intergenic_variant	rs110595197	MODIFIER	-	-	-	-	-	-	-	-	-	-	-	-
12_69396225_T/C	12:69396225-69396225	C	intergenic_variant	rs132729161	MODIFIER	-	-	-	-	-	-	-	-	-	-	-	-
12_70036824_A/C	12:70036824-70036824	G	intron_variant	rs134281023	MODIFIER	-	ENSBTAG00000032603	Transcript	ENSBTAT00000013298	protein_coding	-	26/29	-	-1	-	-	-
12_70042083_T/C	12:70042083-70042083	G	intron_variant	rs135544311	MODIFIER	-	ENSBTAG00000032603	Transcript	ENSBTAT00000013298	protein_coding	-	25/29	-	-1	-	-	-
12_70049987_T/C	12:70049987-70049987	C	intron_variant	rs41673116	MODIFIER	-	ENSBTAG00000032603	Transcript	ENSBTAT00000013298	protein_coding	-	24/29	-	-1	-	-	-
12_70050688_T/C	12:70050688-70050688	C	intron_variant	rs41673104	MODIFIER	-	ENSBTAG00000032603	Transcript	ENSBTAT00000013298	protein_coding	-	24/29	-	-1	-	-	-
12_70051333_A/G	12:70051333-70051333	C	intron_variant	rs41673095	MODIFIER	-	ENSBTAG00000032603	Transcript	ENSBTAT00000013298	protein_coding	-	24/29	-	-1	-	-	-
12_70051835_T/C	12:70051835-70051835	G	intron_variant	rs133322346	MODIFIER	-	ENSBTAG00000032603	Transcript	ENSBTAT00000013298	protein_coding	-	24/29	-	-1	-	-	-
12_70077656_A/G	12:70077656-70077656	G	intron_variant	rs108980319	MODIFIER	-	ENSBTAG00000032603	Transcript	ENSBTAT00000013298	protein_coding	-	18/29	-	-1	-	-	-
12_70078806_A/G	12:70078806-70078806	C	intron_variant	rs109334365	MODIFIER	-	ENSBTAG00000032603	Transcript	ENSBTAT00000013298	protein_coding	-	18/29	-	-1	-	-	-
12_70079903_T/C	12:70079903-70079903	C	intron_variant	rs41580349	MODIFIER	-	ENSBTAG00000032603	Transcript	ENSBTAT00000013298	protein_coding	-	18/29	-	-1	-	-	-
12_70125848_T/C	12:70125848-70125848	C	intron_variant	rs133747484	MODIFIER	-	ENSBTAG00000032603	Transcript	ENSBTAT00000013298	protein_coding	-	41210	-	-1	-	-	-
12_82297934_T/G	12:82297934-82297934	G	intergenic_variant	rs109206351	MODIFIER	-	-	-	-	-	-	-	-	-	-	-	-
12_82496004_T/C	12:82496004-82496004	C	intergenic_variant	rs137749121	MODIFIER	-	-	-	-	-	-	-	-	-	-	-	-
12_82518223_T/C	12:82518223-82518223	G	intergenic_variant	rs109126156	MODIFIER	-	-	-	-	-	-	-	-	-	-	-	-
12_85967634_A/C	12:85967634-85967634	G	intergenic_variant	rs109304931	MODIFIER	-	-	-	-	-	-	-	-	-	-	-	-
12_87713590_T/C	12:87713590-87713590	C	intergenic_variant	rs110979600	MODIFIER	-	-	-	-	-	-	-	-	-	-	-	-
12_87715296_T/C	12:87715296-87715296	G	intergenic_variant	rs133832435	MODIFIER	-	-	-	-	-	-	-	-	-	-	-	-
12_87723815_A/G	12:87723815-87723815	C	intergenic_variant	rs134601683	MODIFIER	-	-	-	-	-	-	-	-	-	-	-	-
12_88013385_A/G	12:88013385-88013385	G	intron_variant	rs42775320	MODIFIER	MYO16	ENSBTAG00000018237	Transcript	ENSBTAT00000024275	protein_coding	-	16953	-	1	HGNC	HGNC:29822	-
12_88018471_A/G	12:88018471-88018471	C	intron_variant	rs42775315	MODIFIER	MYO16	ENSBTAG00000018237	Transcript	ENSBTAT00000024275	protein_coding	-	16953	-	1	HGNC	HGNC:29822	-
12_88024593_A/G	12:88024593-88024593	G	intron_variant	rs137708810	MODIFIER	MYO16	ENSBTAG00000018237	Transcript	ENSBTAT00000024275	protein_coding	-	17014	-	1	HGNC	HGNC:29822	-
12_88028953_T/C	12:88028953-88028953	G	intron_variant	rs43752535	MODIFIER	MYO16	ENSBTAG00000018237	Transcript	ENSBTAT00000024275	protein_coding	-	17014	-	1	HGNC	HGNC:29822	-
12_88058530_A/G	12:88058530-88058530	C	missense_variant	rs136746367	MODERATE	MYO16	ENSBTAG00000018237	Transcript	ENSBTAT00000024275	protein_coding	13/51	-	-	1	HGNC	HGNC:29822	-
12_88059501_T/C	12:88059501-88059501	G	intron_variant	rs110314669	MODIFIER	MYO16	ENSBTAG00000018237	Transcript	ENSBTAT00000024275	protein_coding	-	13/50	-	1	HGNC	HGNC:29822	-
12_88060475_T/C	12:88060475-88060475	C	intron_variant	rs109024526	MODIFIER	MYO16	ENSBTAG00000018237	Transcript	ENSBTAT00000024275	protein_coding	-	13/50	-	1	HGNC	HGNC:29822	-
12_88060952_T/C	12:88060952-88060952	G	intron_variant	rs109131884	MODIFIER	MYO16	ENSBTAG00000018237	Transcript	ENSBTAT00000024275	protein_coding	-	13/50	-	1	HGNC	HGNC:29822	-
12_88061624_T/C	12:88061624-88061624	G	intron_variant	rs110520657	MODIFIER	MYO16	ENSBTAG00000018237	Transcript	ENSBTAT00000024275	protein_coding	-	13/50	-	1	HGNC	HGNC:29822	-
12_88062798_A/G	12:88062798-88062798	G	intron_variant	rs110687888	MODIFIER	MYO16	ENSBTAG00000018237	Transcript	ENSBTAT00000024275	protein_coding	-	13/50	-	1	HGNC	HGNC:29822	-
12_88067116_A/G	12:88067116-88067116	G	intron_variant	rs110668035	MODIFIER	MYO16	ENSBTAG00000018237	Transcript	ENSBTAT00000024275	protein_coding	-	14/50	-	1	HGNC	HGNC:29822	-
12_88069734_T/C	12:88069734-88069734	G	intron_variant	rs109721220	MODIFIER	MYO16	ENSBTAG00000018237	Transcript	ENSBTAT00000024275	protein_coding	-	14/50	-	1	HGNC	HGNC:29822	-
13_1085864_A/G	13:1085864-1085864	G	intron_variant	rs42302602	MODIFIER	PLCB1	ENSBTAG00000008338	Transcript	ENSBTAT00000049812	protein_coding	-	9893	-	1	HGNC	HGNC:15917	-
13_6341227_T/C	13:6341227-6341227	G	intergenic_variant	rs137829614	MODIFIER	-	-	-	-	-	-	-	-	-	-	-	-
13_9711965_A/G	13:9711965-9711965	G	intergenic_variant	rs133952074	MODIFIER	-	-	-	-	-	-	-	-	-	-	-	-
13_13461669_T/C	13:13461669-13461669	G	intergenic_variant	rs41567258	MODIFIER	-	-	-	-	-	-	-	-	-	-	-	-
13_13466873_T/C	13:13466873-13466873	G	intergenic_variant	rs134207492	MODIFIER	-	-	-	-	-	-	-	-	-	-	-	-
13_13476330_T/C	13:13476330-13476330	C	intergenic_variant	rs109587345	MODIFIER	-	-	-	-	-	-	-	-	-	-	-	-
13_13477941_A/G	13:13477941-13477941	C	intergenic_variant	rs134718554	MODIFIER	-	-	-	-	-	-	-	-	-	-	-	-
13_13479770_T/G	13:13479770-13479770	G	intergenic_variant	rs137580534	MODIFIER	-	-	-	-	-	-	-	-	-	-	-	-
13_13485929_A/G	13:13485929-13485929	C	intergenic_variant	rs135008125	MODIFIER	-	-	-	-	-	-	-	-	-	-	-	-
13_14798448_A/G	13:14798448-14798448	G	intergenic_variant	rs136510098	MODIFIER	-	-	-	-	-	-	-	-	-	-	-	-
13_14922083_T/C	13:14922083-14922083	C	intergenic_variant	rs135753858	MODIFIER	-	-	-	-	-	-	-	-	-	-	-	-
13_16296564_A/C	13:16296564-16296564	G	intron_variant	rs41679122	MODIFIER	ITIH5	ENSBTAG00000013004	Transcript	ENSBTAT00000048699	protein_coding	-	40951	-	1	HGNC	HGNC:21449	-
13_24664772_T/G	13:24664772-24664772	C	intergenic_variant	rs136697966	MODIFIER	-	-	-	-	-	-	-	-	-	-	-	-
13_29313392_A/G	13:29313392-29313392	G	intergenic_variant	rs135505845	MODIFIER	-	-	-	-	-	-	-	-	-	-	-	-
13_29337326_A/G	13:29337326-29337326	G	intergenic_variant	rs137429783	MODIFIER	-	-	-	-	-	-	-	-	-	-	-	-
13_29359388_T/C	13:29359388-29359388	C	intergenic_variant	rs132885111	MODIFIER	-	-	-	-	-	-	-	-	-	-	-	-
13_35212178_A/G	13:35212178-35212178	G	intergenic_variant	rs135198572	MODIFIER	-	-	-	-	-	-	-	-	-	-	-	-
13_35800921_T/C	13:35800921-35800921	C	intergenic_variant	rs137529355	MODIFIER	-	-	-	-	-	-	-	-	-	-	-	-
13_35873968_A/G	13:35873968-35873968	G	intergenic_variant	rs42780659	MODIFIER	-	-	-	-	-	-	-	-	-	-	-	-
13_35984868_T/C	13:35984868-35984868	C	intergenic_variant	rs41583784	MODIFIER	-	-	-	-	-	-	-	-	-	-	-	-
13_35987000_T/C	13:35987000-35987000	G	intergenic_variant	rs41683601	MODIFIER	-	-	-	-	-	-	-	-	-	-	-	-
13_35993835_T/C	13:35993835-35993835	G	intergenic_variant	rs110427023	MODIFIER	-	-	-	-	-	-	-	-	-	-	-	-
13_42110404_T/C	13:42110404-42110404	C	intergenic_variant	rs132823643	MODIFIER	-	-	-	-	-	-	-	-	-	-	-	-
13_42114195_T/C	13:42114195-42114195	C	intergenic_variant	rs133835721	MODIFIER	-	-	-	-	-	-	-	-	-	-	-	-
13_42142411_T/C	13:42142411-42142411	C	intergenic_variant	rs136757889	MODIFIER	-	-	-	-	-	-	-	-	-	-	-	-
13_42367696_A/G	13:42367696-42367696	C	intergenic_variant	rs110440017	MODIFIER	-	-	-	-	-	-	-	-	-	-	-	-
13_42526845_T/C	13:42526845-42526845	C	intron_variant	rs133134363	MODIFIER	-	ENSBTAG00000015949	Transcript	ENSBTAT00000021208	protein_coding	-	40909	-	1	-	-	-
13_42539299_A/G	13:42539299-42539299	C	upstream_gene_variant	rs41629088	MODIFIER	-	ENSBTAG00000032687	Transcript	ENSBTAT00000011269	protein_coding	-	-	1490	1	-	-	-
13_42539299_A/G	13:42539299-42539299	C	intron_variant	rs41629088	MODIFIER	-	ENSBTAG00000047137	Transcript	ENSBTAT00000066109	protein_coding	-	41008	-	-1	-	-	-
13_42607081_A/G	13:42607081-42607081	C	intergenic_variant	rs134692544	MODIFIER	-	-	-	-	-	-	-	-	-	-	-	-
13_42609575_A/G	13:42609575-42609575	G	intergenic_variant	rs137794415	MODIFIER	-	-	-	-	-	-	-	-	-	-	-	-
13_42646314_A/G	13:42646314-42646314	G	intergenic_variant	rs135363799	MODIFIER	-	-	-	-	-	-	-	-	-	-	-	-
13_42653332_T/C	13:42653332-42653332	G	intergenic_variant	rs134208016	MODIFIER	-	-	-	-	-	-	-	-	-	-	-	-
13_42656967_A/G	13:42656967-42656967	G	intergenic_variant	rs137646925	MODIFIER	-	-	-	-	-	-	-	-	-	-	-	-
13_42660952_A/C	13:42660952-42660952	C	intergenic_variant	rs110898485	MODIFIER	-	-	-	-	-	-	-	-	-	-	-	-
13_42668160_T/C	13:42668160-42668160	G	intergenic_variant	rs135353396	MODIFIER	-	-	-	-	-	-	-	-	-	-	-	-
13_42674290_T/C	13:42674290-42674290	C	intergenic_variant	rs133884828	MODIFIER	-	-	-	-	-	-	-	-	-	-	-	-
13_42678356_A/G	13:42678356-42678356	C	intergenic_variant	rs135116146	MODIFIER	-	-	-	-	-	-	-	-	-	-	-	-
13_42686842_A/C	13:42686842-42686842	G	intergenic_variant	rs137791908	MODIFIER	-	-	-	-	-	-	-	-	-	-	-	-
13_42873207_T/C	13:42873207-42873207	C	intron_variant	rs29025827	MODIFIER	SYNDIG1	ENSBTAG00000040147	Transcript	ENSBTAT00000054611	protein_coding	-	40970	-	1	HGNC	HGNC:15885	-
13_44361225_T/C	13:44361225-44361225	G	intergenic_variant	rs110561011	MODIFIER	-	-	-	-	-	-	-	-	-	-	-	-
13_44389334_A/C	13:44389334-44389334	C	intergenic_variant	rs135061608	MODIFIER	-	-	-	-	-	-	-	-	-	-	-	-
13_44408937_T/C	13:44408937-44408937	G	intergenic_variant	rs135520464	MODIFIER	-	-	-	-	-	-	-	-	-	-	-	-
13_44436230_A/C	13:44436230-44436230	C	intergenic_variant	rs134767414	MODIFIER	-	-	-	-	-	-	-	-	-	-	-	-
13_44551293_A/G	13:44551293-44551293	C	intergenic_variant	rs136478269	MODIFIER	-	-	-	-	-	-	-	-	-	-	-	-
13_44554233_T/C	13:44554233-44554233	G	intergenic_variant	rs134279379	MODIFIER	-	-	-	-	-	-	-	-	-	-	-	-
13_45449815_A/G	13:45449815-45449815	C	intergenic_variant	rs42944612	MODIFIER	-	-	-	-	-	-	-	-	-	-	-	-
13_45460271_T/C	13:45460271-45460271	G	intergenic_variant	rs42944616	MODIFIER	-	-	-	-	-	-	-	-	-	-	-	-
13_45467358_T/C	13:45467358-45467358	G	intergenic_variant	rs109163153	MODIFIER	-	-	-	-	-	-	-	-	-	-	-	-
13_45630036_T/G	13:45630036-45630036	G	intergenic_variant	rs43028865	MODIFIER	-	-	-	-	-	-	-	-	-	-	-	-
13_45631173_A/G	13:45631173-45631173	G	intergenic_variant	rs43028864	MODIFIER	-	-	-	-	-	-	-	-	-	-	-	-
13_45632560_T/C	13:45632560-45632560	G	intergenic_variant	rs133122553	MODIFIER	-	-	-	-	-	-	-	-	-	-	-	-
13_45634492_A/G	13:45634492-45634492	C	intergenic_variant	rs43028857	MODIFIER	-	-	-	-	-	-	-	-	-	-	-	-
13_45670347_A/G	13:45670347-45670347	C	intergenic_variant	rs43032394	MODIFIER	-	-	-	-	-	-	-	-	-	-	-	-
13_46062881_T/C	13:46062881-46062881	C	intergenic_variant	rs43434744	MODIFIER	-	-	-	-	-	-	-	-	-	-	-	-
13_48428927_A/C	13:48428927-48428927	G	intergenic_variant	rs109853783	MODIFIER	-	-	-	-	-	-	-	-	-	-	-	-
13_53671126_A/G	13:53671126-53671126	G	intron_variant	rs137003456	MODIFIER	-	ENSBTAG00000007213	Transcript	ENSBTAT00000009488	protein_coding	-	41128	-	-1	-	-	-
13_53671126_A/G	13:53671126-53671126	G	intron_variant	rs137003456	MODIFIER	-	ENSBTAG00000007213	Transcript	ENSBTAT00000038306	protein_coding	-	41033	-	-1	-	-	-
13_53672107_T/C	13:53672107-53672107	C	intron_variant	rs134475504	MODIFIER	-	ENSBTAG00000007213	Transcript	ENSBTAT00000009488	protein_coding	-	41128	-	-1	-	-	-
13_53672107_T/C	13:53672107-53672107	C	intron_variant	rs134475504	MODIFIER	-	ENSBTAG00000007213	Transcript	ENSBTAT00000038306	protein_coding	-	41033	-	-1	-	-	-
13_55875219_T/C	13:55875219-55875219	C	intergenic_variant	rs110257632	MODIFIER	-	-	-	-	-	-	-	-	-	-	-	-
13_55877305_T/C	13:55877305-55877305	C	intergenic_variant	rs136239503	MODIFIER	-	-	-	-	-	-	-	-	-	-	-	-
13_55877958_A/G	13:55877958-55877958	C	intergenic_variant	rs110532896	MODIFIER	-	-	-	-	-	-	-	-	-	-	-	-
13_58815270_T/C	13:58815270-58815270	C	intergenic_variant	rs42021922	MODIFIER	-	-	-	-	-	-	-	-	-	-	-	-
13_60277771_A/G	13:60277771-60277771	G	intron_variant	rs41702414	MODIFIER	-	ENSBTAG00000008303	Transcript	ENSBTAT00000010928	protein_coding	-	40942	-	1	-	-	-
13_60279492_T/C	13:60279492-60279492	C	intron_variant	rs41702417	MODIFIER	-	ENSBTAG00000008303	Transcript	ENSBTAT00000010928	protein_coding	-	40942	-	1	-	-	-
13_60285828_T/C	13:60285828-60285828	G	intron_variant	rs41704256	MODIFIER	-	ENSBTAG00000008303	Transcript	ENSBTAT00000010928	protein_coding	-	40942	-	1	-	-	-
13_60301864_A/G	13:60301864-60301864	G	intron_variant	rs41703701	MODIFIER	-	ENSBTAG00000008303	Transcript	ENSBTAT00000010928	protein_coding	-	41002	-	1	-	-	-
13_60302328_T/C	13:60302328-60302328	G	intron_variant	rs41703704	MODIFIER	-	ENSBTAG00000008303	Transcript	ENSBTAT00000010928	protein_coding	-	41002	-	1	-	-	-
13_71525127_A/G	13:71525127-71525127	G	intron_variant	rs133320513	MODIFIER	PTPRT	ENSBTAG00000000309	Transcript	ENSBTAT00000000401	protein_coding	-	41080	-	-1	HGNC	HGNC:9682	-
13_71530136_A/G	13:71530136-71530136	G	intron_variant	rs137565648	MODIFIER	PTPRT	ENSBTAG00000000309	Transcript	ENSBTAT00000000401	protein_coding	-	41049	-	-1	HGNC	HGNC:9682	-
13_71575514_A/G	13:71575514-71575514	G	intron_variant	rs41705965	MODIFIER	PTPRT	ENSBTAG00000000309	Transcript	ENSBTAT00000000401	protein_coding	-	41019	-	-1	HGNC	HGNC:9682	-
13_71578072_A/G	13:71578072-71578072	G	intron_variant	rs41705983	MODIFIER	PTPRT	ENSBTAG00000000309	Transcript	ENSBTAT00000000401	protein_coding	-	41019	-	-1	HGNC	HGNC:9682	-
13_71581630_T/C	13:71581630-71581630	C	intron_variant	rs41705999	MODIFIER	PTPRT	ENSBTAG00000000309	Transcript	ENSBTAT00000000401	protein_coding	-	41019	-	-1	HGNC	HGNC:9682	-
13_71591841_T/C	13:71591841-71591841	G	intron_variant	rs41706544	MODIFIER	PTPRT	ENSBTAG00000000309	Transcript	ENSBTAT00000000401	protein_coding	-	41019	-	-1	HGNC	HGNC:9682	-
13_71613235_T/C	13:71613235-71613235	G	intron_variant	rs43771384	MODIFIER	PTPRT	ENSBTAG00000000309	Transcript	ENSBTAT00000000401	protein_coding	-	40988	-	-1	HGNC	HGNC:9682	-
13_71628320_A/G	13:71628320-71628320	G	intron_variant	rs109859725	MODIFIER	PTPRT	ENSBTAG00000000309	Transcript	ENSBTAT00000000401	protein_coding	-	40988	-	-1	HGNC	HGNC:9682	-
13_71631844_T/C	13:71631844-71631844	G	intron_variant	rs109294975	MODIFIER	PTPRT	ENSBTAG00000000309	Transcript	ENSBTAT00000000401	protein_coding	-	40988	-	-1	HGNC	HGNC:9682	-
13_72465411_A/G	13:72465411-72465411	G	intergenic_variant	rs41708987	MODIFIER	-	-	-	-	-	-	-	-	-	-	-	-
13_72469613_T/C	13:72469613-72469613	C	intergenic_variant	rs135533794	MODIFIER	-	-	-	-	-	-	-	-	-	-	-	-
13_72472833_A/G	13:72472833-72472833	C	intergenic_variant	rs41708943	MODIFIER	-	-	-	-	-	-	-	-	-	-	-	-
13_72473830_T/C	13:72473830-72473830	C	intergenic_variant	rs41708939	MODIFIER	-	-	-	-	-	-	-	-	-	-	-	-
13_72477143_A/G	13:72477143-72477143	C	intergenic_variant	rs41708423	MODIFIER	-	-	-	-	-	-	-	-	-	-	-	-
13_73558768_T/C	13:73558768-73558768	C	intron_variant	rs133934351	MODIFIER	HNF4A	ENSBTAG00000012116	Transcript	ENSBTAT00000016078	protein_coding	-	40976	-	1	HGNC	HGNC:5024	-
13_73560281_A/C	13:73560281-73560281	G	intron_variant	rs110551129	MODIFIER	HNF4A	ENSBTAG00000012116	Transcript	ENSBTAT00000016078	protein_coding	-	41007	-	1	HGNC	HGNC:5024	-
13_77944238_A/G	13:77944238-77944238	C	intron_variant	rs42924659	MODIFIER	CSE1L	ENSBTAG00000005957	Transcript	ENSBTAT00000007817	protein_coding	-	14/25	-	1	HGNC	HGNC:2431	-
13_77944238_A/G	13:77944238-77944238	C	intron_variant	rs42924659	MODIFIER	CSE1L	ENSBTAG00000005957	Transcript	ENSBTAT00000057219	protein_coding	-	14/24	-	1	HGNC	HGNC:2431	-
13_77947743_A/G	13:77947743-77947743	C	intron_variant	rs42924664	MODIFIER	CSE1L	ENSBTAG00000005957	Transcript	ENSBTAT00000007817	protein_coding	-	17/25	-	1	HGNC	HGNC:2431	-
13_77947743_A/G	13:77947743-77947743	C	intron_variant	rs42924664	MODIFIER	CSE1L	ENSBTAG00000005957	Transcript	ENSBTAT00000057219	protein_coding	-	16/24	-	1	HGNC	HGNC:2431	-
13_80980304_A/G	13:80980304-80980304	G	intergenic_variant	rs41668729	MODIFIER	-	-	-	-	-	-	-	-	-	-	-	-
13_82293870_T/C	13:82293870-82293870	G	intergenic_variant	rs41715735	MODIFIER	-	-	-	-	-	-	-	-	-	-	-	-
13_82297637_T/C	13:82297637-82297637	G	intergenic_variant	rs211404221	MODIFIER	-	-	-	-	-	-	-	-	-	-	-	-
13_82304416_A/C	13:82304416-82304416	C	intergenic_variant	rs43057283	MODIFIER	-	-	-	-	-	-	-	-	-	-	-	-
13_82305432_A/G	13:82305432-82305432	C	intergenic_variant	rs43057306	MODIFIER	-	-	-	-	-	-	-	-	-	-	-	-
14_4885817_T/C	14:4885817-4885817	G	intergenic_variant	rs41629711	MODIFIER	-	-	-	-	-	-	-	-	-	-	-	-
14_7409354_T/G	14:7409354-7409354	C	intergenic_variant	rs43002440	MODIFIER	-	-	-	-	-	-	-	-	-	-	-	-
14_8064004_T/C	14:8064004-8064004	C	intergenic_variant	rs41257698	MODIFIER	-	-	-	-	-	-	-	-	-	-	-	-
14_8088890_A/G	14:8088890-8088890	G	downstream_gene_variant	rs41597629	MODIFIER	bta-mir-30b	ENSBTAG00000029972	Transcript	ENSBTAT00000042351	miRNA	-	-	4082	1	miRBase	-	-
14_8090482_A/G	14:8090482-8090482	G	intergenic_variant	rs41598131	MODIFIER	-	-	-	-	-	-	-	-	-	-	-	-
14_8110738_T/C	14:8110738-8110738	C	intergenic_variant	rs41598154	MODIFIER	-	-	-	-	-	-	-	-	-	-	-	-
14_8227819_A/C	14:8227819-8227819	G	intron_variant	rs137382562,rs380265845	MODIFIER	ZFAT	ENSBTAG00000017731	Transcript	ENSBTAT00000023578	protein_coding	-	41073	-	1	HGNC	HGNC:19899	-
14_9342922_T/C	14:9342922-9342922	C	intron_variant	rs109965965	MODIFIER	TG	ENSBTAG00000007823	Transcript	ENSBTAT00000010295	protein_coding	-	41/46	-	-1	EntrezGene	-	-
14_9342922_T/C	14:9342922-9342922	C	intron_variant	rs109965965	MODIFIER	SLA	ENSBTAG00000007828	Transcript	ENSBTAT00000010298	protein_coding	-	40914	-	1	HGNC	HGNC:10902	-
14_11595996_T/G	14:11595996-11595996	G	intron_variant	rs110963142	MODIFIER	ASAP1	ENSBTAG00000003185	Transcript	ENSBTAT00000048214	protein_coding	-	41058	-	1	EntrezGene	-	-
14_11627090_A/G	14:11627090-11627090	C	intron_variant	rs110558936	MODIFIER	ASAP1	ENSBTAG00000003185	Transcript	ENSBTAT00000048214	protein_coding	-	41181	-	1	EntrezGene	-	-
14_11649914_A/G	14:11649914-11649914	C	intron_variant	rs133857672	MODIFIER	ASAP1	ENSBTAG00000003185	Transcript	ENSBTAT00000048214	protein_coding	-	16/30	-	1	EntrezGene	-	-
14_11652246_A/G	14:11652246-11652246	G	intron_variant	rs110680965	MODIFIER	ASAP1	ENSBTAG00000003185	Transcript	ENSBTAT00000048214	protein_coding	-	16/30	-	1	EntrezGene	-	-
14_11654080_A/G	14:11654080-11654080	C	synonymous_variant	rs43702510	LOW	ASAP1	ENSBTAG00000003185	Transcript	ENSBTAT00000048214	protein_coding	18/31	-	-	1	EntrezGene	-	-
14_11655787_T/G	14:11655787-11655787	C	intron_variant	rs134388151	MODIFIER	ASAP1	ENSBTAG00000003185	Transcript	ENSBTAT00000048214	protein_coding	-	18/30	-	1	EntrezGene	-	-
14_11675208_A/G	14:11675208-11675208	G	intron_variant	rs135802733	MODIFIER	ASAP1	ENSBTAG00000003185	Transcript	ENSBTAT00000048214	protein_coding	-	26/30	-	1	EntrezGene	-	-
14_11694193_A/G	14:11694193-11694193	G	intron_variant	rs41581278	MODIFIER	ASAP1	ENSBTAG00000003185	Transcript	ENSBTAT00000048214	protein_coding	-	30/30	-	1	EntrezGene	-	-
14_11723432_A/G	14:11723432-11723432	C	intergenic_variant	rs42023866	MODIFIER	-	-	-	-	-	-	-	-	-	-	-	-
14_11729587_A/G	14:11729587-11729587	C	intergenic_variant	rs42024660	MODIFIER	-	-	-	-	-	-	-	-	-	-	-	-
14_11730253_A/G	14:11730253-11730253	C	intergenic_variant	rs42024654	MODIFIER	-	-	-	-	-	-	-	-	-	-	-	-
14_11732741_A/G	14:11732741-11732741	G	intergenic_variant	rs42024636	MODIFIER	-	-	-	-	-	-	-	-	-	-	-	-
14_11743038_T/C	14:11743038-11743038	G	intergenic_variant	rs42398715	MODIFIER	-	-	-	-	-	-	-	-	-	-	-	-
14_11747420_A/G	14:11747420-11747420	G	intergenic_variant	rs110769541	MODIFIER	-	-	-	-	-	-	-	-	-	-	-	-
14_11749493_A/G	14:11749493-11749493	G	intergenic_variant	rs110347141	MODIFIER	-	-	-	-	-	-	-	-	-	-	-	-
14_11900741_A/G	14:11900741-11900741	G	intron_variant	rs137595997	MODIFIER	GSDMC	ENSBTAG00000017478	Transcript	ENSBTAT00000023238	protein_coding	-	40981	-	-1	HGNC	HGNC:7151	-
14_11902083_A/G	14:11902083-11902083	G	intron_variant	rs110493110	MODIFIER	GSDMC	ENSBTAG00000017478	Transcript	ENSBTAT00000023238	protein_coding	-	40981	-	-1	HGNC	HGNC:7151	-
14_11909609_A/C	14:11909609-11909609	C	upstream_gene_variant	rs108941401	MODIFIER	GSDMC	ENSBTAG00000017478	Transcript	ENSBTAT00000023238	protein_coding	-	-	2179	-1	HGNC	HGNC:7151	-
14_12617612_T/C	14:12617612-12617612	C	intergenic_variant	rs42382540	MODIFIER	-	-	-	-	-	-	-	-	-	-	-	-
14_13568450_T/C	14:13568450-13568450	G	intergenic_variant	rs41627765	MODIFIER	-	-	-	-	-	-	-	-	-	-	-	-
14_13611135_T/C	14:13611135-13611135	C	intergenic_variant	rs137695869	MODIFIER	-	-	-	-	-	-	-	-	-	-	-	-
14_13613665_T/C	14:13613665-13613665	G	intergenic_variant	rs133897017	MODIFIER	-	-	-	-	-	-	-	-	-	-	-	-
14_18983940_A/G	14:18983940-18983940	G	intergenic_variant	rs41720217	MODIFIER	-	-	-	-	-	-	-	-	-	-	-	-
14_19007930_A/G	14:19007930-19007930	C	intergenic_variant	rs109422194	MODIFIER	-	-	-	-	-	-	-	-	-	-	-	-
14_22341285_A/G	14:22341285-22341285	C	intron_variant	rs41722255	MODIFIER	SNTG1	ENSBTAG00000002448	Transcript	ENSBTAT00000047548	protein_coding	-	17/17	-	1	HGNC	HGNC:13740	-
14_22536648_T/G	14:22536648-22536648	G	intergenic_variant	rs42023197	MODIFIER	-	-	-	-	-	-	-	-	-	-	-	-
14_22544496_A/C	14:22544496-22544496	G	intergenic_variant	rs42023200	MODIFIER	-	-	-	-	-	-	-	-	-	-	-	-
14_22547813_T/G	14:22547813-22547813	C	intergenic_variant	rs42023210	MODIFIER	-	-	-	-	-	-	-	-	-	-	-	-
14_29392866_A/G	14:29392866-29392866	G	intergenic_variant	rs41731861	MODIFIER	-	-	-	-	-	-	-	-	-	-	-	-
14_29461678_T/C	14:29461678-29461678	C	intergenic_variant	rs134143120	MODIFIER	-	-	-	-	-	-	-	-	-	-	-	-
14_33895703_A/C	14:33895703-33895703	C	intergenic_variant	rs133397456	MODIFIER	-	-	-	-	-	-	-	-	-	-	-	-
14_38346165_A/G	14:38346165-38346165	G	intron_variant	rs135339085	MODIFIER	KCNB2	ENSBTAG00000040496	Transcript	ENSBTAT00000053147	protein_coding	-	40908	-	1	HGNC	HGNC:6232	-
14_38418141_A/G	14:38418141-38418141	C	intron_variant	rs42346123	MODIFIER	KCNB2	ENSBTAG00000040496	Transcript	ENSBTAT00000053147	protein_coding	-	40908	-	1	HGNC	HGNC:6232	-
14_38418788_T/G	14:38418788-38418788	G	intron_variant	rs42346114	MODIFIER	KCNB2	ENSBTAG00000040496	Transcript	ENSBTAT00000053147	protein_coding	-	40908	-	1	HGNC	HGNC:6232	-
14_38464051_T/C	14:38464051-38464051	C	intergenic_variant	rs42346577	MODIFIER	-	-	-	-	-	-	-	-	-	-	-	-
14_38861673_A/G	14:38861673-38861673	C	intergenic_variant	rs136095081	MODIFIER	-	-	-	-	-	-	-	-	-	-	-	-
14_40369469_T/C	14:40369469-40369469	C	intergenic_variant	rs134282837	MODIFIER	-	-	-	-	-	-	-	-	-	-	-	-
14_40463573_T/G	14:40463573-40463573	G	intron_variant	rs109639466	MODIFIER	CRISPLD1	ENSBTAG00000004411	Transcript	ENSBTAT00000005784	protein_coding	-	13/14	-	1	HGNC	HGNC:18206	-
14_40472401_A/G	14:40472401-40472401	G	downstream_gene_variant	rs43143956	MODIFIER	CRISPLD1	ENSBTAG00000004411	Transcript	ENSBTAT00000005784	protein_coding	-	-	937	1	HGNC	HGNC:18206	-
14_40482099_T/C	14:40482099-40482099	G	intergenic_variant	rs109115736	MODIFIER	-	-	-	-	-	-	-	-	-	-	-	-
14_43620974_A/G	14:43620974-43620974	G	intergenic_variant	rs110867478	MODIFIER	-	-	-	-	-	-	-	-	-	-	-	-
14_43724322_A/G	14:43724322-43724322	G	intergenic_variant	rs136712282	MODIFIER	-	-	-	-	-	-	-	-	-	-	-	-
14_43737925_A/G	14:43737925-43737925	C	intergenic_variant	rs109766174	MODIFIER	-	-	-	-	-	-	-	-	-	-	-	-
14_43738975_T/C	14:43738975-43738975	G	intergenic_variant	rs109595831	MODIFIER	-	-	-	-	-	-	-	-	-	-	-	-
14_43740237_A/G	14:43740237-43740237	C	intergenic_variant	rs110318165	MODIFIER	-	-	-	-	-	-	-	-	-	-	-	-
14_43740951_A/G	14:43740951-43740951	C	intergenic_variant	rs41629782	MODIFIER	-	-	-	-	-	-	-	-	-	-	-	-
14_43742403_T/C	14:43742403-43742403	G	intergenic_variant	rs109030588	MODIFIER	-	-	-	-	-	-	-	-	-	-	-	-
14_43743367_T/C	14:43743367-43743367	G	intergenic_variant	rs136888124	MODIFIER	-	-	-	-	-	-	-	-	-	-	-	-
14_43760779_T/C	14:43760779-43760779	C	downstream_gene_variant	rs110664791	MODIFIER	U6	ENSBTAG00000045131	Transcript	ENSBTAT00000062564	snRNA	-	-	1775	-1	RFAM	-	-
14_46424692_T/C	14:46424692-46424692	C	intergenic_variant	rs135404092	MODIFIER	-	-	-	-	-	-	-	-	-	-	-	-
14_46456216_T/C	14:46456216-46456216	C	intergenic_variant	rs134241190	MODIFIER	-	-	-	-	-	-	-	-	-	-	-	-
14_46458580_A/C	14:46458580-46458580	C	intergenic_variant	rs109841599	MODIFIER	-	-	-	-	-	-	-	-	-	-	-	-
14_46460824_T/C	14:46460824-46460824	G	intergenic_variant	rs133091332	MODIFIER	-	-	-	-	-	-	-	-	-	-	-	-
14_50672338_A/G	14:50672338-50672338	C	intergenic_variant	rs136513308	MODIFIER	-	-	-	-	-	-	-	-	-	-	-	-
14_56419537_A/G	14:56419537-56419537	C	intergenic_variant	rs110424335	MODIFIER	-	-	-	-	-	-	-	-	-	-	-	-
14_56452779_A/G	14:56452779-56452779	G	intergenic_variant	rs134774299	MODIFIER	-	-	-	-	-	-	-	-	-	-	-	-
14_70427113_T/C	14:70427113-70427113	G	intergenic_variant	rs109283156	MODIFIER	-	-	-	-	-	-	-	-	-	-	-	-
14_70429059_T/C	14:70429059-70429059	C	intergenic_variant	rs135707080	MODIFIER	-	-	-	-	-	-	-	-	-	-	-	-
14_73434867_T/C	14:73434867-73434867	C	intergenic_variant	rs41621136	MODIFIER	-	-	-	-	-	-	-	-	-	-	-	-
14_73693309_T/C	14:73693309-73693309	G	intron_variant	rs134095631	MODIFIER	TRIQK	ENSBTAG00000047532	Transcript	ENSBTAT00000066047	protein_coding	-	40971	-	1	HGNC	HGNC:27828	-
14_73740021_A/C	14:73740021-73740021	C	intron_variant	rs134709078	MODIFIER	TRIQK	ENSBTAG00000047532	Transcript	ENSBTAT00000066047	protein_coding	-	41002	-	1	HGNC	HGNC:27828	-
14_82797664_T/C	14:82797664-82797664	C	intergenic_variant	rs109660974	MODIFIER	-	-	-	-	-	-	-	-	-	-	-	-
14_84281446_T/C	14:84281446-84281446	C	intron_variant	rs134793372	MODIFIER	SNTB1	ENSBTAG00000044126	Transcript	ENSBTAT00000061037	protein_coding	-	41004	-	-1	HGNC	HGNC:11168	-
15_236845_A/G	15:236845-236845	C	upstream_gene_variant	rs133401103	MODIFIER	-	ENSBTAG00000035803	Transcript	ENSBTAT00000050286	pseudogene	-	-	3871	-1	-	-	-
15_4755830_T/C	15:4755830-4755830	G	intron_variant	rs133167887	MODIFIER	PDGFD	ENSBTAG00000034827	Transcript	ENSBTAT00000049292	protein_coding	-	41004	-	1	HGNC	HGNC:30620	-
15_4756389_A/G	15:4756389-4756389	C	intron_variant	rs137252876	MODIFIER	PDGFD	ENSBTAG00000034827	Transcript	ENSBTAT00000049292	protein_coding	-	41004	-	1	HGNC	HGNC:30620	-
15_4770435_T/C	15:4770435-4770435	G	intron_variant	rs109613644	MODIFIER	PDGFD	ENSBTAG00000034827	Transcript	ENSBTAT00000049292	protein_coding	-	41034	-	1	HGNC	HGNC:30620	-
15_4772303_T/C	15:4772303-4772303	G	intron_variant	rs110960850	MODIFIER	PDGFD	ENSBTAG00000034827	Transcript	ENSBTAT00000049292	protein_coding	-	41034	-	1	HGNC	HGNC:30620	-
15_4784742_A/G	15:4784742-4784742	C	intron_variant	rs109911974	MODIFIER	PDGFD	ENSBTAG00000034827	Transcript	ENSBTAT00000049292	protein_coding	-	41065	-	1	HGNC	HGNC:30620	-
15_5859654_T/C	15:5859654-5859654	G	intergenic_variant	rs42022729	MODIFIER	-	-	-	-	-	-	-	-	-	-	-	-
15_6193379_A/G	15:6193379-6193379	G	upstream_gene_variant	rs43744558	MODIFIER	MMP27	ENSBTAG00000040567	Transcript	ENSBTAT00000004210	protein_coding	-	-	1999	1	HGNC	HGNC:14250	-
15_6193379_A/G	15:6193379-6193379	G	downstream_gene_variant	rs43744558	MODIFIER	MMP8	ENSBTAG00000046732	Transcript	ENSBTAT00000063400	protein_coding	-	-	4410	1	HGNC	HGNC:7175	-
15_6421105_T/C	15:6421105-6421105	C	intergenic_variant	rs136517093	MODIFIER	-	-	-	-	-	-	-	-	-	-	-	-
15_6492652_A/G	15:6492652-6492652	G	intergenic_variant	rs132945184	MODIFIER	-	-	-	-	-	-	-	-	-	-	-	-
15_8169423_A/G	15:8169423-8169423	C	intron_variant	rs134021894	MODIFIER	-	ENSBTAG00000024648	Transcript	ENSBTAT00000010545	protein_coding	-	40945	-	1	-	-	-
15_8956362_A/G	15:8956362-8956362	G	intergenic_variant	rs109627082	MODIFIER	-	-	-	-	-	-	-	-	-	-	-	-
15_12516942_T/C	15:12516942-12516942	G	intergenic_variant	rs109373626	MODIFIER	-	-	-	-	-	-	-	-	-	-	-	-
15_12528435_A/C	15:12528435-12528435	C	intergenic_variant	rs43387609	MODIFIER	-	-	-	-	-	-	-	-	-	-	-	-
15_22577512_T/G	15:22577512-22577512	G	downstream_gene_variant	rs135056280	MODIFIER	-	ENSBTAG00000000440	Transcript	ENSBTAT00000000561	protein_coding	-	-	4937	1	-	-	-
15_22577512_T/G	15:22577512-22577512	G	intron_variant	rs135056280	MODIFIER	C11orf52	ENSBTAG00000008661	Transcript	ENSBTAT00000011420	protein_coding	-	40910	-	1	HGNC	HGNC:30531	-
15_26610172_T/C	15:26610172-26610172	C	intergenic_variant	rs110909049	MODIFIER	-	-	-	-	-	-	-	-	-	-	-	-
15_29270964_A/G	15:29270964-29270964	G	intron_variant	rs42397728	MODIFIER	SCN4B	ENSBTAG00000039340	Transcript	ENSBTAT00000017826	protein_coding	-	40911	-	-1	Uniprot_gn	-	-
15_33194285_T/C	15:33194285-33194285	G	intergenic_variant	rs137045310	MODIFIER	-	-	-	-	-	-	-	-	-	-	-	-
15_41674018_A/G	15:41674018-41674018	G	intron_variant	rs134186102	MODIFIER	GALNT18	ENSBTAG00000002914	Transcript	ENSBTAT00000003784	protein_coding	-	40917	-	1	HGNC	HGNC:30488	-
15_41708728_T/C	15:41708728-41708728	G	intron_variant	rs41763851	MODIFIER	GALNT18	ENSBTAG00000002914	Transcript	ENSBTAT00000003784	protein_coding	-	40917	-	1	HGNC	HGNC:30488	-
15_44923107_T/C	15:44923107-44923107	C	intergenic_variant	rs42279443	MODIFIER	-	-	-	-	-	-	-	-	-	-	-	-
15_45699893_T/C	15:45699893-45699893	G	intron_variant	rs133058866	MODIFIER	PPFIBP2	ENSBTAG00000016140	Transcript	ENSBTAT00000021483	protein_coding	-	41265	-	-1	HGNC	HGNC:9250	-
15_53700259_T/C	15:53700259-53700259	G	upstream_gene_variant	rs137679249	MODIFIER	FAM168A	ENSBTAG00000016497	Transcript	ENSBTAT00000021930	protein_coding	-	-	2675	-1	HGNC	HGNC:28999	-
15_53893373_T/C	15:53893373-53893373	C	intergenic_variant	rs110716376	MODIFIER	-	-	-	-	-	-	-	-	-	-	-	-
15_53952659_T/C	15:53952659-53952659	C	intron_variant	rs132708572	MODIFIER	-	ENSBTAG00000000025	Transcript	ENSBTAT00000000027	protein_coding	-	41066	-	-1	-	-	-
15_56301406_T/C	15:56301406-56301406	C	intron_variant	rs135894931	MODIFIER	UVRAG	ENSBTAG00000016355	Transcript	ENSBTAT00000021758	protein_coding	-	14/14	-	1	HGNC	HGNC:12640	-
15_56304026_T/C	15:56304026-56304026	C	intron_variant	rs133367268	MODIFIER	UVRAG	ENSBTAG00000016355	Transcript	ENSBTAT00000021758	protein_coding	-	14/14	-	1	HGNC	HGNC:12640	-
15_56304745_T/G	15:56304745-56304745	C	intron_variant	rs134847248	MODIFIER	UVRAG	ENSBTAG00000016355	Transcript	ENSBTAT00000021758	protein_coding	-	14/14	-	1	HGNC	HGNC:12640	-
15_56308667_A/G	15:56308667-56308667	G	intron_variant	rs137451109	MODIFIER	UVRAG	ENSBTAG00000016355	Transcript	ENSBTAT00000021758	protein_coding	-	14/14	-	1	HGNC	HGNC:12640	-
15_56313988_T/G	15:56313988-56313988	G	intron_variant	rs135621295	MODIFIER	UVRAG	ENSBTAG00000016355	Transcript	ENSBTAT00000021758	protein_coding	-	14/14	-	1	HGNC	HGNC:12640	-
15_57253329_A/G	15:57253329-57253329	G	upstream_gene_variant	rs109554866	MODIFIER	CAPN5	ENSBTAG00000005034	Transcript	ENSBTAT00000006638	protein_coding	-	-	2894	1	HGNC	HGNC:1482	-
15_57260972_A/G	15:57260972-57260972	G	intron_variant	rs41772701	MODIFIER	CAPN5	ENSBTAG00000005034	Transcript	ENSBTAT00000006638	protein_coding	-	40951	-	1	HGNC	HGNC:1482	-
15_57289040_A/G	15:57289040-57289040	C	intron_variant	rs110712079	MODIFIER	CAPN5	ENSBTAG00000005034	Transcript	ENSBTAT00000006638	protein_coding	-	41011	-	1	HGNC	HGNC:1482	-
15_57294895_A/G	15:57294895-57294895	G	intron_variant	rs41773648	MODIFIER	CAPN5	ENSBTAG00000005034	Transcript	ENSBTAT00000006638	protein_coding	-	41011	-	1	HGNC	HGNC:1482	-
15_57303094_T/C	15:57303094-57303094	G	intron_variant	rs41774779	MODIFIER	CAPN5	ENSBTAG00000005034	Transcript	ENSBTAT00000006638	protein_coding	-	41072	-	1	HGNC	HGNC:1482	-
15_57578131_T/C	15:57578131-57578131	G	intergenic_variant	rs41768714	MODIFIER	-	-	-	-	-	-	-	-	-	-	-	-
15_57580882_A/C	15:57580882-57580882	G	intergenic_variant	rs41768719	MODIFIER	-	-	-	-	-	-	-	-	-	-	-	-
15_57599024_T/G	15:57599024-57599024	C	intergenic_variant	rs41769925	MODIFIER	-	-	-	-	-	-	-	-	-	-	-	-
15_57612652_A/C	15:57612652-57612652	G	intergenic_variant	rs41770815	MODIFIER	-	-	-	-	-	-	-	-	-	-	-	-
15_57637300_T/C	15:57637300-57637300	C	intergenic_variant	rs43188418	MODIFIER	-	-	-	-	-	-	-	-	-	-	-	-
15_59776242_T/C	15:59776242-59776242	G	intron_variant	rs41776217	MODIFIER	METTL15	ENSBTAG00000003361	Transcript	ENSBTAT00000044672	protein_coding	-	41033	-	1	HGNC	HGNC:26606	-
15_69161663_A/G	15:69161663-69161663	G	intergenic_variant	rs42960720	MODIFIER	-	-	-	-	-	-	-	-	-	-	-	-
15_71579878_A/G	15:71579878-71579878	G	intergenic_variant	rs110778230	MODIFIER	-	-	-	-	-	-	-	-	-	-	-	-
15_71594825_T/C	15:71594825-71594825	C	intergenic_variant	rs110944168	MODIFIER	-	-	-	-	-	-	-	-	-	-	-	-
15_71603145_T/C	15:71603145-71603145	C	intergenic_variant	rs132824810	MODIFIER	-	-	-	-	-	-	-	-	-	-	-	-
15_72708808_T/C	15:72708808-72708808	G	intergenic_variant	rs110237351	MODIFIER	-	-	-	-	-	-	-	-	-	-	-	-
15_73268325_A/G	15:73268325-73268325	G	intergenic_variant	rs134120825	MODIFIER	-	-	-	-	-	-	-	-	-	-	-	-
15_73306320_A/G	15:73306320-73306320	G	intergenic_variant	rs110409914	MODIFIER	-	-	-	-	-	-	-	-	-	-	-	-
15_78340695_T/C	15:78340695-78340695	C	intergenic_variant	rs135576900	MODIFIER	-	-	-	-	-	-	-	-	-	-	-	-
15_79797963_T/C	15:79797963-79797963	G	intergenic_variant	rs42965727	MODIFIER	-	-	-	-	-	-	-	-	-	-	-	-
15_79824570_T/C	15:79824570-79824570	G	downstream_gene_variant	rs42746549	MODIFIER	-	ENSBTAG00000015876	Transcript	ENSBTAT00000021100	protein_coding	-	-	54	-1	-	-	-
15_82422810_T/G	15:82422810-82422810	G	intergenic_variant	rs41786257	MODIFIER	-	-	-	-	-	-	-	-	-	-	-	-
15_84805678_A/G	15:84805678-84805678	C	intron_variant	rs136026089	MODIFIER	NCAPD3	ENSBTAG00000002260	Transcript	ENSBTAT00000039478	protein_coding	-	16/33	-	-1	HGNC	HGNC:28952	-
15_84805678_A/G	15:84805678-84805678	C	downstream_gene_variant	rs136026089	MODIFIER	-	ENSBTAG00000046088	Transcript	ENSBTAT00000064173	pseudogene	-	-	2623	-1	-	-	-
16_1572532_T/C	16:1572532-1572532	G	intergenic_variant	rs137110347	MODIFIER	-	-	-	-	-	-	-	-	-	-	-	-
16_4645398_A/G	16:4645398-4645398	C	intergenic_variant	rs137012261	MODIFIER	-	-	-	-	-	-	-	-	-	-	-	-
16_5191796_T/C	16:5191796-5191796	C	intergenic_variant	rs110449792	MODIFIER	-	-	-	-	-	-	-	-	-	-	-	-
16_5198749_T/C	16:5198749-5198749	G	downstream_gene_variant	rs42622301	MODIFIER	-	ENSBTAG00000045783	Transcript	ENSBTAT00000064624	processed_pseudogene	-	-	2394	-1	-	-	-
16_5206333_A/G	16:5206333-5206333	C	intergenic_variant	rs135016872	MODIFIER	-	-	-	-	-	-	-	-	-	-	-	-
16_5210592_A/G	16:5210592-5210592	C	intergenic_variant	rs109633871	MODIFIER	-	-	-	-	-	-	-	-	-	-	-	-
16_6400194_T/C	16:6400194-6400194	G	intron_variant	rs133396544	MODIFIER	KCNT2	ENSBTAG00000016729	Transcript	ENSBTAT00000048534	protein_coding	-	10774	-	1	HGNC	HGNC:18866	-
16_11603971_A/G	16:11603971-11603971	C	intergenic_variant	rs136323424	MODIFIER	-	-	-	-	-	-	-	-	-	-	-	-
16_12285497_T/G	16:12285497-12285497	C	intergenic_variant	rs109460836	MODIFIER	-	-	-	-	-	-	-	-	-	-	-	-
16_15118639_A/G	16:15118639-15118639	G	intergenic_variant	rs134686688	MODIFIER	-	-	-	-	-	-	-	-	-	-	-	-
16_17611127_A/C	16:17611127-17611127	G	intergenic_variant	rs109036198	MODIFIER	-	-	-	-	-	-	-	-	-	-	-	-
16_17613197_A/G	16:17613197-17613197	G	intergenic_variant	rs110165235	MODIFIER	-	-	-	-	-	-	-	-	-	-	-	-
16_17617891_T/C	16:17617891-17617891	C	intergenic_variant	rs135439773	MODIFIER	-	-	-	-	-	-	-	-	-	-	-	-
16_17619563_T/C	16:17619563-17619563	G	intergenic_variant	rs110123180	MODIFIER	-	-	-	-	-	-	-	-	-	-	-	-
16_21602623_A/G	16:21602623-21602623	C	intergenic_variant	rs110659736	MODIFIER	-	-	-	-	-	-	-	-	-	-	-	-
16_21615261_T/C	16:21615261-21615261	C	intergenic_variant	rs41795573	MODIFIER	-	-	-	-	-	-	-	-	-	-	-	-
16_21883357_A/G	16:21883357-21883357	C	intergenic_variant	rs136051951	MODIFIER	-	-	-	-	-	-	-	-	-	-	-	-
16_21956237_A/C	16:21956237-21956237	G	intergenic_variant	rs41583507	MODIFIER	-	-	-	-	-	-	-	-	-	-	-	-
16_21960193_T/C	16:21960193-21960193	G	intergenic_variant	rs133148901	MODIFIER	-	-	-	-	-	-	-	-	-	-	-	-
16_21963711_T/C	16:21963711-21963711	C	intergenic_variant	rs137337605	MODIFIER	-	-	-	-	-	-	-	-	-	-	-	-
16_34435471_T/C	16:34435471-34435471	C	intron_variant	rs29012378	MODIFIER	SDCCAG8	ENSBTAG00000017775	Transcript	ENSBTAT00000023634	protein_coding	-	16/17	-	-1	HGNC	HGNC:10671	-
16_35060206_A/G	16:35060206-35060206	C	intergenic_variant	rs41802551	MODIFIER	-	-	-	-	-	-	-	-	-	-	-	-
16_39107784_T/C	16:39107784-39107784	G	intergenic_variant	rs110181584	MODIFIER	-	-	-	-	-	-	-	-	-	-	-	-
16_48878512_A/G	16:48878512-48878512	C	intergenic_variant	rs132882178	MODIFIER	-	-	-	-	-	-	-	-	-	-	-	-
16_52578705_T/C	16:52578705-52578705	C	synonymous_variant	rs134795534	LOW	CPSF3L	ENSBTAG00000007620	Transcript	ENSBTAT00000010020	protein_coding	41046	-	-	1	EntrezGene	-	-
16_52578705_T/C	16:52578705-52578705	C	upstream_gene_variant	rs134795534	MODIFIER	CPTP	ENSBTAG00000007623	Transcript	ENSBTAT00000010025	protein_coding	-	-	2209	-1	HGNC	HGNC:28116	-
16_52583206_T/C	16:52583206-52583206	C	intron_variant	rs136307680	MODIFIER	CPSF3L	ENSBTAG00000007620	Transcript	ENSBTAT00000010020	protein_coding	-	41045	-	1	EntrezGene	-	-
16_52583206_T/C	16:52583206-52583206	C	downstream_gene_variant	rs136307680	MODIFIER	PUSL1	ENSBTAG00000007619	Transcript	ENSBTAT00000044945	protein_coding	-	-	3624	-1	HGNC	HGNC:26914	-
16_53434159_A/G	16:53434159-53434159	C	missense_variant	rs41807915	MODERATE	FHAD1	ENSBTAG00000002408	Transcript	ENSBTAT00000003121	protein_coding	10683	-	-	-1	HGNC	HGNC:29408	tolerated(1)
16_55145360_A/G	16:55145360-55145360	G	intron_variant	rs110070912	MODIFIER	PRDM2	ENSBTAG00000020552	Transcript	ENSBTAT00000027387	protein_coding	-	40944	-	-1	HGNC	HGNC:9347	-
16_55149679_T/G	16:55149679-55149679	C	intron_variant	rs134952326	MODIFIER	PRDM2	ENSBTAG00000020552	Transcript	ENSBTAT00000027387	protein_coding	-	40944	-	-1	HGNC	HGNC:9347	-
16_56120577_T/C	16:56120577-56120577	G	upstream_gene_variant	rs43739343	MODIFIER	-	ENSBTAG00000046630	Transcript	ENSBTAT00000034449	protein_coding	-	-	2258	-1	-	-	-
16_58217929_A/G	16:58217929-58217929	C	upstream_gene_variant	rs41639637	MODIFIER	5S_rRNA	ENSBTAG00000028880	Transcript	ENSBTAT00000041260	rRNA	-	-	1769	-1	RFAM	-	-
16_58372525_A/G	16:58372525-58372525	G	intergenic_variant	rs133436568	MODIFIER	-	-	-	-	-	-	-	-	-	-	-	-
16_58379626_T/C	16:58379626-58379626	G	intergenic_variant	rs137828185	MODIFIER	-	-	-	-	-	-	-	-	-	-	-	-
16_58381993_A/G	16:58381993-58381993	G	intergenic_variant	rs110347473	MODIFIER	-	-	-	-	-	-	-	-	-	-	-	-
16_59513956_A/C	16:59513956-59513956	C	intron_variant	rs41814665	MODIFIER	ASTN1	ENSBTAG00000012953	Transcript	ENSBTAT00000061165	protein_coding	-	16/21	-	-1	HGNC	HGNC:773	-
16_59521908_T/C	16:59521908-59521908	G	intron_variant	rs108974354	MODIFIER	ASTN1	ENSBTAG00000012953	Transcript	ENSBTAT00000061165	protein_coding	-	15/21	-	-1	HGNC	HGNC:773	-
16_59530645_A/C	16:59530645-59530645	G	intron_variant	rs109440367	MODIFIER	ASTN1	ENSBTAG00000012953	Transcript	ENSBTAT00000061165	protein_coding	-	15/21	-	-1	HGNC	HGNC:773	-
16_60496060_A/G	16:60496060-60496060	C	intergenic_variant	rs110254391	MODIFIER	-	-	-	-	-	-	-	-	-	-	-	-
16_60502932_T/C	16:60502932-60502932	G	intergenic_variant	rs134123902	MODIFIER	-	-	-	-	-	-	-	-	-	-	-	-
16_60515719_T/C	16:60515719-60515719	G	intergenic_variant	rs133403815	MODIFIER	-	-	-	-	-	-	-	-	-	-	-	-
16_61462715_A/G	16:61462715-61462715	G	intergenic_variant	rs134547229	MODIFIER	-	-	-	-	-	-	-	-	-	-	-	-
16_62357074_A/G	16:62357074-62357074	G	intergenic_variant	rs41818795	MODIFIER	-	-	-	-	-	-	-	-	-	-	-	-
16_62571207_A/C	16:62571207-62571207	G	intron_variant	rs136704898	MODIFIER	TOR1AIP1	ENSBTAG00000035226	Transcript	ENSBTAT00000033967	protein_coding	-	41130	-	1	HGNC	HGNC:29456	-
16_62782986_T/C	16:62782986-62782986	C	intergenic_variant	rs134541814	MODIFIER	-	-	-	-	-	-	-	-	-	-	-	-
16_63281240_A/G	16:63281240-63281240	C	intergenic_variant	rs42247697	MODIFIER	-	-	-	-	-	-	-	-	-	-	-	-
16_63616872_A/C	16:63616872-63616872	C	intron_variant	rs42246397	MODIFIER	STX6	ENSBTAG00000020458	Transcript	ENSBTAT00000027262	protein_coding	-	40914	-	-1	HGNC	HGNC:11441	-
16_63619324_A/G	16:63619324-63619324	C	intron_variant	rs42246381	MODIFIER	STX6	ENSBTAG00000020458	Transcript	ENSBTAT00000027262	protein_coding	-	40914	-	-1	HGNC	HGNC:11441	-
16_69825976_A/C	16:69825976-69825976	G	intergenic_variant	rs42343482	MODIFIER	-	-	-	-	-	-	-	-	-	-	-	-
16_70197640_T/G	16:70197640-70197640	C	intergenic_variant	rs42342047	MODIFIER	-	-	-	-	-	-	-	-	-	-	-	-
16_71213890_T/C	16:71213890-71213890	C	intergenic_variant	rs134493510	MODIFIER	-	-	-	-	-	-	-	-	-	-	-	-
16_71219033_T/C	16:71219033-71219033	C	intergenic_variant	rs41823325	MODIFIER	-	-	-	-	-	-	-	-	-	-	-	-
16_71234553_A/G	16:71234553-71234553	G	intergenic_variant	rs109291178	MODIFIER	-	-	-	-	-	-	-	-	-	-	-	-
16_71236162_T/C	16:71236162-71236162	C	intergenic_variant	rs136731184	MODIFIER	-	-	-	-	-	-	-	-	-	-	-	-
16_72308214_A/G	16:72308214-72308214	G	intron_variant	rs109397720	MODIFIER	RPS6KC1	ENSBTAG00000001181	Transcript	ENSBTAT00000001565	protein_coding	-	41134	-	-1	HGNC	HGNC:10439	-
16_72376174_A/G	16:72376174-72376174	C	intron_variant	rs438648679	MODIFIER	RPS6KC1	ENSBTAG00000001181	Transcript	ENSBTAT00000001565	protein_coding	-	41042	-	-1	HGNC	HGNC:10439	-
16_72402640_T/C	16:72402640-72402640	G	intron_variant	rs133683314	MODIFIER	RPS6KC1	ENSBTAG00000001181	Transcript	ENSBTAT00000001565	protein_coding	-	40981	-	-1	HGNC	HGNC:10439	-
16_73122607_A/G	16:73122607-73122607	G	intron_variant	rs135460562	MODIFIER	PPP2R5A	ENSBTAG00000000754	Transcript	ENSBTAT00000038491	protein_coding	-	40919	-	-1	HGNC	HGNC:9309	-
16_73148406_T/C	16:73148406-73148406	C	intron_variant	rs42834020	MODIFIER	PPP2R5A	ENSBTAG00000000754	Transcript	ENSBTAT00000038491	protein_coding	-	40919	-	-1	HGNC	HGNC:9309	-
16_73148406_T/C	16:73148406-73148406	C	upstream_gene_variant	rs42834020	MODIFIER	U6	ENSBTAG00000043028	Transcript	ENSBTAT00000060020	snRNA	-	-	3357	-1	RFAM	-	-
16_73199382_T/C	16:73199382-73199382	C	intergenic_variant	rs133148308	MODIFIER	-	-	-	-	-	-	-	-	-	-	-	-
16_73740115_T/C	16:73740115-73740115	G	intergenic_variant	rs41826169	MODIFIER	-	-	-	-	-	-	-	-	-	-	-	-
16_73742123_A/G	16:73742123-73742123	C	intergenic_variant	rs41826166	MODIFIER	-	-	-	-	-	-	-	-	-	-	-	-
16_73743594_A/G	16:73743594-73743594	G	intergenic_variant	rs41826162	MODIFIER	-	-	-	-	-	-	-	-	-	-	-	-
16_73748355_A/C	16:73748355-73748355	G	intergenic_variant	rs110506594	MODIFIER	-	-	-	-	-	-	-	-	-	-	-	-
16_73750436_A/G	16:73750436-73750436	G	intergenic_variant	rs41826154	MODIFIER	-	-	-	-	-	-	-	-	-	-	-	-
16_73751261_T/G	16:73751261-73751261	G	intergenic_variant	rs109121880	MODIFIER	-	-	-	-	-	-	-	-	-	-	-	-
16_74219433_T/G	16:74219433-74219433	G	intron_variant	rs134047088	MODIFIER	KCNH1	ENSBTAG00000008710	Transcript	ENSBTAT00000011477	protein_coding	-	10409	-	1	EntrezGene	-	-
16_74219433_T/G	16:74219433-74219433	G	intron_variant	rs134047088	MODIFIER	KCNH1	ENSBTAG00000008710	Transcript	ENSBTAT00000064258	protein_coding	-	10409	-	1	EntrezGene	-	-
16_74229141_T/C	16:74229141-74229141	G	intron_variant	rs136610099	MODIFIER	KCNH1	ENSBTAG00000008710	Transcript	ENSBTAT00000011477	protein_coding	-	10501	-	1	EntrezGene	-	-
16_74229141_T/C	16:74229141-74229141	G	intron_variant	rs136610099	MODIFIER	KCNH1	ENSBTAG00000008710	Transcript	ENSBTAT00000064258	protein_coding	-	10471	-	1	EntrezGene	-	-
16_74230836_T/G	16:74230836-74230836	C	intron_variant	rs134296945	MODIFIER	KCNH1	ENSBTAG00000008710	Transcript	ENSBTAT00000011477	protein_coding	-	10532	-	1	EntrezGene	-	-
16_74230836_T/G	16:74230836-74230836	C	intron_variant	rs134296945	MODIFIER	KCNH1	ENSBTAG00000008710	Transcript	ENSBTAT00000064258	protein_coding	-	10532	-	1	EntrezGene	-	-
16_75259046_T/C	16:75259046-75259046	C	intergenic_variant	rs41821906	MODIFIER	-	-	-	-	-	-	-	-	-	-	-	-
16_75308921_T/C	16:75308921-75308921	C	intergenic_variant	rs41820977	MODIFIER	-	-	-	-	-	-	-	-	-	-	-	-
16_75317312_A/G	16:75317312-75317312	C	intergenic_variant	rs133351990	MODIFIER	-	-	-	-	-	-	-	-	-	-	-	-
16_75363800_A/G	16:75363800-75363800	G	intron_variant	rs110990037	MODIFIER	DIEXF	ENSBTAG00000020886	Transcript	ENSBTAT00000027825	protein_coding	-	41070	-	-1	HGNC	HGNC:28440	-
16_75363800_A/G	16:75363800-75363800	G	intron_variant	rs110990037	MODIFIER	DIEXF	ENSBTAG00000020886	Transcript	ENSBTAT00000065921	protein_coding	-	41134	-	-1	HGNC	HGNC:28440	-
16_75366476_A/G	16:75366476-75366476	G	intron_variant	rs108976361	MODIFIER	DIEXF	ENSBTAG00000020886	Transcript	ENSBTAT00000027825	protein_coding	-	41039	-	-1	HGNC	HGNC:28440	-
16_75366476_A/G	16:75366476-75366476	G	intron_variant	rs108976361	MODIFIER	DIEXF	ENSBTAG00000020886	Transcript	ENSBTAT00000065921	protein_coding	-	41103	-	-1	HGNC	HGNC:28440	-
16_76459009_A/G	16:76459009-76459009	G	intergenic_variant	rs109794642	MODIFIER	-	-	-	-	-	-	-	-	-	-	-	-
16_76512286_A/G	16:76512286-76512286	G	intergenic_variant	rs42470823	MODIFIER	-	-	-	-	-	-	-	-	-	-	-	-
16_77825967_T/C	16:77825967-77825967	G	intergenic_variant	rs109978962	MODIFIER	-	-	-	-	-	-	-	-	-	-	-	-
17_483194_A/G	17:483194-483194	C	downstream_gene_variant	rs41834039	MODIFIER	KLHL2	ENSBTAG00000005263	Transcript	ENSBTAT00000055600	protein_coding	-	-	101	1	HGNC	HGNC:6353	-
17_3445779_T/C	17:3445779-3445779	C	intergenic_variant	rs42827893	MODIFIER	-	-	-	-	-	-	-	-	-	-	-	-
17_4089199_T/C	17:4089199-4089199	G	intergenic_variant	rs109275957	MODIFIER	-	-	-	-	-	-	-	-	-	-	-	-
17_4113230_A/G	17:4113230-4113230	G	intergenic_variant	rs133464645	MODIFIER	-	-	-	-	-	-	-	-	-	-	-	-
17_4339904_A/G	17:4339904-4339904	G	intron_variant	rs135132440	MODIFIER	TRIM2	ENSBTAG00000008816	Transcript	ENSBTAT00000011609	protein_coding	-	41070	-	-1	HGNC	HGNC:15974	-
17_4367171_A/G	17:4367171-4367171	G	intron_variant	rs108951241	MODIFIER	TRIM2	ENSBTAG00000008816	Transcript	ENSBTAT00000011609	protein_coding	-	40918	-	-1	HGNC	HGNC:15974	-
17_4371893_T/C	17:4371893-4371893	C	intron_variant	rs133099760	MODIFIER	TRIM2	ENSBTAG00000008816	Transcript	ENSBTAT00000011609	protein_coding	-	40918	-	-1	HGNC	HGNC:15974	-
17_4485298_T/C	17:4485298-4485298	C	intergenic_variant	rs134535153	MODIFIER	-	-	-	-	-	-	-	-	-	-	-	-
17_4488984_T/G	17:4488984-4488984	G	intergenic_variant	rs136301265	MODIFIER	-	-	-	-	-	-	-	-	-	-	-	-
17_4507719_A/G	17:4507719-4507719	G	intergenic_variant	rs136511073	MODIFIER	-	-	-	-	-	-	-	-	-	-	-	-
17_8028507_T/C	17:8028507-8028507	C	intergenic_variant	rs109458189	MODIFIER	-	-	-	-	-	-	-	-	-	-	-	-
17_8029392_A/G	17:8029392-8029392	C	intergenic_variant	rs109171697	MODIFIER	-	-	-	-	-	-	-	-	-	-	-	-
17_9061128_T/C	17:9061128-9061128	C	intergenic_variant	rs110298002	MODIFIER	-	-	-	-	-	-	-	-	-	-	-	-
17_9062240_A/G	17:9062240-9062240	C	intergenic_variant	rs136218429	MODIFIER	-	-	-	-	-	-	-	-	-	-	-	-
17_10162372_A/G	17:10162372-10162372	C	intron_variant	rs134694194	MODIFIER	NR3C2	ENSBTAG00000027182	Transcript	ENSBTAT00000003291	protein_coding	-	41096	-	1	HGNC	HGNC:7979	-
17_10282910_A/G	17:10282910-10282910	G	intron_variant	rs41832118	MODIFIER	ARHGAP10	ENSBTAG00000002531	Transcript	ENSBTAT00000003283	protein_coding	-	18/22	-	-1	HGNC	HGNC:26099	-
17_11811499_T/C	17:11811499-11811499	G	intergenic_variant	rs41838640	MODIFIER	-	-	-	-	-	-	-	-	-	-	-	-
17_11812601_T/C	17:11812601-11812601	C	intergenic_variant	rs41838645	MODIFIER	-	-	-	-	-	-	-	-	-	-	-	-
17_14893179_T/C	17:14893179-14893179	C	intron_variant	rs134925098	MODIFIER	USP38	ENSBTAG00000001356	Transcript	ENSBTAT00000001785	protein_coding	-	41160	-	-1	HGNC	HGNC:20067	-
17_14925906_A/G	17:14925906-14925906	G	upstream_gene_variant	rs109552937	MODIFIER	USP38	ENSBTAG00000001356	Transcript	ENSBTAT00000001785	protein_coding	-	-	4139	-1	HGNC	HGNC:20067	-
17_16314502_T/C	17:16314502-16314502	C	intergenic_variant	rs134964814	MODIFIER	-	-	-	-	-	-	-	-	-	-	-	-
17_17249987_T/C	17:17249987-17249987	G	intergenic_variant	rs134218669	MODIFIER	-	-	-	-	-	-	-	-	-	-	-	-
17_17435892_A/G	17:17435892-17435892	C	intron_variant	rs109989341	MODIFIER	TBC1D9	ENSBTAG00000018951	Transcript	ENSBTAT00000029790	protein_coding	-	19/23	-	1	HGNC	HGNC:21710	-
17_17436561_T/C	17:17436561-17436561	C	intron_variant	rs134285331	MODIFIER	TBC1D9	ENSBTAG00000018951	Transcript	ENSBTAT00000029790	protein_coding	-	19/23	-	1	HGNC	HGNC:21710	-
17_17438931_A/G	17:17438931-17438931	G	intron_variant	rs109361638	MODIFIER	TBC1D9	ENSBTAG00000018951	Transcript	ENSBTAT00000029790	protein_coding	-	21/23	-	1	HGNC	HGNC:21710	-
17_18252018_T/C	17:18252018-18252018	G	intron_variant	rs137700095	MODIFIER	MAML3	ENSBTAG00000011373	Transcript	ENSBTAT00000061508	protein_coding	-	40910	-	1	HGNC	HGNC:16272	-
17_19133147_T/C	17:19133147-19133147	C	intergenic_variant	rs132972973	MODIFIER	-	-	-	-	-	-	-	-	-	-	-	-
17_21836697_T/C	17:21836697-21836697	G	intergenic_variant	rs137342799	MODIFIER	-	-	-	-	-	-	-	-	-	-	-	-
17_23608572_T/C	17:23608572-23608572	G	intergenic_variant	rs137790857	MODIFIER	-	-	-	-	-	-	-	-	-	-	-	-
17_28029768_A/G	17:28029768-28029768	C	intergenic_variant	rs110805804	MODIFIER	-	-	-	-	-	-	-	-	-	-	-	-
17_29629797_T/G	17:29629797-29629797	G	intergenic_variant	rs137706254	MODIFIER	-	-	-	-	-	-	-	-	-	-	-	-
17_38751396_A/G	17:38751396-38751396	G	intergenic_variant	rs109145948	MODIFIER	-	-	-	-	-	-	-	-	-	-	-	-
17_41778876_T/C	17:41778876-41778876	C	intron_variant	rs42781658	MODIFIER	FAM198B	ENSBTAG00000017069	Transcript	ENSBTAT00000022701	protein_coding	-	40940	-	1	HGNC	HGNC:25312	-
17_44119910_T/G	17:44119910-44119910	G	intergenic_variant	rs41839490	MODIFIER	-	-	-	-	-	-	-	-	-	-	-	-
17_44121665_A/G	17:44121665-44121665	C	intergenic_variant	rs110347305	MODIFIER	-	-	-	-	-	-	-	-	-	-	-	-
17_44589870_T/C	17:44589870-44589870	G	intergenic_variant	rs43504703	MODIFIER	-	-	-	-	-	-	-	-	-	-	-	-
17_44989687_A/G	17:44989687-44989687	C	intergenic_variant	rs133476298	MODIFIER	-	-	-	-	-	-	-	-	-	-	-	-
17_45020203_T/C	17:45020203-45020203	G	intergenic_variant	rs137696421	MODIFIER	-	-	-	-	-	-	-	-	-	-	-	-
17_45042091_A/G	17:45042091-45042091	C	intergenic_variant	rs136581717	MODIFIER	-	-	-	-	-	-	-	-	-	-	-	-
17_45045550_T/C	17:45045550-45045550	C	intergenic_variant	rs136329979	MODIFIER	-	-	-	-	-	-	-	-	-	-	-	-
17_45051158_T/G	17:45051158-45051158	G	intergenic_variant	rs132943183	MODIFIER	-	-	-	-	-	-	-	-	-	-	-	-
17_45267485_A/G	17:45267485-45267485	G	downstream_gene_variant	rs133648910	MODIFIER	-	ENSBTAG00000006758	Transcript	ENSBTAT00000008895	pseudogene	-	-	1138	-1	-	-	-
17_45276921_A/G	17:45276921-45276921	G	downstream_gene_variant	rs43327705	MODIFIER	ANHX	ENSBTAG00000026626	Transcript	ENSBTAT00000037916	protein_coding	-	-	4498	-1	HGNC	HGNC:40024	-
17_45277990_T/C	17:45277990-45277990	G	downstream_gene_variant	rs43327698	MODIFIER	ANHX	ENSBTAG00000026626	Transcript	ENSBTAT00000037916	protein_coding	-	-	3429	-1	HGNC	HGNC:40024	-
17_45281385_T/C	17:45281385-45281385	G	downstream_gene_variant	rs43327666	MODIFIER	ANHX	ENSBTAG00000026626	Transcript	ENSBTAT00000037916	protein_coding	-	-	34	-1	HGNC	HGNC:40024	-
17_45283352_A/G	17:45283352-45283352	C	intron_variant	rs43326623	MODIFIER	ANHX	ENSBTAG00000026626	Transcript	ENSBTAT00000037916	protein_coding	-	41066	-	-1	HGNC	HGNC:40024	-
17_45356254_T/C	17:45356254-45356254	G	intergenic_variant	rs43325658	MODIFIER	-	-	-	-	-	-	-	-	-	-	-	-
17_45362816_T/C	17:45362816-45362816	C	intergenic_variant	rs43325643	MODIFIER	-	-	-	-	-	-	-	-	-	-	-	-
17_48043508_A/G	17:48043508-48043508	C	intergenic_variant	rs136196870	MODIFIER	-	-	-	-	-	-	-	-	-	-	-	-
17_52629854_T/C	17:52629854-52629854	C	intron_variant	rs109161732	MODIFIER	TMEM132B	ENSBTAG00000006626	Transcript	ENSBTAT00000029679	protein_coding	-	40974	-	-1	HGNC	HGNC:29397	-
17_52630884_T/C	17:52630884-52630884	C	intron_variant	rs110956243	MODIFIER	TMEM132B	ENSBTAG00000006626	Transcript	ENSBTAT00000029679	protein_coding	-	40974	-	-1	HGNC	HGNC:29397	-
17_53335168_A/C	17:53335168-53335168	C	intergenic_variant	rs136348013	MODIFIER	-	-	-	-	-	-	-	-	-	-	-	-
17_53415323_A/G	17:53415323-53415323	G	intergenic_variant	rs109761377	MODIFIER	-	-	-	-	-	-	-	-	-	-	-	-
17_54408755_T/C	17:54408755-54408755	G	upstream_gene_variant	rs108961208	MODIFIER	SNRNP35	ENSBTAG00000008060	Transcript	ENSBTAT00000010602	protein_coding	-	-	29	-1	HGNC	HGNC:30852	-
17_55041235_T/C	17:55041235-55041235	G	intergenic_variant	rs110685681	MODIFIER	-	-	-	-	-	-	-	-	-	-	-	-
17_55061314_T/C	17:55061314-55061314	G	intergenic_variant	rs109202970	MODIFIER	-	-	-	-	-	-	-	-	-	-	-	-
17_55125735_A/G	17:55125735-55125735	C	intron_variant	rs110481483	MODIFIER	KNTC1	ENSBTAG00000019278	Transcript	ENSBTAT00000025676	protein_coding	-	42/62	-	-1	HGNC	HGNC:17255	-
17_55151038_T/C	17:55151038-55151038	C	intron_variant	rs110162928	MODIFIER	KNTC1	ENSBTAG00000019278	Transcript	ENSBTAT00000025676	protein_coding	-	16/62	-	-1	HGNC	HGNC:17255	-
17_55159422_A/C	17:55159422-55159422	G	intron_variant	rs135796971	MODIFIER	KNTC1	ENSBTAG00000019278	Transcript	ENSBTAT00000025676	protein_coding	-	21397	-	-1	HGNC	HGNC:17255	-
17_55207410_A/C	17:55207410-55207410	C	intron_variant	rs137662740	MODIFIER	ZCCHC8	ENSBTAG00000006114	Transcript	ENSBTAT00000008035	protein_coding	-	41194	-	1	EntrezGene	-	-
17_55215484_A/C	17:55215484-55215484	C	downstream_gene_variant	rs137264644	MODIFIER	ZCCHC8	ENSBTAG00000006114	Transcript	ENSBTAT00000008035	protein_coding	-	-	1714	1	EntrezGene	-	-
17_55221058_T/C	17:55221058-55221058	C	intergenic_variant	rs29015079	MODIFIER	-	-	-	-	-	-	-	-	-	-	-	-
17_55230028_A/C	17:55230028-55230028	C	intergenic_variant	rs109777972	MODIFIER	-	-	-	-	-	-	-	-	-	-	-	-
17_55231782_A/G	17:55231782-55231782	C	intergenic_variant	rs110851849	MODIFIER	-	-	-	-	-	-	-	-	-	-	-	-
17_55244711_T/C	17:55244711-55244711	G	upstream_gene_variant	rs136925245	MODIFIER	CLIP1	ENSBTAG00000016779	Transcript	ENSBTAT00000022319	protein_coding	-	-	526	1	HGNC	HGNC:10461	-
17_55248967_A/C	17:55248967-55248967	G	intron_variant	rs109167287	MODIFIER	CLIP1	ENSBTAG00000016779	Transcript	ENSBTAT00000022319	protein_coding	-	40931	-	1	HGNC	HGNC:10461	-
17_55248967_A/C	17:55248967-55248967	G	upstream_gene_variant	rs109167287	MODIFIER	5S_rRNA	ENSBTAG00000037243	Transcript	ENSBTAT00000051743	rRNA	-	-	1904	1	RFAM	-	-
17_55259324_T/C	17:55259324-55259324	G	intron_variant	rs132739394	MODIFIER	CLIP1	ENSBTAG00000016779	Transcript	ENSBTAT00000022319	protein_coding	-	40931	-	1	HGNC	HGNC:10461	-
17_55263487_T/C	17:55263487-55263487	G	intron_variant	rs133782336	MODIFIER	CLIP1	ENSBTAG00000016779	Transcript	ENSBTAT00000022319	protein_coding	-	40931	-	1	HGNC	HGNC:10461	-
17_55294701_A/G	17:55294701-55294701	C	intron_variant	rs109609827	MODIFIER	CLIP1	ENSBTAG00000016779	Transcript	ENSBTAT00000022319	protein_coding	-	41052	-	1	HGNC	HGNC:10461	-
17_55295225_T/C	17:55295225-55295225	C	intron_variant	rs109101895	MODIFIER	CLIP1	ENSBTAG00000016779	Transcript	ENSBTAT00000022319	protein_coding	-	41052	-	1	HGNC	HGNC:10461	-
17_55295712_A/C	17:55295712-55295712	G	intron_variant	rs135628919	MODIFIER	CLIP1	ENSBTAG00000016779	Transcript	ENSBTAT00000022319	protein_coding	-	41052	-	1	HGNC	HGNC:10461	-
17_55317713_A/G	17:55317713-55317713	G	intron_variant	rs134981779	MODIFIER	CLIP1	ENSBTAG00000016779	Transcript	ENSBTAT00000022319	protein_coding	-	14/24	-	1	HGNC	HGNC:10461	-
17_55322208_T/C	17:55322208-55322208	G	intron_variant	rs136525838	MODIFIER	CLIP1	ENSBTAG00000016779	Transcript	ENSBTAT00000022319	protein_coding	-	16/24	-	1	HGNC	HGNC:10461	-
17_55326401_T/C	17:55326401-55326401	G	intron_variant	rs134155084	MODIFIER	CLIP1	ENSBTAG00000016779	Transcript	ENSBTAT00000022319	protein_coding	-	17/24	-	1	HGNC	HGNC:10461	-
17_55334635_A/G	17:55334635-55334635	G	intron_variant	rs135311765	MODIFIER	CLIP1	ENSBTAG00000016779	Transcript	ENSBTAT00000022319	protein_coding	-	19/24	-	1	HGNC	HGNC:10461	-
17_55336114_T/G	17:55336114-55336114	C	intron_variant	rs137781930	MODIFIER	CLIP1	ENSBTAG00000016779	Transcript	ENSBTAT00000022319	protein_coding	-	19/24	-	1	HGNC	HGNC:10461	-
17_55338193_T/C	17:55338193-55338193	G	intron_variant	rs133666409	MODIFIER	CLIP1	ENSBTAG00000016779	Transcript	ENSBTAT00000022319	protein_coding	-	19/24	-	1	HGNC	HGNC:10461	-
17_55338801_A/G	17:55338801-55338801	G	intron_variant	rs134993302	MODIFIER	CLIP1	ENSBTAG00000016779	Transcript	ENSBTAT00000022319	protein_coding	-	19/24	-	1	HGNC	HGNC:10461	-
17_55339623_T/C	17:55339623-55339623	G	intron_variant	rs109486557	MODIFIER	CLIP1	ENSBTAG00000016779	Transcript	ENSBTAT00000022319	protein_coding	-	19/24	-	1	HGNC	HGNC:10461	-
17_55342732_T/C	17:55342732-55342732	C	intron_variant	rs134309048	MODIFIER	CLIP1	ENSBTAG00000016779	Transcript	ENSBTAT00000022319	protein_coding	-	19/24	-	1	HGNC	HGNC:10461	-
17_55353171_T/C	17:55353171-55353171	G	intron_variant	rs137044334	MODIFIER	CLIP1	ENSBTAG00000016779	Transcript	ENSBTAT00000022319	protein_coding	-	20/24	-	1	HGNC	HGNC:10461	-
17_55358288_A/G	17:55358288-55358288	G	synonymous_variant	rs133528596	LOW	CLIP1	ENSBTAG00000016779	Transcript	ENSBTAT00000022319	protein_coding	25/25	-	-	1	HGNC	HGNC:10461	-
17_55369463_T/G	17:55369463-55369463	G	intron_variant	rs136160933	MODIFIER	-	ENSBTAG00000004203	Transcript	ENSBTAT00000005508	protein_coding	-	40950	-	1	-	-	-
17_55468851_A/G	17:55468851-55468851	C	downstream_gene_variant	rs133525912	MODIFIER	MLXIP	ENSBTAG00000004189	Transcript	ENSBTAT00000005486	protein_coding	-	-	3745	-1	EntrezGene	-	-
17_55478860_A/G	17:55478860-55478860	C	intron_variant	rs133731074	MODIFIER	MLXIP	ENSBTAG00000004189	Transcript	ENSBTAT00000005486	protein_coding	-	41136	-	-1	EntrezGene	-	-
17_55501309_T/C	17:55501309-55501309	G	intron_variant	rs137552295	MODIFIER	MLXIP	ENSBTAG00000004189	Transcript	ENSBTAT00000005486	protein_coding	-	40923	-	-1	EntrezGene	-	-
17_60690751_A/G	17:60690751-60690751	C	intergenic_variant	rs42449620	MODIFIER	-	-	-	-	-	-	-	-	-	-	-	-
17_63123486_A/C	17:63123486-63123486	C	intergenic_variant	rs109023358	MODIFIER	-	-	-	-	-	-	-	-	-	-	-	-
17_63707713_A/G	17:63707713-63707713	C	intron_variant	rs134388814	MODIFIER	RPH3A	ENSBTAG00000004247	Transcript	ENSBTAT00000005564	protein_coding	-	41139	-	-1	HGNC	HGNC:17056	-
17_63709283_A/G	17:63709283-63709283	G	intron_variant	rs135393467	MODIFIER	RPH3A	ENSBTAG00000004247	Transcript	ENSBTAT00000005564	protein_coding	-	41139	-	-1	HGNC	HGNC:17056	-
17_72640469_T/C	17:72640469-72640469	G	intergenic_variant	rs110473197	MODIFIER	-	-	-	-	-	-	-	-	-	-	-	-
17_72645203_T/G	17:72645203-72645203	G	intergenic_variant	rs109010785	MODIFIER	-	-	-	-	-	-	-	-	-	-	-	-
18_1124544_T/C	18:1124544-1124544	C	intergenic_variant	rs109482854	MODIFIER	-	-	-	-	-	-	-	-	-	-	-	-
18_7154880_T/C	18:7154880-7154880	C	intergenic_variant	rs109936249	MODIFIER	-	-	-	-	-	-	-	-	-	-	-	-
18_8438957_A/G	18:8438957-8438957	G	intron_variant	rs29013933	MODIFIER	PLCG2	ENSBTAG00000002103	Transcript	ENSBTAT00000002717	protein_coding	-	41028	-	1	HGNC	HGNC:9066	-
18_8438957_A/G	18:8438957-8438957	G	downstream_gene_variant	rs29013933	MODIFIER	5S_rRNA	ENSBTAG00000028336	Transcript	ENSBTAT00000040718	rRNA	-	-	4154	-1	RFAM	-	-
18_17697315_A/G	18:17697315-17697315	G	intergenic_variant	rs43771111	MODIFIER	-	-	-	-	-	-	-	-	-	-	-	-
18_18368327_T/C	18:18368327-18368327	G	intron_variant	rs110508864	MODIFIER	ZNF423	ENSBTAG00000017397	Transcript	ENSBTAT00000023130	protein_coding	-	40914	-	-1	HGNC	HGNC:16762	-
18_18782700_T/C	18:18782700-18782700	G	missense_variant	rs137341074	MODERATE	ADCY7	ENSBTAG00000006208	Transcript	ENSBTAT00000008153	protein_coding	41025	-	-	1	HGNC	HGNC:238	tolerated(1)
18_22610574_T/C	18:22610574-22610574	G	intergenic_variant	rs109630523	MODIFIER	-	-	-	-	-	-	-	-	-	-	-	-
18_22611851_A/G	18:22611851-22611851	C	intergenic_variant	rs135197631	MODIFIER	-	-	-	-	-	-	-	-	-	-	-	-
18_22617671_T/G	18:22617671-22617671	C	intergenic_variant	rs110984631	MODIFIER	-	-	-	-	-	-	-	-	-	-	-	-
18_24936634_A/G	18:24936634-24936634	G	intron_variant	rs133335535	MODIFIER	NUP93	ENSBTAG00000006611	Transcript	ENSBTAT00000008683	protein_coding	-	40988	-	1	HGNC	HGNC:28958	-
18_24939708_A/G	18:24939708-24939708	C	intron_variant	rs109890168	MODIFIER	NUP93	ENSBTAG00000006611	Transcript	ENSBTAT00000008683	protein_coding	-	40988	-	1	HGNC	HGNC:28958	-
18_25167236_A/G	18:25167236-25167236	C	synonymous_variant	rs110108384	LOW	NLRC5	ENSBTAG00000005413	Transcript	ENSBTAT00000007129	protein_coding	27/49	-	-	1	HGNC	HGNC:29933	-
18_25168617_A/C	18:25168617-25168617	C	intron_variant	rs109421774	MODIFIER	NLRC5	ENSBTAG00000005413	Transcript	ENSBTAT00000007129	protein_coding	-	28/48	-	1	HGNC	HGNC:29933	-
18_25169329_A/G	18:25169329-25169329	G	intron_variant	rs109187966	MODIFIER	NLRC5	ENSBTAG00000005413	Transcript	ENSBTAT00000007129	protein_coding	-	28/48	-	1	HGNC	HGNC:29933	-
18_25175419_T/G	18:25175419-25175419	G	intron_variant	rs110031833	MODIFIER	NLRC5	ENSBTAG00000005413	Transcript	ENSBTAT00000007129	protein_coding	-	34/48	-	1	HGNC	HGNC:29933	-
18_25363227_A/G	18:25363227-25363227	C	intergenic_variant	rs132808926	MODIFIER	-	-	-	-	-	-	-	-	-	-	-	-
18_25364056_T/C	18:25364056-25364056	C	intergenic_variant	rs108963947	MODIFIER	-	-	-	-	-	-	-	-	-	-	-	-
18_26029859_A/G	18:26029859-26029859	C	intron_variant	rs133097787	MODIFIER	MMP15	ENSBTAG00000012919	Transcript	ENSBTAT00000017168	protein_coding	-	40916	-	1	HGNC	HGNC:7161	-
18_26033522_A/G	18:26033522-26033522	G	intron_variant	rs109504875	MODIFIER	MMP15	ENSBTAG00000012919	Transcript	ENSBTAT00000017168	protein_coding	-	40916	-	1	HGNC	HGNC:7161	-
18_26043288_A/G	18:26043288-26043288	G	downstream_gene_variant	rs110686431	MODIFIER	MMP15	ENSBTAG00000012919	Transcript	ENSBTAT00000017168	protein_coding	-	-	164	1	HGNC	HGNC:7161	-
18_26046552_A/C	18:26046552-26046552	G	downstream_gene_variant	rs110225456	MODIFIER	MMP15	ENSBTAG00000012919	Transcript	ENSBTAT00000017168	protein_coding	-	-	3428	1	HGNC	HGNC:7161	-
18_26047437_T/C	18:26047437-26047437	G	downstream_gene_variant	rs110170388	MODIFIER	MMP15	ENSBTAG00000012919	Transcript	ENSBTAT00000017168	protein_coding	-	-	4313	1	HGNC	HGNC:7161	-
18_26075864_T/C	18:26075864-26075864	G	downstream_gene_variant	rs109777675	MODIFIER	CFAP20	ENSBTAG00000013874	Transcript	ENSBTAT00000018422	protein_coding	-	-	1540	-1	HGNC	HGNC:29523	-
18_26077231_T/C	18:26077231-26077231	G	downstream_gene_variant	rs110672259	MODIFIER	CFAP20	ENSBTAG00000013874	Transcript	ENSBTAT00000018422	protein_coding	-	-	173	-1	HGNC	HGNC:29523	-
18_26091070_T/G	18:26091070-26091070	G	upstream_gene_variant	rs137435140	MODIFIER	CFAP20	ENSBTAG00000013874	Transcript	ENSBTAT00000018422	protein_coding	-	-	425	-1	HGNC	HGNC:29523	-
18_26101544_T/C	18:26101544-26101544	C	intron_variant	rs132745513	MODIFIER	CSNK2A2	ENSBTAG00000013784	Transcript	ENSBTAT00000018322	protein_coding	-	41191	-	-1	EntrezGene	-	-
18_26127763_T/C	18:26127763-26127763	G	intron_variant	rs109435978	MODIFIER	CSNK2A2	ENSBTAG00000013784	Transcript	ENSBTAT00000018322	protein_coding	-	40917	-	-1	EntrezGene	-	-
18_27683425_T/C	18:27683425-27683425	C	intergenic_variant	rs135199890	MODIFIER	-	-	-	-	-	-	-	-	-	-	-	-
18_27689595_A/C	18:27689595-27689595	G	intergenic_variant	rs135023705	MODIFIER	-	-	-	-	-	-	-	-	-	-	-	-
18_29330839_A/C	18:29330839-29330839	G	intergenic_variant	rs109425988	MODIFIER	-	-	-	-	-	-	-	-	-	-	-	-
18_29464944_A/G	18:29464944-29464944	G	intron_variant	rs135608718	MODIFIER	-	ENSBTAG00000046749	Transcript	ENSBTAT00000065042	protein_coding	-	20/22	-	-1	-	-	-
18_29527100_T/C	18:29527100-29527100	C	intergenic_variant	rs109212025	MODIFIER	-	-	-	-	-	-	-	-	-	-	-	-
18_29538443_A/G	18:29538443-29538443	G	downstream_gene_variant	rs109436658	MODIFIER	-	ENSBTAG00000022783	Transcript	ENSBTAT00000030925	protein_coding	-	-	3975	-1	-	-	-
18_29543833_A/G	18:29543833-29543833	C	intron_variant	rs110786423	MODIFIER	-	ENSBTAG00000022783	Transcript	ENSBTAT00000030925	protein_coding	-	15/15	-	-1	-	-	-
18_29546241_A/G	18:29546241-29546241	G	intron_variant	rs108977749	MODIFIER	-	ENSBTAG00000022783	Transcript	ENSBTAT00000030925	protein_coding	-	14/15	-	-1	-	-	-
18_29551023_A/C	18:29551023-29551023	C	intron_variant	rs110430188	MODIFIER	-	ENSBTAG00000022783	Transcript	ENSBTAT00000030925	protein_coding	-	41257	-	-1	-	-	-
18_39260852_T/C	18:39260852-39260852	G	intron_variant	rs41581191	MODIFIER	PKD1L3	ENSBTAG00000019884	Transcript	ENSBTAT00000026493	protein_coding	-	16/35	-	1	HGNC	HGNC:21716	-
18_41013925_T/C	18:41013925-41013925	G	intergenic_variant	rs136105382	MODIFIER	-	-	-	-	-	-	-	-	-	-	-	-
18_41142879_A/G	18:41142879-41142879	G	intron_variant	rs41878323	MODIFIER	ZNF536	ENSBTAG00000007262	Transcript	ENSBTAT00000009552	protein_coding	-	40909	-	1	HGNC	HGNC:29025	-
18_41931707_A/G	18:41931707-41931707	G	intergenic_variant	rs41877379	MODIFIER	-	-	-	-	-	-	-	-	-	-	-	-
18_41938541_T/C	18:41938541-41938541	C	intergenic_variant	rs136160728	MODIFIER	-	-	-	-	-	-	-	-	-	-	-	-
18_41970461_T/C	18:41970461-41970461	C	intergenic_variant	rs109647093	MODIFIER	-	-	-	-	-	-	-	-	-	-	-	-
18_42024445_T/C	18:42024445-42024445	C	intergenic_variant	rs136453589	MODIFIER	-	-	-	-	-	-	-	-	-	-	-	-
18_42026967_A/G	18:42026967-42026967	G	intergenic_variant	rs110868360	MODIFIER	-	-	-	-	-	-	-	-	-	-	-	-
18_42039167_A/G	18:42039167-42039167	G	intergenic_variant	rs41876983	MODIFIER	-	-	-	-	-	-	-	-	-	-	-	-
18_42098105_T/C	18:42098105-42098105	C	intergenic_variant	rs110978717	MODIFIER	-	-	-	-	-	-	-	-	-	-	-	-
18_46503439_A/G	18:46503439-46503439	G	intergenic_variant	rs109626765	MODIFIER	-	-	-	-	-	-	-	-	-	-	-	-
18_46513187_T/C	18:46513187-46513187	G	upstream_gene_variant	rs110638392	MODIFIER	-	ENSBTAG00000047277	Transcript	ENSBTAT00000064744	protein_coding	-	-	3370	1	-	-	-
18_49756516_A/G	18:49756516-49756516	C	intergenic_variant	rs133000063	MODIFIER	-	-	-	-	-	-	-	-	-	-	-	-
18_54322668_A/G	18:54322668-54322668	C	intergenic_variant	rs41890252	MODIFIER	-	-	-	-	-	-	-	-	-	-	-	-
18_54710913_A/G	18:54710913-54710913	G	intron_variant	rs108982780	MODIFIER	CCDC9	ENSBTAG00000014117	Transcript	ENSBTAT00000018765	protein_coding	-	40978	-	1	HGNC	HGNC:24560	-
18_54712099_A/G	18:54712099-54712099	C	intron_variant	rs108967314	MODIFIER	CCDC9	ENSBTAG00000014117	Transcript	ENSBTAT00000018765	protein_coding	-	41039	-	1	HGNC	HGNC:24560	-
18_54716344_A/G	18:54716344-54716344	G	intron_variant	rs133680232	MODIFIER	CCDC9	ENSBTAG00000014117	Transcript	ENSBTAT00000018765	protein_coding	-	41131	-	1	HGNC	HGNC:24560	-
18_54730062_A/G	18:54730062-54730062	C	intergenic_variant	rs133193728	MODIFIER	-	-	-	-	-	-	-	-	-	-	-	-
18_54732486_A/G	18:54732486-54732486	C	intergenic_variant	rs109134945	MODIFIER	-	-	-	-	-	-	-	-	-	-	-	-
18_55256431_T/C	18:55256431-55256431	C	intergenic_variant	rs41582485	MODIFIER	-	-	-	-	-	-	-	-	-	-	-	-
18_63953585_T/C	18:63953585-63953585	G	3_prime_UTR_variant	rs42523373	MODIFIER	-	ENSBTAG00000030348	Transcript	ENSBTAT00000010904	protein_coding	41033	-	-	1	-	-	-
18_63953585_T/C	18:63953585-63953585	G	intron_variant	rs42523373	MODIFIER	-	ENSBTAG00000030348	Transcript	ENSBTAT00000063919	protein_coding	-	41132	-	1	-	-	-
18_64455269_T/G	18:64455269-64455269	G	intergenic_variant	rs41583656	MODIFIER	-	-	-	-	-	-	-	-	-	-	-	-
18_64808735_T/C	18:64808735-64808735	C	intron_variant	rs42954322	MODIFIER	-	ENSBTAG00000000195	Transcript	ENSBTAT00000021095	protein_coding	-	40911	-	1	-	-	-
18_64922303_A/G	18:64922303-64922303	G	intron_variant	rs133895481	MODIFIER	-	ENSBTAG00000009460	Transcript	ENSBTAT00000012446	protein_coding	-	40971	-	-1	-	-	-
18_65159562_A/G	18:65159562-65159562	C	intron_variant	rs134436580	MODIFIER	-	ENSBTAG00000038635	Transcript	ENSBTAT00000053442	protein_coding	-	40909	-	-1	-	-	-
18_65161902_A/G	18:65161902-65161902	G	upstream_gene_variant	rs42990979	MODIFIER	-	ENSBTAG00000038635	Transcript	ENSBTAT00000053442	protein_coding	-	-	1900	-1	-	-	-
18_65162788_T/G	18:65162788-65162788	G	upstream_gene_variant	rs42990970	MODIFIER	-	ENSBTAG00000038635	Transcript	ENSBTAT00000053442	protein_coding	-	-	2786	-1	-	-	-
18_65319955_A/G	18:65319955-65319955	G	downstream_gene_variant	rs42975164	MODIFIER	-	ENSBTAG00000003447	Transcript	ENSBTAT00000004324	protein_coding	-	-	8	1	-	-	-
18_65319955_A/G	18:65319955-65319955	G	downstream_gene_variant	rs42975164	MODIFIER	-	ENSBTAG00000003447	Transcript	ENSBTAT00000013096	protein_coding	-	-	86	1	-	-	-
18_65751271_T/C	18:65751271-65751271	C	intron_variant	rs41899523	MODIFIER	ZNF274	ENSBTAG00000013353	Transcript	ENSBTAT00000012662	protein_coding	-	41035	-	1	HGNC	HGNC:13068	-
19_1447327_A/G	19:1447327-1447327	C	intron_variant	rs135344391	MODIFIER	CA10	ENSBTAG00000034681	Transcript	ENSBTAT00000049111	protein_coding	-	40915	-	-1	HGNC	HGNC:1369	-
19_1755627_A/G	19:1755627-1755627	G	intergenic_variant	rs109087707	MODIFIER	-	-	-	-	-	-	-	-	-	-	-	-
19_2153901_A/G	19:2153901-2153901	G	intergenic_variant	rs133519676	MODIFIER	-	-	-	-	-	-	-	-	-	-	-	-
19_2155055_A/G	19:2155055-2155055	G	intergenic_variant	rs134544648	MODIFIER	-	-	-	-	-	-	-	-	-	-	-	-
19_2157930_A/G	19:2157930-2157930	C	intergenic_variant	rs137755217	MODIFIER	-	-	-	-	-	-	-	-	-	-	-	-
19_2171322_A/G	19:2171322-2171322	G	intergenic_variant	rs41627105	MODIFIER	-	-	-	-	-	-	-	-	-	-	-	-
19_2174195_T/C	19:2174195-2174195	G	intergenic_variant	rs110535948	MODIFIER	-	-	-	-	-	-	-	-	-	-	-	-
19_2177529_A/G	19:2177529-2177529	G	intergenic_variant	rs110014919	MODIFIER	-	-	-	-	-	-	-	-	-	-	-	-
19_2188910_A/G	19:2188910-2188910	C	intergenic_variant	rs110910377	MODIFIER	-	-	-	-	-	-	-	-	-	-	-	-
19_2199089_T/C	19:2199089-2199089	G	intergenic_variant	rs137023022	MODIFIER	-	-	-	-	-	-	-	-	-	-	-	-
19_2218825_T/C	19:2218825-2218825	G	intergenic_variant	rs109833534	MODIFIER	-	-	-	-	-	-	-	-	-	-	-	-
19_2252450_T/G	19:2252450-2252450	G	intergenic_variant	rs110301949	MODIFIER	-	-	-	-	-	-	-	-	-	-	-	-
19_2270929_A/G	19:2270929-2270929	G	intergenic_variant	rs41598871	MODIFIER	-	-	-	-	-	-	-	-	-	-	-	-
19_2277897_T/C	19:2277897-2277897	C	intergenic_variant	rs384919490	MODIFIER	-	-	-	-	-	-	-	-	-	-	-	-
19_2278709_A/C	19:2278709-2278709	G	intergenic_variant	rs135495188	MODIFIER	-	-	-	-	-	-	-	-	-	-	-	-
19_2282405_A/C	19:2282405-2282405	G	intergenic_variant	rs110414744	MODIFIER	-	-	-	-	-	-	-	-	-	-	-	-
19_2294728_A/G	19:2294728-2294728	G	intergenic_variant	rs136503027	MODIFIER	-	-	-	-	-	-	-	-	-	-	-	-
19_2298671_A/G	19:2298671-2298671	G	intergenic_variant	rs133738759	MODIFIER	-	-	-	-	-	-	-	-	-	-	-	-
19_5246200_A/G	19:5246200-5246200	G	intron_variant	rs108988206	MODIFIER	TOM1L1	ENSBTAG00000007013	Transcript	ENSBTAT00000009229	protein_coding	-	41104	-	1	HGNC	HGNC:11983	-
19_5907993_T/C	19:5907993-5907993	C	intergenic_variant	rs137420539	MODIFIER	-	-	-	-	-	-	-	-	-	-	-	-
19_7356614_A/G	19:7356614-7356614	C	missense_variant	rs134695038	MODERATE	ANKFN1	ENSBTAG00000021292	Transcript	ENSBTAT00000028370	protein_coding	41015	-	-	1	HGNC	HGNC:26766	-
19_7441550_T/C	19:7441550-7441550	G	intron_variant	rs109757561	MODIFIER	ANKFN1	ENSBTAG00000021292	Transcript	ENSBTAT00000028370	protein_coding	-	41136	-	1	HGNC	HGNC:26766	-
19_7444415_A/G	19:7444415-7444415	G	intron_variant	rs135273308	MODIFIER	ANKFN1	ENSBTAG00000021292	Transcript	ENSBTAT00000028370	protein_coding	-	41167	-	1	HGNC	HGNC:26766	-
19_7447891_A/C	19:7447891-7447891	G	intron_variant	rs135114899	MODIFIER	ANKFN1	ENSBTAG00000021292	Transcript	ENSBTAT00000028370	protein_coding	-	41167	-	1	HGNC	HGNC:26766	-
19_7494913_T/C	19:7494913-7494913	G	downstream_gene_variant	rs110676654	MODIFIER	ANKFN1	ENSBTAG00000021292	Transcript	ENSBTAT00000028370	protein_coding	-	-	4220	1	HGNC	HGNC:26766	-
19_7494913_T/C	19:7494913-7494913	G	upstream_gene_variant	rs110676654	MODIFIER	-	ENSBTAG00000038823	Transcript	ENSBTAT00000054447	protein_coding	-	-	4811	1	-	-	-
19_7509304_A/G	19:7509304-7509304	C	intron_variant	rs133621767	MODIFIER	-	ENSBTAG00000038823	Transcript	ENSBTAT00000054447	protein_coding	-	40940	-	1	-	-	-
19_7730695_T/C	19:7730695-7730695	G	intergenic_variant	rs41585737	MODIFIER	-	-	-	-	-	-	-	-	-	-	-	-
19_8244156_T/C	19:8244156-8244156	G	intergenic_variant	rs132864792	MODIFIER	-	-	-	-	-	-	-	-	-	-	-	-
19_8257799_A/G	19:8257799-8257799	C	intergenic_variant	rs109648903	MODIFIER	-	-	-	-	-	-	-	-	-	-	-	-
19_8376277_A/G	19:8376277-8376277	C	intergenic_variant	rs136727095	MODIFIER	-	-	-	-	-	-	-	-	-	-	-	-
19_8599451_A/G	19:8599451-8599451	C	intergenic_variant	rs41900888	MODIFIER	-	-	-	-	-	-	-	-	-	-	-	-
19_8600062_T/C	19:8600062-8600062	G	intergenic_variant	rs41900885	MODIFIER	-	-	-	-	-	-	-	-	-	-	-	-
19_8980662_A/G	19:8980662-8980662	G	intergenic_variant	rs136155931	MODIFIER	-	-	-	-	-	-	-	-	-	-	-	-
19_8981524_A/G	19:8981524-8981524	C	intergenic_variant	rs109362944	MODIFIER	-	-	-	-	-	-	-	-	-	-	-	-
19_9028269_A/C	19:9028269-9028269	G	intergenic_variant	rs136678334	MODIFIER	-	-	-	-	-	-	-	-	-	-	-	-
19_9144898_T/C	19:9144898-9144898	C	intergenic_variant	rs135486345	MODIFIER	-	-	-	-	-	-	-	-	-	-	-	-
19_9252759_A/G	19:9252759-9252759	C	upstream_gene_variant	rs135382692	MODIFIER	-	ENSBTAG00000047870	Transcript	ENSBTAT00000063392	protein_coding	-	-	101	1	-	-	-
19_10628162_A/G	19:10628162-10628162	C	intergenic_variant	rs133381866	MODIFIER	-	-	-	-	-	-	-	-	-	-	-	-
19_10629929_A/G	19:10629929-10629929	G	downstream_gene_variant	rs109323456	MODIFIER	-	ENSBTAG00000020774	Transcript	ENSBTAT00000027683	processed_pseudogene	-	-	4864	-1	-	-	-
19_10661702_A/G	19:10661702-10661702	G	intergenic_variant	rs111029177	MODIFIER	-	-	-	-	-	-	-	-	-	-	-	-
19_16512768_T/G	19:16512768-16512768	C	intron_variant	rs41584849	MODIFIER	ASIC2	ENSBTAG00000025200	Transcript	ENSBTAT00000035327	protein_coding	-	40916	-	1	EntrezGene	-	-
19_16528079_T/G	19:16528079-16528079	G	intron_variant	rs109139186	MODIFIER	ASIC2	ENSBTAG00000025200	Transcript	ENSBTAT00000035327	protein_coding	-	40916	-	1	EntrezGene	-	-
19_16536638_T/G	19:16536638-16536638	G	intron_variant	rs41901490	MODIFIER	ASIC2	ENSBTAG00000025200	Transcript	ENSBTAT00000035327	protein_coding	-	40916	-	1	EntrezGene	-	-
19_18633420_T/C	19:18633420-18633420	G	intergenic_variant	rs135646065	MODIFIER	-	-	-	-	-	-	-	-	-	-	-	-
19_18637678_A/G	19:18637678-18637678	C	intergenic_variant	rs109444932	MODIFIER	-	-	-	-	-	-	-	-	-	-	-	-
19_19034517_T/C	19:19034517-19034517	G	intron_variant	rs134744782	MODIFIER	EVI2B	ENSBTAG00000009353	Transcript	ENSBTAT00000012309	protein_coding	-	40908	-	1	HGNC	HGNC:3500	-
19_19034517_T/C	19:19034517-19034517	G	intron_variant	rs134744782	MODIFIER	NF1	ENSBTAG00000011829	Transcript	ENSBTAT00000015699	protein_coding	-	35/57	-	-1	HGNC	HGNC:7765	-
19_24748664_T/C	19:24748664-24748664	G	downstream_gene_variant	rs109530748	MODIFIER	-	ENSBTAG00000046217	Transcript	ENSBTAT00000065004	protein_coding	-	-	559	-1	-	-	-
19_24752222_T/C	19:24752222-24752222	C	downstream_gene_variant	rs109926335	MODIFIER	-	ENSBTAG00000047458	Transcript	ENSBTAT00000063384	protein_coding	-	-	3482	-1	-	-	-
19_24752222_T/C	19:24752222-24752222	C	upstream_gene_variant	rs109926335	MODIFIER	-	ENSBTAG00000046217	Transcript	ENSBTAT00000065004	protein_coding	-	-	2058	-1	-	-	-
19_26580096_A/G	19:26580096-26580096	G	intergenic_variant	rs42778229	MODIFIER	-	-	-	-	-	-	-	-	-	-	-	-
19_29248928_T/G	19:29248928-29248928	G	intron_variant	rs134038683	MODIFIER	NTN1	ENSBTAG00000012137	Transcript	ENSBTAT00000016103	protein_coding	-	41003	-	1	HGNC	HGNC:8029	-
19_29779197_A/C	19:29779197-29779197	C	intron_variant	rs135393691	MODIFIER	GAS7	ENSBTAG00000019107	Transcript	ENSBTAT00000025438	protein_coding	-	40919	-	-1	HGNC	HGNC:4169	-
19_29779197_A/C	19:29779197-29779197	C	intron_variant	rs135393691	MODIFIER	GAS7	ENSBTAG00000019107	Transcript	ENSBTAT00000065891	protein_coding	-	40920	-	-1	HGNC	HGNC:4169	-
19_29834030_T/C	19:29834030-29834030	C	intron_variant	rs41571909	MODIFIER	GAS7	ENSBTAG00000019107	Transcript	ENSBTAT00000025438	protein_coding	-	40919	-	-1	HGNC	HGNC:4169	-
19_29834030_T/C	19:29834030-29834030	C	intron_variant	rs41571909	MODIFIER	GAS7	ENSBTAG00000019107	Transcript	ENSBTAT00000065891	protein_coding	-	40920	-	-1	HGNC	HGNC:4169	-
19_32243721_A/C	19:32243721-32243721	G	intergenic_variant	rs109159552	MODIFIER	-	-	-	-	-	-	-	-	-	-	-	-
19_32272596_A/G	19:32272596-32272596	C	intergenic_variant	rs136591420	MODIFIER	-	-	-	-	-	-	-	-	-	-	-	-
19_35739097_T/C	19:35739097-35739097	G	intron_variant	rs132728636	MODIFIER	USP22	ENSBTAG00000008978	Transcript	ENSBTAT00000011818	protein_coding	-	40950	-	-1	HGNC	HGNC:12621	-
19_36958171_T/C	19:36958171-36958171	C	intron_variant	rs135470403	MODIFIER	XYLT2	ENSBTAG00000009298	Transcript	ENSBTAT00000012247	protein_coding	-	40917	-	-1	EntrezGene	-	-
19_43904899_T/A	19:43904899-43904899	T	upstream_gene_variant	rs110112976	MODIFIER	U2	ENSBTAG00000048183	Transcript	ENSBTAT00000066043	snRNA	-	-	3601	-1	RFAM	-	-
19_44356078_A/G	19:44356078-44356078	G	upstream_gene_variant	rs41920348	MODIFIER	CD300LG	ENSBTAG00000007434	Transcript	ENSBTAT00000009774	protein_coding	-	-	881	1	HGNC	HGNC:30455	-
19_53208781_A/G	19:53208781-53208781	G	intron_variant	rs109917130	MODIFIER	TBC1D16	ENSBTAG00000003192	Transcript	ENSBTAT00000004147	protein_coding	-	40948	-	1	HGNC	HGNC:28356	-
19_54463812_T/C	19:54463812-54463812	G	downstream_gene_variant	rs135189952	MODIFIER	SOCS3	ENSBTAG00000008441	Transcript	ENSBTAT00000011106	protein_coding	-	-	4257	1	HGNC	HGNC:19391	-
19_57232080_A/C	19:57232080-57232080	G	intergenic_variant	rs109564528	MODIFIER	-	-	-	-	-	-	-	-	-	-	-	-
19_58514853_T/C	19:58514853-58514853	C	intron_variant	rs132876069	MODIFIER	SDK2	ENSBTAG00000044195	Transcript	ENSBTAT00000061463	protein_coding	-	22/53	-	1	HGNC	HGNC:19308	-
19_58944289_T/C	19:58944289-58944289	G	intron_variant	rs109712684	MODIFIER	SLC39A11	ENSBTAG00000018837	Transcript	ENSBTAT00000025078	protein_coding	-	41037	-	1	HGNC	HGNC:14463	-
19_59226752_A/G	19:59226752-59226752	C	intergenic_variant	rs136195560	MODIFIER	-	-	-	-	-	-	-	-	-	-	-	-
19_61629041_T/C	19:61629041-61629041	G	intergenic_variant	rs41931412	MODIFIER	-	-	-	-	-	-	-	-	-	-	-	-
19_61630610_T/C	19:61630610-61630610	C	intergenic_variant	rs41572967	MODIFIER	-	-	-	-	-	-	-	-	-	-	-	-
20_236209_T/C	20:236209-236209	G	intergenic_variant	rs134386088	MODIFIER	-	-	-	-	-	-	-	-	-	-	-	-
20_870611_T/C	20:870611-870611	G	intergenic_variant	rs110284814	MODIFIER	-	-	-	-	-	-	-	-	-	-	-	-
20_7295948_T/C	20:7295948-7295948	C	intergenic_variant	rs42351268	MODIFIER	-	-	-	-	-	-	-	-	-	-	-	-
20_9198839_T/C	20:9198839-9198839	G	intron_variant	rs110405242	MODIFIER	PTCD2	ENSBTAG00000014675	Transcript	ENSBTAT00000019535	protein_coding	-	41007	-	-1	HGNC	HGNC:25734	-
20_9206215_T/C	20:9206215-9206215	C	intron_variant	rs136669445	MODIFIER	PTCD2	ENSBTAG00000014675	Transcript	ENSBTAT00000019535	protein_coding	-	40947	-	-1	HGNC	HGNC:25734	-
20_9620254_A/G	20:9620254-9620254	C	intergenic_variant	rs41638176	MODIFIER	-	-	-	-	-	-	-	-	-	-	-	-
20_10403652_T/C	20:10403652-10403652	G	upstream_gene_variant	rs41934685	MODIFIER	MRPS36	ENSBTAG00000011045	Transcript	ENSBTAT00000014665	protein_coding	-	-	4512	-1	HGNC	HGNC:16631	-
20_10403652_T/C	20:10403652-10403652	G	downstream_gene_variant	rs41934685	MODIFIER	CENPH	ENSBTAG00000014246	Transcript	ENSBTAT00000036817	protein_coding	-	-	3443	-1	HGNC	HGNC:17268	-
20_11473987_T/C	20:11473987-11473987	G	intergenic_variant	rs42590304	MODIFIER	-	-	-	-	-	-	-	-	-	-	-	-
20_11860301_T/C	20:11860301-11860301	G	intergenic_variant	rs41936369	MODIFIER	-	-	-	-	-	-	-	-	-	-	-	-
20_11985894_T/C	20:11985894-11985894	G	intergenic_variant	rs133651513	MODIFIER	-	-	-	-	-	-	-	-	-	-	-	-
20_11989280_T/C	20:11989280-11989280	G	intergenic_variant	rs133075768	MODIFIER	-	-	-	-	-	-	-	-	-	-	-	-
20_11994458_A/G	20:11994458-11994458	G	intergenic_variant	rs134938836	MODIFIER	-	-	-	-	-	-	-	-	-	-	-	-
20_13928091_A/C	20:13928091-13928091	C	downstream_gene_variant	rs134775662	MODIFIER	PPWD1	ENSBTAG00000009514	Transcript	ENSBTAT00000012520	protein_coding	-	-	1901	-1	HGNC	HGNC:28954	-
20_13928091_A/C	20:13928091-13928091	C	downstream_gene_variant	rs134775662	MODIFIER	TRIM23	ENSBTAG00000009519	Transcript	ENSBTAT00000012526	protein_coding	-	-	2303	1	HGNC	HGNC:660	-
20_14185320_T/C	20:14185320-14185320	G	intron_variant	rs134191296	MODIFIER	ADAMTS6	ENSBTAG00000016963	Transcript	ENSBTAT00000061189	protein_coding	-	13/23	-	1	HGNC	HGNC:222	-
20_15423267_A/G	20:15423267-15423267	C	intergenic_variant	rs133675012	MODIFIER	-	-	-	-	-	-	-	-	-	-	-	-
20_17369763_T/C	20:17369763-17369763	C	intergenic_variant	rs109255201	MODIFIER	-	-	-	-	-	-	-	-	-	-	-	-
20_18244986_A/G	20:18244986-18244986	C	intron_variant	rs42296428	MODIFIER	NDUFAF2	ENSBTAG00000021607	Transcript	ENSBTAT00000028793	protein_coding	-	40970	-	-1	EntrezGene	-	-
20_18245857_A/C	20:18245857-18245857	G	intron_variant	rs42297533	MODIFIER	NDUFAF2	ENSBTAG00000021607	Transcript	ENSBTAT00000028793	protein_coding	-	40970	-	-1	EntrezGene	-	-
20_18249770_T/C	20:18249770-18249770	C	intron_variant	rs43740397	MODIFIER	NDUFAF2	ENSBTAG00000021607	Transcript	ENSBTAT00000028793	protein_coding	-	40941	-	-1	EntrezGene	-	-
20_18251452_A/G	20:18251452-18251452	G	intron_variant	rs110701453	MODIFIER	NDUFAF2	ENSBTAG00000021607	Transcript	ENSBTAT00000028793	protein_coding	-	40941	-	-1	EntrezGene	-	-
20_19052270_A/C	20:19052270-19052270	C	intergenic_variant	rs41937356	MODIFIER	-	-	-	-	-	-	-	-	-	-	-	-
20_19067657_T/C	20:19067657-19067657	C	intergenic_variant	rs41937398	MODIFIER	-	-	-	-	-	-	-	-	-	-	-	-
20_19317085_T/C	20:19317085-19317085	G	intergenic_variant	rs42621444	MODIFIER	-	-	-	-	-	-	-	-	-	-	-	-
20_19688068_T/C	20:19688068-19688068	G	intergenic_variant	rs41601566	MODIFIER	-	-	-	-	-	-	-	-	-	-	-	-
20_19705000_T/C	20:19705000-19705000	C	intergenic_variant	rs109704802	MODIFIER	-	-	-	-	-	-	-	-	-	-	-	-
20_20278670_A/C	20:20278670-20278670	G	intron_variant	rs137496494	MODIFIER	PDE4D	ENSBTAG00000000494	Transcript	ENSBTAT00000000631	protein_coding	-	40916	-	1	HGNC	HGNC:8783	-
20_20312450_A/G	20:20312450-20312450	G	intron_variant	rs134884711	MODIFIER	PDE4D	ENSBTAG00000000494	Transcript	ENSBTAT00000000631	protein_coding	-	41007	-	1	HGNC	HGNC:8783	-
20_23310521_T/C	20:23310521-23310521	C	intron_variant	rs136609253	MODIFIER	IL31RA	ENSBTAG00000004351	Transcript	ENSBTAT00000005692	protein_coding	-	41256	-	-1	HGNC	HGNC:18969	-
20_32403376_A/G	20:32403376-32403376	G	intergenic_variant	rs137665811	MODIFIER	-	-	-	-	-	-	-	-	-	-	-	-
20_33192280_A/G	20:33192280-33192280	G	intron_variant	rs109089920	MODIFIER	PLCXD3	ENSBTAG00000010822	Transcript	ENSBTAT00000014357	protein_coding	-	40940	-	1	HGNC	HGNC:31822	-
20_33405116_A/G	20:33405116-33405116	C	synonymous_variant	rs41938115	LOW	C6	ENSBTAG00000014177	Transcript	ENSBTAT00000018845	protein_coding	18/18	-	-	1	HGNC	HGNC:1339	-
20_42419291_A/C	20:42419291-42419291	C	upstream_gene_variant	rs137594086	MODIFIER	CDH6	ENSBTAG00000012992	Transcript	ENSBTAT00000017274	protein_coding	-	-	3870	-1	HGNC	HGNC:1765	-
20_42492368_A/G	20:42492368-42492368	C	intergenic_variant	rs110300068	MODIFIER	-	-	-	-	-	-	-	-	-	-	-	-
20_42520693_A/G	20:42520693-42520693	C	intergenic_variant	rs110826573	MODIFIER	-	-	-	-	-	-	-	-	-	-	-	-
20_44419094_T/C	20:44419094-44419094	G	intergenic_variant	rs41581116	MODIFIER	-	-	-	-	-	-	-	-	-	-	-	-
20_45486296_T/C	20:45486296-45486296	G	intergenic_variant	rs136526945	MODIFIER	-	-	-	-	-	-	-	-	-	-	-	-
20_45487516_T/C	20:45487516-45487516	G	intergenic_variant	rs109920239	MODIFIER	-	-	-	-	-	-	-	-	-	-	-	-
20_45967820_A/G	20:45967820-45967820	G	intergenic_variant	rs42874424	MODIFIER	-	-	-	-	-	-	-	-	-	-	-	-
20_46017354_A/C	20:46017354-46017354	G	intergenic_variant	rs41950698	MODIFIER	-	-	-	-	-	-	-	-	-	-	-	-
20_49302225_T/C	20:49302225-49302225	G	intergenic_variant	rs137426261	MODIFIER	-	-	-	-	-	-	-	-	-	-	-	-
20_51634203_A/G	20:51634203-51634203	G	intergenic_variant	rs42986440	MODIFIER	-	-	-	-	-	-	-	-	-	-	-	-
20_51707114_A/G	20:51707114-51707114	G	intergenic_variant	rs109192435	MODIFIER	-	-	-	-	-	-	-	-	-	-	-	-
20_51730761_A/G	20:51730761-51730761	C	intergenic_variant	rs110963203	MODIFIER	-	-	-	-	-	-	-	-	-	-	-	-
20_51734367_T/C	20:51734367-51734367	C	intergenic_variant	rs135233902	MODIFIER	-	-	-	-	-	-	-	-	-	-	-	-
20_52808870_A/G	20:52808870-52808870	G	intergenic_variant	rs135706966	MODIFIER	-	-	-	-	-	-	-	-	-	-	-	-
20_52840239_T/C	20:52840239-52840239	C	intergenic_variant	rs41613145	MODIFIER	-	-	-	-	-	-	-	-	-	-	-	-
20_53410194_A/G	20:53410194-53410194	G	intron_variant	rs41956565	MODIFIER	CDH18	ENSBTAG00000037844	Transcript	ENSBTAT00000031090	protein_coding	-	40918	-	1	HGNC	HGNC:1757	-
20_53499778_A/G	20:53499778-53499778	C	intron_variant	rs41954883	MODIFIER	CDH18	ENSBTAG00000037844	Transcript	ENSBTAT00000031090	protein_coding	-	40918	-	1	HGNC	HGNC:1757	-
20_55964046_A/G	20:55964046-55964046	C	downstream_gene_variant	rs42392038	MODIFIER	-	ENSBTAG00000033565	Transcript	ENSBTAT00000047705	pseudogene	-	-	3758	-1	-	-	-
20_56014750_T/C	20:56014750-56014750	C	intergenic_variant	rs133994248	MODIFIER	-	-	-	-	-	-	-	-	-	-	-	-
20_56024766_T/G	20:56024766-56024766	C	intergenic_variant	rs136983983	MODIFIER	-	-	-	-	-	-	-	-	-	-	-	-
20_56029761_T/G	20:56029761-56029761	G	intergenic_variant	rs135188343	MODIFIER	-	-	-	-	-	-	-	-	-	-	-	-
20_56035015_T/C	20:56035015-56035015	G	intergenic_variant	rs109165756	MODIFIER	-	-	-	-	-	-	-	-	-	-	-	-
20_56035958_A/G	20:56035958-56035958	C	intergenic_variant	rs134371672	MODIFIER	-	-	-	-	-	-	-	-	-	-	-	-
20_56039986_A/G	20:56039986-56039986	G	intergenic_variant	rs133040403	MODIFIER	-	-	-	-	-	-	-	-	-	-	-	-
20_57084745_A/G	20:57084745-57084745	C	intron_variant	rs133252455	MODIFIER	40978	ENSBTAG00000037576	Transcript	ENSBTAT00000018034	protein_coding	-	41066	-	1	HGNC	HGNC:33609	-
20_57084745_A/G	20:57084745-57084745	C	intron_variant	rs133252455	MODIFIER	40978	ENSBTAG00000037576	Transcript	ENSBTAT00000038546	protein_coding	-	41066	-	1	HGNC	HGNC:33609	-
20_57120963_T/G	20:57120963-57120963	G	intron_variant	rs134571845	MODIFIER	40978	ENSBTAG00000037576	Transcript	ENSBTAT00000018034	protein_coding	-	41096	-	1	HGNC	HGNC:33609	-
20_57120963_T/G	20:57120963-57120963	G	intron_variant	rs134571845	MODIFIER	40978	ENSBTAG00000037576	Transcript	ENSBTAT00000038546	protein_coding	-	41096	-	1	HGNC	HGNC:33609	-
20_57131314_T/C	20:57131314-57131314	G	intron_variant	rs136679256	MODIFIER	40978	ENSBTAG00000037576	Transcript	ENSBTAT00000018034	protein_coding	-	41096	-	1	HGNC	HGNC:33609	-
20_57131314_T/C	20:57131314-57131314	G	intron_variant	rs136679256	MODIFIER	40978	ENSBTAG00000037576	Transcript	ENSBTAT00000038546	protein_coding	-	41096	-	1	HGNC	HGNC:33609	-
20_57136838_T/C	20:57136838-57136838	C	intron_variant	rs137606175	MODIFIER	40978	ENSBTAG00000037576	Transcript	ENSBTAT00000018034	protein_coding	-	41096	-	1	HGNC	HGNC:33609	-
20_57136838_T/C	20:57136838-57136838	C	intron_variant	rs137606175	MODIFIER	40978	ENSBTAG00000037576	Transcript	ENSBTAT00000038546	protein_coding	-	41096	-	1	HGNC	HGNC:33609	-
20_57191554_T/G	20:57191554-57191554	C	intergenic_variant	rs133732902	MODIFIER	-	-	-	-	-	-	-	-	-	-	-	-
20_57197907_A/G	20:57197907-57197907	G	intergenic_variant	rs109790477	MODIFIER	-	-	-	-	-	-	-	-	-	-	-	-
20_57204818_A/G	20:57204818-57204818	C	intergenic_variant	rs110727867	MODIFIER	-	-	-	-	-	-	-	-	-	-	-	-
20_57233578_A/G	20:57233578-57233578	C	intergenic_variant	rs29020487	MODIFIER	-	-	-	-	-	-	-	-	-	-	-	-
20_57239812_A/G	20:57239812-57239812	C	intergenic_variant	rs43166084	MODIFIER	-	-	-	-	-	-	-	-	-	-	-	-
20_57244764_T/G	20:57244764-57244764	C	intergenic_variant	rs43166081	MODIFIER	-	-	-	-	-	-	-	-	-	-	-	-
20_57256952_A/G	20:57256952-57256952	C	intergenic_variant	rs41950414	MODIFIER	-	-	-	-	-	-	-	-	-	-	-	-
20_57263704_A/G	20:57263704-57263704	G	intergenic_variant	rs41950408	MODIFIER	-	-	-	-	-	-	-	-	-	-	-	-
20_57268577_T/C	20:57268577-57268577	C	intergenic_variant	rs41950409	MODIFIER	-	-	-	-	-	-	-	-	-	-	-	-
20_57394664_T/C	20:57394664-57394664	C	intergenic_variant	rs41958687	MODIFIER	-	-	-	-	-	-	-	-	-	-	-	-
20_57398607_T/C	20:57398607-57398607	C	intergenic_variant	rs41958646	MODIFIER	-	-	-	-	-	-	-	-	-	-	-	-
20_57400795_A/G	20:57400795-57400795	G	intergenic_variant	rs110230607	MODIFIER	-	-	-	-	-	-	-	-	-	-	-	-
20_57404583_T/C	20:57404583-57404583	G	intergenic_variant	rs110946918	MODIFIER	-	-	-	-	-	-	-	-	-	-	-	-
20_57407175_A/G	20:57407175-57407175	G	intergenic_variant	rs41957944	MODIFIER	-	-	-	-	-	-	-	-	-	-	-	-
20_57408195_T/C	20:57408195-57408195	G	intergenic_variant	rs41957950	MODIFIER	-	-	-	-	-	-	-	-	-	-	-	-
20_60224158_A/C	20:60224158-60224158	G	intergenic_variant	rs132713056	MODIFIER	-	-	-	-	-	-	-	-	-	-	-	-
20_60225589_T/C	20:60225589-60225589	C	intergenic_variant	rs137116158	MODIFIER	-	-	-	-	-	-	-	-	-	-	-	-
20_60669760_T/G	20:60669760-60669760	G	intergenic_variant	rs110758170	MODIFIER	-	-	-	-	-	-	-	-	-	-	-	-
20_60828572_A/C	20:60828572-60828572	G	intergenic_variant	rs42701279	MODIFIER	-	-	-	-	-	-	-	-	-	-	-	-
20_66484084_T/C	20:66484084-66484084	G	intergenic_variant	rs136707647	MODIFIER	-	-	-	-	-	-	-	-	-	-	-	-
20_67360309_T/C	20:67360309-67360309	G	intergenic_variant	rs132774532	MODIFIER	-	-	-	-	-	-	-	-	-	-	-	-
21_3054588_A/G	21:3054588-3054588	G	intergenic_variant	rs109945022	MODIFIER	-	-	-	-	-	-	-	-	-	-	-	-
21_12327446_A/C	21:12327446-12327446	C	intergenic_variant	rs109220042	MODIFIER	-	-	-	-	-	-	-	-	-	-	-	-
21_12328426_A/C	21:12328426-12328426	G	intergenic_variant	rs137447481	MODIFIER	-	-	-	-	-	-	-	-	-	-	-	-
21_13963837_A/G	21:13963837-13963837	G	intergenic_variant	rs110186824	MODIFIER	-	-	-	-	-	-	-	-	-	-	-	-
21_14192680_A/G	21:14192680-14192680	G	intergenic_variant	rs134197823	MODIFIER	-	-	-	-	-	-	-	-	-	-	-	-
21_15727722_A/C	21:15727722-15727722	G	intergenic_variant	rs137347054	MODIFIER	-	-	-	-	-	-	-	-	-	-	-	-
21_15736855_A/G	21:15736855-15736855	C	intergenic_variant	rs108979631	MODIFIER	-	-	-	-	-	-	-	-	-	-	-	-
21_15750503_A/G	21:15750503-15750503	G	intergenic_variant	rs134106317	MODIFIER	-	-	-	-	-	-	-	-	-	-	-	-
21_15753422_T/C	21:15753422-15753422	C	intergenic_variant	rs136610260	MODIFIER	-	-	-	-	-	-	-	-	-	-	-	-
21_18616569_T/C	21:18616569-18616569	C	intergenic_variant	rs133329210	MODIFIER	-	-	-	-	-	-	-	-	-	-	-	-
21_18819665_T/C	21:18819665-18819665	G	intergenic_variant	rs137415979	MODIFIER	-	-	-	-	-	-	-	-	-	-	-	-
21_18943817_A/G	21:18943817-18943817	G	intergenic_variant	rs43726953	MODIFIER	-	-	-	-	-	-	-	-	-	-	-	-
21_18951845_A/G	21:18951845-18951845	G	intergenic_variant	rs43726967	MODIFIER	-	-	-	-	-	-	-	-	-	-	-	-
21_19333829_A/G	21:19333829-19333829	C	intergenic_variant	rs43112674	MODIFIER	-	-	-	-	-	-	-	-	-	-	-	-
21_19448479_T/C	21:19448479-19448479	G	intergenic_variant	rs109244770	MODIFIER	-	-	-	-	-	-	-	-	-	-	-	-
21_19452447_A/G	21:19452447-19452447	G	intergenic_variant	rs136175725	MODIFIER	-	-	-	-	-	-	-	-	-	-	-	-
21_20287464_A/G	21:20287464-20287464	C	intergenic_variant	rs110614329	MODIFIER	-	-	-	-	-	-	-	-	-	-	-	-
21_22143803_A/G	21:22143803-22143803	C	missense_variant	rs137782625	MODERATE	UNC45A	ENSBTAG00000018639	Transcript	ENSBTAT00000024799	protein_coding	41262	-	-	-1	HGNC	HGNC:30594	-
21_22151902_T/C	21:22151902-22151902	G	intron_variant	rs134920766	MODIFIER	UNC45A	ENSBTAG00000018639	Transcript	ENSBTAT00000024799	protein_coding	-	41017	-	-1	HGNC	HGNC:30594	-
21_26340583_T/C	21:26340583-26340583	C	intergenic_variant	rs133089462	MODIFIER	-	-	-	-	-	-	-	-	-	-	-	-
21_26797690_G/C	21:26797690-26797690	C	intergenic_variant	rs41640726	MODIFIER	-	-	-	-	-	-	-	-	-	-	-	-
21_29969764_T/G	21:29969764-29969764	C	intergenic_variant	rs110830457	MODIFIER	-	-	-	-	-	-	-	-	-	-	-	-
21_29982760_A/G	21:29982760-29982760	G	intergenic_variant	rs110321315	MODIFIER	-	-	-	-	-	-	-	-	-	-	-	-
21_32383742_T/C	21:32383742-32383742	C	intron_variant	rs133438590	MODIFIER	SCAPER	ENSBTAG00000007382	Transcript	ENSBTAT00000046397	protein_coding	-	18/29	-	-1	HGNC	HGNC:13081	-
21_34057934_T/G	21:34057934-34057934	C	intergenic_variant	rs135030464	MODIFIER	-	-	-	-	-	-	-	-	-	-	-	-
21_34060126_T/C	21:34060126-34060126	G	downstream_gene_variant	rs41977421	MODIFIER	PPCDC	ENSBTAG00000014089	Transcript	ENSBTAT00000018730	protein_coding	-	-	3332	-1	HGNC	HGNC:28107	-
21_34092112_A/C	21:34092112-34092112	C	intron_variant	rs41978351	MODIFIER	SCAMP5	ENSBTAG00000021318	Transcript	ENSBTAT00000028416	protein_coding	-	41035	-	-1	HGNC	HGNC:30386	-
21_34092112_A/C	21:34092112-34092112	C	intron_variant	rs41978351	MODIFIER	SCAMP5	ENSBTAG00000021318	Transcript	ENSBTAT00000065890	protein_coding	-	41034	-	-1	HGNC	HGNC:30386	-
21_34534286_A/G	21:34534286-34534286	G	intergenic_variant	rs109086668	MODIFIER	-	-	-	-	-	-	-	-	-	-	-	-
21_34989449_A/G	21:34989449-34989449	C	intron_variant	rs135407310	MODIFIER	PML	ENSBTAG00000015779	Transcript	ENSBTAT00000020952	protein_coding	-	41006	-	-1	HGNC	HGNC:9113	-
21_34992044_T/C	21:34992044-34992044	G	intron_variant	rs136325054	MODIFIER	PML	ENSBTAG00000015779	Transcript	ENSBTAT00000020952	protein_coding	-	40975	-	-1	HGNC	HGNC:9113	-
21_34995078_A/G	21:34995078-34995078	C	intron_variant	rs133410560	MODIFIER	PML	ENSBTAG00000015779	Transcript	ENSBTAT00000020952	protein_coding	-	40946	-	-1	HGNC	HGNC:9113	-
21_35014163_T/C	21:35014163-35014163	G	intron_variant	rs134723045	MODIFIER	PML	ENSBTAG00000015779	Transcript	ENSBTAT00000020952	protein_coding	-	40946	-	-1	HGNC	HGNC:9113	-
21_35014739_A/G	21:35014739-35014739	G	intron_variant	rs109015918	MODIFIER	PML	ENSBTAG00000015779	Transcript	ENSBTAT00000020952	protein_coding	-	40946	-	-1	HGNC	HGNC:9113	-
21_35015505_A/G	21:35015505-35015505	C	intron_variant	rs133582345	MODIFIER	PML	ENSBTAG00000015779	Transcript	ENSBTAT00000020952	protein_coding	-	40946	-	-1	HGNC	HGNC:9113	-
21_35017288_T/C	21:35017288-35017288	G	intron_variant	rs135292856	MODIFIER	PML	ENSBTAG00000015779	Transcript	ENSBTAT00000020952	protein_coding	-	40946	-	-1	HGNC	HGNC:9113	-
21_35026794_T/C	21:35026794-35026794	G	upstream_gene_variant	rs110456496	MODIFIER	STOML1	ENSBTAG00000015772	Transcript	ENSBTAT00000020941	protein_coding	-	-	992	1	HGNC	HGNC:14560	-
21_35026794_T/C	21:35026794-35026794	G	upstream_gene_variant	rs110456496	MODIFIER	PML	ENSBTAG00000015779	Transcript	ENSBTAT00000020952	protein_coding	-	-	1743	-1	HGNC	HGNC:9113	-
21_35028922_A/G	21:35028922-35028922	C	intron_variant	rs109441414	MODIFIER	STOML1	ENSBTAG00000015772	Transcript	ENSBTAT00000020941	protein_coding	-	40913	-	1	HGNC	HGNC:14560	-
21_35028922_A/G	21:35028922-35028922	C	upstream_gene_variant	rs109441414	MODIFIER	PML	ENSBTAG00000015779	Transcript	ENSBTAT00000020952	protein_coding	-	-	3871	-1	HGNC	HGNC:9113	-
21_35043050_T/C	21:35043050-35043050	C	intergenic_variant	rs132830015	MODIFIER	-	-	-	-	-	-	-	-	-	-	-	-
21_35064351_A/G	21:35064351-35064351	C	intron_variant	rs109888979	MODIFIER	LOXL1	ENSBTAG00000009086	Transcript	ENSBTAT00000011978	protein_coding	-	40944	-	-1	HGNC	HGNC:6665	-
21_35074203_A/G	21:35074203-35074203	G	intron_variant	rs137746863	MODIFIER	LOXL1	ENSBTAG00000009086	Transcript	ENSBTAT00000011978	protein_coding	-	40913	-	-1	HGNC	HGNC:6665	-
21_35091703_T/C	21:35091703-35091703	G	intergenic_variant	rs137172951	MODIFIER	-	-	-	-	-	-	-	-	-	-	-	-
21_35110434_T/C	21:35110434-35110434	G	downstream_gene_variant	rs109845078	MODIFIER	-	ENSBTAG00000027033	Transcript	ENSBTAT00000011737	protein_coding	-	-	1888	-1	-	-	-
21_35114760_T/C	21:35114760-35114760	G	intron_variant	rs134559072	MODIFIER	-	ENSBTAG00000027033	Transcript	ENSBTAT00000011737	protein_coding	-	40911	-	-1	-	-	-
21_35117225_T/C	21:35117225-35117225	C	upstream_gene_variant	rs109514526	MODIFIER	-	ENSBTAG00000027033	Transcript	ENSBTAT00000011737	protein_coding	-	-	2171	-1	-	-	-
21_35117225_T/C	21:35117225-35117225	C	upstream_gene_variant	rs109514526	MODIFIER	-	ENSBTAG00000037578	Transcript	ENSBTAT00000052512	protein_coding	-	-	5000	1	-	-	-
21_35122096_A/C	21:35122096-35122096	C	upstream_gene_variant	rs135845537	MODIFIER	-	ENSBTAG00000037578	Transcript	ENSBTAT00000052512	protein_coding	-	-	129	1	-	-	-
21_36533576_T/C	21:36533576-36533576	G	intergenic_variant	rs135231447	MODIFIER	-	-	-	-	-	-	-	-	-	-	-	-
21_38385884_T/C	21:38385884-38385884	G	intergenic_variant	rs43197375	MODIFIER	-	-	-	-	-	-	-	-	-	-	-	-
21_44554533_A/G	21:44554533-44554533	C	intergenic_variant	rs43415132	MODIFIER	-	-	-	-	-	-	-	-	-	-	-	-
21_51864444_T/C	21:51864444-51864444	C	intron_variant	rs136607103	MODIFIER	LRFN5	ENSBTAG00000003684	Transcript	ENSBTAT00000004800	protein_coding	-	40910	-	1	HGNC	HGNC:20360	-
21_51867509_A/C	21:51867509-51867509	G	intron_variant	rs136694731	MODIFIER	LRFN5	ENSBTAG00000003684	Transcript	ENSBTAT00000004800	protein_coding	-	40910	-	1	HGNC	HGNC:20360	-
21_58120714_T/C	21:58120714-58120714	G	intergenic_variant	rs135263659	MODIFIER	-	-	-	-	-	-	-	-	-	-	-	-
[truncated: 409 more rows]
