# Supplementary material for: Identification of putative regulatory regions and transcription factors associated with intramuscular fat content traits
Source: BMC Genomics. 2018 Jun 27;19:499. doi: 10.1186/s12864-018-4871-y (PMC6020320; doi:10.1186/s12864-018-4871-y)
Supplement: Supplementary file 8 — eQTL regions that overlap with QTLdb regions identified from the same dataset. (XLSX 43 kb) [file 12864_2018_4871_MOESM8_ESM.xlsx]

## Sheet: Sheet1
Additional file 8. eQTL regions that overlap with QTLdb regions identified from the same dataset.
Chr	Start	End	Trait	QTL database code
2	24573237	26999718	Myristoleic acid content	QTL_ID=31763
3	6009105	6999643	Myristic acid content	QTL_ID=31755
3	25008982	25990012	Stearic acid content	QTL_ID=31756
3	25008982	25990012	Palmitoleic acid content	QTL_ID=31765
3	25008982	25990012	Oleic acid content	QTL_ID=31766
3	25008982	25990012	Monounsaturated fatty acid content	QTL_ID=31778
3	26002777	26998679	Palmitic acid content	QTL_ID=31757
3	26002777	26998679	Oleic acid content	QTL_ID=31764
3	26002777	26998679	Monounsaturated fatty acid content	QTL_ID=31779
3	27001604	27997941	Docosapentaenoic acid content	QTL_ID=31772
3	27001604	27997941	Omega-3 unsaturated fatty acid content	QTL_ID=31782
3	72000121	72997801	Trans-11,cis-15-C18:2 fatty acid content	QTL_ID=31786
6	50008629	50996673	Trans-16-C18:1 fatty acid content	QTL_ID=31784
7	24002089	24987264	Linolenic acid content	QTL_ID=31773
7	80006438	80997126	Palmitoleic acid content	QTL_ID=31767
8	68013821	68993778	Trans-11,cis-15-C18:2 fatty acid content	QTL_ID=31787
9	36013595	36997263	Myristic acid content	QTL_ID=31758
10	29000222	29962997	Docosapentaenoic acid content	QTL_ID=31774
10	29000222	29962997	Omega-3 unsaturated fatty acid content	QTL_ID=31780
10	49005824	49980174	Eicosapentaenoic acid content	QTL_ID=31775
10	74001100	74957582	Stearic acid content	QTL_ID=31759
10	74001100	74957582	Palmitoleic acid content	QTL_ID=31768
11	105885714	105985714	Stearic acid content	QTL_ID=31760
11	27000446	27993515	Myristoleic acid content	QTL_ID=31769
12	13000697	13997298	Palmitic acid content	QTL_ID=31761
12	13000697	13997298	Oleic acid content	QTL_ID=31770
12	60000226	60994461	Lauric acid content	QTL_ID=31762
12	66002783	66997356	Myristoleic acid content	QTL_ID=31771
17	24002089	24987264	Linolenic acid content	QTL_ID=31776
17	41001273	98328886	Trans-16-C18:1 fatty acid content	QTL_ID=31785
26	20001875	20999270	Trans-11,cis-15-C18:2 fatty acid content	QTL_ID=31788
27	26000833	26975692	Dihomo-gamma linoleic	QTL_ID=31777
27	26000833	26975692	Omega-3 unsaturated fatty acid content	QTL_ID=31783
