# Supplementary material for: Identification of putative regulatory regions and transcription factors associated with intramuscular fat content traits
Source: BMC Genomics. 2018 Jun 27;19:499. doi: 10.1186/s12864-018-4871-y (PMC6020320; doi:10.1186/s12864-018-4871-y)
Supplement: Supplementary file 10 — R-squared values of linkage disequilibrium between each pair of hotspot eQTLs. (XLSX 54 kb) [file 12864_2018_4871_MOESM10_ESM.xlsx]

## Sheet: Sheet1
Additional file 10. R-squared values of linkage disequilibrium between each pair of hotspot eQTLs.
CHR_A	BP_A	SNP_A	CHR_B	BP_B	SNP_B	R-squared
3	8333670	BovineHD0300002741	3	62421870	BovineHD0300018709	0.138307
3	8333670	BovineHD0300002741	3	66350606	BovineHD0300019676	0.00181808
3	8333670	BovineHD0300002741	3	69539704	BovineHD0300020510	0.00472093
3	8333670	BovineHD0300002741	3	69545653	BovineHD0300020511	0.114087
3	8333670	BovineHD0300002741	3	71175736	BovineHD0300020918	0.000316106
3	8333670	BovineHD0300002741	3	71365506	BovineHD0300020965	0.178091
3	8333670	BovineHD0300002741	3	81554826	BovineHD0300023431	0.421884
3	8333670	BovineHD0300002741	3	83357033	BovineHD0300023865	0.383895
3	8333670	BovineHD0300002741	3	83364584	BovineHD0300023867	0.292536
3	8333670	BovineHD0300002741	3	84337765	BovineHD0300024100	0.159852
3	8333670	BovineHD0300002741	3	85295490	BovineHD0300024381	0.0700349
3	8333670	BovineHD0300002741	3	85512039	BovineHD4100002282	0.0927718
3	9117390	BovineHD0300003009	3	69539704	BovineHD0300020510	0.000624383
3	9117390	BovineHD0300003009	3	69545653	BovineHD0300020511	0.00197286
3	9117390	BovineHD0300003009	3	71175736	BovineHD0300020918	0.000433069
3	9117390	BovineHD0300003009	3	71365506	BovineHD0300020965	0.0127835
3	9117390	BovineHD0300003009	3	81554826	BovineHD0300023431	0.0531517
3	9117390	BovineHD0300003009	3	83357033	BovineHD0300023865	0.0564394
3	9117390	BovineHD0300003009	3	83364584	BovineHD0300023867	0.0457662
3	9117390	BovineHD0300003009	3	84337765	BovineHD0300024100	0.0209456
3	9117390	BovineHD0300003009	3	85295490	BovineHD0300024381	0.00767374
3	9117390	BovineHD0300003009	3	85512039	BovineHD4100002282	0.0216023
4	108141346	BovineHD0400030847	4	20255271	BovineHD0500005867	1.40375e-05
4	108141346	BovineHD0400030847	4	22475503	BovineHD0500006511	0.068526
4	108141346	BovineHD0400030847	4	22484543	BovineHD0500006513	0.00423354
4	108141346	BovineHD0400030847	4	25847001	BovineHD0500007537	0.221514
4	108141346	BovineHD0400030847	4	26005585	BovineHD0500007595	0.365832
4	108141346	BovineHD0400030847	4	26010479	BovineHD0500035603	0.365832
4	108141346	BovineHD0400030847	4	29960091	BovineHD0500008755	0.0947538
4	108141346	BovineHD0400030847	4	29971120	BovineHD0500008759	0.0947538
4	108141346	BovineHD0400030847	4	31396546	BovineHD0500009135	0.000921765
4	108141346	BovineHD0400030847	4	31974464	BovineHD0500009309	0.04366
11	11744765	BovineHD1100003954	11	44650518	BovineHD1100012965	0.211264
11	11744765	BovineHD1100003954	11	44655156	BovineHD1100012966	0.00383593
11	11744765	BovineHD1100003954	11	44673639	BovineHD1100012969	0.0478422
11	11744765	BovineHD1100003954	11	44683539	BovineHD1100012972	0.00146867
11	11744765	BovineHD1100003954	11	44688028	BovineHD1100012973	0.015403
11	11744765	BovineHD1100003954	11	44730405	BovineHD1100012984	0.228114
14	73693309	BovineHD1400020679	14	47358546	BovineHD1500013575	0.121967
14	73693309	BovineHD1400020679	14	47360926	BovineHD1500013577	0.119525
16	59530645	BovineHD1600016641	16	4339904	BovineHD1700001069	0.0133907
16	59530645	BovineHD1600016641	16	4367171	BovineHD1700001075	0.0108936
16	59530645	BovineHD1600016641	16	4371893	BovineHD1700001076	0.00572375
16	59530645	BovineHD1600016641	16	4485298	BovineHD1700001127	0.00741873
16	59530645	BovineHD1600016641	16	4488984	BovineHD1700001128	0.00405931
16	59530645	BovineHD1600016641	16	4507719	BovineHD1700001131	0.000125746
16	59530645	BovineHD1600016641	16	8028507	BovineHD1700002308	0.0133266
16	59530645	BovineHD1600016641	16	8029392	BovineHD1700002309	0.0134118
16	59530645	BovineHD1600016641	16	9061128	BovineHD1700002533	0.0213662
16	59530645	BovineHD1600016641	16	9062240	BovineHD1700002534	0.0203061
16	59530645	BovineHD1600016641	16	10162372	BovineHD4100012875	0.0084537
16	59530645	BovineHD1600016641	16	10282910	BovineHD1700002908	0.00141995
17	55501309	BovineHD1700015762	17	41142879	BovineHD1800012113	0.0154616
17	55501309	BovineHD1700015762	17	41931707	BovineHD1800012378	0.00305411
17	55501309	BovineHD1700015762	17	41938541	BovineHD1800019295	0.00212231
17	55501309	BovineHD1700015762	17	41970461	BovineHD1800012384	3.85042e-06
17	55501309	BovineHD1700015762	17	42024445	BovineHD1800012406	0.201872
17	55501309	BovineHD1700015762	17	42026967	BovineHD1800012408	0.00157942
17	55501309	BovineHD1700015762	17	42039167	BovineHD1800012413	0.00903641
17	55501309	BovineHD1700015762	17	42098105	BovineHD1800012431	0.0128149
17	55501309	BovineHD1700015762	17	46503439	BovineHD1800013680	0.000780981
17	55501309	BovineHD1700015762	17	46513187	BovineHD1800013684	0.000882539
28	20715878	BovineHD2800005580	28	29527108	BovineHD2800007846	0.0465195
28	20715878	BovineHD2800005580	28	29541509	BovineHD2800007850	0.000604417
28	20715878	BovineHD2800005580	28	29547967	BovineHD2800007851	0.00108719
28	20715878	BovineHD2800005580	28	29555524	BovineHD2800007855	0.00336888
28	20715878	BovineHD2800005580	28	29570491	BovineHD2800007859	0.00172493
28	20715878	BovineHD2800005580	28	29817576	BovineHD2800007907	0.152154
28	20715878	BovineHD2800005580	28	31303580	BovineHD2800008264	0.0065592
28	20715878	BovineHD2800005580	28	32011937	BovineHD2800008427	0.0341736
28	20715878	BovineHD2800005580	28	32030312	BovineHD2800008433	0.0221536
28	20715878	BovineHD2800005580	28	35873678	BovineHD2800009751	0.00176169
28	20715878	BovineHD2800005580	28	40368278	BovineHD2800011173	0.0111617
28	32011937	BovineHD2800008427	28	44324304	BovineHD2900013285	0.0720144
28	32011937	BovineHD2800008427	28	44330575	BovineHD2900013287	0.0330308
28	32011937	BovineHD2800008427	28	46826934	BovineHD2900013870	0.149468
