# Supplementary material for: Identification of putative regulatory regions and transcription factors associated with intramuscular fat content traits
Source: BMC Genomics. 2018 Jun 27;19:499. doi: 10.1186/s12864-018-4871-y (PMC6020320; doi:10.1186/s12864-018-4871-y)
Supplement: Supplementary file 11 — Association test between hotspot eQTLs and IMF content-traits. (XLSX 57 kb) [file 12864_2018_4871_MOESM11_ESM.xlsx]

## Sheet: Sheet1
Additional file 11. Association test between hotspot eQTLs and IMF content-traits.
hotspot eQTLs	rs135914685- hotspot 1(USF1)		rs110242967 - hotspot 2 (EGR4)		rs134095631 - hotspot 3 (RUNX1T1)		rs109940676 - hotspot 4		rs109984248 - hotspot 5		rs109440367 - hotspot 6		rs137552295 - hotspot 7		rs137740028 - hotspot 8		rs132684582 - hotspot 9
traits	p-value	FDR	p-value	FDR	p-value	FDR	p-value	FDR	p-value	FDR	p-value	FDR	p-value	FDR	p-value	FDR	p-value	FDR
BFT	1.885e-06	7.47375e-06	2.766e-06	8.298e-06	8.297e-06	2.07425e-05	2.691e-06	8.073e-06	8.754e-06	1.87586e-05	9.805e-06	0.000147075	2.2e-16	3.3e-15	2.2e-16	3.3e-15	2.2e-16	3.3e-15
CLAc9t11	2.2e-16	3.3e-15	2.2e-16	3.3e-15	2.2e-16	3.3e-15	2.2e-16	3.3e-15	2.2e-16	3.3e-15	0.05674	0.42555	2.2e-16	1.65e-15	2.2e-16	1.65e-15	2.2e-16	1.65e-15
IMF	0.03551	0.0660577	0.07606	0.0814929	0.03243	0.0374192	0.006852	0.008565	0.07625	0.0816964	0.0002061	0.0010305	2.11e-14	1.055e-13	1.067e-14	5.335e-14	9.872e-15	4.936e-14
linoleic	0.02742	0.0427125	0.03651	0.0421269	0.04224	0.0452571	0.03706	0.0397071	0.04265	0.0492115	0.0001788	0.0006705	5.55e-07	2.08125e-06	3.463e-07	1.29862e-06	5.182e-07	1.94325e-06
MUFA	1.72e-05	8.81143e-05	0.0001658	0.000276333	0.0001408	0.000234667	0.0001564	0.0002346	0.0001655	0.000275833	5.323e-07	1.5969e-06	1.784e-06	5.352e-06	5.826e-07	1.7478e-06	1.682e-06	5.046e-06
myristic	0.0005452	0.0022965	1.513e-05	2.83688e-05	1.4e-05	2.625e-05	1.697e-05	3.18187e-05	2.846e-06	7.115e-06	1.085e-05	2.7125e-05	3.942e-06	9.855e-06	1.314e-06	3.285e-06	6.066e-06	1.5165e-05
myristoleic	2.728e-05	0.000114431	0.0003607	0.00054105	0.0005652	0.000770727	0.00015	0.00025	0.0002849	0.00042735	0.2344	0.502286	1.066e-05	2.28429e-05	2.954e-06	6.33e-06	1.016e-05	2.17714e-05
oleic	2.042e-14	5.1705e-13	2.11e-14	1.055e-13	1.764e-14	8.82e-14	1.494e-14	7.47e-14	1.099e-15	5.495e-15	2.167e-14	4.06313e-14	1.324e-05	2.4825e-05	1.038e-05	1.94625e-05	1.206e-05	2.26125e-05
palmitic	5.368e-07	7.47375e-06	5.336e-07	2.001e-06	5.549e-07	2.08087e-06	5.5e-07	2.0625e-06	7.324e-08	2.7465e-07	0.03195	0.05325	0.0001781	0.000296833	2.382e-05	3.97e-05	0.0001085	0.000180833
palmitoleic	1.213e-05	5.4475e-05	9.73e-06	2.085e-05	1.202e-05	2.57571e-05	9.526e-06	2.04129e-05	8.946e-06	1.67738e-05	2.2e-16	3.3e-16	0.0003279	0.00049185	0.0002445	0.00036675	0.0001379	0.00020685
PUFA	0.0003092	0.00125567	0.0004029	0.000549409	0.0004029	0.00060435	0.0004547	0.000620045	0.0004576	0.000624	5.125e-06	6.98864e-06	0.0003528	0.000481091	0.0003813	0.000519955	0.0002794	0.000381
SFA	4.779e-06	3.747e-05	4.62e-06	1.155e-05	4.092e-06	1.2276e-05	4.756e-06	1.189e-05	3.658e-07	1.0974e-06	1.718e-05	2.1475e-05	0.01453	0.0181625	0.01017	0.0127125	0.007462	0.0093275
stearic	0.1384	0.189214	0.1211	0.1211	0.1613	0.1613	0.2135	0.2135	0.1227	0.1227	0.0004329	0.0004995	0.02011	0.0232038	0.04105	0.0473654	0.008208	0.00947077
sum_n3	2.2e-16	3.3e-15	2.2e-16	1.65e-15	2.2e-16	1.65e-15	2.2e-16	1.65e-15	2.2e-16	1.65e-15	2.2e-16	2.35714e-16	0.02293	0.0245679	0.04174	0.0447214	0.0446	0.0477857
sum_n6	0.01239	0.0380455	0.01104	0.0138	0.009675	0.0120938	0.01214	0.0140077	0.01118	0.013975	0.01248	0.01248	0.1788	0.1788	0.04219	0.04219	0.07192	0.07192
1backfat thickness, 2conjugated linoleic acid cis9 trans11, 3intramuscular fat, 4monounsaturated fatty acid, 5polyunsaturated fatty acid, 6saturated fatty acid, 7sum of omega-3, and 8sum of omega-6.
