# Supplementary material for: Identification of putative regulatory regions and transcription factors associated with intramuscular fat content traits
Source: BMC Genomics. 2018 Jun 27;19:499. doi: 10.1186/s12864-018-4871-y (PMC6020320; doi:10.1186/s12864-018-4871-y)
Supplement: Supplementary file 13 — Top ten transcription factor binding sites (TFBSs) over-represented in promoter sequence of genes that were associated with EGR4. (XLSX 49 kb) [file 12864_2018_4871_MOESM13_ESM.xlsx]

## Sheet: Sheet1
Additional file 13. Top ten transcription factor binding sites (TFBSs) over-represented in promoter sequence of genes that were associated with EGR4.
gi|355477174:c34873085-34872586		RNF112	NM_001077139
Name	Sequence	Position(0-based)	Strand	Score	p-value
EGR4(M00244)	GCGGGGGAGG	320	-	8.44	0.0022
gi|355475781:1166849-1167348		NANP	NM_001105377
Name	Sequence	Position(0-based)	Strand	Score	p-value
EGR4(M00244)	GCGAGGGCGG	385	-	6.27	0.004975
EGR4(M00244)	GCGTGTGTGG	226	-	6.03	0.00645
gi|355477174:c28162362-28161863		AURKB	NM_183084
Name	Sequence	Position(0-based)	Strand	Score	p-value
EGR4(M00244)	GCATGGGCGG	138	+	7.47	0.00305
EGR4(M00244)	GCGGGGGTGA	194	+	6.56	0.004225
gi|355475644:142188-142687		ChrUn.004-5.231.scaffold1	ZNF674	NM_001102010
Name	Sequence	Position(0-based)	Strand	Score	p-value
EGR4(M00244)	GCGCAGGAGG	408	-	5.31	0.00885
gi|355477190:c108614280-108613781		CDC20	NM_001082436
Name	Sequence	Position(0-based)	Strand	Score	p-value
EGR4(M00244)	TGCGGGGGAGA	142	+	6.19	0.005625
EGR4(M00244)	GCGGGGGAGA	143	+	6.03	0.006425
gi|355477183:c46526000-46525501		USP3	NM_001102123
Name	Sequence	Position(0-based)	Strand	Score	p-value
EGR4(M00244)	ACGGGGGCGG	249	+	7.45	0.003225
gi|355477182:c102089952-102089453		NAIF1	NM_001101074
Name	Sequence	Position(0-based)	Strand	Score	p-value
EGR4(M00244)	TAAGTAGGCGT	163	+	9.78	0.0013
EGR4(M00244)	AAGTAGGCGT	164	+	9.62	0.001375
EGR4(M00244)	AAGTGGGCGG	287	+	8.58	0.002025
EGR4(M00244)	GAGTGGGTGA	464	+	7.69	0.0027
EGR4(M00244)	GTAAGTAGGCGT	162	+	5.85	0.00705
EGR4(M00244)	AGTAGGCGT	165	+	5.12	0.009125
gi|355477163:c24020419-24019920		SLC10A3	NM_001075165
Name	Sequence	Position(0-based)	Strand	Score	p-value
EGR4(M00244)	GCGGAGGCGG	79	+	11.42	0.000475
EGR4(M00244)	GCGGAGGCGG	85	+	11.42	0.000475
EGR4(M00244)	AGGCGGAGGCGG	83	+	7.96	0.00255
EGR4(M00244)	CGTGGGCGT	136	+	7.53	0.00285
EGR4(M00244)	TCGTGGGCGT	135	+	7.53	0.00285
EGR4(M00244)	GGCGGAGGCGG	84	+	6.96	0.003925
EGR4(M00244)	GGCGGAGGCGG	78	+	6.96	0.003925
EGR4(M00244)	GGGTAGGCGG	55	+	6.51	0.00455
EGR4(M00244)	CTCGTGGGCGT	134	+	5.46	0.008775
EGR4(M00244)	GAGGGGGAGG	396	-	5.02	0.00955
gi|355477175:25188014-25188513		CCL22	NM_001099162
Name	Sequence	Position(0-based)	Strand	Score	p-value
EGR4(M00244)	GCGTGGGGGT	271	+	6.26	0.0051
EGR4(M00244)	AGCGTGGGGGT	270	+	4.8	0.009925
gi|355477170:3427443-3427942		ZNF451	NM_001192684
Name	Sequence	Position(0-based)	Strand	Score	p-value
EGR4(M00244)	GCGGGGGCGG	209	+	10.41	0.00085
EGR4(M00244)	GCGTAGTCGG	325	+	8.48	0.00215
EGR4(M00244)	GCGGGGGAGG	392	+	8.44	0.0022
EGR4(M00244)	GCCTGGGCGG	222	+	7.47	0.00305
EGR4(M00244)	AAGCCTGGGCGG	220	+	7.01	0.0037
EGR4(M00244)	GCGTCGGTGG	308	+	6.43	0.004775
EGR4(M00244)	AGCCTGGGCGG	221	+	6.01	0.006725
EGR4(M00244)	GGCGGGGGCGG	208	+	5.95	0.006925
EGR4(M00244)	GCGCAGGAGG	52	+	5.31	0.00885
EGR4(M00244)	AAGCGCAGGAGG	50	+	4.84	0.009725
gi|355477187:71546844-71547343		FIP1L1	NM_001206690
Name	Sequence	Position(0-based)	Strand	Score	p-value
EGR4(M00244)	GCGGAGGCGG	479	-	11.42	0.000475
EGR4(M00244)	GCGTGCGCGG	441	+	7.47	0.00305
EGR4(M00244)	TGCGCGGGCGG	444	+	6.43	0.00465
EGR4(M00244)	GCGCGGGCGG	445	+	6.27	0.004975
EGR4(M00244)	CGCGTGCGCGG	440	+	5.41	0.008775
gi|355477192:146406853-146407352		WDR4	NM_001100320
Name	Sequence	Position(0-based)	Strand	Score	p-value
EGR4(M00244)	ACGTGGGTGG	431	+	10.56	0.0007
EGR4(M00244)	CACGTGGGTGG	430	+	8.5	0.00215
EGR4(M00244)	GCGGGGGCGA	343	+	8	0.0025
EGR4(M00244)	CGTGGGTGG	432	+	6.06	0.005925
EGR4(M00244)	CGCGGGGGCGA	342	+	5.94	0.006975
4289-4788		chrUn_JH122912	PWWP2B	NM_001075856
Name	Sequence	Position(0-based)	Strand	Score	p-value
EGR4(M00244)	GAGGGGGCGG	265	+	6.99	0.0037
EGR4(M00244)	AGAGGGGGCGG	264	+	5.53	0.00815
gi|355477182:68980130-68980629		ARHGAP25	NM_001046392
Name	Sequence	Position(0-based)	Strand	Score	p-value
EGR4(M00244)	AAGTGGGTGG	117	-	7.14	0.00345
EGR4(M00244)	CCGTGGGAGG	342	+	5.53	0.00795
EGR4(M00244)	CGTGGGAGG	343	+	5.53	0.00795
gi|355475786:1521014-1521513		ChrUn.004-5.1.scaffold1	STAU2	NM_001103313
Name	Sequence	Position(0-based)	Strand	Score	p-value
EGR4(M00244)	GAGGGGGCGG	430	-	6.99	0.0037
EGR4(M00244)	GAGGAGGAGG	436	-	6.03	0.006725
gi|355477192:85578895-85579394		LAMP3	NM_001102135
Name	Sequence	Position(0-based)	Strand	Score	p-value
EGR4(M00244)	ATGAGTAGGAGT	96	-	11.77	0.000225
EGR4(M00244)	GAGGAGGTGG	239	-	6.56	0.004375
EGR4(M00244)	TGCTTGGGAGG	392	+	5.66	0.0074
EGR4(M00244)	GCTTGGGAGG	393	+	5.5	0.0087
EGR4(M00244)	ATGAGTAGGAG	97	-	4.76	0.01
gi|355477174:19396960-19397459		NLK	NM_001193253
Name	Sequence	Position(0-based)	Strand	Score	p-value
EGR4(M00244)	GCGGGGGCGG	32	+	10.41	0.00085
EGR4(M00244)	TGAGGAGGCGG	139	+	8.16	0.002425
EGR4(M00244)	GAGGAGGCGG	140	+	8	0.0025
EGR4(M00244)	AGGCGGGGGCGG	30	+	6.95	0.003925
EGR4(M00244)	GGCGGGGGCGG	31	+	5.95	0.006925
gi|355477166:38667365-38667864		GINS4	NM_001082460
Name	Sequence	Position(0-based)	Strand	Score	p-value
EGR4(M00244)	GGGTGGGCGG	383	+	5.5	0.0083
gi|355477188:c51238275-51237776		HELB	NM_001206182
Name	Sequence	Position(0-based)	Strand	Score	p-value
EGR4(M00244)	GCGTGGGCAG	58	+	7.47	0.00305
EGR4(M00244)	AGCGTGGGCAG	57	+	6.01	0.006725
gi|355477179:198958-199457		RECQL4	NM_001098037
Name	Sequence	Position(0-based)	Strand	Score	p-value
EGR4(M00244)	GCGGGGGCGG	89	-	10.41	0.00085
EGR4(M00244)	GCGGGGGCGG	95	-	10.41	0.00085
EGR4(M00244)	GCGGGGGCGG	83	-	10.41	0.00085
EGR4(M00244)	GCGCAGGCGG	265	-	7.28	0.00325
EGR4(M00244)	GCGTTGGAGG	372	-	5.9	0.006975
gi|355477191:c88672869-88672370		PGAP1	NM_001205550
Name	Sequence	Position(0-based)	Strand	Score	p-value
EGR4(M00244)	GAGTGGGCGT	145	-	11.57	0.0003
EGR4(M00244)	GCGGAGGCGG	372	-	11.42	0.000475
gi|355477174:c34155664-34155165		ADORA2B	NM_001075925
Name	Sequence	Position(0-based)	Strand	Score	p-value
EGR4(M00244)	GCGGGGGCGG	388	-	10.41	0.00085
gi|355477187:c45778955-45778456		CCDC149	NM_001191519
Name	Sequence	Position(0-based)	Strand	Score	p-value
EGR4(M00244)	GCGCGGGCGG	456	+	6.27	0.004975
EGR4(M00244)	GAGGAGGAGG	414	-	6.03	0.006725
EGR4(M00244)	AGCGCGGGCGG	455	+	4.81	0.0099
