# Supplementary material for: Identification of putative regulatory regions and transcription factors associated with intramuscular fat content traits
Source: BMC Genomics. 2018 Jun 27;19:499. doi: 10.1186/s12864-018-4871-y (PMC6020320; doi:10.1186/s12864-018-4871-y)
Supplement: Supplementary file 14 — Top ten transcription factor binding sites (TFBSs) over-represented in promoter sequence of genes that were associated with RUNX1T1. (XLSX 54 kb) [file 12864_2018_4871_MOESM14_ESM.xlsx]

## Sheet: Sheet1
Additional file 14. Top ten transcription factor binding sites (TFBSs) over-represented in promoter sequence of genes that were associated with RUNX1T1.
gi|355477192:65155480-65155979 Bos taurus breed Hereford chromosome 1, alternate assembly Btau_4.6.1	TIMMDC1 NM_001080235
Name	Sequence	Position(0-based)	Strand	p-value
RUNX1T1(MA0002.2)	AAATGAGGTAA	319	-	0.000175
RUNX1T1(MA0002.2)	CCTTGTGGCCC	18	+	0.00115
RUNX1T1(MA0002.2)	GGATGTGGTCT	211	-	0.001275
RUNX1T1(MA0002.2)	GAAAGTGGCTC	189	-	0.0056
RUNX1T1(MA0002.2)	CATTGCGGGCT	45	-	0.005825
RUNX1T1(MA0002.2)	TATTCTGGCCT	124	+	0.00815
RUNX1T1(MA0002.2)	GGCTGCGGGAC	400	-	0.013075
RUNX1T1(MA0002.2)	CAATGCGGGAG	51	+	0.013725
RUNX1T1(MA0002.2)	GACTGAGCCAC	185	+	0.0147
RUNX1T1(MA0002.2)	CTGTGTGTCAA	485	+	0.015575
gi|355477192:68523390-68523889 Bos taurus breed Hereford chromosome 1, alternate assembly Btau_4.6.1	SEC22A NM_001083462
Name	Sequence	Position(0-based)	Strand	p-value
RUNX1T1(MA0002.2)	TATTGTGGTCA	166	+	0.00015
RUNX1T1(MA0002.2)	GACTGAGGCAG	479	-	0.00175
RUNX1T1(MA0002.2)	GCAAGTGGTTT	284	+	0.002575
RUNX1T1(MA0002.2)	AAATCTGATTA	107	+	0.00955
RUNX1T1(MA0002.2)	CCCTTTGACCA	171	-	0.0141
RUNX1T1(MA0002.2)	ACAAGAGTTTA	192	-	0.01455
RUNX1T1(MA0002.2)	AACAGGGGGAT	29	-	0.01725
RUNX1T1(MA0002.2)	CCCTGTTGTTG	33	+	0.018775
RUNX1T1(MA0002.2)	CCTTGGGCTTA	397	+	0.01915
RUNX1T1(MA0002.2)	CAATTTGGTGA	209	-	0.020175
gi|355477192:85578895-85579394 Bos taurus breed Hereford chromosome 1, alternate assembly Btau_4.6.1	LAMP3 NM_001102135
Name	Sequence	Position(0-based)	Strand	p-value
RUNX1T1(MA0002.2)	ACTTGTGGTTT	365	+	0.00015
RUNX1T1(MA0002.2)	AGTTGTGGCCG	445	-	0.002175
RUNX1T1(MA0002.2)	ACAAGTGGCCC	360	-	0.003175
RUNX1T1(MA0002.2)	GACTTTGGTTT	432	+	0.004775
RUNX1T1(MA0002.2)	AGCTGAGGGCG	378	-	0.005
RUNX1T1(MA0002.2)	AACTGAGTGAA	452	+	0.00685
RUNX1T1(MA0002.2)	TCTTGTGGAAA	247	+	0.00765
RUNX1T1(MA0002.2)	GTCTCTGGGTT	149	+	0.007775
RUNX1T1(MA0002.2)	ATCTGTGTCAG	228	-	0.009075
RUNX1T1(MA0002.2)	CTCTGTGTGTT	57	-	0.009575
gi|355477191:53963205-53963704 Bos taurus breed Hereford chromosome 2, alternate assembly Btau_4.6.1	GTDC1 NM_001076035
Name	Sequence	Position(0-based)	Strand	p-value
RUNX1T1(MA0002.2)	AGCAGAGGTTC	42	+	0.0048
RUNX1T1(MA0002.2)	ATGTGTGGGTT	135	-	0.0063
RUNX1T1(MA0002.2)	GCCTGTGAGAT	17	+	0.010775
RUNX1T1(MA0002.2)	CTTAGAGGTTC	309	+	0.01295
RUNX1T1(MA0002.2)	TTCTGAGACTT	288	-	0.0142
RUNX1T1(MA0002.2)	TTTTGTGATTT	436	+	0.016875
RUNX1T1(MA0002.2)	ACCTGTGAAAT	443	-	0.01755
RUNX1T1(MA0002.2)	GAATGAGATAT	151	-	0.01865
RUNX1T1(MA0002.2)	ATAAGAGTTTA	365	-	0.01965
RUNX1T1(MA0002.2)	TCATGAGATTT	85	-	0.020275
gi|355477191:67400558-67401057 Bos taurus breed Hereford chromosome 2, alternate assembly Btau_4.6.1	LYPD1 NM_001046359
Name	Sequence	Position(0-based)	Strand	p-value
RUNX1T1(MA0002.2)	CCCAGAGGCTG	219	-	0.0042
RUNX1T1(MA0002.2)	CTCTCCGGCCT	24	-	0.0066
RUNX1T1(MA0002.2)	GCCTGCGGGAC	17	-	0.0074
RUNX1T1(MA0002.2)	GCCTCTGGGCC	221	+	0.009475
RUNX1T1(MA0002.2)	CCCTGCGGCGG	36	+	0.01055
RUNX1T1(MA0002.2)	AGGTGAGGTCG	133	-	0.0124
RUNX1T1(MA0002.2)	AGCAGAGGGCC	105	+	0.012775
RUNX1T1(MA0002.2)	TCCTGAGCCCC	65	-	0.016025
RUNX1T1(MA0002.2)	GACTGCGCCCG	157	+	0.01715
RUNX1T1(MA0002.2)	CCCTCTGCTTG	103	-	0.019675
gi|355477190:22033690-22034189 Bos taurus breed Hereford chromosome 3, alternate assembly Btau_4.6.1	SV2A NM_173962
Name	Sequence	Position(0-based)	Strand	p-value
RUNX1T1(MA0002.2)	GCTTGAGGCCA	316	+	0.000625
RUNX1T1(MA0002.2)	GGCTCTGGGTA	190	+	0.00455
RUNX1T1(MA0002.2)	AAGTGGGGCCA	165	+	0.005725
RUNX1T1(MA0002.2)	CCCAGAGCCCA	188	-	0.00695
RUNX1T1(MA0002.2)	TGCTCCGGCCA	373	-	0.007525
RUNX1T1(MA0002.2)	ACCTGTTGTCT	7	-	0.00795
RUNX1T1(MA0002.2)	GATTGTGACTT	204	+	0.009075
RUNX1T1(MA0002.2)	GGCTCTGGGTT	363	+	0.0097
RUNX1T1(MA0002.2)	TTGTGAGGCCT	409	-	0.012525
RUNX1T1(MA0002.2)	ACCTGGGCCTT	350	-	0.014125
gi|355477190:36601511-36602010 Bos taurus breed Hereford chromosome 3, alternate assembly Btau_4.6.1	PSRC1 NM_001046501
Name	Sequence	Position(0-based)	Strand	p-value
RUNX1T1(MA0002.2)	AGCTGAGCTTT	84	-	0.00675
RUNX1T1(MA0002.2)	CTCTCAGGTCC	409	-	0.00765
RUNX1T1(MA0002.2)	ACCTGAGAGAT	411	+	0.0134
RUNX1T1(MA0002.2)	TCCTGAGGCGG	342	-	0.0151
RUNX1T1(MA0002.2)	CTCTGAGCCGA	93	+	0.017625
RUNX1T1(MA0002.2)	GAGTGAGCCTA	30	+	0.018575
RUNX1T1(MA0002.2)	ACTTCCGGCCG	314	+	0.019975
RUNX1T1(MA0002.2)	CATAGAGGAAA	291	-	0.0205
RUNX1T1(MA0002.2)	AGGTGGGGCAT	299	-	0.02795
RUNX1T1(MA0002.2)	AGCTCAGCTCT	86	+	0.02825
gi|355477189:c68535627-68535128 Bos taurus breed Hereford chromosome 4, alternate assembly Btau_4.6.1	PLEKHA8 NM_001197032
Name	Sequence	Position(0-based)	Strand	p-value
RUNX1T1(MA0002.2)	CACTCAGGTAG	94	+	0.0078
RUNX1T1(MA0002.2)	CACTTTGGTGA	146	+	0.00905
RUNX1T1(MA0002.2)	CACTGCGGCGG	262	-	0.009925
RUNX1T1(MA0002.2)	CCCTGAGCCCG	73	+	0.009975
RUNX1T1(MA0002.2)	ATGTGAGGCCG	293	+	0.0107
RUNX1T1(MA0002.2)	ACCTGAGTGCT	92	-	0.0113
RUNX1T1(MA0002.2)	GCCTGGGACCA	222	+	0.011775
RUNX1T1(MA0002.2)	GCCTGCGGCGC	213	+	0.01275
RUNX1T1(MA0002.2)	ATCTCAGCTAA	2	+	0.0153
RUNX1T1(MA0002.2)	TGCACTGGGCA	50	+	0.018275
gi|355477189:c76266346-76265847 Bos taurus breed Hereford chromosome 4, alternate assembly Btau_4.6.1	STEAP1 NM_001205806
Name	Sequence	Position(0-based)	Strand	p-value
RUNX1T1(MA0002.2)	ATGTGAGGTTA	304	+	0.001625
RUNX1T1(MA0002.2)	AGCTGTGTTTT	25	-	0.00345
RUNX1T1(MA0002.2)	ATATGAGGGCT	357	-	0.00465
RUNX1T1(MA0002.2)	ATATGAGTTAA	364	+	0.0094
RUNX1T1(MA0002.2)	TCTTGTGTCAA	265	-	0.00955
RUNX1T1(MA0002.2)	ACAAGTGCTCT	273	-	0.012675
RUNX1T1(MA0002.2)	CTTTGAGGGGA	120	+	0.016625
RUNX1T1(MA0002.2)	TACTTGGGTCA	214	+	0.02085
RUNX1T1(MA0002.2)	AACTCTGTCAC	62	+	0.022225
RUNX1T1(MA0002.2)	TACAGTGACTG	322	-	0.0247
gi|355477188:41536975-41537474 Bos taurus breed Hereford chromosome 5, alternate assembly Btau_4.6.1	ZCRB1 NM_001025318
Name	Sequence	Position(0-based)	Strand	p-value
RUNX1T1(MA0002.2)	TCCTGAGGTTA	160	-	0.0001
RUNX1T1(MA0002.2)	GTCTGTGATAT	105	-	0.006025
RUNX1T1(MA0002.2)	GACTCTGGGCC	318	+	0.0088
RUNX1T1(MA0002.2)	ACCTTGGGTCA	34	+	0.01045
RUNX1T1(MA0002.2)	AAAAGCGCTCA	305	+	0.015175
RUNX1T1(MA0002.2)	TGCTGTGTCTC	467	-	0.016625
RUNX1T1(MA0002.2)	CGCTGCGTCTC	142	+	0.02235
RUNX1T1(MA0002.2)	AAAAGTGCCCG	411	+	0.02425
RUNX1T1(MA0002.2)	ATAATAGGCAA	72	-	0.037475
RUNX1T1(MA0002.2)	CTCTCCGCCTT	150	+	0.0377
gi|355477188:c61729650-61729151 Bos taurus breed Hereford chromosome 5, alternate assembly Btau_4.6.1	ORMDL2 NM_001014931
Name	Sequence	Position(0-based)	Strand	p-value
RUNX1T1(MA0002.2)	ACCTGCGGTCT	458	-	0.00015
RUNX1T1(MA0002.2)	CCAAGCGGCTT	269	+	0.0069
RUNX1T1(MA0002.2)	ATCTGCGCTCT	425	-	0.007125
RUNX1T1(MA0002.2)	AATAGTGACCA	344	+	0.007575
RUNX1T1(MA0002.2)	ACAATTGGTCA	349	-	0.0104
RUNX1T1(MA0002.2)	AATTGTGCGTC	354	+	0.019825
RUNX1T1(MA0002.2)	ACCTCCGGGAG	148	+	0.02225
RUNX1T1(MA0002.2)	CCTTCAGCTTA	68	+	0.02495
RUNX1T1(MA0002.2)	CTCATTGGCTG	380	-	0.031075
RUNX1T1(MA0002.2)	GTCTCCGGAAA	25	+	0.032425
gi|355477187:c38052249-38051750 Bos taurus breed Hereford chromosome 6, alternate assembly Btau_4.6.1	DCAF16 NM_001078147
Name	Sequence	Position(0-based)	Strand	p-value
RUNX1T1(MA0002.2)	ACCAGTGGCAC	338	-	0.00135
RUNX1T1(MA0002.2)	GCCTCTGGCTT	451	-	0.001625
RUNX1T1(MA0002.2)	AGAAGAGGTCA	287	-	0.00275
RUNX1T1(MA0002.2)	GCCACTGGTAA	340	+	0.003475
RUNX1T1(MA0002.2)	GCCAGAGGCAT	453	+	0.00365
RUNX1T1(MA0002.2)	ACCTGTGCCAC	334	+	0.00455
RUNX1T1(MA0002.2)	CTATTTGGTAA	177	-	0.008
RUNX1T1(MA0002.2)	ATCTCTGCCAA	195	+	0.008475
RUNX1T1(MA0002.2)	CACTGAGTTTC	160	+	0.00855
RUNX1T1(MA0002.2)	AGTTGAGACCA	248	+	0.0099
gi|355477187:c61969779-61969280 Bos taurus breed Hereford chromosome 6, alternate assembly Btau_4.6.1	RBM47 NM_001206034
Name	Sequence	Position(0-based)	Strand	p-value
RUNX1T1(MA0002.2)	ACCTGCGGCCC	98	+	0.00075
RUNX1T1(MA0002.2)	CTCTGGGGTAA	147	-	0.0014
RUNX1T1(MA0002.2)	TGCTGCGGCCG	193	-	0.0069
RUNX1T1(MA0002.2)	TCCTGAGGGGA	368	+	0.008475
RUNX1T1(MA0002.2)	CCCAGAGGGCG	151	+	0.010125
RUNX1T1(MA0002.2)	CACTTCGGGCA	202	+	0.012025
RUNX1T1(MA0002.2)	AAATGAGCTTC	297	+	0.0145
RUNX1T1(MA0002.2)	GGCTTTGGGAA	174	+	0.014975
RUNX1T1(MA0002.2)	TCCTCAGGGCT	385	+	0.015175
RUNX1T1(MA0002.2)	AGGTGCGGCTC	91	-	0.01545
gi|355477187:71546844-71547343 Bos taurus breed Hereford chromosome 6, alternate assembly Btau_4.6.1	FIP1L1 NM_001206690
Name	Sequence	Position(0-based)	Strand	p-value
RUNX1T1(MA0002.2)	CTTTCTGGCTT	200	-	0.0066
RUNX1T1(MA0002.2)	ACCTGAGTCTG	366	-	0.00975
RUNX1T1(MA0002.2)	ACTTCTGATAA	117	+	0.015175
RUNX1T1(MA0002.2)	GCTTGTGTTTC	235	-	0.01665
RUNX1T1(MA0002.2)	GAAAGTGAGCA	49	+	0.023575
RUNX1T1(MA0002.2)	CATTCTGTTCT	180	-	0.028475
RUNX1T1(MA0002.2)	AGAAGTGATAT	112	-	0.028525
RUNX1T1(MA0002.2)	GGCGGCGGCCA	376	-	0.03355
RUNX1T1(MA0002.2)	CTAGGTGGCTT	402	-	0.035025
RUNX1T1(MA0002.2)	GACTCAGGTGG	368	+	0.037525
gi|355477187:c74970768-74970269 Bos taurus breed Hereford chromosome 6, alternate assembly Btau_4.6.1	NOA1 NM_001038188
Name	Sequence	Position(0-based)	Strand	p-value
RUNX1T1(MA0002.2)	CTCTGTGGCCC	413	-	0.0002
RUNX1T1(MA0002.2)	AATTGTGGCTG	204	+	0.000975
RUNX1T1(MA0002.2)	AAATGTGATTT	129	+	0.00415
RUNX1T1(MA0002.2)	CAATGTGACTT	275	+	0.005625
RUNX1T1(MA0002.2)	CTTTCAGGCTA	323	-	0.0065
RUNX1T1(MA0002.2)	ACCTGCTGTTA	288	-	0.01045
RUNX1T1(MA0002.2)	CACAGAGCCTT	417	+	0.013425
RUNX1T1(MA0002.2)	GAGTGAGGGTT	340	-	0.01385
RUNX1T1(MA0002.2)	GTCTGCGACAT	218	+	0.0178
RUNX1T1(MA0002.2)	CCAATAGGCTA	353	-	0.025825
gi|355477186:18480831-18481330 Bos taurus breed Hereford chromosome 7, alternate assembly Btau_4.6.1	SIRT6 NM_001098084
Name	Sequence	Position(0-based)	Strand	p-value
RUNX1T1(MA0002.2)	GACTGCGGCGA	301	+	0.002775
RUNX1T1(MA0002.2)	CTCTCAGGCTC	56	+	0.00845
RUNX1T1(MA0002.2)	GAAAGAGGGAA	129	+	0.009725
RUNX1T1(MA0002.2)	CCCTGCGTCCC	81	-	0.013575
RUNX1T1(MA0002.2)	TGTTGCGGCCG	410	-	0.018225
RUNX1T1(MA0002.2)	TCATGTGGGGT	244	-	0.01965
RUNX1T1(MA0002.2)	GCATGCGCCTT	323	+	0.020525
RUNX1T1(MA0002.2)	GTAAGTGGGCG	94	+	0.021525
RUNX1T1(MA0002.2)	GCTTGCGCCCT	146	+	0.0231
RUNX1T1(MA0002.2)	AACTGCTGGCA	282	-	0.0232
gi|355477186:c37631648-37631149 Bos taurus breed Hereford chromosome 7, alternate assembly Btau_4.6.1	HK3 NM_001101929
Name	Sequence	Position(0-based)	Strand	p-value
RUNX1T1(MA0002.2)	TCCTGTGGTGA	287	+	0.001025
RUNX1T1(MA0002.2)	AACTGAGTCAA	262	-	0.00215
RUNX1T1(MA0002.2)	ACCTCTGCCCA	26	+	0.004475
RUNX1T1(MA0002.2)	CAATGTGGGAG	69	-	0.004975
RUNX1T1(MA0002.2)	ATCTGAGCTCT	483	-	0.00515
RUNX1T1(MA0002.2)	CAGAGTGGGCA	31	-	0.0069
RUNX1T1(MA0002.2)	AGCTGAGCCCT	9	-	0.00735
RUNX1T1(MA0002.2)	ACCAGTGATAT	422	-	0.007425
RUNX1T1(MA0002.2)	TTCAGAGGGAA	353	+	0.00855
RUNX1T1(MA0002.2)	TCCACTGGCCT	457	-	0.0094
gi|355469971:c29554-29055 Bos taurus breed Hereford unplaced genomic scaffold, alternate assembly Btau_4.6.1 ChrUn.004-5.54926.scaffold1	SAP30L NM_001191372
Name	Sequence	Position(0-based)	Strand	p-value
RUNX1T1(MA0002.2)	GTCTGCGGCCC	20	+	0.002825
RUNX1T1(MA0002.2)	TGTTGTGGTAC	256	+	0.007025
RUNX1T1(MA0002.2)	TTCTGAGGGCC	483	-	0.008075
RUNX1T1(MA0002.2)	AGCAGAGTCCA	94	+	0.012025
RUNX1T1(MA0002.2)	CCCAGGGGCTG	296	+	0.0147
RUNX1T1(MA0002.2)	TCCTCCGGCCC	350	-	0.0151
RUNX1T1(MA0002.2)	GGAAGAGGGAA	58	-	0.018175
RUNX1T1(MA0002.2)	CAATGAGCTCG	196	+	0.019225
RUNX1T1(MA0002.2)	CATAGAGGAAA	179	+	0.0205
RUNX1T1(MA0002.2)	GGCTCTGGGAG	3	-	0.0237
gi|355477185:88629278-88629777 Bos taurus breed Hereford chromosome 8, alternate assembly Btau_4.6.1	FGD3 NM_001024527
Name	Sequence	Position(0-based)	Strand	p-value
RUNX1T1(MA0002.2)	CACTGTGCCCA	51	+	0.000275
RUNX1T1(MA0002.2)	AGCTGAGGCTG	328	+	0.0015
RUNX1T1(MA0002.2)	CCCTGGGGGCT	388	+	0.00575
RUNX1T1(MA0002.2)	CACAGAGATCA	466	+	0.006125
RUNX1T1(MA0002.2)	CCTTGAGGATA	4	+	0.006125
RUNX1T1(MA0002.2)	TGCTCTGGCAT	24	-	0.00765
RUNX1T1(MA0002.2)	AGCTGAGTTCT	478	-	0.007825
RUNX1T1(MA0002.2)	GGATCTGGTCT	41	-	0.008875
RUNX1T1(MA0002.2)	GGCTGTGGACC	399	-	0.009725
RUNX1T1(MA0002.2)	CACAGTGGATC	47	-	0.0106
gi|355477184:c41541117-41540618 Bos taurus breed Hereford chromosome 9, alternate assembly Btau_4.6.1	SLC16A10 NM_001192847
Name	Sequence	Position(0-based)	Strand	p-value
RUNX1T1(MA0002.2)	ATCTGTGACCC	38	+	0.0051
RUNX1T1(MA0002.2)	GCCTGCGGGTG	97	-	0.00655
RUNX1T1(MA0002.2)	GGCTGTGGACC	276	+	0.009725
RUNX1T1(MA0002.2)	CCCTGGGGGCG	202	-	0.012
RUNX1T1(MA0002.2)	GAAAGTGTTAA	9	-	0.0147
RUNX1T1(MA0002.2)	ACCTCCGGGTC	283	-	0.015225
RUNX1T1(MA0002.2)	CACGGTGGGCT	321	+	0.0236
RUNX1T1(MA0002.2)	ATCTGCGCGCG	81	-	0.03305
RUNX1T1(MA0002.2)	CCCGGAGGTTC	285	+	0.033475
RUNX1T1(MA0002.2)	TGCTGAGTCCG	258	+	0.035425
gi|355475340:220938-221437 Bos taurus breed Hereford unplaced genomic scaffold, alternate assembly Btau_4.6.1 ChrUn.004-5.1192.scaffold1	IFITM5 NM_001081724
Name	Sequence	Position(0-based)	Strand	p-value
RUNX1T1(MA0002.2)	CGCTGTGGCTG	170	-	0.000575
RUNX1T1(MA0002.2)	GCCTGCGGGTA	265	+	0.0009
RUNX1T1(MA0002.2)	CAATGTGGCTG	96	-	0.0011
RUNX1T1(MA0002.2)	GGCTGCGGTCT	164	-	0.0015
RUNX1T1(MA0002.2)	TCCTGGGGTCC	219	-	0.007575
RUNX1T1(MA0002.2)	TGATCTGGGCA	52	+	0.01505
RUNX1T1(MA0002.2)	CACATTGGCCC	100	+	0.018875
RUNX1T1(MA0002.2)	ACCAGAGCCCC	149	-	0.01965
RUNX1T1(MA0002.2)	CCCTGCGGGGC	317	+	0.020125
RUNX1T1(MA0002.2)	CGATGGGGGCT	200	+	0.0229
gi|355477183:c35732554-35732055 Bos taurus breed Hereford chromosome 10, alternate assembly Btau_4.6.1	PLCB2 NM_001191401
Name	Sequence	Position(0-based)	Strand	p-value
RUNX1T1(MA0002.2)	GGCTGTGGTCA	213	-	5e-05
RUNX1T1(MA0002.2)	CTCTGAGGCTA	74	+	5e-05
RUNX1T1(MA0002.2)	CCCTGTGGGCT	298	+	0.000175
RUNX1T1(MA0002.2)	TCATGAGGTCT	87	-	0.00245
RUNX1T1(MA0002.2)	GCCTCTGGCCG	270	+	0.004575
RUNX1T1(MA0002.2)	GCCAGAGGCCC	268	-	0.005
RUNX1T1(MA0002.2)	AGCAGTGACCA	208	+	0.0051
RUNX1T1(MA0002.2)	TGCTGAGGCAC	148	+	0.005625
RUNX1T1(MA0002.2)	AGATGCGGCAG	40	-	0.009275
RUNX1T1(MA0002.2)	AGCAGGGGCCT	65	-	0.0106
gi|355477182:2240675-2241174 Bos taurus breed Hereford chromosome 11, alternate assembly Btau_4.6.1	ZNF2 NM_001046446
Name	Sequence	Position(0-based)	Strand	p-value
RUNX1T1(MA0002.2)	GCTAGTGGTAA	93	-	0.001525
RUNX1T1(MA0002.2)	CCCAGGGGTCA	40	+	0.002575
RUNX1T1(MA0002.2)	CTTAGAGGTAA	198	-	0.004575
RUNX1T1(MA0002.2)	TAATGAGGTAG	440	-	0.00765
RUNX1T1(MA0002.2)	AGATGCGGGTT	51	-	0.008075
RUNX1T1(MA0002.2)	GGCTGTGAGAA	410	-	0.009275
RUNX1T1(MA0002.2)	AGTTGAGACTA	172	-	0.009925
RUNX1T1(MA0002.2)	AATTCTGGGAT	259	+	0.01085
RUNX1T1(MA0002.2)	ATATGAGCCTT	157	+	0.013825
RUNX1T1(MA0002.2)	ACCAGTGAGTT	346	-	0.014525
gi|355477180:c23265853-23265354 Bos taurus breed Hereford chromosome 13, alternate assembly Btau_4.6.1	PIP4K2A NM_001192769
Name	Sequence	Position(0-based)	Strand	p-value
RUNX1T1(MA0002.2)	ACCTGGGGTCC	466	+	0.002775
RUNX1T1(MA0002.2)	AGCAGCGGCCC	31	-	0.0073
RUNX1T1(MA0002.2)	CCAAGCGGGCA	278	+	0.00765
RUNX1T1(MA0002.2)	CGCTGGGGCCG	340	+	0.009025
RUNX1T1(MA0002.2)	AGCTGCGCCCT	58	-	0.009725
RUNX1T1(MA0002.2)	ACCAGCGGGCG	313	+	0.011075
RUNX1T1(MA0002.2)	CGCTCCGGCTC	45	-	0.014125
RUNX1T1(MA0002.2)	GCCTGCGCCCC	10	+	0.015525
RUNX1T1(MA0002.2)	GCGAGCGGCTT	164	-	0.0229
RUNX1T1(MA0002.2)	CCTTGCGCTCC	50	-	0.026175
gi|355477180:c31312788-31312289 Bos taurus breed Hereford chromosome 13, alternate assembly Btau_4.6.1	CUBN NM_001192575
Name	Sequence	Position(0-based)	Strand	p-value
RUNX1T1(MA0002.2)	ACCTGTGGATT	343	-	0.0013
RUNX1T1(MA0002.2)	TCCTGAGGGAT	275	-	0.004275
RUNX1T1(MA0002.2)	TCCACAGGTCA	345	+	0.00815
RUNX1T1(MA0002.2)	AAGTGTGGGAC	332	+	0.009375
RUNX1T1(MA0002.2)	AAGTGAGGACA	451	-	0.010675
RUNX1T1(MA0002.2)	GTGAGAGGTCA	229	-	0.01115
RUNX1T1(MA0002.2)	GAGTTTGGTTA	470	+	0.0146
RUNX1T1(MA0002.2)	ACATGGGGATA	74	+	0.01495
RUNX1T1(MA0002.2)	GTCTGGGTCCA	50	+	0.0183
RUNX1T1(MA0002.2)	CTTAGAGGTAG	214	+	0.01915
gi|355477180:c53221581-53221082 Bos taurus breed Hereford chromosome 13, alternate assembly Btau_4.6.1	TGM3 NM_001101848
Name	Sequence	Position(0-based)	Strand	p-value
RUNX1T1(MA0002.2)	CCCTGGGGTCA	125	-	0.000275
RUNX1T1(MA0002.2)	GCCAGTGGTCT	51	-	0.0006
RUNX1T1(MA0002.2)	ACCTGTGATCC	182	+	0.0028
RUNX1T1(MA0002.2)	CTCTCTGGCTC	476	-	0.00395
RUNX1T1(MA0002.2)	AACTGTGATGA	14	+	0.00455
RUNX1T1(MA0002.2)	ACCACTGGCAT	53	+	0.0052
RUNX1T1(MA0002.2)	AGCTCTGGACA	150	+	0.0076
RUNX1T1(MA0002.2)	TAATGAGGTAG	367	-	0.00765
RUNX1T1(MA0002.2)	CAAACTGGTCT	267	+	0.00975
RUNX1T1(MA0002.2)	TATAGAGGCCT	403	-	0.010475
gi|355477179:198958-199457 Bos taurus breed Hereford chromosome 14, alternate assembly Btau_4.6.1	RECQL4 NM_001098037
Name	Sequence	Position(0-based)	Strand	p-value
RUNX1T1(MA0002.2)	CGCTGTGGCAA	312	-	5e-05
RUNX1T1(MA0002.2)	GGGTGCGGTCA	128	-	0.0066
RUNX1T1(MA0002.2)	TTGTGCGGCCA	142	+	0.0079
RUNX1T1(MA0002.2)	CCCAGGGGCCC	348	+	0.0126
RUNX1T1(MA0002.2)	GGCTGCGGGAC	468	+	0.013075
RUNX1T1(MA0002.2)	GGCTGGGGCAG	339	-	0.0161
RUNX1T1(MA0002.2)	TACTCGGGTCT	41	+	0.01855
RUNX1T1(MA0002.2)	CCCATTGGCTG	393	+	0.022625
RUNX1T1(MA0002.2)	CTGAGCGGCCT	20	-	0.0232
RUNX1T1(MA0002.2)	GCCTCGGGTCC	13	-	0.023425
gi|355475786:2115698-2116197 Bos taurus breed Hereford unplaced genomic scaffold, alternate assembly Btau_4.6.1 ChrUn.004-5.1.scaffold1	SBSPON NM_001075869
Name	Sequence	Position(0-based)	Strand	p-value
RUNX1T1(MA0002.2)	ACATGTGGCCG	177	+	0.0008
RUNX1T1(MA0002.2)	CCCTGAGATCC	220	+	0.008075
RUNX1T1(MA0002.2)	GACTGAGCCCG	66	+	0.013075
RUNX1T1(MA0002.2)	AACTCTGCTTC	156	-	0.013775
RUNX1T1(MA0002.2)	CCGACTGGCTA	126	+	0.01455
RUNX1T1(MA0002.2)	CTTTCTGGGCT	36	+	0.01505
RUNX1T1(MA0002.2)	TGCTCTGGGAT	227	-	0.0175
RUNX1T1(MA0002.2)	TTCTGGGGACA	140	-	0.019675
RUNX1T1(MA0002.2)	CTCTGGGATCT	225	-	0.021075
RUNX1T1(MA0002.2)	ACTTCTGGGGA	142	-	0.0212
gi|355477179:67533127-67533626 Bos taurus breed Hereford chromosome 14, alternate assembly Btau_4.6.1	TP53INP1 NM_001205423
Name	Sequence	Position(0-based)	Strand	p-value
RUNX1T1(MA0002.2)	GCCTGTGCTTT	212	+	0.00245
RUNX1T1(MA0002.2)	TTCTGTGCTTT	61	-	0.005975
RUNX1T1(MA0002.2)	AGCTGAGATTT	400	-	0.007025
RUNX1T1(MA0002.2)	GTCAGCGGCAT	364	+	0.0075
RUNX1T1(MA0002.2)	GTTTGTGGGTG	473	+	0.0092
RUNX1T1(MA0002.2)	AAAAGTGGTGT	0	+	0.0094
RUNX1T1(MA0002.2)	GTCTTCGGTCA	380	-	0.009675
RUNX1T1(MA0002.2)	GACTTTGGCTG	422	-	0.010775
RUNX1T1(MA0002.2)	AGCACAGGCCT	210	-	0.014675
RUNX1T1(MA0002.2)	AACTTAGGTGA	323	-	0.0151
gi|355477177:c23050149-23049650 Bos taurus breed Hereford chromosome 16, alternate assembly Btau_4.6.1	TAF1A NM_001045908
Name	Sequence	Position(0-based)	Strand	p-value
RUNX1T1(MA0002.2)	TACTCTGGCCT	4	+	0.002325
RUNX1T1(MA0002.2)	CGCTGAGACAA	308	+	0.00575
RUNX1T1(MA0002.2)	CTCAGCGGGAA	304	-	0.005975
RUNX1T1(MA0002.2)	GTCTCAGGTTT	329	-	0.006125
RUNX1T1(MA0002.2)	ACCTGAGACCC	331	+	0.007525
RUNX1T1(MA0002.2)	AAAACTGGCCT	461	-	0.009075
RUNX1T1(MA0002.2)	CCATGGGGTCG	54	+	0.0107
RUNX1T1(MA0002.2)	GGAAGTGGCCG	366	-	0.012475
RUNX1T1(MA0002.2)	TCCAGTGTTCT	142	+	0.01455
RUNX1T1(MA0002.2)	CTATGGGGTCG	197	+	0.015175
gi|355477177:c61024425-61023926 Bos taurus breed Hereford chromosome 16, alternate assembly Btau_4.6.1	RNASEL NM_001098165
Name	Sequence	Position(0-based)	Strand	p-value
RUNX1T1(MA0002.2)	GCCTGCGGCCT	125	-	0.000625
RUNX1T1(MA0002.2)	AGCTCAGGCCA	341	+	0.001675
RUNX1T1(MA0002.2)	GCATGCGGCCT	149	+	0.002775
RUNX1T1(MA0002.2)	CTTTCAGGTCA	116	-	0.005625
RUNX1T1(MA0002.2)	GTCAGTGCTTA	27	+	0.006
RUNX1T1(MA0002.2)	AACTGAGCTCG	418	-	0.007075
RUNX1T1(MA0002.2)	ATGAGCGGTAA	48	-	0.012025
RUNX1T1(MA0002.2)	CACTTTGTTCA	5	-	0.0134
RUNX1T1(MA0002.2)	GAGTGTGGGCG	360	+	0.013725
RUNX1T1(MA0002.2)	CTCTCCGGGCT	399	+	0.015075
gi|355477176:c55433884-55433385 Bos taurus breed Hereford chromosome 17, alternate assembly Btau_4.6.1	KNTC1 NM_001192091
Name	Sequence	Position(0-based)	Strand	p-value
RUNX1T1(MA0002.2)	TTTTGTGGTCA	293	-	0.000325
RUNX1T1(MA0002.2)	TATTCTGGTTA	109	+	0.00315
RUNX1T1(MA0002.2)	CTCTGTGTTAT	304	-	0.004675
RUNX1T1(MA0002.2)	ACATGTGGAAT	489	+	0.00605
RUNX1T1(MA0002.2)	CAATGTGTCCT	184	-	0.00655
RUNX1T1(MA0002.2)	CACATTGGTAA	188	+	0.00655
RUNX1T1(MA0002.2)	CATACTGGTTT	221	-	0.0112
RUNX1T1(MA0002.2)	GTCTCTGTTTA	317	+	0.0113
RUNX1T1(MA0002.2)	AACAGAGACTT	315	-	0.011825
RUNX1T1(MA0002.2)	ACCTTAGGTTG	57	-	0.01295
gi|355477176:75856503-75857002 Bos taurus breed Hereford chromosome 17, alternate assembly Btau_4.6.1	CDC45 NM_001024490
Name	Sequence	Position(0-based)	Strand	p-value
RUNX1T1(MA0002.2)	CACTGCGGGTC	243	-	0.0033
RUNX1T1(MA0002.2)	ACATGAGTTTA	103	+	0.004975
RUNX1T1(MA0002.2)	GACTCAGGTCC	367	-	0.00705
RUNX1T1(MA0002.2)	TCGAGTGGCTT	59	+	0.0126
RUNX1T1(MA0002.2)	TACTCCGGCCG	287	-	0.016175
RUNX1T1(MA0002.2)	GGGAGTGGGCA	159	+	0.01755
RUNX1T1(MA0002.2)	CACTTTGCTTT	184	-	0.0221
RUNX1T1(MA0002.2)	GACTCTGATTC	217	-	0.02245
RUNX1T1(MA0002.2)	CGCTTCGGGAA	91	-	0.027425
RUNX1T1(MA0002.2)	TCCTCCGTCCA	25	+	0.0304
gi|355477175:25188014-25188513 Bos taurus breed Hereford chromosome 18, alternate assembly Btau_4.6.1	CCL22 NM_001099162
Name	Sequence	Position(0-based)	Strand	p-value
RUNX1T1(MA0002.2)	CTCTGTGGCCA	298	-	0
RUNX1T1(MA0002.2)	AACTGAGGCCC	16	-	0.00025
RUNX1T1(MA0002.2)	CACTGGGGTAA	88	+	0.000625
RUNX1T1(MA0002.2)	GTCTGAGGCTT	393	+	0.0008
RUNX1T1(MA0002.2)	CCCAGTGGTTG	84	-	0.0013
RUNX1T1(MA0002.2)	CCGTGAGGCCA	370	-	0.00145
RUNX1T1(MA0002.2)	GACTCTGGCCT	365	+	0.00145
RUNX1T1(MA0002.2)	CCCTGGGGTCT	193	-	0.001525
RUNX1T1(MA0002.2)	CTGTGTGGTCT	177	-	0.002125
RUNX1T1(MA0002.2)	ACCTGTGTCCC	469	-	0.00395
gi|355477175:c45997892-45997393 Bos taurus breed Hereford chromosome 18, alternate assembly Btau_4.6.1	THAP8 NM_001102200
Name	Sequence	Position(0-based)	Strand	p-value
RUNX1T1(MA0002.2)	TGATGTGGCAA	286	+	0.00125
RUNX1T1(MA0002.2)	GTCTGTGTTTT	41	+	0.005
RUNX1T1(MA0002.2)	GCATGTGACAA	341	+	0.005175
RUNX1T1(MA0002.2)	TTAAGAGGCTA	82	+	0.00675
RUNX1T1(MA0002.2)	CCTTGGGGCCT	351	-	0.00695
RUNX1T1(MA0002.2)	GTCTGCGCCAA	188	-	0.00815
RUNX1T1(MA0002.2)	AAGTGCGGCTG	429	+	0.009675
RUNX1T1(MA0002.2)	ACGTGAGGCAG	368	+	0.010225
RUNX1T1(MA0002.2)	GCAAGTGGATA	271	-	0.0105
RUNX1T1(MA0002.2)	GGCTTTGGCAT	93	-	0.013575
gi|355477175:c63307244-63306745 Bos taurus breed Hereford chromosome 18, alternate assembly Btau_4.6.1	LENG1 NM_001034804
Name	Sequence	Position(0-based)	Strand	p-value
RUNX1T1(MA0002.2)	CCCTGCGGCCA	316	+	5e-05
RUNX1T1(MA0002.2)	CGCTGTGTTTA	61	-	0.0015
RUNX1T1(MA0002.2)	CTCAGCGGCCT	73	-	0.003775
RUNX1T1(MA0002.2)	GAAAGAGGTTT	16	-	0.00595
RUNX1T1(MA0002.2)	ATCAGCGGCTG	201	+	0.0069
RUNX1T1(MA0002.2)	GGCTGCGTTCA	207	+	0.00835
RUNX1T1(MA0002.2)	ATGTGTGGGTC	146	+	0.0106
RUNX1T1(MA0002.2)	AACTGCGCCAG	187	+	0.0138
RUNX1T1(MA0002.2)	CGCAGAGCCAA	368	+	0.015625
RUNX1T1(MA0002.2)	GGCTGAGGCGC	464	+	0.01625
gi|355477174:19396960-19397459 Bos taurus breed Hereford chromosome 19, alternate assembly Btau_4.6.1	NLK NM_001193253
Name	Sequence	Position(0-based)	Strand	p-value
RUNX1T1(MA0002.2)	CGCTGTGGCCG	165	-	0.000575
RUNX1T1(MA0002.2)	GACAGAGGGAA	415	-	0.0039
RUNX1T1(MA0002.2)	GAAAGCGGCCA	160	+	0.004125
RUNX1T1(MA0002.2)	CACAGCGGCTG	169	+	0.0053
RUNX1T1(MA0002.2)	CCTTGAGCCCT	239	+	0.01345
RUNX1T1(MA0002.2)	GAAAGCGGCCG	184	+	0.017525
RUNX1T1(MA0002.2)	TTCTTTGGCCC	377	+	0.018925
RUNX1T1(MA0002.2)	CCCTCTGTCTC	417	+	0.0216
RUNX1T1(MA0002.2)	CCCTGCGGGGG	246	+	0.022975
RUNX1T1(MA0002.2)	GGCTGAGGAGA	151	+	0.027225
gi|355477174:c34873085-34872586 Bos taurus breed Hereford chromosome 19, alternate assembly Btau_4.6.1	RNF112 NM_001077139
Name	Sequence	Position(0-based)	Strand	p-value
RUNX1T1(MA0002.2)	ACATGTGGCCT	76	-	0.00015
RUNX1T1(MA0002.2)	GACTGCGGGAA	452	-	0.001275
RUNX1T1(MA0002.2)	GCCTGCGGCCC	223	+	0.001625
RUNX1T1(MA0002.2)	AAGTGTGGGAA	194	-	0.00175
RUNX1T1(MA0002.2)	AGCTGAGCCCA	411	-	0.00305
RUNX1T1(MA0002.2)	TGTTGTGGGTA	84	+	0.0033
RUNX1T1(MA0002.2)	ATCTGGGGCTC	153	+	0.005
RUNX1T1(MA0002.2)	CCATGTGCTTT	178	+	0.005125
RUNX1T1(MA0002.2)	CCCTGGGGTGA	474	+	0.0057
RUNX1T1(MA0002.2)	GGCAGAGGCTG	392	-	0.010525
gi|355477172:21453567-21454066 Bos taurus breed Hereford chromosome 21, alternate assembly Btau_4.6.1	GDPGP1 NM_001015629
Name	Sequence	Position(0-based)	Strand	p-value
RUNX1T1(MA0002.2)	TCCTGGGGCCA	196	+	0.001525
RUNX1T1(MA0002.2)	GTTTGGGGGTA	462	+	0.014875
RUNX1T1(MA0002.2)	CGTTGAGGGCG	423	+	0.016325
RUNX1T1(MA0002.2)	AGCTGTGTGCG	103	-	0.0192
RUNX1T1(MA0002.2)	CCCTCGGGTCG	156	+	0.020125
RUNX1T1(MA0002.2)	CCCTGGGGACC	17	+	0.025375
RUNX1T1(MA0002.2)	AGCTCCGCCAA	110	+	0.0266
RUNX1T1(MA0002.2)	GCCTGGGCCCC	339	-	0.035575
RUNX1T1(MA0002.2)	GACGCTGGCAA	131	+	0.03845
RUNX1T1(MA0002.2)	GAAAGTTGCCA	136	-	0.0387
gi|355477171:51123100-51123599 Bos taurus breed Hereford chromosome 22, alternate assembly Btau_4.6.1	TRAIP NM_001102124
Name	Sequence	Position(0-based)	Strand	p-value
RUNX1T1(MA0002.2)	ACCTGCGGTCT	278	+	0.00015
RUNX1T1(MA0002.2)	ACCTCTGGCTT	177	+	0.00075
RUNX1T1(MA0002.2)	GCTTGCGGTTG	289	-	0.00695
RUNX1T1(MA0002.2)	GCCAGAGGTGA	175	-	0.00695
RUNX1T1(MA0002.2)	CCCAGAGCCCA	49	+	0.00695
RUNX1T1(MA0002.2)	GAAAGTGTCTA	317	-	0.012325
RUNX1T1(MA0002.2)	GGAAGTGGCTG	421	-	0.012475
RUNX1T1(MA0002.2)	TTCTGAGCCCT	140	-	0.0134
RUNX1T1(MA0002.2)	CGCTGAGAGAA	128	+	0.013625
RUNX1T1(MA0002.2)	CCCTGGGCTCT	52	-	0.0151
gi|355477170:30198713-30199212 Bos taurus breed Hereford chromosome 23, alternate assembly Btau_4.6.1	ZNF184 NM_001100372
Name	Sequence	Position(0-based)	Strand	p-value
RUNX1T1(MA0002.2)	CTCTGAGGGCA	379	-	0.000325
RUNX1T1(MA0002.2)	GGCTGAGGCCT	316	+	0.00125
RUNX1T1(MA0002.2)	CCCAGAGGCCT	321	-	0.00145
RUNX1T1(MA0002.2)	GCCTCTGGGAA	323	+	0.003025
RUNX1T1(MA0002.2)	ACTAGCGGTAA	396	-	0.0033
RUNX1T1(MA0002.2)	ACCTGAGACAT	244	+	0.005625
RUNX1T1(MA0002.2)	AGGTGTGGCTC	218	-	0.005625
RUNX1T1(MA0002.2)	CATTCTGGGAA	355	+	0.0065
RUNX1T1(MA0002.2)	AAAAGAGGTTG	469	+	0.00725
RUNX1T1(MA0002.2)	CAGTCCGGTCA	196	+	0.011575
gi|355477167:14579205-14579704 Bos taurus breed Hereford chromosome 26, alternate assembly Btau_4.6.1	KIF11 NM_001192185
Name	Sequence	Position(0-based)	Strand	p-value
RUNX1T1(MA0002.2)	TCTTGTGGGAG	68	-	0.01195
RUNX1T1(MA0002.2)	CCCTGGGGCGT	132	-	0.0134
RUNX1T1(MA0002.2)	AATTGAGGCGC	227	+	0.014525
RUNX1T1(MA0002.2)	GTTTGTGATTC	279	+	0.02015
RUNX1T1(MA0002.2)	CACGGTGGCCG	329	+	0.020675
RUNX1T1(MA0002.2)	GCCATTGGCCC	195	+	0.026825
RUNX1T1(MA0002.2)	ACTGGTGGGTA	342	+	0.0274
RUNX1T1(MA0002.2)	ACGTGTGACAC	43	+	0.02775
RUNX1T1(MA0002.2)	CGCTGGGGCGC	182	-	0.035975
RUNX1T1(MA0002.2)	CTTTGCGCCCC	178	+	0.038025
gi|355477166:35048403-35048902 Bos taurus breed Hereford chromosome 27, alternate assembly Btau_4.6.1	PROSC NM_001034357
Name	Sequence	Position(0-based)	Strand	p-value
RUNX1T1(MA0002.2)	ATCTGAGATAA	100	+	0.00305
RUNX1T1(MA0002.2)	CCCTGGGGGAT	459	+	0.0078
RUNX1T1(MA0002.2)	CCGTGAGGCCC	379	-	0.007875
RUNX1T1(MA0002.2)	GGATGTGGAAA	466	+	0.0085
RUNX1T1(MA0002.2)	GCCAGCGGCAC	233	+	0.009075
RUNX1T1(MA0002.2)	CTTAGTGGTGA	366	+	0.009375
RUNX1T1(MA0002.2)	CTGTGAGGCTC	248	-	0.011075
RUNX1T1(MA0002.2)	CACTGAGTTGA	0	+	0.01275
RUNX1T1(MA0002.2)	GGCAGCGGCAC	212	+	0.01565
RUNX1T1(MA0002.2)	CCTTCCGGTCC	406	-	0.01895
gi|355477166:c39767577-39767078 Bos taurus breed Hereford chromosome 27, alternate assembly Btau_4.6.1	THAP1 NM_001034648
Name	Sequence	Position(0-based)	Strand	p-value
RUNX1T1(MA0002.2)	CCCTGAGGTCA	401	-	2.5e-05
RUNX1T1(MA0002.2)	AACTGTGGCTC	124	+	5e-05
RUNX1T1(MA0002.2)	GTCAGAGGTAA	394	-	0.001675
RUNX1T1(MA0002.2)	GGCTGAGGCCC	360	-	0.002575
RUNX1T1(MA0002.2)	ACCTCAGGGCT	403	+	0.006825
RUNX1T1(MA0002.2)	ACCTCTGACCT	396	+	0.009775
RUNX1T1(MA0002.2)	AGCTGAGGTGG	168	-	0.0105
RUNX1T1(MA0002.2)	GCTTCTGGTTG	192	+	0.01165
RUNX1T1(MA0002.2)	AGGTGAGGTTG	446	+	0.01245
RUNX1T1(MA0002.2)	CCGTGCGGCCG	242	-	0.012475
gi|355477165:c6403684-6403185 Bos taurus breed Hereford chromosome 28, alternate assembly Btau_4.6.1	RBM34 NM_001110082
Name	Sequence	Position(0-based)	Strand	p-value
RUNX1T1(MA0002.2)	AAATGAGGTTA	76	-	0.0001
RUNX1T1(MA0002.2)	AGCAGAGGTAA	137	-	0.001225
RUNX1T1(MA0002.2)	CACAGCGGCTG	165	+	0.0053
RUNX1T1(MA0002.2)	CTCTGTGGACG	344	-	0.006725
RUNX1T1(MA0002.2)	TGCTGCGGGCT	428	+	0.00785
RUNX1T1(MA0002.2)	AAGTCTGGCTT	260	+	0.008125
RUNX1T1(MA0002.2)	ACATGGGGCTC	14	-	0.00855
RUNX1T1(MA0002.2)	CGCTGTGTCCG	284	+	0.0104
RUNX1T1(MA0002.2)	AAGTGCGGGTT	407	+	0.01105
RUNX1T1(MA0002.2)	AGTTCAGGTCT	193	-	0.0126
gi|355477164:27465967-27466466 Bos taurus breed Hereford chromosome 29, alternate assembly Btau_4.6.1	HPS5 NM_001206136
Name	Sequence	Position(0-based)	Strand	p-value
RUNX1T1(MA0002.2)	CCCTGAGGTTG	124	-	0.000625
RUNX1T1(MA0002.2)	GACTCTGGTAT	468	-	0.00175
RUNX1T1(MA0002.2)	ACCTGTGGATG	166	-	0.003475
RUNX1T1(MA0002.2)	CAATCTGGTAT	37	-	0.004475
RUNX1T1(MA0002.2)	CCTTGAGGCAG	234	+	0.0052
RUNX1T1(MA0002.2)	CATTTTGGTTT	198	+	0.009625
RUNX1T1(MA0002.2)	AAGAGTGGTGA	359	+	0.011775
RUNX1T1(MA0002.2)	TCTTGGGGTCT	24	+	0.012025
RUNX1T1(MA0002.2)	ATCACTGGCAC	459	-	0.013075
RUNX1T1(MA0002.2)	ACCAGAGTCCT	470	+	0.014175
c89495-89994 bosTau7 chrUn_JH121348	PTPN7 NM_001040576
Name	Sequence	Position(0-based)	Strand	p-value
RUNX1T1(MA0002.2)	X	336	+	0.05+
RUNX1T1(MA0002.2)	X	337	+	0.05+
RUNX1T1(MA0002.2)	X	335	+	0.05+
RUNX1T1(MA0002.2)	X	334	+	0.05+
RUNX1T1(MA0002.2)	X	332	+	0.05+
RUNX1T1(MA0002.2)	X	333	+	0.05+
RUNX1T1(MA0002.2)	X	338	+	0.05+
RUNX1T1(MA0002.2)	X	339	+	0.05+
RUNX1T1(MA0002.2)	X	344	+	0.05+
RUNX1T1(MA0002.2)	X	345	+	0.05+
gi|355477163:c49903228-49902729 Bos taurus breed Hereford chromosome X, alternate assembly Btau_4.6.1	DLG3 NM_001192236
Name	Sequence	Position(0-based)	Strand	p-value
RUNX1T1(MA0002.2)	CCCAGCGGCAA	183	-	0.00125
RUNX1T1(MA0002.2)	AACTGAGACCC	68	+	0.00705
RUNX1T1(MA0002.2)	GCCTGGGGCCG	296	-	0.007075
RUNX1T1(MA0002.2)	GGCAGAGGCCC	272	+	0.009075
RUNX1T1(MA0002.2)	CACTCGGGGCA	477	-	0.012275
RUNX1T1(MA0002.2)	CACTGCTGTAA	465	+	0.01525
RUNX1T1(MA0002.2)	GGCAGCGGCAG	23	-	0.01835
RUNX1T1(MA0002.2)	GGCAGCGGCAG	17	-	0.01835
RUNX1T1(MA0002.2)	GGCAGCGGCAG	29	-	0.01835
RUNX1T1(MA0002.2)	GCTTCTGCCCA	156	+	0.019575
gi|355477190:c125788150-125787651 Bos taurus breed Hereford chromosome 3, alternate assembly Btau_4.6.1	PDCD1 NM_001083506
Name	Sequence	Position(0-based)	Strand	p-value
RUNX1T1(MA0002.2)	CGCTGTGGCCA	488	+	2.5e-05
RUNX1T1(MA0002.2)	CACTGTGCTTG	126	-	0.00395
RUNX1T1(MA0002.2)	TCCTGCGGCAG	419	+	0.005
RUNX1T1(MA0002.2)	ACCTGGGCCCA	145	+	0.00685
RUNX1T1(MA0002.2)	CACAGTGGTGC	130	+	0.00815
RUNX1T1(MA0002.2)	TGCTGGGGGCA	90	-	0.00955
RUNX1T1(MA0002.2)	CTCTCTGGGCC	150	-	0.009625
RUNX1T1(MA0002.2)	GGCTCTGGGCT	0	-	0.009675
RUNX1T1(MA0002.2)	AGGTCTGGCAA	55	+	0.009725
RUNX1T1(MA0002.2)	CCATGAGGGAG	46	+	0.010775
gi|355477188:30037304-30037803 Bos taurus breed Hereford chromosome 5, alternate assembly Btau_4.6.1	KRT4 NM_001098385
Name	Sequence	Position(0-based)	Strand	p-value
RUNX1T1(MA0002.2)	ATCTCTGGGCT	349	-	0.004575
RUNX1T1(MA0002.2)	GCCAGTGCCAA	332	+	0.006275
RUNX1T1(MA0002.2)	CTCTCAGGTTC	103	+	0.00765
RUNX1T1(MA0002.2)	GACACTGGTTC	238	+	0.0098
RUNX1T1(MA0002.2)	ACCAGTGTCCC	236	-	0.012025
RUNX1T1(MA0002.2)	CTCTGAGCTTG	478	+	0.012925
RUNX1T1(MA0002.2)	GCCTTTGGCAC	336	-	0.01315
RUNX1T1(MA0002.2)	TCCAGGGGCCT	166	-	0.013975
RUNX1T1(MA0002.2)	GTCAGTGACCT	442	+	0.01455
RUNX1T1(MA0002.2)	AAGAGGGGCCA	452	-	0.0164
gi|355477190:10325688-10326187 Bos taurus breed Hereford chromosome 3, alternate assembly Btau_4.6.1	DCAF16 NM_001078147
Name	Sequence	Position(0-based)	Strand	p-value
RUNX1T1(MA0002.2)	CCCTCTGGCCT	481	+	0.00115
RUNX1T1(MA0002.2)	ACCAGAGGCAG	361	-	0.004575
RUNX1T1(MA0002.2)	GCTTGCGGCTG	350	-	0.007625
RUNX1T1(MA0002.2)	GGCTGCGGAAA	153	+	0.009725
RUNX1T1(MA0002.2)	GCCTCTGGTGT	363	+	0.011275
RUNX1T1(MA0002.2)	AGCTCTGGGTG	425	-	0.0118
RUNX1T1(MA0002.2)	GTTTGTGCCCT	67	+	0.013075
RUNX1T1(MA0002.2)	GGCTCTGTTCA	27	-	0.014225
RUNX1T1(MA0002.2)	GGCTGGGGGTT	197	-	0.01455
RUNX1T1(MA0002.2)	AACAGAGCCAT	29	+	0.01475
gi|355477187:c71542845-71542346 Bos taurus breed Hereford chromosome 6, alternate assembly Btau_4.6.1	SCFD2 NM_001078005
Name	Sequence	Position(0-based)	Strand	p-value
RUNX1T1(MA0002.2)	ACATGTGTTCA	132	+	0.001725
RUNX1T1(MA0002.2)	AAAAGTGGCTG	110	+	0.00365
RUNX1T1(MA0002.2)	AAGAGCGGCCA	91	-	0.00675
RUNX1T1(MA0002.2)	CTCTCTGCTCA	219	-	0.007025
RUNX1T1(MA0002.2)	GTCAGAGGCCG	416	+	0.008475
RUNX1T1(MA0002.2)	AGCTGTGAGTT	478	+	0.008725
RUNX1T1(MA0002.2)	GGAAGTGGGAA	270	-	0.009075
RUNX1T1(MA0002.2)	GTCTGAGCCCT	327	+	0.009725
RUNX1T1(MA0002.2)	GTCTGTGTTGA	435	+	0.013075
RUNX1T1(MA0002.2)	CACACTGGACA	404	+	0.013825
gi|355477187:c93629965-93629466 Bos taurus breed Hereford chromosome 6, alternate assembly Btau_4.6.1	CDKL2 NM_001103274
Name	Sequence	Position(0-based)	Strand	p-value
RUNX1T1(MA0002.2)	ATTTGTGGGCA	423	+	0.000575
RUNX1T1(MA0002.2)	AATTGAGGTGA	69	-	0.00325
RUNX1T1(MA0002.2)	AGCTGTGGAAT	10	+	0.004475
RUNX1T1(MA0002.2)	CAATGCGGTAG	282	-	0.005175
RUNX1T1(MA0002.2)	TCAAGTGGCAT	434	-	0.0065
RUNX1T1(MA0002.2)	AGCTCTGGACA	273	-	0.0076
RUNX1T1(MA0002.2)	TATTGTGTTAA	201	-	0.008
RUNX1T1(MA0002.2)	ATTTGTGTCTT	191	+	0.009275
RUNX1T1(MA0002.2)	CCCAGTGTGCA	473	+	0.0093
RUNX1T1(MA0002.2)	AAATCTGACCA	298	-	0.0105
gi|355477186:66482685-66483184 Bos taurus breed Hereford chromosome 7, alternate assembly Btau_4.6.1	SAP30L NM_001191372
Name	Sequence	Position(0-based)	Strand	p-value
RUNX1T1(MA0002.2)	GTCTGCGGCCC	17	+	0.002825
RUNX1T1(MA0002.2)	TGTTGTGGTAC	253	+	0.007025
RUNX1T1(MA0002.2)	TTCTGAGGGCC	483	-	0.008075
RUNX1T1(MA0002.2)	AGCAGAGTCCA	91	+	0.012025
RUNX1T1(MA0002.2)	CCCAGGGGCTG	293	+	0.0147
RUNX1T1(MA0002.2)	TCCTCCGGCCC	350	-	0.0151
RUNX1T1(MA0002.2)	GGCTGCGCCCT	318	-	0.015925
RUNX1T1(MA0002.2)	GGAAGAGGGAA	55	-	0.018175
RUNX1T1(MA0002.2)	CAATGAGCTCG	193	+	0.019225
RUNX1T1(MA0002.2)	CATAGAGGAAA	176	+	0.0205
gi|355477184:c24054542-24054043 Bos taurus breed Hereford chromosome 9, alternate assembly Btau_4.6.1	UBE3D NM_001075711
Name	Sequence	Position(0-based)	Strand	p-value
RUNX1T1(MA0002.2)	CGCTGTGGGCT	343	+	0.0008
RUNX1T1(MA0002.2)	TTCTGCGGTCC	146	+	0.00405
RUNX1T1(MA0002.2)	ACGTGCGGCTT	420	-	0.005
RUNX1T1(MA0002.2)	CTCTGAGCTCT	253	+	0.0065
RUNX1T1(MA0002.2)	ATCTGGGGTGA	47	+	0.0069
RUNX1T1(MA0002.2)	CAATTTGGTTT	24	-	0.00845
RUNX1T1(MA0002.2)	CCTAGAGGCCC	376	+	0.010075
RUNX1T1(MA0002.2)	AGCAGTGTTCT	139	+	0.010875
RUNX1T1(MA0002.2)	GTCAGAGCTCA	256	-	0.01225
RUNX1T1(MA0002.2)	AAAGGTGGCAA	241	-	0.013725
gi|355477183:c102245572-102245073 Bos taurus breed Hereford chromosome 10, alternate assembly Btau_4.6.1	GALC NM_001206020
Name	Sequence	Position(0-based)	Strand	p-value
RUNX1T1(MA0002.2)	AACTGAGATCA	98	-	0.00115
RUNX1T1(MA0002.2)	GACTGCGGGTT	250	-	0.0023
RUNX1T1(MA0002.2)	GCCTCTGGCAT	214	-	0.002475
RUNX1T1(MA0002.2)	GAGTGTGGGCT	339	-	0.00695
RUNX1T1(MA0002.2)	AATTCAGGCCT	464	+	0.0073
RUNX1T1(MA0002.2)	GGCTGCGGGTC	332	-	0.00975
RUNX1T1(MA0002.2)	AACAGGGGAAA	47	-	0.02115
RUNX1T1(MA0002.2)	ATCTCAGTTTT	100	+	0.027075
RUNX1T1(MA0002.2)	GGCTTTGGATA	167	+	0.0286
RUNX1T1(MA0002.2)	GCCAGAGGCGG	216	+	0.02905
gi|355475781:1166849-1167348 Bos taurus breed Hereford unplaced genomic scaffold, alternate assembly Btau_4.6.1 ChrUn.004-5.8.scaffold1	NANP NM_001105377
Name	Sequence	Position(0-based)	Strand	p-value
RUNX1T1(MA0002.2)	CTCTGAGGTTT	153	+	0.00025
RUNX1T1(MA0002.2)	CGCTGAGGTCC	298	-	0.0014
RUNX1T1(MA0002.2)	CCATGCGGTGA	9	+	0.005325
RUNX1T1(MA0002.2)	GCATCTGGTCC	22	-	0.00865
RUNX1T1(MA0002.2)	GGCTGTGGCGG	442	+	0.0096
RUNX1T1(MA0002.2)	TCCTGAGGTGC	268	+	0.01195
RUNX1T1(MA0002.2)	GCGAGAGGTCT	330	-	0.01615
RUNX1T1(MA0002.2)	TCAAGAGGCTC	98	+	0.01655
RUNX1T1(MA0002.2)	ACCTCAGGACT	266	-	0.017875
RUNX1T1(MA0002.2)	GGTTCAGGTCT	317	+	0.01975
gi|355477180:38246818-38247317 Bos taurus breed Hereford chromosome 13, alternate assembly Btau_4.6.1	CSRP2BP NM_001206055
Name	Sequence	Position(0-based)	Strand	p-value
RUNX1T1(MA0002.2)	AACTGTGTTTT	443	+	0.0014
RUNX1T1(MA0002.2)	CCTTGTGGACT	186	-	0.0064
RUNX1T1(MA0002.2)	TCCAGTGTTCT	277	+	0.01455
RUNX1T1(MA0002.2)	CTATGGGGTCG	332	+	0.015175
RUNX1T1(MA0002.2)	TGCTGTTGCTA	371	-	0.01695
RUNX1T1(MA0002.2)	CTCTGTGCGAC	339	-	0.0181
RUNX1T1(MA0002.2)	TGATGTGGACT	9	+	0.018275
RUNX1T1(MA0002.2)	AACACAGTTTA	441	-	0.0245
RUNX1T1(MA0002.2)	TCCTCCGTCCA	161	-	0.0304
RUNX1T1(MA0002.2)	GACTGAGCGAC	215	+	0.030975
gi|355477179:c866806-866307 Bos taurus breed Hereford chromosome 14, alternate assembly Btau_4.6.1	MAPK15 NM_001046110
Name	Sequence	Position(0-based)	Strand	p-value
RUNX1T1(MA0002.2)	ACCTGCGCCCA	267	-	0.001775
RUNX1T1(MA0002.2)	CAAAGTGGCTG	81	+	0.004575
RUNX1T1(MA0002.2)	CACTTTGGGAA	77	-	0.005675
RUNX1T1(MA0002.2)	TACAGAGGCCC	236	+	0.006775
RUNX1T1(MA0002.2)	CCCTTTGGTAC	170	+	0.008625
RUNX1T1(MA0002.2)	TCCGGTGGTAA	10	-	0.01295
RUNX1T1(MA0002.2)	GCAAGCGGGAA	465	-	0.013975
RUNX1T1(MA0002.2)	GGCTGCGGGGA	337	+	0.01455
RUNX1T1(MA0002.2)	CCTTCTGCCCA	251	-	0.0147
RUNX1T1(MA0002.2)	CTCTCTGCCTT	201	-	0.015625
gi|355477177:c11278643-11278144 Bos taurus breed Hereford chromosome 16, alternate assembly Btau_4.6.1	RGS13 NM_001080232
Name	Sequence	Position(0-based)	Strand	p-value
RUNX1T1(MA0002.2)	CACTCTGGCCT	445	-	0.000975
RUNX1T1(MA0002.2)	TACAGAGGCCA	440	+	0.00125
RUNX1T1(MA0002.2)	AACTGGGGGAA	243	+	0.00215
RUNX1T1(MA0002.2)	TGCTGTGGTAG	148	+	0.002275
RUNX1T1(MA0002.2)	TAAAGAGGCCT	53	-	0.0091
RUNX1T1(MA0002.2)	AAGAGAGGTTT	395	-	0.0094
RUNX1T1(MA0002.2)	TAAAGAGGTTC	339	-	0.0143
RUNX1T1(MA0002.2)	CCCTGTGAGGA	6	+	0.015075
RUNX1T1(MA0002.2)	TGCTGTGGGGT	365	-	0.015175
RUNX1T1(MA0002.2)	CTCACAGGGTA	4	-	0.0155
8509-9008 bosTau7 chrUn_JH121714	PTPN7 NM_001040576
Name	Sequence	Position(0-based)	Strand	p-value
RUNX1T1(MA0002.2)	X	336	+	0.05+
RUNX1T1(MA0002.2)	X	337	+	0.05+
RUNX1T1(MA0002.2)	X	335	+	0.05+
RUNX1T1(MA0002.2)	X	334	+	0.05+
RUNX1T1(MA0002.2)	X	332	+	0.05+
RUNX1T1(MA0002.2)	X	333	+	0.05+
RUNX1T1(MA0002.2)	X	338	+	0.05+
RUNX1T1(MA0002.2)	X	339	+	0.05+
RUNX1T1(MA0002.2)	X	344	+	0.05+
RUNX1T1(MA0002.2)	X	345	+	0.05+
gi|355477175:6294292-6294791 Bos taurus breed Hereford chromosome 18, alternate assembly Btau_4.6.1	DYNLRB2 NM_001077119
Name	Sequence	Position(0-based)	Strand	p-value
RUNX1T1(MA0002.2)	CACTGCGGCCT	464	-	0.00025
RUNX1T1(MA0002.2)	GCCTGTGGTAC	116	-	0.00025
RUNX1T1(MA0002.2)	AACTGAGGTAC	253	-	0.00035
RUNX1T1(MA0002.2)	GTAAGTGGTCA	144	+	0.00145
RUNX1T1(MA0002.2)	CCTTGAGGTAC	196	-	0.00395
RUNX1T1(MA0002.2)	GTCTGAGCCCA	481	+	0.004575
RUNX1T1(MA0002.2)	GACTCTGGGCT	486	-	0.005
RUNX1T1(MA0002.2)	TACTTAGGCCA	245	-	0.0073
RUNX1T1(MA0002.2)	CCCAGCGCTCA	278	-	0.008275
RUNX1T1(MA0002.2)	ACCTGAGCTGA	268	-	0.00955
gi|355477175:c56520477-56519978 Bos taurus breed Hereford chromosome 18, alternate assembly Btau_4.6.1	FAM71E1 NM_001205375
Name	Sequence	Position(0-based)	Strand	p-value
RUNX1T1(MA0002.2)	CCCTCTGGTGA	328	+	0.003475
RUNX1T1(MA0002.2)	CCCAGAGGCTG	156	+	0.0042
RUNX1T1(MA0002.2)	CACAGCGGCTC	29	+	0.004575
RUNX1T1(MA0002.2)	GCCTCTGGGCT	154	-	0.00535
RUNX1T1(MA0002.2)	CCCACCGGTTA	261	+	0.005675
RUNX1T1(MA0002.2)	CCCAGCGGCAG	116	+	0.0077
RUNX1T1(MA0002.2)	GGATGCGGCCC	204	-	0.0099
RUNX1T1(MA0002.2)	CGCTGGGGCGA	112	-	0.0113
RUNX1T1(MA0002.2)	GGTAGTGGCTG	48	-	0.014225
RUNX1T1(MA0002.2)	GGCTGGGGGTT	67	+	0.01455
gi|355477174:c28162362-28161863 Bos taurus breed Hereford chromosome 19, alternate assembly Btau_4.6.1	AURKB NM_183084
Name	Sequence	Position(0-based)	Strand	p-value
RUNX1T1(MA0002.2)	GCCAGCGGCCA	233	+	0.001275
RUNX1T1(MA0002.2)	ATTTGAGGCTT	18	+	0.001625
RUNX1T1(MA0002.2)	ACTTCCGGCTA	462	+	0.0049
RUNX1T1(MA0002.2)	GCCAGGGGCAA	60	-	0.006525
RUNX1T1(MA0002.2)	CTCATTGGCTA	121	-	0.00815
RUNX1T1(MA0002.2)	GCTTGAGGAAA	25	+	0.01105
RUNX1T1(MA0002.2)	GAGTGCGGGAA	374	+	0.0119
RUNX1T1(MA0002.2)	GAGTGAGGCCG	339	+	0.012025
RUNX1T1(MA0002.2)	ACTTGCGCCCT	411	+	0.014925
RUNX1T1(MA0002.2)	GGGAGAGGCCA	278	+	0.015325
gi|355477171:16921350-16921849 Bos taurus breed Hereford chromosome 22, alternate assembly Btau_4.6.1	KIF15 NM_001192832
Name	Sequence	Position(0-based)	Strand	p-value
RUNX1T1(MA0002.2)	TTCTGCGGTAA	95	+	0.0009
RUNX1T1(MA0002.2)	GGCTGAGGGCA	481	+	0.0014
RUNX1T1(MA0002.2)	ATGTGCGGCCA	198	-	0.003025
RUNX1T1(MA0002.2)	CTCTGGGGGAA	239	+	0.005125
RUNX1T1(MA0002.2)	CGCTCAGGTCC	374	-	0.00955
RUNX1T1(MA0002.2)	TACAGAGGCGA	279	+	0.009725
RUNX1T1(MA0002.2)	CAGTGTGGGTG	19	+	0.00985
RUNX1T1(MA0002.2)	CACTGGGCCTT	13	-	0.0155
RUNX1T1(MA0002.2)	ACCTGAGCGCC	376	+	0.01615
RUNX1T1(MA0002.2)	AAAACAGGCCT	248	+	0.0181
gi|355477169:c37229499-37229000 Bos taurus breed Hereford chromosome 24, alternate assembly Btau_4.6.1	METTL4 NM_001205883
Name	Sequence	Position(0-based)	Strand	p-value
RUNX1T1(MA0002.2)	GTCTGTGGTGC	452	+	0.0059
RUNX1T1(MA0002.2)	TGTTGAGGTTT	105	+	0.006275
RUNX1T1(MA0002.2)	TTCTCAGGGAA	361	+	0.013725
RUNX1T1(MA0002.2)	GCATGAGCTAT	461	+	0.018925
RUNX1T1(MA0002.2)	ATTAGAGACTA	405	-	0.0216
RUNX1T1(MA0002.2)	TTCTGTGTACA	272	+	0.022075
RUNX1T1(MA0002.2)	CCAAGAGGTGT	417	+	0.022675
RUNX1T1(MA0002.2)	TACAGAGCCCT	11	-	0.023675
RUNX1T1(MA0002.2)	CCCTGAGAAAT	359	-	0.03765
RUNX1T1(MA0002.2)	AAAACAGGACA	341	+	0.0449
gi|355477166:38667365-38667864 Bos taurus breed Hereford chromosome 27, alternate assembly Btau_4.6.1	GINS4 NM_001082460
Name	Sequence	Position(0-based)	Strand	p-value
RUNX1T1(MA0002.2)	GGCTGCGGCTA	41	-	0.000325
RUNX1T1(MA0002.2)	CGCTCTGGTCT	489	+	0.001925
RUNX1T1(MA0002.2)	GGTAGTGGCCA	30	+	0.002825
RUNX1T1(MA0002.2)	CACTGTGTTAG	119	-	0.0066
RUNX1T1(MA0002.2)	AGCTGGGGCCG	261	+	0.007525
RUNX1T1(MA0002.2)	CCTTCTGGCTC	67	-	0.0079
RUNX1T1(MA0002.2)	AGCTGAGGAAT	207	-	0.009175
RUNX1T1(MA0002.2)	TGCTCTGGCCG	151	-	0.011525
RUNX1T1(MA0002.2)	GCGTGCGGCCC	266	-	0.0147
RUNX1T1(MA0002.2)	GGAAGCGGCCT	101	+	0.016275
gi|355477165:c28569538-28569039 Bos taurus breed Hereford chromosome 28, alternate assembly Btau_4.6.1	DNAJC9 NM_001205686
Name	Sequence	Position(0-based)	Strand	p-value
RUNX1T1(MA0002.2)	GGATGAGGTTT	265	+	0.00355
RUNX1T1(MA0002.2)	GATTGTGGAAA	93	-	0.005
RUNX1T1(MA0002.2)	GATTGCGGTGA	323	+	0.008025
RUNX1T1(MA0002.2)	GCATTTGGCAA	136	-	0.00865
RUNX1T1(MA0002.2)	CTCTGAGCTCC	298	-	0.010775
RUNX1T1(MA0002.2)	CGTTGAGGGAT	383	-	0.010825
RUNX1T1(MA0002.2)	CCGTTTGGCCA	365	+	0.012475
RUNX1T1(MA0002.2)	ACTTGTGGAAG	310	+	0.01385
RUNX1T1(MA0002.2)	GCCTCGGGCTT	450	+	0.0159
RUNX1T1(MA0002.2)	TCATTTGGTTT	123	-	0.01695
gi|355475522:76644-77143 Bos taurus breed Hereford unplaced genomic scaffold, alternate assembly Btau_4.6.1 ChrUn.004-5.559.scaffold1	MAGEE2 NM_001076876
Name	Sequence	Position(0-based)	Strand	p-value
RUNX1T1(MA0002.2)	AACAGAGGTAA	223	-	0.00025
RUNX1T1(MA0002.2)	GACTGTGGCAG	270	+	0.0005
RUNX1T1(MA0002.2)	GGCTGCGGCAA	387	+	0.0009
RUNX1T1(MA0002.2)	TACTGTGCCTA	33	+	0.0014
RUNX1T1(MA0002.2)	GTTTGCGGTCA	414	+	0.001525
RUNX1T1(MA0002.2)	ACCTCTGTTTA	225	+	0.00465
RUNX1T1(MA0002.2)	CTGTGAGGTTT	407	+	0.00575
RUNX1T1(MA0002.2)	AACTGCGCCTG	372	+	0.010475
RUNX1T1(MA0002.2)	CTTTGTGGTGC	177	+	0.011675
RUNX1T1(MA0002.2)	TACTCTGGTGT	7	+	0.014675
gi|355477189:76358052-76358551 Bos taurus breed Hereford chromosome 4, alternate assembly Btau_4.6.1	STEAP1 NM_001205806
Name	Sequence	Position(0-based)	Strand	p-value
RUNX1T1(MA0002.2)	GACTGAGGTTC	23	+	0.0008
RUNX1T1(MA0002.2)	AACTGTGGACT	16	+	0.001175
RUNX1T1(MA0002.2)	ATGTGAGGTTA	304	+	0.001625
RUNX1T1(MA0002.2)	ATATGAGGGCT	357	-	0.00465
RUNX1T1(MA0002.2)	ATATGAGTTAA	364	+	0.0094
RUNX1T1(MA0002.2)	TCTTGTGTCAA	265	-	0.00955
RUNX1T1(MA0002.2)	ACCTCAGTCCA	21	-	0.010675
RUNX1T1(MA0002.2)	ACAAGTGCTCT	273	-	0.012675
RUNX1T1(MA0002.2)	TGAAGAGGCCT	107	+	0.01695
RUNX1T1(MA0002.2)	TACTTGGGTCA	214	+	0.02085
gi|355477187:c45778955-45778456 Bos taurus breed Hereford chromosome 6, alternate assembly Btau_4.6.1	CCDC149 NM_001191519
Name	Sequence	Position(0-based)	Strand	p-value
RUNX1T1(MA0002.2)	GCCTGCGGGAA	301	-	0.0014
RUNX1T1(MA0002.2)	TCCTGAGGCCG	463	-	0.0021
RUNX1T1(MA0002.2)	AGCGGTGGCCA	285	+	0.008175
RUNX1T1(MA0002.2)	CGTTGAGTCAA	443	+	0.01755
RUNX1T1(MA0002.2)	GATGGTGGTCA	210	+	0.017675
RUNX1T1(MA0002.2)	TTCTCTGATAA	148	-	0.018225
RUNX1T1(MA0002.2)	GAGTGGGGCTT	177	+	0.019375
RUNX1T1(MA0002.2)	CTATGTGCCAG	121	+	0.020475
RUNX1T1(MA0002.2)	TTATGTGTTAT	69	-	0.0207
RUNX1T1(MA0002.2)	CACTCGGGCAG	171	-	0.027125
gi|355477186:37216107-37216606 Bos taurus breed Hereford chromosome 7, alternate assembly Btau_4.6.1	FAF2 NM_001077020
Name	Sequence	Position(0-based)	Strand	p-value
RUNX1T1(MA0002.2)	TGCTGAGGTCA	395	+	0.000275
RUNX1T1(MA0002.2)	AACTGTGGTGT	12	-	0.000625
RUNX1T1(MA0002.2)	ACATTTGGCAA	119	+	0.0051
RUNX1T1(MA0002.2)	ACATCCGGTCT	378	-	0.00815
RUNX1T1(MA0002.2)	AATAGTGATAA	300	-	0.009025
RUNX1T1(MA0002.2)	CTGTGTGGACA	224	-	0.009675
RUNX1T1(MA0002.2)	GGATGTGGGTG	383	+	0.00995
RUNX1T1(MA0002.2)	AACTGCGTCTG	349	-	0.012475
RUNX1T1(MA0002.2)	AACTGTGTGGA	226	-	0.0134
RUNX1T1(MA0002.2)	GCCAGAGGGCG	281	-	0.014025
gi|355477184:c102565071-102564572 Bos taurus breed Hereford chromosome 9, alternate assembly Btau_4.6.1	PARK2 NM_001199065
Name	Sequence	Position(0-based)	Strand	p-value
RUNX1T1(MA0002.2)	CACTGAGGCTG	248	+	0.0007
RUNX1T1(MA0002.2)	TCCAGAGGTAA	209	+	0.001625
RUNX1T1(MA0002.2)	AGCTCTGGCCT	188	-	0.001725
RUNX1T1(MA0002.2)	AGCAGTGGTCG	106	+	0.002075
RUNX1T1(MA0002.2)	ACCTGCGCCTC	485	-	0.009575
RUNX1T1(MA0002.2)	GGCTGCGGGCG	376	+	0.011375
RUNX1T1(MA0002.2)	CCTTCCGGCCT	301	-	0.0126
RUNX1T1(MA0002.2)	GGAAGAGGGCA	171	+	0.01385
RUNX1T1(MA0002.2)	AGTTGAGGGGA	149	+	0.0174
RUNX1T1(MA0002.2)	GCCTTAGGCCG	296	+	0.022125
gi|355477180:c28886900-28886401 Bos taurus breed Hereford chromosome 13, alternate assembly Btau_4.6.1	FAM107B NM_001046393
Name	Sequence	Position(0-based)	Strand	p-value
RUNX1T1(MA0002.2)	TTCTGTGGTTT	258	-	0.000225
RUNX1T1(MA0002.2)	CGCTTTGGGAA	237	-	0.010725
RUNX1T1(MA0002.2)	CCTAGTGGGCC	314	+	0.01145
RUNX1T1(MA0002.2)	GTCAGCGGGTT	287	-	0.013125
RUNX1T1(MA0002.2)	TTCTCTGGACA	36	+	0.01385
RUNX1T1(MA0002.2)	GCTTGTGCTTG	111	+	0.0164
RUNX1T1(MA0002.2)	TCATCTGGTGA	181	+	0.0175
RUNX1T1(MA0002.2)	CTTTGAGTTTT	27	+	0.019575
RUNX1T1(MA0002.2)	AGATGAGAGAA	176	-	0.02475
RUNX1T1(MA0002.2)	TTGTCTGGCTT	78	-	0.0263
gi|355475786:1521014-1521513 Bos taurus breed Hereford unplaced genomic scaffold, alternate assembly Btau_4.6.1 ChrUn.004-5.1.scaffold1	STAU2 NM_001103313
Name	Sequence	Position(0-based)	Strand	p-value
RUNX1T1(MA0002.2)	CGCTGCGGCTC	347	+	0.002325
RUNX1T1(MA0002.2)	TAATCTGGTAA	96	-	0.00395
RUNX1T1(MA0002.2)	TGATGTGGGTT	182	-	0.00695
RUNX1T1(MA0002.2)	CTGTCTGGCCA	336	+	0.007125
RUNX1T1(MA0002.2)	ACTAGTGATCA	377	-	0.00725
RUNX1T1(MA0002.2)	TACTGTGTTTC	59	-	0.008075
RUNX1T1(MA0002.2)	CGCTGTGCGAT	482	-	0.013275
RUNX1T1(MA0002.2)	AATAGTGCCCT	258	-	0.014825
RUNX1T1(MA0002.2)	AGTTGCGCTAA	404	+	0.0151
RUNX1T1(MA0002.2)	ACTAGTGTTTT	382	+	0.016875
gi|355477176:c67567340-67566841 Bos taurus breed Hereford chromosome 17, alternate assembly Btau_4.6.1	FICD NM_001205526
Name	Sequence	Position(0-based)	Strand	p-value
RUNX1T1(MA0002.2)	ATCTGTGTCTA	158	-	0.00105
RUNX1T1(MA0002.2)	CACAGAGGGCA	440	+	0.0015
RUNX1T1(MA0002.2)	CTCTGTGACAA	436	-	0.001525
RUNX1T1(MA0002.2)	TCCTGTGGGTC	202	+	0.00205
RUNX1T1(MA0002.2)	AACTCAGGTTC	469	-	0.004
RUNX1T1(MA0002.2)	AGCTGAGGAAA	244	-	0.004275
RUNX1T1(MA0002.2)	GCCTGGGGCTG	416	-	0.007075
RUNX1T1(MA0002.2)	ACCTGAGTTCC	471	+	0.00765
RUNX1T1(MA0002.2)	TCGTCTGGTTA	211	+	0.008675
RUNX1T1(MA0002.2)	GCCTGGGGCAG	266	+	0.0093
gi|355477174:c11614042-11613543 Bos taurus breed Hereford chromosome 19, alternate assembly Btau_4.6.1	PPM1D NM_001191444
Name	Sequence	Position(0-based)	Strand	p-value
RUNX1T1(MA0002.2)	AGCTGTGGCGA	224	+	0.000625
RUNX1T1(MA0002.2)	GCATGCGGCCG	123	-	0.006725
RUNX1T1(MA0002.2)	GCGTGTGGGCT	77	-	0.0073
RUNX1T1(MA0002.2)	GACAGAGACCA	467	-	0.009375
RUNX1T1(MA0002.2)	AGCAGCGGCAC	104	+	0.00965
RUNX1T1(MA0002.2)	CGCAGCGGCTG	458	+	0.010375
RUNX1T1(MA0002.2)	CCTTGCGGGGA	91	-	0.015625
RUNX1T1(MA0002.2)	CCTTTTGGTTC	152	-	0.017525
RUNX1T1(MA0002.2)	CGCTGGGGGCG	259	-	0.01985
RUNX1T1(MA0002.2)	CGCTGCGCCTG	454	-	0.02215
gi|355477171:51953509-51954008 Bos taurus breed Hereford chromosome 22, alternate assembly Btau_4.6.1	NCKIPSD NM_001191238
Name	Sequence	Position(0-based)	Strand	p-value
RUNX1T1(MA0002.2)	TACTGCGGCCC	171	-	0.00245
RUNX1T1(MA0002.2)	GCCTGTGTCCT	115	-	0.0037
RUNX1T1(MA0002.2)	GCAAGAGGCTT	96	+	0.007075
RUNX1T1(MA0002.2)	TGCTGAGCTCA	4	-	0.0073
RUNX1T1(MA0002.2)	AGCTGGGGCTG	226	+	0.007525
RUNX1T1(MA0002.2)	AAGTGAGCTCA	1	+	0.01045
RUNX1T1(MA0002.2)	TCCTGTGCTGA	108	-	0.0106
RUNX1T1(MA0002.2)	GGCTGCGGGCG	136	+	0.011375
RUNX1T1(MA0002.2)	GCCTTTGGGCT	129	+	0.0135
RUNX1T1(MA0002.2)	CCTTGGGGCCG	325	+	0.01375
gi|355475626:c122303-121804 Bos taurus breed Hereford unplaced genomic scaffold, alternate assembly Btau_4.6.1 ChrUn.004-5.276.scaffold1	SPRTN NM_001098082
Name	Sequence	Position(0-based)	Strand	p-value
RUNX1T1(MA0002.2)	TTCAGAGGCCT	397	+	0.00575
RUNX1T1(MA0002.2)	CACTGCGCCTG	346	+	0.0126
RUNX1T1(MA0002.2)	GTCTGAGGCGG	154	-	0.015425
RUNX1T1(MA0002.2)	GGCACCGGCCA	237	-	0.01545
RUNX1T1(MA0002.2)	AGTTCTGGTAG	0	+	0.01595
RUNX1T1(MA0002.2)	GCCTGCGCCCG	321	+	0.018275
RUNX1T1(MA0002.2)	GCTTCAGGTTC	18	+	0.019425
RUNX1T1(MA0002.2)	CGCAGTGACTG	342	-	0.0243
RUNX1T1(MA0002.2)	CACAGCGGCGG	246	-	0.026825
RUNX1T1(MA0002.2)	CGCTCTGCCCC	453	-	0.03115
gi|355477163:c55300397-55299898 Bos taurus breed Hereford chromosome X, alternate assembly Btau_4.6.1	PPP1R3F NM_001193144
Name	Sequence	Position(0-based)	Strand	p-value
RUNX1T1(MA0002.2)	CGCTGCGGCAT	478	+	0.001575
RUNX1T1(MA0002.2)	TTTTCTGGCCT	30	+	0.0126
RUNX1T1(MA0002.2)	CACAGGGGCCG	460	-	0.013725
RUNX1T1(MA0002.2)	CCTTCAGGCCC	387	+	0.015725
RUNX1T1(MA0002.2)	CCCATTGGTTC	289	+	0.0184
RUNX1T1(MA0002.2)	CCCTGTGGAGC	464	+	0.020075
RUNX1T1(MA0002.2)	CTCTCGGGCAT	216	+	0.0205
RUNX1T1(MA0002.2)	CCCATTGGTTG	228	+	0.02065
RUNX1T1(MA0002.2)	CCCATTGGCTG	370	+	0.022625
RUNX1T1(MA0002.2)	CGATGGGGCAG	57	-	0.026125
gi|355477187:c74513261-74512762 Bos taurus breed Hereford chromosome 6, alternate assembly Btau_4.6.1	HOPX NM_174097
Name	Sequence	Position(0-based)	Strand	p-value
RUNX1T1(MA0002.2)	AACTGGGGTCA	228	+	0.000175
RUNX1T1(MA0002.2)	CCTTGAGGCTT	148	-	0.001375
RUNX1T1(MA0002.2)	GGCTGAGGGCA	369	+	0.0014
RUNX1T1(MA0002.2)	ACCTGTTGTAA	216	+	0.005
RUNX1T1(MA0002.2)	CCCTGCGCTCT	398	+	0.006025
RUNX1T1(MA0002.2)	CGCTCTGCCCA	403	+	0.0096
RUNX1T1(MA0002.2)	TCCTCCGGGCA	80	-	0.009775
RUNX1T1(MA0002.2)	GCCTGCGGTGG	343	-	0.0134
RUNX1T1(MA0002.2)	ACAACAGGTTT	214	-	0.017525
RUNX1T1(MA0002.2)	AGCAGGGGCCC	198	+	0.01825
gi|355477182:c102089952-102089453 Bos taurus breed Hereford chromosome 11, alternate assembly Btau_4.6.1	NAIF1 NM_001101074
Name	Sequence	Position(0-based)	Strand	p-value
RUNX1T1(MA0002.2)	GCCTTTGGTAA	409	-	0.0028
RUNX1T1(MA0002.2)	ATCACTGGTTC	201	-	0.00905
RUNX1T1(MA0002.2)	ACCAGTGATCG	203	+	0.011075
RUNX1T1(MA0002.2)	ATCATTGGTCT	138	-	0.01295
RUNX1T1(MA0002.2)	GGCAGCGGCTG	353	+	0.01425
RUNX1T1(MA0002.2)	CAAAGTGCGTA	384	-	0.01725
RUNX1T1(MA0002.2)	TCATGTGATTG	49	+	0.020075
RUNX1T1(MA0002.2)	CGCTCAGCTAA	179	-	0.021825
RUNX1T1(MA0002.2)	GGAAGTGGGCG	285	+	0.026775
RUNX1T1(MA0002.2)	CACTTTGCGTA	388	+	0.027175
gi|355477177:c46860050-46859551 Bos taurus breed Hereford chromosome 16, alternate assembly Btau_4.6.1	ARHGEF16 NM_001101998
Name	Sequence	Position(0-based)	Strand	p-value
RUNX1T1(MA0002.2)	AGCTGTGGCTA	84	-	0
RUNX1T1(MA0002.2)	AGCAGAGGCCA	259	-	0.000825
RUNX1T1(MA0002.2)	TCCTGAGGTCC	14	+	0.0015
RUNX1T1(MA0002.2)	GGCAGTGGTCT	368	+	0.001625
RUNX1T1(MA0002.2)	AGCTGTGACCC	391	+	0.0066
RUNX1T1(MA0002.2)	CAGAGTGGGCA	218	-	0.0069
RUNX1T1(MA0002.2)	CTCTCTGCTCA	437	+	0.007025
RUNX1T1(MA0002.2)	CCCAGAGACCA	373	-	0.0072
RUNX1T1(MA0002.2)	AGCTGGGGCTG	46	-	0.007525
RUNX1T1(MA0002.2)	CCTTGTGTGCA	469	-	0.008725
gi|355477174:c49121918-49121419 Bos taurus breed Hereford chromosome 19, alternate assembly Btau_4.6.1	STRADA NM_001015603
Name	Sequence	Position(0-based)	Strand	p-value
RUNX1T1(MA0002.2)	AGTTGTGGCCT	230	+	0.0008
RUNX1T1(MA0002.2)	GCCTGTGGGAT	237	+	0.000975
RUNX1T1(MA0002.2)	AAAAGAGGCCA	148	-	0.00125
RUNX1T1(MA0002.2)	AGTTGTGGCAT	209	+	0.001325
RUNX1T1(MA0002.2)	TCCAGTGGCTT	304	-	0.0014
RUNX1T1(MA0002.2)	CCAAGAGGTCA	336	-	0.00145
RUNX1T1(MA0002.2)	ACATGGGGCTA	89	-	0.001625
RUNX1T1(MA0002.2)	AAATGTGCCTT	483	+	0.004475
RUNX1T1(MA0002.2)	CCCACAGGCCA	235	-	0.0046
RUNX1T1(MA0002.2)	ATCTTTGGGAA	396	+	0.00725
gi|355477164:c50384111-50383612 Bos taurus breed Hereford chromosome 29, alternate assembly Btau_4.6.1	SLC22A18 NM_001083374
Name	Sequence	Position(0-based)	Strand	p-value
RUNX1T1(MA0002.2)	AACTGAGGCCA	114	-	2.5e-05
RUNX1T1(MA0002.2)	AGCTGCGGTCA	93	+	0.0001
RUNX1T1(MA0002.2)	CACTCTGGCCT	109	+	0.000975
RUNX1T1(MA0002.2)	AGCTGAGGTAG	86	-	0.001775
RUNX1T1(MA0002.2)	CAGAGTGGTCA	105	-	0.001775
RUNX1T1(MA0002.2)	CCCTCTGGTTG	338	+	0.00245
RUNX1T1(MA0002.2)	ATCTCTGGTTC	177	+	0.002525
RUNX1T1(MA0002.2)	GTCAGTGACCA	100	+	0.007025
RUNX1T1(MA0002.2)	ACCAGAGGGCC	336	-	0.007175
RUNX1T1(MA0002.2)	CCGTGTGCCCA	196	+	0.007225
gi|355477185:c1595871-1595372 Bos taurus breed Hereford chromosome 8, alternate assembly Btau_4.6.1	MFAP3L NM_001205964
Name	Sequence	Position(0-based)	Strand	p-value
RUNX1T1(MA0002.2)	ATATCTGGCTA	217	-	0.0015
RUNX1T1(MA0002.2)	GACTGAGGAAA	50	+	0.003475
RUNX1T1(MA0002.2)	CACTCTGCTCA	377	-	0.004525
RUNX1T1(MA0002.2)	GCCAGGGGCCA	360	-	0.004625
RUNX1T1(MA0002.2)	ATATGTGTTTT	224	+	0.007325
RUNX1T1(MA0002.2)	GCCTGTGTGCT	473	+	0.00935
RUNX1T1(MA0002.2)	CCTTGAGCCCT	72	+	0.01345
RUNX1T1(MA0002.2)	GCTTGTGGACC	3	-	0.0149
RUNX1T1(MA0002.2)	CACACAGGCAG	471	-	0.02295
RUNX1T1(MA0002.2)	TCTAGTGGGTG	389	-	0.0237
gi|355477175:c34574807-34574308 Bos taurus breed Hereford chromosome 18, alternate assembly Btau_4.6.1	SLC7A6OS NM_001075567
Name	Sequence	Position(0-based)	Strand	p-value
RUNX1T1(MA0002.2)	CACTGTGGGAA	432	-	5e-05
RUNX1T1(MA0002.2)	CACTGAGGTAT	177	-	0.000175
RUNX1T1(MA0002.2)	CTCAGTGTTCA	181	+	0.005
RUNX1T1(MA0002.2)	CACAGTGCTCC	436	+	0.0104
RUNX1T1(MA0002.2)	CTCTGAGCCTC	122	+	0.01215
RUNX1T1(MA0002.2)	TGTAGAGGCAA	327	-	0.0126
RUNX1T1(MA0002.2)	CATAGCGGCTG	451	-	0.014725
RUNX1T1(MA0002.2)	CCATGCGGACT	134	+	0.014825
RUNX1T1(MA0002.2)	GTTTCTGGCTG	220	+	0.017925
RUNX1T1(MA0002.2)	GCTTGTGACTG	35	-	0.01885
gi|355477188:c59842321-59841822 Bos taurus breed Hereford chromosome 5, alternate assembly Btau_4.6.1	METTL21B NM_001103340
Name	Sequence	Position(0-based)	Strand	p-value
RUNX1T1(MA0002.2)	CACAGGGGCCT	157	-	0.0069
RUNX1T1(MA0002.2)	CCCTGTGCAAA	279	+	0.009725
RUNX1T1(MA0002.2)	ACCTGCGGGGT	169	-	0.0104
RUNX1T1(MA0002.2)	GAGTCTGGCCT	88	-	0.013625
RUNX1T1(MA0002.2)	GATAGAGGCTG	104	-	0.01515
RUNX1T1(MA0002.2)	CGGTGCGGTCC	26	-	0.01665
RUNX1T1(MA0002.2)	GGCTCCGGTCC	310	-	0.0174
RUNX1T1(MA0002.2)	ACCAGCGGCGC	60	-	0.02055
RUNX1T1(MA0002.2)	AACTTAGGAAA	202	-	0.0245
RUNX1T1(MA0002.2)	CCCTGTGCACC	161	+	0.024575
gi|355477167:c46352249-46351750 Bos taurus breed Hereford chromosome 26, alternate assembly Btau_4.6.1	DHX32 NM_001101144
Name	Sequence	Position(0-based)	Strand	p-value
RUNX1T1(MA0002.2)	CCCTCTGGCTC	21	+	0.00215
RUNX1T1(MA0002.2)	CCCTCTGGGTT	333	-	0.003675
RUNX1T1(MA0002.2)	GCCAGAGGGCT	19	-	0.007025
RUNX1T1(MA0002.2)	CGCTGCGGGCG	455	+	0.008175
RUNX1T1(MA0002.2)	CCCAGAGGGCG	335	+	0.010125
RUNX1T1(MA0002.2)	GAAAGGGGCTA	56	-	0.0106
RUNX1T1(MA0002.2)	AAAAGGGGCTT	277	-	0.01345
RUNX1T1(MA0002.2)	GGGTGTGGGCG	156	-	0.023925
RUNX1T1(MA0002.2)	TCTTTTGGTCC	389	-	0.03075
RUNX1T1(MA0002.2)	GCTTGCGGCGC	270	-	0.031025
gi|355477180:73824181-73824680 Bos taurus breed Hereford chromosome 13, alternate assembly Btau_4.6.1	WISP2 NM_001102176
Name	Sequence	Position(0-based)	Strand	p-value
RUNX1T1(MA0002.2)	ATCAGTGGGAA	280	+	0.00125
RUNX1T1(MA0002.2)	CTGTGAGGTCA	384	-	0.00205
RUNX1T1(MA0002.2)	CACTGTGTCCC	453	-	0.004575
RUNX1T1(MA0002.2)	GCCAGTGCCAA	155	-	0.006275
RUNX1T1(MA0002.2)	TACAGAGGCCC	117	+	0.006775
RUNX1T1(MA0002.2)	AAATGTGCCTC	470	-	0.0078
RUNX1T1(MA0002.2)	CATACTGGCAA	221	+	0.00785
RUNX1T1(MA0002.2)	CACAGTGACAT	457	+	0.00925
RUNX1T1(MA0002.2)	GCCTGTGACAG	136	-	0.0095
RUNX1T1(MA0002.2)	TCCAGCGGCTC	66	+	0.00955
