# Supplementary material for: Identification of putative regulatory regions and transcription factors associated with intramuscular fat content traits
Source: BMC Genomics. 2018 Jun 27;19:499. doi: 10.1186/s12864-018-4871-y (PMC6020320; doi:10.1186/s12864-018-4871-y)
Supplement: Supplementary file 15 — Top ten transcription factor binding sites (TFBSs) over-represented in promoter sequence of genes that were associated with USF1. (XLSX 91 kb) [file 12864_2018_4871_MOESM15_ESM.xlsx]

## Sheet: Sheet1
Additional file 15. Top ten transcription factor binding sites (TFBSs) over-represented in promoter sequence of genes that were associated with USF1.
gi|355477192:68523390-68523889 Bos taurus breed Hereford chromosome 1		SEC22A NM_001083462
Name	Sequence	Position(0-based)	Strand	p-value
USF1(MA0093.1)	CAAGTGG	285	+	0.005725
USF1(MA0093.1)	CACTTGC	284	-	0.012725
USF1(MA0093.1)	CATGTCT	182	+	0.01895
USF1(MA0093.1)	CATGTAT	254	+	0.01895
USF1(MA0093.1)	TACATGG	253	-	0.0217
USF1(MA0093.1)	CAGGGGG	31	-	0.036725
USF1(MA0093.1)	CAAGTAA	11	+	0.0499
USF1(MA0093.1)	GACATGC	181	-	0.05+
USF1(MA0093.1)	CATATCA	326	-	0.05+
USF1(MA0093.1)	AAGTGG	286	+	0.05+
gi|355477191:53963205-53963704 Bos taurus breed Hereford chromosome 2		GTDC1 NM_001076035
Name	Sequence	Position(0-based)	Strand	p-value
USF1(MA0093.1)	CATATGC	0	+	0.01425
USF1(MA0093.1)	CACAGGT	447	+	0.017125
USF1(MA0093.1)	CATTTGT	476	-	0.01895
USF1(MA0093.1)	CCTGTGA	18	+	0.019675
USF1(MA0093.1)	CCTGTGA	446	-	0.019675
USF1(MA0093.1)	AATGTGT	140	-	0.019675
USF1(MA0093.1)	CATGAGA	88	-	0.02005
USF1(MA0093.1)	TACATGG	189	-	0.0217
USF1(MA0093.1)	CACATTT	141	+	0.022475
USF1(MA0093.1)	CAAATGT	477	+	0.023225
gi|355477192:146406853-146407352 Bos taurus breed Hereford chromosome 1		WDR4 NM_001100320
Name	Sequence	Position(0-based)	Strand	p-value
USF1(MA0093.1)	CACGTGG	430	+	0.000325
USF1(MA0093.1)	CACGTGC	429	-	0.00035
USF1(MA0093.1)	CACATGG	457	+	0.001
USF1(MA0093.1)	CATGTGC	456	-	0.001825
USF1(MA0093.1)	AACGTGG	75	-	0.0058
USF1(MA0093.1)	ACGTGG	431	+	0.0058
USF1(MA0093.1)	CACGTTC	76	+	0.013225
USF1(MA0093.1)	CATCTGG	355	-	0.0165
USF1(MA0093.1)	CAGATGA	356	+	0.020125
USF1(MA0093.1)	ACATGG	458	+	0.0217
gi|355477191:74196274-74196773 Bos taurus breed Hereford chromosome 2		TMEM177 NM_001192060
Name	Sequence	Position(0-based)	Strand	p-value
USF1(MA0093.1)	CATGTGA	286	-	0.0008
USF1(MA0093.1)	CATGTGT	242	+	0.000875
USF1(MA0093.1)	CACATGA	241	-	0.00095
USF1(MA0093.1)	CACATGC	287	+	0.00265
USF1(MA0093.1)	CACAGGG	477	-	0.01615
USF1(MA0093.1)	CATTTGG	295	+	0.0165
USF1(MA0093.1)	GATGTGG	371	+	0.01735
USF1(MA0093.1)	ATGTGG	372	+	0.01735
USF1(MA0093.1)	ATGTGT	243	+	0.019675
USF1(MA0093.1)	CCTGTGG	478	+	0.02065
gi|355477192:84914716-84915215 Bos taurus breed Hereford chromosome 1		MAP6D1 NM_001076354
Name	Sequence	Position(0-based)	Strand	p-value
USF1(MA0093.1)	CACTTGG	193	+	0.003975
USF1(MA0093.1)	CACGAGA	35	-	0.009
USF1(MA0093.1)	CAAGTGC	192	-	0.014075
USF1(MA0093.1)	CACAGGG	56	-	0.01615
USF1(MA0093.1)	CTCGTGC	36	+	0.017825
USF1(MA0093.1)	CCTGTGG	92	+	0.02065
USF1(MA0093.1)	CACGCCA	454	-	0.02535
USF1(MA0093.1)	CACAGGC	91	-	0.0256
USF1(MA0093.1)	CAAGCGG	394	+	0.03065
USF1(MA0093.1)	CACGGAG	298	+	0.0307
gi|355477191:67400558-67401057 Bos taurus breed Hereford chromosome 2		LYPD1 NM_001046359
Name	Sequence	Position(0-based)	Strand	p-value
USF1(MA0093.1)	CACGTGA	381	-	0.000175
USF1(MA0093.1)	CACGTGG	382	+	0.000325
USF1(MA0093.1)	ACGTGA	322	+	0.005375
USF1(MA0093.1)	GACGTGA	321	+	0.005375
USF1(MA0093.1)	ACGTGG	383	+	0.0058
USF1(MA0093.1)	CCCGTGG	114	-	0.009
USF1(MA0093.1)	CACGGGC	115	+	0.01105
USF1(MA0093.1)	CACCTGC	182	+	0.012725
USF1(MA0093.1)	CACGTCC	320	-	0.013225
USF1(MA0093.1)	CAGGTGC	181	-	0.014075
gi|355477190:c108614280-108613781 Bos taurus breed Hereford chromosome 3		CDC20 NM_001082436
Name	Sequence	Position(0-based)	Strand	p-value
USF1(MA0093.1)	CACCTGG	237	+	0.003975
USF1(MA0093.1)	CAGGTGT	236	-	0.00745
USF1(MA0093.1)	CTCGTGA	286	+	0.008275
USF1(MA0093.1)	CACGAGA	285	-	0.009
USF1(MA0093.1)	CACAGGG	322	-	0.01615
USF1(MA0093.1)	CAGGCGA	272	-	0.026425
USF1(MA0093.1)	CACGGCA	327	-	0.026875
USF1(MA0093.1)	ACGCGG	224	-	0.035
USF1(MA0093.1)	CACCCGT	137	-	0.03605
USF1(MA0093.1)	CAGGGGG	320	-	0.036725
gi|355477189:c33272665-33272166 Bos taurus breed Hereford chromosome 4		DBF4 NM_001075476
Name	Sequence	Position(0-based)	Strand	p-value
USF1(MA0093.1)	CACGTGG	338	+	0.000325
USF1(MA0093.1)	CACGTGC	337	-	0.00035
USF1(MA0093.1)	CACGCGG	407	-	0.001825
USF1(MA0093.1)	CACGTCG	368	-	0.003975
USF1(MA0093.1)	ACGTGA	370	+	0.005375
USF1(MA0093.1)	GACGTGA	369	+	0.005375
USF1(MA0093.1)	ACGTGG	339	+	0.0058
USF1(MA0093.1)	CACGTAT	389	+	0.00715
USF1(MA0093.1)	CGCGTGA	408	+	0.008275
USF1(MA0093.1)	ACGTGC	388	-	0.014425
gi|355477188:29691729-29692228 Bos taurus breed Hereford chromosome 5		ITGB7 NM_001105365
Name	Sequence	Position(0-based)	Strand	p-value
USF1(MA0093.1)	CACCTGT	464	+	0.00695
USF1(MA0093.1)	CAGGTGC	463	-	0.014075
USF1(MA0093.1)	CACAGGG	274	-	0.01615
USF1(MA0093.1)	TATGTGA	93	+	0.017125
USF1(MA0093.1)	ATGTGA	94	+	0.017125
USF1(MA0093.1)	CACAGGT	465	-	0.017125
USF1(MA0093.1)	CTTGTGA	192	+	0.019675
USF1(MA0093.1)	CCTGTGA	466	+	0.019675
USF1(MA0093.1)	CACATAG	92	-	0.020125
USF1(MA0093.1)	ACATGA	5	-	0.0203
gi|355477191:131145174-131145673 Bos taurus breed Hereford chromosome 2		FGR NM_001098991
Name	Sequence	Position(0-based)	Strand	p-value
USF1(MA0093.1)	CACTGGA	14	+	0.026225
USF1(MA0093.1)	CAAGGGA	297	-	0.0297
USF1(MA0093.1)	CACCGGG	370	-	0.03015
USF1(MA0093.1)	CACTGGG	123	+	0.03015
USF1(MA0093.1)	CAGGCGG	222	+	0.03065
USF1(MA0093.1)	CAAGGGG	323	+	0.036725
USF1(MA0093.1)	CACCTCA	249	+	0.046525
USF1(MA0093.1)	CAATTGA	395	+	0.047625
USF1(MA0093.1)	CAGGTTG	482	-	0.05+
USF1(MA0093.1)	GAAGTGA	473	+	0.05+
gi|355477191:c125003084-125002585 Bos taurus breed Hereford chromosome 2		PDE6D NM_174420
Name	Sequence	Position(0-based)	Strand	p-value
USF1(MA0093.1)	CACGGGG	299	-	0.00195
USF1(MA0093.1)	CCCGTGA	300	+	0.008275
USF1(MA0093.1)	CACAGGG	163	+	0.01615
USF1(MA0093.1)	ATGTGG	155	-	0.01735
USF1(MA0093.1)	CACATCG	156	+	0.020125
USF1(MA0093.1)	CACGCAA	92	-	0.02535
USF1(MA0093.1)	CACTGGA	25	+	0.026225
USF1(MA0093.1)	CACGCCG	266	+	0.028175
USF1(MA0093.1)	ACGGGA	290	+	0.0315
USF1(MA0093.1)	TACGGGA	289	+	0.0315
gi|355477190:22033690-22034189 Bos taurus breed Hereford chromosome 3		SV2A NM_173962
Name	Sequence	Position(0-based)	Strand	p-value
USF1(MA0093.1)	CACCTGG	355	-	0.003975
USF1(MA0093.1)	CAGGTGG	356	+	0.005725
USF1(MA0093.1)	CAGGTGG	132	+	0.005725
USF1(MA0093.1)	CACCTGC	131	-	0.012725
USF1(MA0093.1)	CTTGTGT	346	-	0.022975
USF1(MA0093.1)	CACAAGG	347	+	0.0246
USF1(MA0093.1)	CATAGGT	227	+	0.04225
USF1(MA0093.1)	CACTTCA	163	-	0.046525
USF1(MA0093.1)	CAACTGA	26	-	0.047625
USF1(MA0093.1)	AACGTAA	40	-	0.05+
gi|355477187:c74513261-74512762 Bos taurus breed Hereford chromosome 6		HOPX NM_174097
Name	Sequence	Position(0-based)	Strand	p-value
USF1(MA0093.1)	CACGTCC	253	-	0.013225
USF1(MA0093.1)	GACGTGC	254	+	0.014425
USF1(MA0093.1)	ACGTGC	255	+	0.014425
USF1(MA0093.1)	CATGTCG	465	+	0.0165
USF1(MA0093.1)	ACATGG	464	-	0.0217
USF1(MA0093.1)	CAGGCGG	349	+	0.03065
USF1(MA0093.1)	CACGGCG	18	-	0.0307
USF1(MA0093.1)	CACGGCG	336	-	0.0307
USF1(MA0093.1)	CACGGCT	451	-	0.03965
USF1(MA0093.1)	CAAGGGT	2	+	0.04225
gi|355477187:c38052249-38051750 Bos taurus breed Hereford chromosome 6		DCAF16 NM_001078147
Name	Sequence	Position(0-based)	Strand	p-value
USF1(MA0093.1)	CAAGTGA	491	+	0.003675
USF1(MA0093.1)	CACTTGT	490	-	0.00695
USF1(MA0093.1)	CACAGGT	334	-	0.017125
USF1(MA0093.1)	TATGTGT	466	+	0.019675
USF1(MA0093.1)	ATGTGT	467	+	0.019675
USF1(MA0093.1)	CACATAG	465	-	0.020125
USF1(MA0093.1)	CAGATGG	8	+	0.02155
USF1(MA0093.1)	CATTTGC	45	+	0.027625
USF1(MA0093.1)	CATCTGC	7	-	0.027625
USF1(MA0093.1)	CAGGGGG	116	-	0.036725
gi|355477184:c24054542-24054043 Bos taurus breed Hereford chromosome 9		UBE3D NM_001075711
Name	Sequence	Position(0-based)	Strand	p-value
USF1(MA0093.1)	CACGTGC	425	-	0.00035
USF1(MA0093.1)	CACGTGC	426	+	0.00035
USF1(MA0093.1)	CACGCGG	310	+	0.001825
USF1(MA0093.1)	CAGGTGG	336	+	0.005725
USF1(MA0093.1)	CGCGTGG	309	-	0.009
USF1(MA0093.1)	CATGCGG	484	-	0.0121
USF1(MA0093.1)	CACCTGC	335	-	0.012725
USF1(MA0093.1)	ACGTGC	427	+	0.014425
USF1(MA0093.1)	CATCTGG	46	+	0.0165
USF1(MA0093.1)	CGCATGG	485	+	0.0238
gi|355477186:18480831-18481330 Bos taurus breed Hereford chromosome 7		SIRT6 NM_001098084
Name	Sequence	Position(0-based)	Strand	p-value
USF1(MA0093.1)	CACGTGA	183	-	0.000175
USF1(MA0093.1)	CACGTGG	184	+	0.000325
USF1(MA0093.1)	CATGTGG	247	-	0.0008
USF1(MA0093.1)	CACATGA	248	+	0.00095
USF1(MA0093.1)	CAGGTGA	165	+	0.003675
USF1(MA0093.1)	ACGTGG	185	+	0.0058
USF1(MA0093.1)	CACCTGT	164	-	0.00695
USF1(MA0093.1)	ACATGA	249	+	0.0203
USF1(MA0093.1)	CATGCGC	324	+	0.022475
USF1(MA0093.1)	CATGCGC	321	-	0.022475
gi|355477185:88629278-88629777 Bos taurus breed Hereford chromosome 8		FGD3 NM_001024527
Name	Sequence	Position(0-based)	Strand	p-value
USF1(MA0093.1)	CACTTGA	349	-	0.003125
USF1(MA0093.1)	CAAGTGC	350	+	0.014075
USF1(MA0093.1)	CATGTTG	362	+	0.0165
USF1(MA0093.1)	CACGGAT	19	+	0.03965
USF1(MA0093.1)	CAGGGGT	340	+	0.04225
USF1(MA0093.1)	CAGCTGA	327	+	0.047625
USF1(MA0093.1)	AACATGC	361	-	0.05+
USF1(MA0093.1)	CAGCTGG	409	-	0.05+
USF1(MA0093.1)	CAGCTGG	410	+	0.05+
USF1(MA0093.1)	CAGCTGG	326	-	0.05+
gi|355477185:c1595871-1595372 Bos taurus breed Hereford chromosome 8		MFAP3L NM_001205964
Name	Sequence	Position(0-based)	Strand	p-value
USF1(MA0093.1)	CACACGA	88	-	0.012725
USF1(MA0093.1)	CACAGGA	491	-	0.01375
USF1(MA0093.1)	CGTGTGA	89	+	0.019675
USF1(MA0093.1)	TATGTGT	225	+	0.019675
USF1(MA0093.1)	ATGTGT	226	+	0.019675
USF1(MA0093.1)	CTTGTGG	6	-	0.02065
USF1(MA0093.1)	CACATAT	224	-	0.022475
USF1(MA0093.1)	CCTGTGT	474	+	0.022975
USF1(MA0093.1)	CAGATGT	467	-	0.023225
USF1(MA0093.1)	CACAGGC	473	-	0.0256
gi|355477183:c102245572-102245073 Bos taurus breed Hereford chromosome 10		GALC NM_001206020
Name	Sequence	Position(0-based)	Strand	p-value
USF1(MA0093.1)	CATATGA	432	+	0.003975
USF1(MA0093.1)	CATATGA	431	-	0.003975
USF1(MA0093.1)	CATGTTG	349	-	0.0165
USF1(MA0093.1)	CATCTGT	62	+	0.01895
USF1(MA0093.1)	CAGATGG	61	-	0.02155
USF1(MA0093.1)	ACATGG	351	+	0.0217
USF1(MA0093.1)	AACATGG	350	+	0.0217
USF1(MA0093.1)	CAAGGGA	161	-	0.0297
USF1(MA0093.1)	CAGGGGA	49	-	0.0297
USF1(MA0093.1)	CACCGGG	277	-	0.03015
gi|355477184:c102565071-102564572 Bos taurus breed Hereford chromosome 9		PARK2 NM_001199065
Name	Sequence	Position(0-based)	Strand	p-value
USF1(MA0093.1)	CACGTTG	7	-	0.003975
USF1(MA0093.1)	CAGGTGG	491	+	0.005725
USF1(MA0093.1)	AACGTGT	8	+	0.008275
USF1(MA0093.1)	ACGTGT	9	+	0.008275
USF1(MA0093.1)	CTCGTGG	200	-	0.009
USF1(MA0093.1)	CACGCGC	398	-	0.00995
USF1(MA0093.1)	CTCGTGT	478	+	0.010325
USF1(MA0093.1)	CACACGA	479	-	0.012725
USF1(MA0093.1)	CACCTGC	490	-	0.012725
USF1(MA0093.1)	CATCTGG	119	-	0.0165
gi|355477182:c108326286-108325787 Bos taurus breed Hereford chromosome 11		SARDH NM_001193041
Name	Sequence	Position(0-based)	Strand	p-value
USF1(MA0093.1)	CATGTGG	234	-	0.0008
USF1(MA0093.1)	CACGGGG	189	-	0.00195
USF1(MA0093.1)	CACATGC	235	+	0.00265
USF1(MA0093.1)	CACCTGA	45	+	0.003125
USF1(MA0093.1)	CAGGTGA	177	-	0.003675
USF1(MA0093.1)	CAGGTGA	225	-	0.003675
USF1(MA0093.1)	CAGGTGA	44	-	0.003675
USF1(MA0093.1)	CCCGTGA	190	+	0.008275
USF1(MA0093.1)	CACGGGC	170	+	0.01105
USF1(MA0093.1)	CACCTGC	178	+	0.012725
gi|355475781:1166849-1167348 Bos taurus breed Hereford unplaced genomic scaffold	ChrUn.004-5.8.scaffold1	NANP NM_001105377
Name	Sequence	Position(0-based)	Strand	p-value
USF1(MA0093.1)	CATGCGG	10	+	0.0121
USF1(MA0093.1)	CATCTGG	25	-	0.0165
USF1(MA0093.1)	CATGTTT	188	-	0.01895
USF1(MA0093.1)	CATGCGC	419	-	0.022475
USF1(MA0093.1)	CATGCGC	422	+	0.022475
USF1(MA0093.1)	CGTGTGT	228	-	0.022975
USF1(MA0093.1)	CGCATGG	9	-	0.0238
USF1(MA0093.1)	CACACGC	229	+	0.0246
USF1(MA0093.1)	CACGGTG	256	+	0.0307
USF1(MA0093.1)	ACGGGG	398	-	0.03735
gi|355477182:80521776-80522275 Bos taurus breed Hereford chromosome 11		HS1BP3 NM_001046280
Name	Sequence	Position(0-based)	Strand	p-value
USF1(MA0093.1)	CATGTGG	290	+	0.0008
USF1(MA0093.1)	CACATGC	289	-	0.00265
USF1(MA0093.1)	CCCGTGT	470	-	0.010325
USF1(MA0093.1)	CACGGGC	471	+	0.01105
USF1(MA0093.1)	CATGGGA	44	+	0.0118
USF1(MA0093.1)	CATGGGG	10	-	0.0121
USF1(MA0093.1)	CACACGG	469	+	0.01425
USF1(MA0093.1)	ATGTGG	291	+	0.01735
USF1(MA0093.1)	CCTGTGG	242	-	0.02065
USF1(MA0093.1)	CGTGTGG	468	-	0.02065
gi|355477182:c23389435-23388936 Bos taurus breed Hereford chromosome 11		THUMPD2 NM_001192222
Name	Sequence	Position(0-based)	Strand	p-value
USF1(MA0093.1)	CACGTGA	441	+	0.000175
USF1(MA0093.1)	CACGTGG	440	-	0.000325
USF1(MA0093.1)	ACGTGA	442	+	0.005375
USF1(MA0093.1)	CAGGTGG	242	-	0.005725
USF1(MA0093.1)	CACCTGC	243	+	0.012725
USF1(MA0093.1)	CACAGGG	310	+	0.01615
USF1(MA0093.1)	CATCTGG	187	-	0.0165
USF1(MA0093.1)	CATCTGG	264	-	0.0165
USF1(MA0093.1)	ATGTGA	231	-	0.017125
USF1(MA0093.1)	AATGTGA	82	-	0.017125
gi|355477180:73824181-73824680 Bos taurus breed Hereford chromosome 13		WISP2 NM_001102176
Name	Sequence	Position(0-based)	Strand	p-value
USF1(MA0093.1)	CACGCGC	201	+	0.00995
USF1(MA0093.1)	CGCGTGT	200	-	0.010325
USF1(MA0093.1)	CATGCGT	340	+	0.0126
USF1(MA0093.1)	CATGTCA	462	-	0.01615
USF1(MA0093.1)	CCTGTGA	139	-	0.019675
USF1(MA0093.1)	CGTGTGA	174	-	0.019675
USF1(MA0093.1)	TATGTGT	348	+	0.019675
USF1(MA0093.1)	ATGTGT	349	+	0.019675
USF1(MA0093.1)	TATGTGT	218	-	0.019675
USF1(MA0093.1)	CATGAGA	465	+	0.02005
gi|355472042:1-163 Bos taurus breed Hereford unplaced genomic scaffold	ChrUn.004-5.52723.scaffold1	RPP38 NM_001038085
Name	Sequence	Position(0-based)	Strand	p-value
USF1(MA0093.1)	CACTGGA	94	+	0.026225
USF1(MA0093.1)	CACTGGT	3	+	0.03925
USF1(MA0093.1)	CTCGCGA	63	-	0.041275
USF1(MA0093.1)	CTCGCGA	62	+	0.041275
USF1(MA0093.1)	CACCTTG	73	+	0.05+
USF1(MA0093.1)	CAACTGG	51	+	0.05+
USF1(MA0093.1)	CCCGTTA	39	+	0.05+
USF1(MA0093.1)	AAGGTGT	72	-	0.05+
USF1(MA0093.1)	CCAGTGG	93	-	0.05+
USF1(MA0093.1)	CAGGCGC	79	-	0.05+
gi|355477180:c53221581-53221082 Bos taurus breed Hereford chromosome 13		TGM3 NM_001101848
Name	Sequence	Position(0-based)	Strand	p-value
USF1(MA0093.1)	CAAGTGG	44	+	0.005725
USF1(MA0093.1)	CACGAGG	37	-	0.00995
USF1(MA0093.1)	CACTTGC	43	-	0.012725
USF1(MA0093.1)	CATGTCA	61	+	0.01615
USF1(MA0093.1)	CACAGGT	182	-	0.017125
USF1(MA0093.1)	CTCGTGC	38	+	0.017825
USF1(MA0093.1)	CCTGTGA	183	+	0.019675
USF1(MA0093.1)	CAGGGGA	131	+	0.0297
USF1(MA0093.1)	CACGGAT	457	-	0.03965
USF1(MA0093.1)	CTTGTGC	279	-	0.046925
gi|355477179:198958-199457 Bos taurus breed Hereford chromosome 14		RECQL4 NM_001098037
Name	Sequence	Position(0-based)	Strand	p-value
USF1(MA0093.1)	CACGGGG	326	-	0.00195
USF1(MA0093.1)	CCCGTGG	327	+	0.009
USF1(MA0093.1)	CACGTCC	475	-	0.013225
USF1(MA0093.1)	GACGTGC	476	+	0.014425
USF1(MA0093.1)	ACGTGC	477	+	0.014425
USF1(MA0093.1)	CACAAGG	140	-	0.0246
USF1(MA0093.1)	CACCGGA	451	-	0.026225
USF1(MA0093.1)	CACTCGG	123	-	0.026875
USF1(MA0093.1)	ACGCGA	258	-	0.029425
USF1(MA0093.1)	CACCGGG	106	-	0.03015
gi|355477179:67533127-67533626 Bos taurus breed Hereford chromosome 14		TP53INP1 NM_001205423
Name	Sequence	Position(0-based)	Strand	p-value
USF1(MA0093.1)	CACGTGT	257	-	0.000325
USF1(MA0093.1)	CACGTGC	258	+	0.00035
USF1(MA0093.1)	ACGTGC	259	+	0.014425
USF1(MA0093.1)	CATGTTA	245	+	0.01615
USF1(MA0093.1)	CTTGTGT	171	+	0.022975
USF1(MA0093.1)	TACATGT	243	+	0.023575
USF1(MA0093.1)	ACATGT	244	+	0.023575
USF1(MA0093.1)	CACAAGA	170	-	0.0238
USF1(MA0093.1)	CACAAGG	343	-	0.0246
USF1(MA0093.1)	CACAGGC	212	-	0.0256
gi|355477178:c61965362-61964863 Bos taurus breed Hereford chromosome 15		IMMP1L NM_001079627
Name	Sequence	Position(0-based)	Strand	p-value
USF1(MA0093.1)	CAGGTGA	430	+	0.003675
USF1(MA0093.1)	CACCTGG	429	-	0.003975
USF1(MA0093.1)	CACCTGC	216	-	0.012725
USF1(MA0093.1)	CAGGTGC	217	+	0.014075
USF1(MA0093.1)	CACCCGG	201	-	0.026875
USF1(MA0093.1)	AACGCGA	248	-	0.029425
USF1(MA0093.1)	CCCGCGA	85	+	0.041275
USF1(MA0093.1)	CCCGCGG	283	-	0.045175
USF1(MA0093.1)	CACCTCA	488	-	0.046525
USF1(MA0093.1)	CGCGGGG	84	-	0.047625
gi|355477177:c11278643-11278144 Bos taurus breed Hereford chromosome 16		RGS13 NM_001080232
Name	Sequence	Position(0-based)	Strand	p-value
USF1(MA0093.1)	CAAGTGT	140	+	0.00745
USF1(MA0093.1)	CACTTGC	139	-	0.012725
USF1(MA0093.1)	CATCTGA	302	+	0.014425
USF1(MA0093.1)	CATCTGA	314	-	0.014425
USF1(MA0093.1)	CACAGGG	6	-	0.01615
USF1(MA0093.1)	CCTGTGA	7	+	0.019675
USF1(MA0093.1)	CAGATGA	301	-	0.020125
USF1(MA0093.1)	CAGATGG	315	+	0.02155
USF1(MA0093.1)	CATATCT	411	-	0.05+
USF1(MA0093.1)	AAGTGT	141	+	0.05+
gi|355477177:c46860050-46859551 Bos taurus breed Hereford chromosome 16		ARHGEF16 NM_001101998
Name	Sequence	Position(0-based)	Strand	p-value
USF1(MA0093.1)	CACGCGT	39	-	0.002475
USF1(MA0093.1)	CACGCGT	38	+	0.002475
USF1(MA0093.1)	CAGGTGG	425	-	0.005725
USF1(MA0093.1)	CACCTGT	426	+	0.00695
USF1(MA0093.1)	CACGTTT	464	-	0.00715
USF1(MA0093.1)	CATGGGG	150	-	0.0121
USF1(MA0093.1)	CATGGGG	31	+	0.0121
USF1(MA0093.1)	AACGTGC	465	+	0.014425
USF1(MA0093.1)	ACGTGC	466	+	0.014425
USF1(MA0093.1)	CACAGGT	427	-	0.017125
gi|355477175:c2015765-2015266 Bos taurus breed Hereford chromosome 18		BCAR1 NM_001206698
Name	Sequence	Position(0-based)	Strand	p-value
USF1(MA0093.1)	CACCCGG	461	-	0.026875
USF1(MA0093.1)	CACCCGG	401	+	0.026875
USF1(MA0093.1)	TACGCGA	172	-	0.029425
USF1(MA0093.1)	CAGGCGG	411	-	0.03065
USF1(MA0093.1)	CAGGCGG	14	-	0.03065
USF1(MA0093.1)	CAGGCGG	359	+	0.03065
USF1(MA0093.1)	CAGGCGG	133	-	0.03065
USF1(MA0093.1)	ACGCGG	390	-	0.035
USF1(MA0093.1)	CCCGGGA	44	+	0.0431
USF1(MA0093.1)	CCCGGGA	345	+	0.0431
gi|355477176:c55433884-55433385 Bos taurus breed Hereford chromosome 17		KNTC1 NM_001192091
Name	Sequence	Position(0-based)	Strand	p-value
USF1(MA0093.1)	CATGTGG	490	+	0.0008
USF1(MA0093.1)	CACATGT	489	-	0.00105
USF1(MA0093.1)	CCCGTGT	210	+	0.010325
USF1(MA0093.1)	CACGGGC	209	-	0.01105
USF1(MA0093.1)	CATTTGA	130	-	0.014425
USF1(MA0093.1)	ATGTGG	491	+	0.01735
USF1(MA0093.1)	CATGTTT	487	-	0.01895
USF1(MA0093.1)	CATGTTT	12	-	0.01895
USF1(MA0093.1)	AATGTGT	187	-	0.019675
USF1(MA0093.1)	ATGTGT	337	+	0.019675
gi|355477175:45741726-45742225 Bos taurus breed Hereford chromosome 18		LIN37 NM_001076026
Name	Sequence	Position(0-based)	Strand	p-value
USF1(MA0093.1)	CATGCGT	268	+	0.0126
USF1(MA0093.1)	GACATGG	303	-	0.0217
USF1(MA0093.1)	CGCATGG	267	-	0.0238
USF1(MA0093.1)	CACGCTA	20	+	0.02535
USF1(MA0093.1)	CATGTCC	304	+	0.028175
USF1(MA0093.1)	CACGGTT	160	+	0.03965
USF1(MA0093.1)	CTCGCGA	238	+	0.041275
USF1(MA0093.1)	CCCGGGA	321	+	0.0431
USF1(MA0093.1)	CCCGGGG	320	-	0.047625
USF1(MA0093.1)	CACCTAG	84	+	0.05+
gi|355477177:c61024425-61023926 Bos taurus breed Hereford chromosome 16		RNASEL NM_001098165
Name	Sequence	Position(0-based)	Strand	p-value
USF1(MA0093.1)	CATGGGA	193	+	0.0118
USF1(MA0093.1)	CATGCGG	150	+	0.0121
USF1(MA0093.1)	CATGTTG	87	-	0.0165
USF1(MA0093.1)	ACATGA	89	+	0.0203
USF1(MA0093.1)	AACATGA	88	+	0.0203
USF1(MA0093.1)	CCCATGG	192	-	0.0238
USF1(MA0093.1)	CACTCGG	358	-	0.026875
USF1(MA0093.1)	CAGGGGA	243	+	0.0297
USF1(MA0093.1)	CCCGCGA	414	+	0.041275
USF1(MA0093.1)	CTCGCGG	415	-	0.045175
gi|355477174:c14059656-14059157 Bos taurus breed Hereford chromosome 19		RASL10B NM_001192556
Name	Sequence	Position(0-based)	Strand	p-value
USF1(MA0093.1)	CACCTGG	422	-	0.003975
USF1(MA0093.1)	CACTTGG	317	-	0.003975
USF1(MA0093.1)	CAGGTGG	423	+	0.005725
USF1(MA0093.1)	CAAGTGG	318	+	0.005725
USF1(MA0093.1)	CACGTCC	16	+	0.013225
USF1(MA0093.1)	ACGTGC	15	-	0.014425
USF1(MA0093.1)	CCTGTGG	415	-	0.02065
USF1(MA0093.1)	CTTGTGT	196	-	0.022975
USF1(MA0093.1)	CACAAGT	197	+	0.0256
USF1(MA0093.1)	CACAGGC	416	+	0.0256
gi|355477175:c56520477-56519978 Bos taurus breed Hereford chromosome 18		FAM71E1 NM_001205375
Name	Sequence	Position(0-based)	Strand	p-value
USF1(MA0093.1)	CTCGTGG	479	-	0.009
USF1(MA0093.1)	CACGGGC	219	-	0.01105
USF1(MA0093.1)	CCCGTGC	220	+	0.017825
USF1(MA0093.1)	CACGAGC	480	+	0.019275
USF1(MA0093.1)	CACTGGA	286	+	0.026225
USF1(MA0093.1)	CACGCCG	189	+	0.028175
USF1(MA0093.1)	CAGGCGG	171	+	0.03065
USF1(MA0093.1)	ACGGGA	212	-	0.0315
USF1(MA0093.1)	CAAGGGG	449	+	0.036725
USF1(MA0093.1)	CATAGGG	381	-	0.037175
gi|355477171:c15071701-15071202 Bos taurus breed Hereford chromosome 22		SEC22C NM_001046546
Name	Sequence	Position(0-based)	Strand	p-value
USF1(MA0093.1)	CACGTCA	428	+	0.0034
USF1(MA0093.1)	ACGTGA	427	-	0.005375
USF1(MA0093.1)	CATCTGG	338	-	0.0165
USF1(MA0093.1)	CCTGTGG	318	+	0.02065
USF1(MA0093.1)	CACCCGA	151	-	0.02505
USF1(MA0093.1)	CACGCTA	460	-	0.02535
USF1(MA0093.1)	CACAGGC	317	-	0.0256
USF1(MA0093.1)	CACCCGG	14	-	0.026875
USF1(MA0093.1)	CAGGCGG	142	+	0.03065
USF1(MA0093.1)	ACGGGG	375	+	0.03735
gi|355477171:c43596594-43596095 Bos taurus breed Hereford chromosome 22		KCTD6 NM_001101224
Name	Sequence	Position(0-based)	Strand	p-value
USF1(MA0093.1)	CAAATGT	407	-	0.023225
USF1(MA0093.1)	CATTTGC	408	+	0.027625
USF1(MA0093.1)	CAAGTTA	13	-	0.0499
USF1(MA0093.1)	CAGGTAG	324	+	0.05+
USF1(MA0093.1)	AACGTAG	85	-	0.05+
USF1(MA0093.1)	ACTTGT	15	+	0.05+
USF1(MA0093.1)	TACCTGT	323	-	0.05+
USF1(MA0093.1)	AACTTGT	14	+	0.05+
USF1(MA0093.1)	TACGTTT	86	+	0.05+
USF1(MA0093.1)	ACGTTT	87	+	0.05+
gi|355477174:c28162362-28161863 Bos taurus breed Hereford chromosome 19		AURKB NM_183084
Name	Sequence	Position(0-based)	Strand	p-value
USF1(MA0093.1)	CACGGGT	250	+	0.002475
USF1(MA0093.1)	CAGGTGA	287	+	0.003675
USF1(MA0093.1)	CACCTGG	286	-	0.003975
USF1(MA0093.1)	CCCGTGG	249	-	0.009
USF1(MA0093.1)	CATGGGA	110	+	0.0118
USF1(MA0093.1)	CACGTTC	148	+	0.013225
USF1(MA0093.1)	ACGTGC	147	-	0.014425
USF1(MA0093.1)	CATGGGC	139	+	0.023025
USF1(MA0093.1)	CCCATGA	109	-	0.023225
USF1(MA0093.1)	ACGGGT	251	+	0.045175
gi|355477172:21453567-21454066 Bos taurus breed Hereford chromosome 21		GDPGP1 NM_001015629
Name	Sequence	Position(0-based)	Strand	p-value
USF1(MA0093.1)	CAGGTGA	492	-	0.003675
USF1(MA0093.1)	CACCTGG	39	+	0.003975
USF1(MA0093.1)	CATGCGT	419	+	0.0126
USF1(MA0093.1)	CACCTGC	493	+	0.012725
USF1(MA0093.1)	CAGGTGC	38	-	0.014075
USF1(MA0093.1)	CATGCGC	416	-	0.022475
USF1(MA0093.1)	CACGCCA	403	-	0.02535
USF1(MA0093.1)	CACCCGG	173	+	0.026875
USF1(MA0093.1)	ACGCGA	164	-	0.029425
USF1(MA0093.1)	CACCGGG	175	-	0.03015
gi|355477167:51081217-51081716 Bos taurus breed Hereford chromosome 26		PWWP2B NM_001075856
Name	Sequence	Position(0-based)	Strand	p-value
USF1(MA0093.1)	CGCGTGA	404	-	0.008275
USF1(MA0093.1)	CACGCGC	405	+	0.00995
USF1(MA0093.1)	CACGGGC	483	-	0.01105
USF1(MA0093.1)	CACACGG	282	+	0.01425
USF1(MA0093.1)	CCCGTGC	484	+	0.017825
USF1(MA0093.1)	CGTGTGG	281	-	0.02065
USF1(MA0093.1)	CACTCGG	236	+	0.026875
USF1(MA0093.1)	CACCCGG	268	-	0.026875
USF1(MA0093.1)	CAGGCGG	384	+	0.03065
USF1(MA0093.1)	CACGGTG	58	-	0.0307
gi|355477170:30198713-30199212 Bos taurus breed Hereford chromosome 23		ZNF184 NM_001100372
Name	Sequence	Position(0-based)	Strand	p-value
USF1(MA0093.1)	CACCTGA	243	+	0.003125
USF1(MA0093.1)	CAGGTGA	242	-	0.003675
USF1(MA0093.1)	CACGTTG	310	+	0.003975
USF1(MA0093.1)	AACGTGG	11	+	0.0058
USF1(MA0093.1)	ACGTGG	12	+	0.0058
USF1(MA0093.1)	CACGTTT	10	-	0.00715
USF1(MA0093.1)	ACGTGT	309	-	0.008275
USF1(MA0093.1)	CGTGTGA	307	-	0.019675
USF1(MA0093.1)	CACGGTT	390	+	0.03965
USF1(MA0093.1)	CACGGTT	1	+	0.03965
gi|355477168:28050212-28050711 Bos taurus breed Hereford chromosome 25		GDPD3 NM_001076990
Name	Sequence	Position(0-based)	Strand	p-value
USF1(MA0093.1)	CTCATGG	467	-	0.0238
USF1(MA0093.1)	CACGCCG	459	-	0.028175
USF1(MA0093.1)	CACCGGG	415	+	0.03015
USF1(MA0093.1)	CACGGAG	207	+	0.0307
USF1(MA0093.1)	CAGGGGG	172	+	0.036725
USF1(MA0093.1)	CACGGCT	435	+	0.03965
USF1(MA0093.1)	CATGAGC	468	+	0.047
USF1(MA0093.1)	CAAGTCA	184	-	0.0499
USF1(MA0093.1)	ACTTGA	186	+	0.05+
USF1(MA0093.1)	GACTTGA	185	+	0.05+
gi|355477171:51953509-51954008 Bos taurus breed Hereford chromosome 22		NCKIPSD NM_001191238
Name	Sequence	Position(0-based)	Strand	p-value
USF1(MA0093.1)	CACGGGG	427	+	0.00195
USF1(MA0093.1)	CCCGTGA	426	-	0.008275
USF1(MA0093.1)	CACGCGC	413	+	0.00995
USF1(MA0093.1)	CACAGGA	112	+	0.01375
USF1(MA0093.1)	CACAGGA	27	+	0.01375
USF1(MA0093.1)	CACACGG	419	-	0.01425
USF1(MA0093.1)	CGCGTGC	412	-	0.017825
USF1(MA0093.1)	CGTGTGT	420	+	0.022975
USF1(MA0093.1)	CCTGTGT	26	-	0.022975
USF1(MA0093.1)	CCTGTGT	118	-	0.022975
gi|355477166:35048403-35048902 Bos taurus breed Hereford chromosome 27		PROSC NM_001034357
Name	Sequence	Position(0-based)	Strand	p-value
USF1(MA0093.1)	CACGTTG	450	+	0.003975
USF1(MA0093.1)	GACGTGA	114	-	0.005375
USF1(MA0093.1)	AACGTGG	449	-	0.0058
USF1(MA0093.1)	CACGTCT	115	+	0.00715
USF1(MA0093.1)	CATGCGT	34	-	0.0126
USF1(MA0093.1)	CATGTAA	37	+	0.01615
USF1(MA0093.1)	CACAGGG	254	+	0.01615
USF1(MA0093.1)	CATGTCG	485	+	0.0165
USF1(MA0093.1)	ATGTGG	468	+	0.01735
USF1(MA0093.1)	GATGTGG	467	+	0.01735
gi|355475626:c122303-121804 Bos taurus breed Hereford unplaced genomic scaffold	ChrUn.004-5.276.scaffold1	SPRTN NM_001098082
Name	Sequence	Position(0-based)	Strand	p-value
USF1(MA0093.1)	ACGTGA	114	-	0.005375
USF1(MA0093.1)	CCCGTGT	219	+	0.010325
USF1(MA0093.1)	CACGGGC	218	-	0.01105
USF1(MA0093.1)	CATGCGT	485	-	0.0126
USF1(MA0093.1)	CACGTAC	115	+	0.013225
USF1(MA0093.1)	CATGGGC	488	+	0.023025
USF1(MA0093.1)	CGCATGG	486	+	0.0238
USF1(MA0093.1)	CACTCGG	366	-	0.026875
USF1(MA0093.1)	CACGCAG	212	+	0.028175
USF1(MA0093.1)	CACGGCG	232	-	0.0307
gi|355477164:c47098915-47098416 Bos taurus breed Hereford chromosome 29		PTPRCAP NM_001046618
Name	Sequence	Position(0-based)	Strand	p-value
USF1(MA0093.1)	CACGGGA	116	+	0.001275
USF1(MA0093.1)	CACCTGG	106	+	0.003975
USF1(MA0093.1)	CCCGTGT	115	-	0.010325
USF1(MA0093.1)	CATGGGG	295	-	0.0121
USF1(MA0093.1)	CAGGTGC	105	-	0.014075
USF1(MA0093.1)	CACAGGG	216	-	0.01615
USF1(MA0093.1)	CATCTGT	137	-	0.01895
USF1(MA0093.1)	CCTGTGG	217	+	0.02065
USF1(MA0093.1)	CCTGTGG	288	-	0.02065
USF1(MA0093.1)	CCCATGG	296	+	0.0238
c89495-89994 bosTau7 chrUn_JH121348	ZNF711 NM_001205925
Name	Sequence	Position(0-based)	Strand	p-value
USF1(MA0093.1)	X	335	+	0.05+
USF1(MA0093.1)	X	336	+	0.05+
USF1(MA0093.1)	X	334	+	0.05+
USF1(MA0093.1)	X	333	+	0.05+
USF1(MA0093.1)	X	331	+	0.05+
USF1(MA0093.1)	X	332	+	0.05+
USF1(MA0093.1)	X	337	+	0.05+
USF1(MA0093.1)	X	338	+	0.05+
USF1(MA0093.1)	X	343	+	0.05+
USF1(MA0093.1)	X	344	+	0.05+
gi|355477177:c62130268-62129769 Bos taurus breed Hereford chromosome 16		NCF2 NM_174120
Name	Sequence	Position(0-based)	Strand	p-value
USF1(MA0093.1)	CAAGTGG	291	-	0.005725
USF1(MA0093.1)	CCCGTGT	484	-	0.010325
USF1(MA0093.1)	CACGGGC	485	+	0.01105
USF1(MA0093.1)	CACTTGC	292	+	0.012725
USF1(MA0093.1)	AAGTGA	448	+	0.05+
USF1(MA0093.1)	AAAGTGA	447	+	0.05+
USF1(MA0093.1)	GACTTGG	424	-	0.05+
USF1(MA0093.1)	CACCTTT	361	-	0.05+
USF1(MA0093.1)	AAGGTGG	362	+	0.05+
USF1(MA0093.1)	AGGTGG	363	+	0.05+
gi|355477174:44070045-44070544 Bos taurus breed Hereford chromosome 19		RND2 NM_001192266
Name	Sequence	Position(0-based)	Strand	p-value
USF1(MA0093.1)	CACGCGT	63	-	0.002475
USF1(MA0093.1)	CACGCGT	62	+	0.002475
USF1(MA0093.1)	CGCGTGA	61	-	0.008275
USF1(MA0093.1)	CGCGTGG	64	+	0.009
USF1(MA0093.1)	CACGCGC	33	-	0.00995
USF1(MA0093.1)	CGCGTGT	34	+	0.010325
USF1(MA0093.1)	CATGCGT	92	+	0.0126
USF1(MA0093.1)	CATGAGG	89	-	0.02155
USF1(MA0093.1)	CGCATGA	91	-	0.023225
USF1(MA0093.1)	CACACGC	95	-	0.0246
gi|355477191:c126989233-126988734 Bos taurus breed Hereford chromosome 2		TMEM39B NM_001075658
Name	Sequence	Position(0-based)	Strand	p-value
USF1(MA0093.1)	CATTTGC	254	+	0.027625
USF1(MA0093.1)	ACGCGA	100	+	0.029425
USF1(MA0093.1)	GACGCGA	99	+	0.029425
USF1(MA0093.1)	CACGGAT	132	+	0.03965
USF1(MA0093.1)	CTCGCGA	278	-	0.041275
USF1(MA0093.1)	CGCGCGG	293	+	0.045175
USF1(MA0093.1)	CAAATGC	253	-	0.0472
USF1(MA0093.1)	CAGCTGA	392	+	0.047625
USF1(MA0093.1)	CCCGGGG	401	+	0.047625
USF1(MA0093.1)	CATATTG	454	+	0.05+
gi|355477190:36601511-36602010 Bos taurus breed Hereford chromosome 3		PSRC1 NM_001046501
Name	Sequence	Position(0-based)	Strand	p-value
USF1(MA0093.1)	CAGGTGG	304	-	0.005725
USF1(MA0093.1)	CACGCGC	387	-	0.00995
USF1(MA0093.1)	CGCGTGT	388	+	0.010325
USF1(MA0093.1)	CACCTGC	305	+	0.012725
USF1(MA0093.1)	CACACGG	11	+	0.01425
USF1(MA0093.1)	CTCGTGC	227	-	0.017825
USF1(MA0093.1)	CACGAGC	228	+	0.019275
USF1(MA0093.1)	CGTGTGA	10	-	0.019675
USF1(MA0093.1)	CGTGTGG	390	+	0.02065
USF1(MA0093.1)	CACACGC	389	-	0.0246
gi|355477189:96797664-96798163 Bos taurus breed Hereford chromosome 4		CPA5 NM_001077905
Name	Sequence	Position(0-based)	Strand	p-value
USF1(MA0093.1)	CACTTGG	187	+	0.003975
USF1(MA0093.1)	CAAGTGC	186	-	0.014075
USF1(MA0093.1)	CATGTCA	74	+	0.01615
USF1(MA0093.1)	TATGTGA	67	-	0.017125
USF1(MA0093.1)	ATGTGG	21	+	0.01735
USF1(MA0093.1)	AATGTGG	20	+	0.01735
USF1(MA0093.1)	CATGTAT	71	-	0.01895
USF1(MA0093.1)	AATGTGT	428	-	0.019675
USF1(MA0093.1)	CACATTG	429	+	0.020125
USF1(MA0093.1)	CACATTT	19	-	0.022475
gi|355477185:c95968358-95967859 Bos taurus breed Hereford chromosome 8		MRPL50 NM_001046180
Name	Sequence	Position(0-based)	Strand	p-value
USF1(MA0093.1)	CATGTGT	388	-	0.000875
USF1(MA0093.1)	CACGCGA	425	-	0.001275
USF1(MA0093.1)	CACATGC	389	+	0.00265
USF1(MA0093.1)	CGCGTGC	426	+	0.017825
USF1(MA0093.1)	CACCGGG	235	+	0.03015
USF1(MA0093.1)	CACGGCG	317	+	0.0307
USF1(MA0093.1)	ACGGGA	272	-	0.0315
USF1(MA0093.1)	CAGGGGG	119	-	0.036725
USF1(MA0093.1)	CCCGGGA	248	+	0.0431
USF1(MA0093.1)	CCCGGGA	247	-	0.0431
gi|355477187:c61969779-61969280 Bos taurus breed Hereford chromosome 6		RBM47 NM_001206034
Name	Sequence	Position(0-based)	Strand	p-value
USF1(MA0093.1)	CACGGGA	131	-	0.001275
USF1(MA0093.1)	CCCGTGA	132	+	0.008275
USF1(MA0093.1)	CACGAGG	448	+	0.00995
USF1(MA0093.1)	CACCTGC	97	+	0.012725
USF1(MA0093.1)	CAGGTGC	96	-	0.014075
USF1(MA0093.1)	CATTTGA	295	-	0.014425
USF1(MA0093.1)	CTCGTGC	447	-	0.017825
USF1(MA0093.1)	CAAATGA	296	+	0.020125
USF1(MA0093.1)	ACGCGG	424	+	0.035
USF1(MA0093.1)	AACGCGG	423	+	0.035
gi|355477186:c53062584-53062085 Bos taurus breed Hereford chromosome 7		FGF1 NM_174055
Name	Sequence	Position(0-based)	Strand	p-value
USF1(MA0093.1)	CACATGG	305	-	0.001
USF1(MA0093.1)	CATGTGC	306	+	0.001825
USF1(MA0093.1)	CACGTTA	184	+	0.0034
USF1(MA0093.1)	AACGTGG	183	-	0.0058
USF1(MA0093.1)	CACAGGG	315	-	0.01615
USF1(MA0093.1)	CCTGTGG	316	+	0.02065
USF1(MA0093.1)	CAAATGG	164	-	0.02155
USF1(MA0093.1)	CTCATGG	251	-	0.0238
USF1(MA0093.1)	CATTTGC	165	+	0.027625
USF1(MA0093.1)	ATGTGC	307	+	0.035
gi|355477183:75673184-75673683 Bos taurus breed Hereford chromosome 10		SNAPC1 NM_001101244
Name	Sequence	Position(0-based)	Strand	p-value
USF1(MA0093.1)	CACGTTA	290	+	0.0034
USF1(MA0093.1)	ACGTGG	289	-	0.0058
USF1(MA0093.1)	CATGGGA	106	+	0.0118
USF1(MA0093.1)	CACAGGT	243	+	0.017125
USF1(MA0093.1)	CCTGTGA	242	-	0.019675
USF1(MA0093.1)	CCCATGG	105	-	0.0238
USF1(MA0093.1)	CACACGC	417	-	0.0246
USF1(MA0093.1)	CACGCCA	492	-	0.02535
USF1(MA0093.1)	CAGGGGA	249	-	0.0297
USF1(MA0093.1)	CACGGAG	409	+	0.0307
gi|355477182:c39504936-39504437 Bos taurus breed Hereford chromosome 11		MTIF2 NM_174393
Name	Sequence	Position(0-based)	Strand	p-value
USF1(MA0093.1)	CACGTTG	334	-	0.003975
USF1(MA0093.1)	ACGTGG	336	+	0.0058
USF1(MA0093.1)	AACGTGG	335	+	0.0058
USF1(MA0093.1)	CACAGGA	93	+	0.01375
USF1(MA0093.1)	CATTTGA	81	-	0.014425
USF1(MA0093.1)	CACAGGG	3	+	0.01615
USF1(MA0093.1)	AATGTGG	208	-	0.01735
USF1(MA0093.1)	CACATAA	182	-	0.019275
USF1(MA0093.1)	ATGTGT	184	+	0.019675
USF1(MA0093.1)	TATGTGT	183	+	0.019675
gi|355477178:c20525592-20525093 Bos taurus breed Hereford chromosome 15		PIH1D2 NM_001038189
Name	Sequence	Position(0-based)	Strand	p-value
USF1(MA0093.1)	CACGCGA	104	-	0.001275
USF1(MA0093.1)	CACGGGA	183	+	0.001275
USF1(MA0093.1)	CACGGGG	22	+	0.00195
USF1(MA0093.1)	CCCGTGA	182	-	0.008275
USF1(MA0093.1)	CCCGTGG	21	-	0.009
USF1(MA0093.1)	CGCGTGG	105	+	0.009
USF1(MA0093.1)	ATGTGG	427	+	0.01735
USF1(MA0093.1)	AATGTGG	426	+	0.01735
USF1(MA0093.1)	CACATTG	425	-	0.020125
USF1(MA0093.1)	CACGGTA	87	-	0.026875
gi|355475340:220938-221437 Bos taurus breed Hereford unplaced genomic scaffold	ChrUn.004-5.1192.scaffold1	IFITM5 NM_001081724
Name	Sequence	Position(0-based)	Strand	p-value
USF1(MA0093.1)	CACGGGG	5	+	0.00195
USF1(MA0093.1)	CACGGGT	35	+	0.002475
USF1(MA0093.1)	CACGTCG	488	+	0.003975
USF1(MA0093.1)	CCCGTGA	4	-	0.008275
USF1(MA0093.1)	GACGTGT	487	-	0.008275
USF1(MA0093.1)	CCCGTGT	34	-	0.010325
USF1(MA0093.1)	CATGGGT	479	-	0.013075
USF1(MA0093.1)	AATGTGG	99	-	0.01735
USF1(MA0093.1)	CATTTGT	369	+	0.01895
USF1(MA0093.1)	CAAATGA	368	-	0.020125
gi|355477180:c31312788-31312289 Bos taurus breed Hereford chromosome 13		CUBN NM_001192575
Name	Sequence	Position(0-based)	Strand	p-value
USF1(MA0093.1)	CATGGGG	75	+	0.0121
USF1(MA0093.1)	CATGTAA	72	-	0.01615
USF1(MA0093.1)	CACAGGT	347	+	0.017125
USF1(MA0093.1)	CATTTGT	103	+	0.01895
USF1(MA0093.1)	CTTGTGA	236	-	0.019675
USF1(MA0093.1)	CCTGTGG	346	-	0.02065
USF1(MA0093.1)	ACATGG	74	+	0.0217
USF1(MA0093.1)	TACATGG	73	+	0.0217
USF1(MA0093.1)	CAAATGT	162	-	0.023225
USF1(MA0093.1)	ACATGT	448	+	0.023575
gi|355477180:75554567-75555066 Bos taurus breed Hereford chromosome 13		CD40 NM_001105611
Name	Sequence	Position(0-based)	Strand	p-value
USF1(MA0093.1)	CATGGGA	207	-	0.0118
USF1(MA0093.1)	CCCATGA	208	+	0.023225
USF1(MA0093.1)	CAGGGGA	431	+	0.0297
USF1(MA0093.1)	CACGCTT	232	+	0.037175
USF1(MA0093.1)	CATAGGG	85	+	0.037175
USF1(MA0093.1)	ACGGGG	53	+	0.03735
USF1(MA0093.1)	AACGGGG	52	+	0.03735
USF1(MA0093.1)	CCCGGGA	302	+	0.0431
USF1(MA0093.1)	CCCGGGA	418	-	0.0431
USF1(MA0093.1)	CCCGGGG	301	-	0.047625
gi|355477177:c23050149-23049650 Bos taurus breed Hereford chromosome 16		TAF1A NM_001045908
Name	Sequence	Position(0-based)	Strand	p-value
USF1(MA0093.1)	CATGGGA	21	-	0.0118
USF1(MA0093.1)	CATGGGG	55	+	0.0121
USF1(MA0093.1)	CCCATGG	54	-	0.0238
USF1(MA0093.1)	CCCATGG	22	+	0.0238
USF1(MA0093.1)	CACTGGA	142	-	0.026225
USF1(MA0093.1)	CACGCAG	439	-	0.028175
USF1(MA0093.1)	CAAGGGG	262	-	0.036725
USF1(MA0093.1)	GACGGGG	171	+	0.03735
USF1(MA0093.1)	ACGGGG	172	+	0.03735
USF1(MA0093.1)	CAAGTAA	491	-	0.0499
gi|355477176:c54585456-54584957 Bos taurus breed Hereford chromosome 17		DDX55 NM_001046007
Name	Sequence	Position(0-based)	Strand	p-value
USF1(MA0093.1)	CAGATGG	183	-	0.02155
USF1(MA0093.1)	CACTGGA	285	+	0.026225
USF1(MA0093.1)	CATCTGC	184	+	0.027625
USF1(MA0093.1)	GACGCGG	166	+	0.035
USF1(MA0093.1)	ACGCGG	167	+	0.035
USF1(MA0093.1)	CCCGGGA	452	-	0.0431
USF1(MA0093.1)	CCCGGGA	453	+	0.0431
USF1(MA0093.1)	CACCAGA	336	+	0.05+
USF1(MA0093.1)	CTGGTGA	335	-	0.05+
USF1(MA0093.1)	CATCGGA	37	+	0.05+
gi|355477175:6294292-6294791 Bos taurus breed Hereford chromosome 18		DYNLRB2 NM_001077119
Name	Sequence	Position(0-based)	Strand	p-value
USF1(MA0093.1)	CACCTGA	273	-	0.003125
USF1(MA0093.1)	CAGGTGA	274	+	0.003675
USF1(MA0093.1)	CACTTGG	59	+	0.003975
USF1(MA0093.1)	CACGTAT	50	+	0.00715
USF1(MA0093.1)	CAAGTGT	58	-	0.00745
USF1(MA0093.1)	TACGTGT	49	-	0.008275
USF1(MA0093.1)	CCTGTGG	119	-	0.02065
USF1(MA0093.1)	CACAGGC	120	+	0.0256
USF1(MA0093.1)	CACGGTA	140	+	0.026875
USF1(MA0093.1)	CACGCAG	380	+	0.028175
gi|355477174:c34873085-34872586 Bos taurus breed Hereford chromosome 19		RNF112 NM_001077139
Name	Sequence	Position(0-based)	Strand	p-value
USF1(MA0093.1)	CATGTGG	79	-	0.0008
USF1(MA0093.1)	CACATGG	178	-	0.001
USF1(MA0093.1)	CACATGT	80	+	0.00105
USF1(MA0093.1)	CACGGGA	135	+	0.001275
USF1(MA0093.1)	CATGTGC	179	+	0.001825
USF1(MA0093.1)	CATATGG	296	+	0.005725
USF1(MA0093.1)	CATATGG	295	-	0.005725
USF1(MA0093.1)	CCCGTGG	134	-	0.009
USF1(MA0093.1)	CATCTGG	152	+	0.0165
USF1(MA0093.1)	CATGTTG	82	+	0.0165
gi|355477175:c63307244-63306745 Bos taurus breed Hereford chromosome 18		LENG1 NM_001034804
Name	Sequence	Position(0-based)	Strand	p-value
USF1(MA0093.1)	CATGTGT	235	-	0.000875
USF1(MA0093.1)	CACATGA	236	+	0.00095
USF1(MA0093.1)	ACGTGG	309	+	0.0058
USF1(MA0093.1)	GACGTGG	308	+	0.0058
USF1(MA0093.1)	CACGTCT	307	-	0.00715
USF1(MA0093.1)	CGCGTGG	283	-	0.009
USF1(MA0093.1)	CACGCGC	284	+	0.00995
USF1(MA0093.1)	CATTTGA	142	-	0.014425
USF1(MA0093.1)	AATGTGT	145	+	0.019675
USF1(MA0093.1)	ATGTGT	146	+	0.019675
gi|355477171:16921350-16921849 Bos taurus breed Hereford chromosome 22		KIF15 NM_001192832
Name	Sequence	Position(0-based)	Strand	p-value
USF1(MA0093.1)	CACCTGG	213	+	0.003975
USF1(MA0093.1)	CAGGTGT	212	-	0.00745
USF1(MA0093.1)	CTCGTGA	299	+	0.008275
USF1(MA0093.1)	CACGAGT	298	-	0.01105
USF1(MA0093.1)	CATGTTG	341	-	0.0165
USF1(MA0093.1)	TATGTGA	308	-	0.017125
USF1(MA0093.1)	CACATAG	309	+	0.020125
USF1(MA0093.1)	AACATGG	342	+	0.0217
USF1(MA0093.1)	ACATGG	343	+	0.0217
USF1(MA0093.1)	CACTCGG	2	+	0.026875
gi|355477170:3427443-3427942 Bos taurus breed Hereford chromosome 23		ZNF451 NM_001192684
Name	Sequence	Position(0-based)	Strand	p-value
USF1(MA0093.1)	CACGCGG	347	+	0.001825
USF1(MA0093.1)	CGCGTGA	346	-	0.008275
USF1(MA0093.1)	CACCCGG	489	-	0.026875
USF1(MA0093.1)	CACGCCG	283	-	0.028175
USF1(MA0093.1)	CAGGCGG	432	+	0.03065
USF1(MA0093.1)	CACGGCG	362	+	0.0307
USF1(MA0093.1)	ACGCGG	348	+	0.035
USF1(MA0093.1)	CCCGCGA	477	-	0.041275
USF1(MA0093.1)	CAAGGGT	76	+	0.04225
USF1(MA0093.1)	CCCGGGA	274	+	0.0431
gi|355477164:c50384111-50383612 Bos taurus breed Hereford chromosome 29		SLC22A18 NM_001083374
Name	Sequence	Position(0-based)	Strand	p-value
USF1(MA0093.1)	CACTTGA	241	+	0.003125
USF1(MA0093.1)	CAGGTGT	459	-	0.00745
USF1(MA0093.1)	CAAGTGT	240	-	0.00745
USF1(MA0093.1)	CTCGTGT	75	-	0.010325
USF1(MA0093.1)	CACGAGT	76	+	0.01105
USF1(MA0093.1)	CATGCGG	471	+	0.0121
USF1(MA0093.1)	CATGGGG	363	-	0.0121
USF1(MA0093.1)	CACACGA	74	+	0.012725
USF1(MA0093.1)	CACCTGC	460	+	0.012725
USF1(MA0093.1)	CACACGG	196	-	0.01425
gi|355477168:29377930-29378429 Bos taurus breed Hereford chromosome 25		SLC5A2 NM_203360
Name	Sequence	Position(0-based)	Strand	p-value
USF1(MA0093.1)	AACGTGT	293	+	0.008275
USF1(MA0093.1)	ACGTGT	294	+	0.008275
USF1(MA0093.1)	CACGTTC	292	-	0.013225
USF1(MA0093.1)	CAGGGGA	366	+	0.0297
USF1(MA0093.1)	CAGGGGG	415	+	0.036725
USF1(MA0093.1)	CACTGGT	493	-	0.03925
USF1(MA0093.1)	CAAGGGT	280	-	0.04225
USF1(MA0093.1)	ACTTGG	233	-	0.05+
USF1(MA0093.1)	ACCTGG	168	-	0.05+
USF1(MA0093.1)	CAAGTCT	234	+	0.05+
gi|355477166:38667365-38667864 Bos taurus breed Hereford chromosome 27		GINS4 NM_001082460
Name	Sequence	Position(0-based)	Strand	p-value
USF1(MA0093.1)	CACGCGG	162	+	0.001825
USF1(MA0093.1)	CACCTGG	441	+	0.003975
USF1(MA0093.1)	CGCGTGT	161	-	0.010325
USF1(MA0093.1)	CAGGTGC	440	-	0.014075
USF1(MA0093.1)	CATGGGC	245	-	0.023025
USF1(MA0093.1)	CATGGGC	248	+	0.023025
USF1(MA0093.1)	CCCATGG	247	-	0.0238
USF1(MA0093.1)	CCCATGG	246	+	0.0238
USF1(MA0093.1)	CACACGC	160	+	0.0246
USF1(MA0093.1)	CACAGGC	171	-	0.0256
gi|355477175:55308234-55308733 Bos taurus breed Hereford chromosome 18		BAX NM_173894
Name	Sequence	Position(0-based)	Strand	p-value
USF1(MA0093.1)	CACGTGA	349	+	0.000175
USF1(MA0093.1)	CACGTGA	380	-	0.000175
USF1(MA0093.1)	CACGTGA	348	-	0.000175
USF1(MA0093.1)	CACGTGA	381	+	0.000175
USF1(MA0093.1)	CACGTGA	243	+	0.000175
USF1(MA0093.1)	CACGTGA	242	-	0.000175
USF1(MA0093.1)	CAGGTGA	272	+	0.003675
USF1(MA0093.1)	ACGTGA	350	+	0.005375
USF1(MA0093.1)	ACGTGA	382	+	0.005375
USF1(MA0093.1)	ACGTGA	244	+	0.005375
gi|355477190:c15617139-15616640 Bos taurus breed Hereford chromosome 3		TMEM79 NM_001014920
Name	Sequence	Position(0-based)	Strand	p-value
USF1(MA0093.1)	CAGGTGG	397	-	0.005725
USF1(MA0093.1)	CATGGGA	285	-	0.0118
USF1(MA0093.1)	CACCTGC	398	+	0.012725
USF1(MA0093.1)	CACAGGA	261	-	0.01375
USF1(MA0093.1)	CACAGGA	111	-	0.01375
USF1(MA0093.1)	CATGTTG	19	+	0.0165
USF1(MA0093.1)	CACAGGT	427	+	0.017125
USF1(MA0093.1)	GATGTGT	280	-	0.019675
USF1(MA0093.1)	ACATGA	18	-	0.0203
USF1(MA0093.1)	ACATGG	287	-	0.0217
gi|355477190:10325688-10326187 Bos taurus breed Hereford chromosome 3		DCAF16 NM_001078147
Name	Sequence	Position(0-based)	Strand	p-value
USF1(MA0093.1)	CACGCGG	307	-	0.001825
USF1(MA0093.1)	CACGGGG	88	+	0.00195
USF1(MA0093.1)	CAGGTGA	182	+	0.003675
USF1(MA0093.1)	CAGGTGA	132	-	0.003675
USF1(MA0093.1)	CACCTGG	181	-	0.003975
USF1(MA0093.1)	ACGTGG	440	+	0.0058
USF1(MA0093.1)	GACGTGG	439	+	0.0058
USF1(MA0093.1)	CAGGTGT	328	+	0.00745
USF1(MA0093.1)	CACCTGC	327	-	0.012725
USF1(MA0093.1)	CACCTGC	133	+	0.012725
gi|355477185:5624256-5624755 Bos taurus breed Hereford chromosome 8		SAP30 NM_001191124
Name	Sequence	Position(0-based)	Strand	p-value
USF1(MA0093.1)	CATGTGA	194	+	0.0008
USF1(MA0093.1)	CACATGG	193	-	0.001
USF1(MA0093.1)	CACGGGA	76	-	0.001275
USF1(MA0093.1)	CACGGGG	300	-	0.00195
USF1(MA0093.1)	CCCGTGG	77	+	0.009
USF1(MA0093.1)	CCCGTGG	301	+	0.009
USF1(MA0093.1)	CACCTGC	352	-	0.012725
USF1(MA0093.1)	CAGGTGC	353	+	0.014075
USF1(MA0093.1)	CACAGGG	269	-	0.01615
USF1(MA0093.1)	ATGTGA	195	+	0.017125
gi|355477182:2240675-2241174 Bos taurus breed Hereford chromosome 11		ZNF2 NM_001046446
Name	Sequence	Position(0-based)	Strand	p-value
USF1(MA0093.1)	CAGGTGA	105	-	0.003675
USF1(MA0093.1)	CACCTGG	106	+	0.003975
USF1(MA0093.1)	CATGGGT	376	+	0.013075
USF1(MA0093.1)	ATGTGA	138	+	0.017125
USF1(MA0093.1)	AATGTGA	137	+	0.017125
USF1(MA0093.1)	CACATTA	136	-	0.019275
USF1(MA0093.1)	CCCATGA	375	-	0.023225
USF1(MA0093.1)	CAGGGGA	24	+	0.0297
USF1(MA0093.1)	CACTGGT	350	+	0.03925
USF1(MA0093.1)	CAGGGGT	42	+	0.04225
10551-11050 bosTau7 chrUn_JH121970	RPP38 NM_001038085
Name	Sequence	Position(0-based)	Strand	p-value
USF1(MA0093.1)	AATGTGG	165	-	0.01735
USF1(MA0093.1)	CACATTG	166	+	0.020125
USF1(MA0093.1)	CACTGGA	432	+	0.026225
USF1(MA0093.1)	ACGGGA	132	-	0.0315
USF1(MA0093.1)	CACTGGT	341	+	0.03925
USF1(MA0093.1)	CACTGGT	205	+	0.03925
USF1(MA0093.1)	CTCGCGA	401	-	0.041275
USF1(MA0093.1)	CTCGCGA	400	+	0.041275
USF1(MA0093.1)	CACCTTG	411	+	0.05+
USF1(MA0093.1)	CAACTGG	389	+	0.05+
gi|355477179:c866806-866307 Bos taurus breed Hereford chromosome 14		MAPK15 NM_001046110
Name	Sequence	Position(0-based)	Strand	p-value
USF1(MA0093.1)	CACATGT	478	-	0.00105
USF1(MA0093.1)	CATGTGC	479	+	0.001825
USF1(MA0093.1)	CACGTTA	163	+	0.0034
USF1(MA0093.1)	CACGTTG	102	+	0.003975
USF1(MA0093.1)	ACGTGT	101	-	0.008275
USF1(MA0093.1)	AACGTGT	162	-	0.008275
USF1(MA0093.1)	CACCTGC	272	-	0.012725
USF1(MA0093.1)	CACGTAC	232	+	0.013225
USF1(MA0093.1)	CAGGTGC	273	+	0.014075
USF1(MA0093.1)	TACGTGC	231	-	0.014425
gi|355477177:c48237010-48236511 Bos taurus breed Hereford chromosome 16		MMP23B NM_001038556
Name	Sequence	Position(0-based)	Strand	p-value
USF1(MA0093.1)	CAAGTGA	246	+	0.003675
USF1(MA0093.1)	CACTTGG	245	-	0.003975
USF1(MA0093.1)	GACGTGT	36	+	0.008275
USF1(MA0093.1)	ACGTGT	37	+	0.008275
USF1(MA0093.1)	CACGTCC	35	-	0.013225
USF1(MA0093.1)	CATGAGA	78	-	0.02005
USF1(MA0093.1)	CATGGGC	464	+	0.023025
USF1(MA0093.1)	CCCATGG	463	-	0.0238
USF1(MA0093.1)	CCCGGGA	218	-	0.0431
USF1(MA0093.1)	CGCGCGG	379	-	0.045175
gi|355477175:c45982309-45981810 Bos taurus breed Hereford chromosome 18		CLIP3 NM_001205898
Name	Sequence	Position(0-based)	Strand	p-value
USF1(MA0093.1)	CAAGTGA	65	-	0.003675
USF1(MA0093.1)	ACGTGG	82	+	0.0058
USF1(MA0093.1)	AACGTGG	81	+	0.0058
USF1(MA0093.1)	CACCTGT	124	+	0.00695
USF1(MA0093.1)	CACTTGT	66	+	0.00695
USF1(MA0093.1)	CAGGTGT	123	-	0.00745
USF1(MA0093.1)	CACGTTC	80	-	0.013225
USF1(MA0093.1)	ATGTGA	273	-	0.017125
USF1(MA0093.1)	CATGCGC	409	-	0.022475
USF1(MA0093.1)	CATGCGC	412	+	0.022475
gi|355477169:c37229499-37229000 Bos taurus breed Hereford chromosome 24		METTL4 NM_001205883
Name	Sequence	Position(0-based)	Strand	p-value
USF1(MA0093.1)	CATGTGT	314	+	0.000875
USF1(MA0093.1)	CACATGT	313	-	0.00105
USF1(MA0093.1)	CATGTTG	103	+	0.0165
USF1(MA0093.1)	CATGTAG	311	-	0.0165
USF1(MA0093.1)	CACATAA	301	+	0.019275
USF1(MA0093.1)	ATGTGT	315	+	0.019675
USF1(MA0093.1)	ACATGA	102	-	0.0203
USF1(MA0093.1)	TACATGT	312	+	0.023575
USF1(MA0093.1)	TATGTGC	300	-	0.035
USF1(MA0093.1)	CACCCGT	31	-	0.03605
gi|355477165:792112-792611 Bos taurus breed Hereford chromosome 28		FAM89A NM_001101257
Name	Sequence	Position(0-based)	Strand	p-value
USF1(MA0093.1)	CACGAGA	310	+	0.009
USF1(MA0093.1)	CTCGTGG	163	-	0.009
USF1(MA0093.1)	CACGAGG	164	+	0.00995
USF1(MA0093.1)	CATCTGA	61	+	0.014425
USF1(MA0093.1)	CTCGTGC	309	-	0.017825
USF1(MA0093.1)	CAGGCGA	179	+	0.026425
USF1(MA0093.1)	CAGGCGG	436	+	0.03065
USF1(MA0093.1)	GACGGGA	485	+	0.0315
USF1(MA0093.1)	ACGGGA	486	+	0.0315
USF1(MA0093.1)	CAGGGGG	192	+	0.036725
gi|355477172:c27034344-27033845 Bos taurus breed Hereford chromosome 21		STARD5 NM_001080265
Name	Sequence	Position(0-based)	Strand	p-value
USF1(MA0093.1)	CATGGGG	170	-	0.0121
USF1(MA0093.1)	CTTGTGA	220	+	0.019675
USF1(MA0093.1)	CTTGTGT	92	-	0.022975
USF1(MA0093.1)	CACAAGG	219	-	0.0246
USF1(MA0093.1)	CAGGCGG	322	+	0.03065
USF1(MA0093.1)	TATGTGC	432	-	0.035
USF1(MA0093.1)	CACCCGT	226	-	0.03605
USF1(MA0093.1)	CACATAC	433	+	0.0431
USF1(MA0093.1)	GACGGGT	225	+	0.045175
USF1(MA0093.1)	TACCTGA	16	+	0.05+
gi|355477174:c57316837-57316338 Bos taurus breed Hereford chromosome 19		LLGL2 NM_001099098
Name	Sequence	Position(0-based)	Strand	p-value
USF1(MA0093.1)	CATGGGA	276	+	0.0118
USF1(MA0093.1)	ATGTGT	148	-	0.019675
USF1(MA0093.1)	CCCATGA	275	-	0.023225
USF1(MA0093.1)	CAAGGGA	173	-	0.0297
USF1(MA0093.1)	CACATTC	149	+	0.0431
USF1(MA0093.1)	CCCGCGG	443	+	0.045175
USF1(MA0093.1)	CACTTTA	187	+	0.046525
USF1(MA0093.1)	CATATTT	18	+	0.05+
USF1(MA0093.1)	CACTAGA	266	-	0.05+
USF1(MA0093.1)	CTAGTGA	267	+	0.05+
gi|355477187:c93629965-93629466 Bos taurus breed Hereford chromosome 6		CDKL2 NM_001103274
Name	Sequence	Position(0-based)	Strand	p-value
USF1(MA0093.1)	CACGCGG	112	+	0.001825
USF1(MA0093.1)	CACTTGA	438	+	0.003125
USF1(MA0093.1)	CAAGTGG	437	-	0.005725
USF1(MA0093.1)	CAAGTGT	450	+	0.00745
USF1(MA0093.1)	CATATGT	269	+	0.007725
USF1(MA0093.1)	CGCGTGG	111	-	0.009
USF1(MA0093.1)	CACTTGC	449	-	0.012725
USF1(MA0093.1)	CATATGC	268	-	0.01425
USF1(MA0093.1)	CATGAGA	350	+	0.02005
USF1(MA0093.1)	CACGGTA	465	-	0.026875
gi|355477174:27015337-27015836 Bos taurus breed Hereford chromosome 19		SLC16A13 NM_001076132
Name	Sequence	Position(0-based)	Strand	p-value
USF1(MA0093.1)	CACCTGG	162	-	0.003975
USF1(MA0093.1)	CACCTGG	199	+	0.003975
USF1(MA0093.1)	CAGGTGG	198	-	0.005725
USF1(MA0093.1)	CATGCGT	29	-	0.0126
USF1(MA0093.1)	CAGGTGC	163	+	0.014075
USF1(MA0093.1)	CATGCGC	32	+	0.022475
USF1(MA0093.1)	CACCGGA	289	+	0.026225
USF1(MA0093.1)	CACCCGG	474	-	0.026875
USF1(MA0093.1)	CACGCAG	386	+	0.028175
USF1(MA0093.1)	ACGCGG	114	-	0.035
gi|355477182:c102089952-102089453 Bos taurus breed Hereford chromosome 11		NAIF1 NM_001101074
Name	Sequence	Position(0-based)	Strand	p-value
USF1(MA0093.1)	CATGTGA	50	+	0.0008
USF1(MA0093.1)	CACATGA	49	-	0.00095
USF1(MA0093.1)	ATGTGA	51	+	0.017125
USF1(MA0093.1)	GATGTGA	213	+	0.017125
USF1(MA0093.1)	ATGTGA	214	+	0.017125
USF1(MA0093.1)	CACATCG	212	-	0.020125
USF1(MA0093.1)	CAGGCGA	149	+	0.026425
USF1(MA0093.1)	CAGGGGA	451	-	0.0297
USF1(MA0093.1)	CACGCCT	168	-	0.037175
USF1(MA0093.1)	CACTGGT	203	-	0.03925
gi|355477178:c81475957-81475458 Bos taurus breed Hereford chromosome 15		MED19 NM_001105348
Name	Sequence	Position(0-based)	Strand	p-value
USF1(MA0093.1)	CACTTGG	107	-	0.003975
USF1(MA0093.1)	CAAGTGT	108	+	0.00745
USF1(MA0093.1)	CATCTGA	114	-	0.014425
USF1(MA0093.1)	CAAGCGA	251	+	0.026425
USF1(MA0093.1)	CACCGGG	448	+	0.03015
USF1(MA0093.1)	CACCGGG	408	-	0.03015
USF1(MA0093.1)	CACGGCG	489	+	0.0307
USF1(MA0093.1)	CAGGGGG	28	-	0.036725
USF1(MA0093.1)	CAGATGC	115	+	0.0472
USF1(MA0093.1)	CAGGTAA	166	+	0.0499
gi|355477190:c125788150-125787651 Bos taurus breed Hereford chromosome 3		PDCD1 NM_001083506
Name	Sequence	Position(0-based)	Strand	p-value
USF1(MA0093.1)	CCCGTGT	301	+	0.010325
USF1(MA0093.1)	CACGGGC	300	-	0.01105
USF1(MA0093.1)	CATGGGG	471	+	0.0121
USF1(MA0093.1)	CATGAGG	47	+	0.02155
USF1(MA0093.1)	CTCATGG	46	-	0.0238
USF1(MA0093.1)	CACTGGG	25	+	0.03015
USF1(MA0093.1)	CAGGGGG	269	+	0.036725
USF1(MA0093.1)	CAGGGGG	207	+	0.036725
USF1(MA0093.1)	CACGGTT	119	+	0.03965
USF1(MA0093.1)	CCCGGGA	397	+	0.0431
4289-4788 bosTau7 chrUn_JH122912	PWWP2B NM_001075856
Name	Sequence	Position(0-based)	Strand	p-value
USF1(MA0093.1)	CACGTCA	416	-	0.0034
USF1(MA0093.1)	GACGTGA	417	+	0.005375
USF1(MA0093.1)	ACGTGA	418	+	0.005375
USF1(MA0093.1)	CATGGGA	280	+	0.0118
USF1(MA0093.1)	CCTGTGG	166	+	0.02065
USF1(MA0093.1)	CCCATGG	279	-	0.0238
USF1(MA0093.1)	CACAGGC	165	-	0.0256
USF1(MA0093.1)	CACTCGG	84	-	0.026875
USF1(MA0093.1)	CACTGGG	29	+	0.03015
USF1(MA0093.1)	CACGGAG	335	+	0.0307
gi|355477171:51123100-51123599 Bos taurus breed Hereford chromosome 22		TRAIP NM_001102124
Name	Sequence	Position(0-based)	Strand	p-value
USF1(MA0093.1)	CACGGGC	152	-	0.01105
USF1(MA0093.1)	CCCGTGC	153	+	0.017825
USF1(MA0093.1)	CACGGAA	440	+	0.026875
USF1(MA0093.1)	CACGGAA	414	-	0.026875
USF1(MA0093.1)	CAGGGGA	58	+	0.0297
USF1(MA0093.1)	CACGGCG	451	-	0.0307
USF1(MA0093.1)	GACGCGG	481	+	0.035
USF1(MA0093.1)	ACGCGG	482	+	0.035
USF1(MA0093.1)	TACGGGG	245	-	0.03735
USF1(MA0093.1)	CCCGCGG	360	-	0.045175
gi|355477184:c41541117-41540618 Bos taurus breed Hereford chromosome 9		SLC16A10 NM_001192847
Name	Sequence	Position(0-based)	Strand	p-value
USF1(MA0093.1)	CACCTGG	107	+	0.003975
USF1(MA0093.1)	CAGGTGC	106	-	0.014075
USF1(MA0093.1)	CATCTGT	37	+	0.01895
USF1(MA0093.1)	ATGTGT	34	-	0.019675
USF1(MA0093.1)	CACATCT	35	+	0.022475
USF1(MA0093.1)	CAGATGT	36	-	0.023225
USF1(MA0093.1)	CACTGGA	294	-	0.026225
USF1(MA0093.1)	CAAGCGA	490	+	0.026425
USF1(MA0093.1)	CACGGTG	321	+	0.0307
USF1(MA0093.1)	AACGCGG	143	-	0.035
gi|355477180:66905067-66905566 Bos taurus breed Hereford chromosome 13		SRC NM_001110804
Name	Sequence	Position(0-based)	Strand	p-value
USF1(MA0093.1)	CATGTGT	124	-	0.000875
USF1(MA0093.1)	CACATGC	125	+	0.00265
USF1(MA0093.1)	CATCTGA	133	-	0.014425
USF1(MA0093.1)	CATCTGT	352	+	0.01895
USF1(MA0093.1)	CATGTAT	74	+	0.01895
USF1(MA0093.1)	CAGATGG	351	-	0.02155
USF1(MA0093.1)	ACATGG	73	-	0.0217
USF1(MA0093.1)	CATGGGC	449	+	0.023025
USF1(MA0093.1)	CCCATGG	448	-	0.0238
USF1(MA0093.1)	CAGGGGA	174	+	0.0297
gi|355475522:76644-77143 Bos taurus breed Hereford unplaced genomic scaffold	ChrUn.004-5.559.scaffold1	MAGEE2 NM_001076876
Name	Sequence	Position(0-based)	Strand	p-value
USF1(MA0093.1)	CATGTGA	45	+	0.0008
USF1(MA0093.1)	CACATGC	44	-	0.00265
USF1(MA0093.1)	CACGTCG	357	+	0.003975
USF1(MA0093.1)	GACGTGG	356	-	0.0058
USF1(MA0093.1)	ATGTGA	46	+	0.017125
USF1(MA0093.1)	ATGTGT	51	-	0.019675
USF1(MA0093.1)	CCCGGGA	491	-	0.0431
USF1(MA0093.1)	CACATAC	52	+	0.0431
USF1(MA0093.1)	CACCTCA	162	+	0.046525
USF1(MA0093.1)	CAGTTGG	370	-	0.05+
gi|355477176:67825836-67826335 Bos taurus breed Hereford chromosome 17		CMKLR1 NM_001145235
Name	Sequence	Position(0-based)	Strand	p-value
USF1(MA0093.1)	CACGTGT	306	+	0.000325
USF1(MA0093.1)	CACGTGC	305	-	0.00035
USF1(MA0093.1)	ACGTGG	338	-	0.0058
USF1(MA0093.1)	CACGTCT	339	+	0.00715
USF1(MA0093.1)	ACGTGT	307	+	0.008275
USF1(MA0093.1)	CACGAGA	168	-	0.009
USF1(MA0093.1)	CTCGTGG	169	+	0.009
USF1(MA0093.1)	CACGGGC	203	+	0.01105
USF1(MA0093.1)	CACAGGT	160	+	0.017125
USF1(MA0093.1)	CCCGTGC	202	-	0.017825
