# Supplementary material for: Identification of putative regulatory regions and transcription factors associated with intramuscular fat content traits
Source: BMC Genomics. 2018 Jun 27;19:499. doi: 10.1186/s12864-018-4871-y (PMC6020320; doi:10.1186/s12864-018-4871-y)
Supplement: Supplementary file 17 — Co-expression network results and functional enrichment. (XLSX 21960 kb) [file 12864_2018_4871_MOESM17_ESM.xlsx]

## Sheet: 1
Additional file 17. Co-expression network results and functional enrichment.
Genes_AA_hotspot1	gene_symbol	MM.greenyellow	MM.tan	MM.midnightblue	MM.yellow	MM.purple	MM.cyan	MM.lightcyan	MM.salmon	MM.magenta	MM.blue	MM.pink	MM.green	MM.black	MM.red	MM.turquoise	MM.brown	MM.grey
ENSBTAG00000006253	FLNC	-0.294475	-0.353055	0.904896	-0.0015572	-0.277531	0.110351	0.0637492	0.0417161	0.0440343	0.166014	-0.0024855	0.0191188	-0.00572305	0.346326	0.133214	0.112136	-0.238756
ENSBTAG00000006563	KLHL40	0.0152848	-0.0760061	0.895573	-0.0967925	-0.227057	-0.0298847	-0.0152325	-0.0288284	-0.0227747	-0.0615853	-0.0576232	-0.121467	-0.190342	-0.0706919	-0.229508	-0.196057	-0.233604
ENSBTAG00000012082	TNFRSF12A	0.203304	0.097156	0.879324	-0.108719	-0.181239	0.00636699	0.0786574	0.0583924	0.179885	0.105216	0.108976	0.0532267	0.00590045	-0.0939198	-0.149657	-0.127376	-0.0682802
ENSBTAG00000015821	AMPD3	-0.176497	-0.298329	0.858176	0.0229271	-0.295919	0.0743153	0.0390911	-0.0306123	-0.0155002	0.0550618	-0.0419234	-0.0665148	-0.0689961	0.211089	0.0487444	0.0565472	-0.288273
ENSBTAG00000011969	HSPB1	0.0268128	-0.262666	0.852341	-0.110921	-0.329317	0.0995397	-0.00168987	-0.00782554	0.00765558	0.0595991	0.00313924	-0.201686	-0.219821	-0.0357775	-0.140708	-0.118211	-0.326439
ENSBTAG00000018267	TRIM54	-0.146721	-0.17702	0.837467	-0.0533386	-0.154849	0.133758	0.0599104	-0.08067	-0.0431223	-0.0688365	-0.0495358	-0.0291654	-0.217453	0.078086	-0.251544	-0.191561	-0.19197
ENSBTAG00000001303	HSPB8	0.0264335	-0.0104685	0.83734	-0.0163905	-0.337516	-0.135183	0.0132803	-0.0294625	0.0473867	-0.0713366	-0.0448665	-0.077965	-0.0818515	-0.0479356	-0.143057	-0.101053	-0.152226
ENSBTAG00000009996	DOT1L	-0.173965	-0.354118	0.833348	0.00398734	-0.269105	0.194018	0.1281	0.176402	0.151738	0.323934	0.126541	0.0448519	0.113999	0.351867	0.29233	0.236275	-0.194574
ENSBTAG00000009923	CIPC	-0.125982	-0.130811	0.818243	-0.0605699	-0.278457	-0.0940426	0.0252795	-0.00682839	-0.0364197	-0.0369249	-0.126276	-0.194759	-0.0438666	0.0215638	0.0489112	-0.0117755	-0.341483
ENSBTAG00000008131	RNF115	0.0176492	-0.0905664	0.806201	-0.12114	-0.243443	0.0181103	0.088699	0.0579859	0.101604	0.115064	0.000953589	-0.164974	0.0682903	-0.0450731	0.14775	0.0439185	-0.30695
ENSBTAG00000000434	CRYAB	0.22784	-0.124625	0.797581	-0.0726203	-0.252692	0.0869274	-0.019448	0.0680096	0.0722626	0.136402	0.0406253	-0.180694	-0.0833794	-0.141987	-0.0412613	-0.0188084	-0.29211
ENSBTAG00000004041	ANKRD10	0.00377439	0.0717259	0.795383	0.0240057	-0.169666	-0.00173232	0.0548911	0.126999	0.0882514	0.10217	0.08754	0.169526	0.182906	0.0753185	0.0271532	0.0418506	-0.0783323
ENSBTAG00000018937	HMOX2	0.0318429	-0.0278539	0.771264	-0.243393	-0.0530102	0.112919	0.0369377	0.00336235	-0.0202259	-0.00176427	-0.0119857	0.001575	-0.167702	0.00140289	-0.22362	-0.277452	-0.00769104
ENSBTAG00000006616	PTPN1	-0.0989121	-0.199493	0.756639	-0.277221	-0.155603	0.226987	0.0959809	0.152863	0.0826576	0.227107	0.0281606	0.0172349	0.0572497	0.245436	0.20336	-0.00806698	-0.0256563
ENSBTAG00000017380	MYO18A	-0.412149	-0.292383	0.7502	0.0932149	-0.226526	0.175846	0.135928	0.108823	0.16221	0.277746	0.115719	0.30933	0.29497	0.586089	0.368689	0.313536	-0.0309423
ENSBTAG00000008761	TRAFD1	0.139674	-0.0363972	0.740338	-0.0755033	-0.26524	0.0224172	0.141345	0.226124	0.350352	0.318961	0.315701	0.146522	0.185666	0.107307	0.151295	0.1039	0.048352
ENSBTAG00000001415	THOC6	0.0939048	0.115532	0.738328	-0.247643	-0.113452	0.0364887	0.00996749	0.0225895	0.127159	0.0220925	0.0824788	0.118065	-0.0767127	-0.039212	-0.248256	-0.301005	0.115831
ENSBTAG00000016532	MAPKAPK3	-0.0761268	-0.00481052	0.73649	-0.0427736	-0.00513683	-0.0440213	0.0924111	0.0466844	-0.0876371	-0.0383672	-0.135795	0.0912697	0.0155345	0.147643	-0.0141413	-0.0526341	-0.0207268
ENSBTAG00000020417	DAPK3	-0.0310524	-0.268719	0.734031	0.223657	-0.211495	0.205632	0.100111	0.195253	0.27382	0.306263	0.293452	0.104981	0.0138359	0.275543	0.0852772	0.256384	-0.155872
ENSBTAG00000020652	TSSK3	0.0348111	-0.0647255	0.731456	-0.129227	-0.165342	-0.0454392	0.0480214	0.0156171	-0.00573571	-0.0237582	-0.0286143	-0.0947764	-0.137947	-0.0540493	-0.160818	-0.174531	-0.168688
ENSBTAG00000012897	ITGA7	0.0811097	0.15758	0.725067	0.249674	-0.0380376	0.0587781	0.127239	0.0631556	0.175422	0.188481	0.102485	0.368391	0.277052	0.155334	-0.00366866	0.194408	0.00879161
ENSBTAG00000011189	TJAP1	-0.163945	0.0801922	0.722523	0.208032	-0.120001	0.0526549	0.0814501	0.0558981	0.105049	0.0450637	0.066411	0.433971	0.23666	0.297279	-0.0270179	0.0947676	0.125897
ENSBTAG00000001126	BMP2K	-0.0433394	-0.279766	0.715934	-0.0620343	-0.256698	0.289922	0.169633	0.326647	0.330245	0.493364	0.283688	0.0274688	0.231737	0.311571	0.455821	0.33459	-0.127041
ENSBTAG00000005355	BAG2	-0.188419	-0.0344799	0.710582	-0.0723707	-0.228846	0.0583583	-0.0727212	-0.131703	-0.0416201	-0.0547456	-0.0927483	-0.032993	0.0595525	0.15302	0.0877045	-0.0123405	-0.154001
ENSBTAG00000007084	MAP3K14	-0.232114	-0.172143	0.710229	0.0594012	-0.123123	0.128572	0.0914892	0.0586101	0.0100858	0.131397	0.0311632	0.31778	0.0670008	0.414255	0.00285644	0.0493554	0.0527594
ENSBTAG00000001101	IFNLR1	-0.0749392	-0.0986892	0.704155	-0.0812525	-0.157789	0.101233	0.0671588	0.0698388	0.108723	0.13448	-0.00345865	-0.000200602	0.0505414	0.130695	0.11782	0.0388646	-0.089974
ENSBTAG00000010576	MAP2K3	-0.140224	-0.20289	0.696604	0.0359882	-0.107706	0.138228	-0.0280293	-0.0181773	-0.102789	-0.0100073	-0.114952	-0.0976439	-0.143771	0.102629	-0.0492098	-0.000126848	-0.272579
ENSBTAG00000015942	DNAJA4	0.0657412	-0.143015	0.692863	-0.0442845	-0.0358171	0.365035	0.0937699	0.150609	0.243047	0.406053	0.202337	0.0739608	0.214544	0.171326	0.293938	0.23327	-0.171361
ENSBTAG00000015702	PITX3	-0.0382864	-0.133317	0.691727	-0.0582743	-0.0815626	-0.022659	-0.0628756	-0.0953406	-0.088708	-0.0875565	-0.160852	-0.197993	-0.249303	-0.0833447	-0.220233	-0.168306	-0.318822
ENSBTAG00000005181	SYS1	0.103215	0.0772182	0.689808	0.189153	-0.112108	-0.0658497	-0.0166864	-0.137689	-0.0013757	-0.115761	-0.0567222	0.108863	-0.105483	-0.00989645	-0.31	-0.0796929	-0.0582253
ENSBTAG00000008652	DUSP27	-0.311798	-0.376684	0.687485	-0.098318	-0.23245	0.0520606	0.0634619	-0.0596596	-0.0309848	0.0160451	-0.118865	-0.181369	-0.102144	0.211564	0.100282	0.00826877	-0.363501
ENSBTAG00000014733	NOP2	-0.309783	-0.351109	0.687188	0.251594	-0.173112	0.288146	0.110347	0.118032	0.167914	0.248553	0.13438	0.217034	0.107344	0.496057	0.175109	0.306107	-0.151445
ENSBTAG00000003342	AMD1	-0.0660516	-0.168041	0.683966	-0.0488619	-0.166133	0.322504	0.146682	0.204195	0.147584	0.369862	0.0880308	-0.079411	0.274418	0.178438	0.464775	0.327787	-0.298889
ENSBTAG00000023947	AVPI1	0.133173	-0.0114219	0.683036	-0.246433	-0.0423548	0.149139	0.019391	-0.0124371	0.0527507	0.0494472	0.0767623	0.0252423	-0.176006	-0.0177763	-0.246927	-0.285164	-0.0141511
ENSBTAG00000015704	TMCO3	-0.202687	-0.0726632	0.677762	-0.0111761	-0.186515	0.189134	0.124833	0.0041239	0.138241	0.0474482	0.0431948	0.241015	0.0238644	0.295514	-0.0641221	-0.0586621	0.0900486
ENSBTAG00000014143	ASB5	0.0437159	-0.0860557	0.676578	-0.020936	-0.0609416	0.463919	0.0992449	0.134024	0.186894	0.351172	0.20468	0.0120434	0.172009	0.147863	0.275353	0.225102	-0.152092
ENSBTAG00000014710	RAP1A	0.103949	-0.054636	0.674874	0.107968	-0.182892	0.0616376	0.102249	0.180577	0.249536	0.301585	0.163018	-0.0566167	0.252209	0.0205011	0.310757	0.32846	-0.333971
ENSBTAG00000013162	HSPA8	0.00133944	0.0270927	0.668285	-0.145456	-0.214848	-0.101216	0.0248473	0.00248563	-0.00195799	-0.0102015	-0.0825047	-0.15409	0.112673	-0.0964522	0.100181	-0.0208884	-0.301966
ENSBTAG00000002323	USP28	-0.153694	-0.169558	0.668211	0.0651843	-0.295618	-0.0420496	0.0797257	0.100392	0.0160029	0.106458	-0.0556561	-0.106995	0.206948	0.136911	0.348811	0.265889	-0.313368
ENSBTAG00000015195	NPC1	-0.00976463	-0.182712	0.668191	0.0388635	-0.109405	0.194324	0.178369	0.269968	0.351536	0.471487	0.374958	0.183368	0.182657	0.331279	0.271102	0.281034	-0.0165852
ENSBTAG00000009576	PACSIN3	-0.207698	-0.0375927	0.665592	0.025912	-0.281109	-0.214062	0.000647094	-0.117003	-0.107569	-0.221976	-0.127363	0.184533	-0.0951018	0.173859	-0.257168	-0.199027	0.0956116
ENSBTAG00000009126	YBX2	0.160851	-0.0176309	0.66198	-0.117735	-0.243852	0.0323502	0.0340552	0.0241637	0.0395629	0.123258	0.128091	0.0886219	0.0907311	0.0380942	0.016619	-0.0333216	0.0258122
ENSBTAG00000019409	GNPTAB	-0.110208	-0.289659	0.660186	0.0106764	-0.184236	0.148135	0.151204	0.242923	0.201678	0.336835	0.0790367	-0.13471	0.153249	0.186534	0.397146	0.315728	-0.373728
ENSBTAG00000021377	S100A14	0.211714	0.0703232	0.652878	-0.0476108	-0.32568	-0.13881	-0.0325427	0.0376337	0.0596985	-0.0221047	0.0748057	0.0685562	-0.0755578	-0.106756	-0.233955	-0.173807	0.0789934
ENSBTAG00000000698	MYO18B	-0.496625	-0.619865	0.652739	0.00404173	-0.318297	0.095928	0.0516307	0.0740082	0.00824863	0.124425	-0.0827532	-0.113382	-0.148611	0.464113	0.217521	0.143878	-0.273611
ENSBTAG00000002527	ZSWIM4	-0.14581	-0.178207	0.647604	-0.0613517	0.0625119	0.406704	0.150176	0.166469	0.221798	0.408176	0.175553	0.250528	0.207682	0.356784	0.239461	0.175475	-0.0330045
ENSBTAG00000014215	CCDC86	-0.235546	-0.27498	0.641508	-0.283022	-0.321466	-0.0820706	0.00240223	0.120358	0.0359697	0.0110926	-0.00221694	0.000133392	-0.21137	0.226612	-0.10948	-0.257148	0.0119598
ENSBTAG00000005923	ABTB2	-0.22969	-0.182295	0.640485	0.337794	-0.1532	0.0604407	0.0725255	0.0340919	0.0788747	0.109537	0.00204698	0.0960337	0.135345	0.304158	0.188153	0.333806	-0.245711
ENSBTAG00000011815	SMG9	0.148774	0.0800828	0.639832	0.326072	0.0295031	0.189514	0.167089	0.180062	0.22888	0.265762	0.296191	0.385802	0.271068	0.127463	-0.0091933	0.252821	-0.000894404
ENSBTAG00000021009	TRIM55	0.0473795	-0.080305	0.63422	0.242494	-0.11827	0.239369	0.134531	0.165858	0.182989	0.290344	0.204547	0.154033	0.267669	0.174686	0.245554	0.357557	-0.187288
ENSBTAG00000006370	CCT3	0.0847179	-0.208902	0.633773	-0.128217	-0.230729	0.159382	0.190392	0.182299	0.184045	0.333627	0.15724	-0.0843761	0.133927	0.108718	0.295041	0.181523	-0.190276
ENSBTAG00000010534	MPRIP	-0.434108	-0.367981	0.631842	0.226621	-0.0660417	0.344369	0.126599	0.127874	0.165765	0.335916	0.158573	0.392987	0.219887	0.705728	0.310136	0.370423	0.0160909
ENSBTAG00000012720	ANKRD2	0.1627	-0.139367	0.631024	-0.0762458	-0.0895146	0.226129	-0.0273041	-0.0111719	-0.0515556	0.0767425	-0.00957521	-0.148853	-0.131923	-0.116898	-0.1121	-0.0755042	-0.300565
ENSBTAG00000006017	NFKB2	-0.102186	-0.242788	0.630029	0.176962	-0.306186	0.00731648	-0.0137488	0.032067	-0.0351974	0.0713723	-0.0363428	0.0181048	-0.0591973	0.183027	0.0102101	0.128553	-0.165379
ENSBTAG00000001311	MORF4L2	-0.0144017	-0.101203	0.628111	0.223979	-0.278183	-0.0136073	-0.00207997	0.110603	0.108309	0.164416	0.000829579	-0.153007	0.249495	-0.000901515	0.33261	0.381297	-0.471489
ENSBTAG00000016716	RRS1	-0.101517	-0.207632	0.624612	-0.301496	-0.101529	0.238402	0.135678	0.155815	0.0267057	0.185274	0.078109	0.0300783	-0.0220485	0.221463	0.0999214	-0.0973615	0.0287917
ENSBTAG00000013929	RRAD	-0.141511	-0.172342	0.624506	-0.0165935	-0.098487	0.457958	0.0441581	0.0498179	0.0322527	0.0694319	0.000486632	0.143435	-0.125551	0.257662	-0.139672	-0.0854922	0.00343067
ENSBTAG00000019788	TEAD4	-0.375285	-0.434213	0.623279	-0.21436	-0.33127	0.0508021	0.0215582	0.0658406	-0.0478046	0.094145	-0.0487758	-0.00023662	-0.0993763	0.456816	0.18166	-0.0289577	-0.0176525
ENSBTAG00000012273	FAM131A	0.0135916	-0.025463	0.621732	-0.295883	-0.159184	0.123156	-0.00638864	0.0257486	-0.0699611	0.0137907	-0.0565464	0.0463393	-0.111872	0.0686984	-0.131745	-0.263047	0.112804
ENSBTAG00000000928	SPECC1	-0.480855	-0.584047	0.618536	0.0120213	-0.243481	0.320342	0.0463824	0.0506895	0.0165555	0.242541	-0.0404366	-0.0872698	0.023374	0.554137	0.449508	0.309303	-0.303384
ENSBTAG00000011547	KBTBD12	-0.313535	-0.232057	0.616761	-0.0443533	-0.240574	-0.018126	0.0179494	-0.0611759	-0.080373	-0.0223158	-0.12893	0.0198456	0.0280131	0.280448	0.14359	0.0416641	-0.0755032
ENSBTAG00000006045	P4HB	-0.087138	-0.50366	0.614381	0.234272	-0.335079	0.259799	0.0945636	0.2134	0.309482	0.355798	0.203307	-0.0814874	-0.133498	0.318287	0.136041	0.313007	-0.322682
ENSBTAG00000024188	0	-0.324952	-0.257149	0.609375	-0.11679	-0.2403	0.00991837	-0.023157	-0.0866307	-0.0616258	-0.135422	-0.115006	-0.0497279	-0.196555	0.226188	-0.110575	-0.183661	-0.151103
ENSBTAG00000012976	WLS	-0.00426442	-0.149724	0.609259	0.0634053	-0.168786	0.105757	0.193749	0.285706	0.283299	0.366452	0.176356	0.0380347	0.27725	0.184052	0.392517	0.341669	-0.201116
ENSBTAG00000005718	PLIN2	0.0492411	-0.112533	0.609021	-0.00438803	-0.231072	0.0997611	0.0453128	0.172775	0.25022	0.217826	0.255376	0.0663589	0.0168471	0.118783	0.0555807	0.0631155	-0.00505127
ENSBTAG00000017889	CCT5	0.101787	-0.145278	0.599843	0.178347	-0.15314	0.226355	0.12004	0.235089	0.279106	0.444832	0.260376	0.142014	0.250511	0.223017	0.293388	0.389197	-0.136482
ENSBTAG00000007352	KCNC4	-0.184862	-0.239868	0.59967	-0.0206419	-0.20854	0.0260935	0.00988185	0.0940321	0.116567	0.059676	-0.0368044	-0.0224516	-0.0559547	0.135911	-0.00792498	-0.0038274	-0.231152
ENSBTAG00000013641	BAG3	-0.183689	-0.450797	0.599011	-0.0499195	-0.215515	0.352667	0.0869368	0.143518	0.109554	0.297964	0.00774692	-0.156485	-0.0583994	0.278716	0.243077	0.192913	-0.305151
ENSBTAG00000015663	STIP1	-0.352706	-0.449949	0.597337	0.016305	-0.289774	0.108165	0.0650768	0.045694	-0.000338571	0.113204	-0.0466896	-0.13053	0.00939018	0.339023	0.28631	0.202531	-0.331707
ENSBTAG00000024182	0	-0.132699	0.0585999	0.597288	-0.236697	-0.0913164	-0.00930199	0.0750962	-0.0813558	-0.0310875	-0.0967897	-0.0725417	0.0563634	0.0157978	0.0914725	-0.0547248	-0.215087	-0.0224593
ENSBTAG00000005850	DLK2	0.275221	0.130468	0.597286	-0.0208107	-0.194365	-0.0386912	0.0288282	0.180233	0.333692	0.192196	0.259771	0.0862168	0.112535	-0.0833233	-0.00559854	0.0267772	0.0498965
ENSBTAG00000016168	APLP2	0.0629349	-0.206759	0.59693	0.111732	-0.0759468	0.348985	0.242364	0.49413	0.641751	0.777762	0.640326	0.389094	0.338432	0.463546	0.409604	0.468055	0.101408
ENSBTAG00000011733	GIPC2	0.0328274	-0.0443099	0.595623	-0.0366985	-0.108886	0.0526189	0.0869912	0.178541	0.114446	0.213776	0.106107	-0.00464642	0.175632	0.0565268	0.227173	0.15385	-0.133613
ENSBTAG00000011994	NDEL1	0.05918	-0.00758722	0.595271	0.052538	-0.0900232	0.197171	0.174843	0.237589	0.400184	0.460857	0.218093	0.0965852	0.370764	0.137616	0.387678	0.371194	-0.160697
ENSBTAG00000016952	PSMD5	0.0732749	0.143091	0.593561	-0.164012	-0.0564591	0.0563847	0.133219	0.151726	0.0743023	0.148552	0.0379222	-0.0132875	0.266728	-0.0164406	0.264001	0.0811396	-0.104379
ENSBTAG00000016161	FLII	-0.319634	-0.567392	0.592024	0.0389745	-0.344274	0.0782179	0.0421772	0.118938	0.0161889	0.221184	-0.0180643	-0.0954634	-0.0862663	0.406511	0.259403	0.221964	-0.226738
ENSBTAG00000001741	DLGAP4	-0.387833	-0.435872	0.590685	0.0252371	-0.28919	0.0653517	0.109021	0.159362	0.171012	0.261364	0.0511758	0.133342	0.0396765	0.53575	0.237953	0.19193	-0.0772446
ENSBTAG00000017632	AEN	-0.363184	-0.307873	0.590539	-0.124802	-0.111205	0.199489	-0.0100051	0.0505624	0.0252142	0.203882	0.0673621	0.195959	0.0165187	0.467478	0.131935	0.0218232	0.013324
ENSBTAG00000010402	MYH9	-0.065173	-0.344021	0.58887	0.201949	-0.041603	0.396606	0.22315	0.379205	0.313125	0.667162	0.384189	0.190828	0.308717	0.43631	0.508414	0.562861	-0.182089
ENSBTAG00000016024	MYL12B	0.252886	-0.123899	0.588719	0.0393984	-0.0732267	0.409484	0.109649	0.0920647	0.172776	0.316312	0.196819	-0.115705	0.0876464	-0.0803921	0.15385	0.207735	-0.336339
ENSBTAG00000016282	EIF5	-0.0185211	0.121278	0.585939	0.00722692	-0.0962518	-0.0107544	0.0945908	0.162625	0.139875	0.245511	0.0760902	0.11704	0.451097	0.127537	0.450095	0.304797	-0.0761126
ENSBTAG00000009190	SLC2A4	-0.013317	-0.128668	0.582764	0.0378651	0.269771	0.473086	0.128907	0.135178	-0.0393507	0.275898	0.0358699	0.00284994	0.0665137	0.140948	0.178082	0.197294	-0.243655
ENSBTAG00000019281	MCRS1	-0.0724064	-0.0176948	0.58234	0.0134305	-0.0945067	0.125304	0.0522688	0.150819	0.181086	0.160304	0.240721	0.266372	0.0488069	0.234151	-0.0404164	-0.00504248	0.150415
ENSBTAG00000025494	PAQR8	-0.121321	-0.273602	0.580555	-0.131606	0.0121445	0.289735	0.143644	0.173365	0.0304517	0.300619	0.0841139	-0.117187	0.0452426	0.158503	0.295289	0.153621	-0.268375
ENSBTAG00000021071	TRIM8	-0.414259	-0.333381	0.577571	0.0119292	-0.244768	0.14001	0.0866498	0.224141	0.30577	0.318098	0.235332	0.346324	0.100894	0.647505	0.20827	0.160813	0.176737
ENSBTAG00000004135	LMTK2	-0.551176	-0.426274	0.574632	0.137656	-0.066176	0.333959	0.151446	0.104545	0.109285	0.325057	0.0573716	0.251901	0.232007	0.739556	0.483724	0.409966	-0.0693634
ENSBTAG00000000494	PDE4D	-0.287305	-0.292517	0.571662	0.0421635	-0.106008	0.210197	0.0666985	0.0465551	0.0148819	0.247561	-0.0415669	-0.113005	0.222407	0.284404	0.466122	0.361868	-0.436163
ENSBTAG00000015683	HSPA4	-0.157246	-0.162215	0.570289	0.0299871	-0.120199	0.216692	0.195957	0.175369	0.127477	0.361849	0.054934	-0.0171502	0.365802	0.280678	0.574268	0.437264	-0.255886
ENSBTAG00000003077	DPF2	-0.442637	-0.104788	0.569903	0.155512	-0.115528	0.19229	0.108284	0.116924	0.26081	0.283416	0.189441	0.458252	0.461929	0.623773	0.427169	0.3709	0.129909
ENSBTAG00000026993	TMBIM4	0.247246	0.244351	0.567154	0.0337675	-0.157122	0.00524367	0.0750059	0.170474	0.156989	0.195027	0.137281	0.0831454	0.337977	-0.0580147	0.250052	0.19953	0.0110343
ENSBTAG00000010940	HSPB7	-0.00220429	-0.31954	0.566916	0.0590856	-0.14817	0.299609	0.0336037	0.118723	0.12744	0.361382	0.132434	0.067183	0.042085	0.239527	0.182692	0.224345	-0.160057
ENSBTAG00000003438	ZBTB43	-0.105455	-0.172359	0.566029	0.180917	-0.0684712	0.317453	0.164952	0.185126	0.130532	0.436251	0.132032	0.146651	0.481862	0.343187	0.601802	0.55506	-0.204536
ENSBTAG00000007689	LPIN1	-0.319699	-0.236163	0.561956	0.0156853	-0.0972666	0.0368652	0.0666433	-0.0443347	0.0540605	0.0796379	-0.0303666	-0.0470125	0.00255965	0.267232	0.133482	0.113776	-0.288947
ENSBTAG00000020928	ADPRHL1	-0.223417	-0.352886	0.560692	0.196756	-0.330927	0.192824	0.119638	0.0216544	0.0928083	0.185612	0.106932	0.233452	0.098537	0.496082	0.179926	0.254747	0.0149033
ENSBTAG00000016591	RAB11FIP3	-0.131999	-0.297969	0.560523	0.381928	-0.128578	0.229183	0.0685195	0.0125608	0.16898	0.146455	0.089213	0.106997	-0.0404999	0.268759	-0.0334242	0.253442	-0.273332
ENSBTAG00000003245	BCAR3	0.0492778	0.00872295	0.556341	-0.170454	-0.108225	0.155305	0.111934	0.127157	0.208	0.321972	0.129696	0.0968907	0.203089	0.115433	0.211559	0.0909737	-0.0161196
ENSBTAG00000020359	PLEKHM1	-0.352465	-0.363618	0.553824	-0.110139	-0.148421	0.207071	0.120814	0.223071	0.183709	0.438428	0.169616	0.216405	0.260009	0.600451	0.511649	0.305574	0.0271243
ENSBTAG00000018048	MED15	-0.20947	-0.169931	0.553686	0.0966635	-0.0158679	0.306025	0.227184	0.289546	0.327991	0.4526	0.30748	0.524858	0.253025	0.573494	0.190318	0.241235	0.249618
ENSBTAG00000005166	CHTOP	0.0222331	0.121927	0.553252	0.137995	0.125879	0.509059	0.249052	0.251544	0.23219	0.423201	0.240808	0.449568	0.464332	0.36511	0.348512	0.359775	0.175547
ENSBTAG00000018425	PSMD7	-0.0230146	0.00705549	0.552815	-0.220272	-0.238914	-0.102018	0.0656816	0.0390308	0.0323513	0.0431238	-0.0312221	-0.082877	0.0556709	0.00419507	0.0981239	-0.073889	-0.0340367
ENSBTAG00000010602	DDX56	-0.170052	0.0277521	0.550601	0.0405681	0.0771377	0.254791	0.243585	0.0539088	0.088243	0.194541	0.0818435	0.425991	0.241435	0.427721	0.119979	0.116817	0.21763
ENSBTAG00000013996	SH3BP2	-0.141584	-0.180274	0.548984	-0.159567	-0.283894	0.11728	0.0595826	0.250863	0.286499	0.362721	0.285302	0.323891	0.115521	0.43346	0.165135	0.0420765	0.314557
ENSBTAG00000021980	RASSF8	0.0160367	-0.253967	0.547016	0.189978	-0.086973	0.347132	0.208234	0.245836	0.245169	0.423195	0.176478	-0.0627386	0.246201	0.171433	0.43063	0.474039	-0.382445
ENSBTAG00000016895	NIPA2	0.229204	0.347625	0.545023	-0.0274294	0.0923469	0.0383338	0.179106	0.195845	0.22183	0.305213	0.137039	0.139715	0.450815	-0.0685589	0.331592	0.234375	-0.0288704
ENSBTAG00000018318	DNAJB5	-0.113585	-0.193807	0.544525	0.267835	-0.178383	0.103284	0.0632653	0.0358765	0.0423039	0.185859	-0.0285563	-0.0176179	0.170426	0.148038	0.222741	0.353367	-0.343508
ENSBTAG00000015127	SDC4	-0.0962264	-0.128719	0.544186	0.0219064	-0.110068	0.228503	0.0905408	-0.0353117	0.0692891	0.163323	0.0185367	-0.027196	0.0651091	0.138258	0.107656	0.137586	-0.234678
ENSBTAG00000012182	DIRAS3	0.0674708	0.133656	0.541324	-0.0118999	-0.0722309	-0.0497137	0.0739476	0.200318	0.0716745	0.0827904	0.0433684	0.181853	0.178	0.0574964	0.0546039	0.0181437	0.0588862
ENSBTAG00000018382	SMS	0.233052	-0.189612	0.540785	0.0511654	-0.258548	-0.00415444	0.000749759	0.112576	0.0190252	0.172096	0.0343812	-0.280238	-0.0414157	-0.165793	0.103654	0.152062	-0.378958
ENSBTAG00000013759	TSPAN9	0.0438448	-0.185221	0.540148	-0.0792828	-0.0113486	0.274878	0.20907	0.509811	0.440574	0.661331	0.369018	0.157487	0.282885	0.288279	0.453269	0.35219	-0.0403181
ENSBTAG00000008921	NEXN	-0.212571	-0.505551	0.537247	-0.0333866	-0.371006	0.0726177	0.0796656	0.18497	0.0729404	0.225175	-0.0408372	-0.337389	0.0439185	0.153757	0.430075	0.286694	-0.517222
ENSBTAG00000005354	LRRFIP1	-0.0972799	-0.381871	0.536509	-0.0521729	-0.296887	0.204872	0.057558	0.163502	0.0496442	0.234092	0.0120424	-0.206196	0.0770073	0.15575	0.370798	0.237014	-0.333865
ENSBTAG00000019099	SLC25A37	-0.357584	-0.149734	0.535788	0.0931639	-0.0468083	0.274299	0.118451	0.104972	0.138914	0.255114	0.0789748	0.405926	0.315373	0.55263	0.302365	0.262139	0.135926
ENSBTAG00000008840	HM13	0.00857152	-0.202805	0.535021	-0.230037	-0.047727	0.255209	0.146832	0.449279	0.342312	0.553527	0.397927	0.107219	0.137807	0.201369	0.271921	0.12638	-0.0115911
ENSBTAG00000011842	DUS3L	-0.176961	0.184163	0.53445	-0.231624	0.0521735	0.0975366	0.0540973	0.131312	0.155839	0.174133	0.123791	0.503471	0.328378	0.36223	0.0893583	-0.0870279	0.342112
ENSBTAG00000020308	EIF4G2	-0.211763	-0.155273	0.534268	0.062106	-0.221396	0.0421044	0.105482	0.188575	0.150846	0.294832	0.0872361	-0.0644226	0.350628	0.265483	0.594658	0.437454	-0.276929
ENSBTAG00000000778	HSP90AB1	0.0228769	-0.28239	0.533084	0.118029	-0.37912	0.153669	0.127634	0.158262	0.233257	0.307585	0.225424	0.000798453	0.158661	0.205016	0.274642	0.31279	-0.181932
ENSBTAG00000011067	IL17RA	-0.275358	-0.221866	0.532483	-0.168262	-0.153204	0.136877	0.099368	0.276131	0.247548	0.325769	0.211169	0.270923	0.131153	0.511862	0.246171	0.0778183	0.21148
ENSBTAG00000010101	BYSL	-0.282119	-0.136853	0.531961	-0.288681	-0.119368	0.0795497	0.160011	0.102367	0.0899613	0.17957	0.0394434	0.272859	0.0823694	0.496765	0.181629	-0.0637599	0.307904
ENSBTAG00000006270	HSP90AA1	0.138505	0.0211102	0.529877	0.231637	-0.209917	0.0404551	0.121338	0.117048	0.182097	0.255679	0.0932867	0.139982	0.347209	0.116385	0.295453	0.381643	-0.0957218
ENSBTAG00000027407	TNFRSF6B	0.118054	0.0432601	0.529593	-0.0721563	-0.0658444	0.0247697	0.0753124	0.255521	0.212963	0.2034	0.164274	0.13943	0.0917287	0.0128353	-0.0103451	-0.00912529	0.0720094
ENSBTAG00000011869	CSRP3	0.222992	-0.164903	0.528449	0.0178708	-0.0542562	0.234353	0.00967943	0.036644	0.0156271	0.212965	0.125538	-0.112462	-0.0509255	-0.113896	-0.0113242	0.0714372	-0.297639
ENSBTAG00000003935	TMBIM1	-0.0727032	-0.130406	0.528009	0.247997	-0.247123	0.0896256	0.0954137	0.136902	0.171327	0.151596	0.194949	0.134645	0.066502	0.228917	0.0654145	0.222153	-0.0377132
ENSBTAG00000000459	POMGNT2	-0.141229	-0.00755295	0.527368	-0.320307	-0.13812	-0.00113998	0.0158445	-0.0166021	0.0368666	0.0271315	0.00588582	0.135403	-0.0403046	0.212417	-0.0653178	-0.245899	0.226674
ENSBTAG00000024493	DHRS3	-0.253358	-0.207524	0.526962	0.274489	-0.304765	-0.130382	-0.0622334	-0.130173	-0.0104562	-0.0992531	-0.0273926	0.00147365	-0.107102	0.235478	-0.0684658	0.100974	-0.162807
ENSBTAG00000008579	RCC2	-0.00518735	-0.0529985	0.524331	-0.122292	-0.0250935	0.224891	0.278507	0.40836	0.41041	0.540642	0.413482	0.521177	0.313735	0.466296	0.237132	0.155244	0.367342
ENSBTAG00000009459	MTCL1	-0.257042	-0.265272	0.52039	-0.0740722	-0.110545	0.355212	0.181496	0.283554	0.347381	0.50781	0.254681	0.340972	0.27112	0.597601	0.39436	0.269379	0.110851
ENSBTAG00000016873	OSER1	0.172536	0.210207	0.519414	-0.241758	-0.195108	-0.0600247	0.063033	-0.0315259	0.0968753	0.0263243	0.0647113	0.0168609	0.120337	-0.116339	0.0171548	-0.139247	0.107309
ENSBTAG00000021953	LARGE	-0.275277	-0.51625	0.516742	0.0171552	-0.199801	0.401498	0.0487649	0.195047	0.178879	0.365809	0.0731372	-0.041113	0.0254616	0.477476	0.410894	0.322691	-0.185959
ENSBTAG00000020605	SMTNL2	-0.470407	-0.444361	0.516704	0.0822439	-0.420477	-0.151759	0.0246994	-0.0627748	-0.118995	-0.109252	-0.14912	-0.113758	-0.220497	0.359213	0.0379529	0.0296036	-0.138483
ENSBTAG00000021151	MYH10	-0.0343907	-0.378135	0.516032	0.300426	-0.166178	0.399336	0.182715	0.244674	0.49282	0.570431	0.380336	0.0835573	0.239309	0.329707	0.425673	0.568276	-0.317478
ENSBTAG00000014090	ARID5A	-0.024125	-0.121197	0.514337	-0.0354638	-0.141947	0.2569	0.144395	0.185764	0.332907	0.32539	0.262664	0.268007	0.095563	0.284496	0.0427269	0.0666717	0.134453
ENSBTAG00000004531	CCT4	0.177773	0.00175925	0.51333	0.107069	-0.108184	0.244476	0.16508	0.265677	0.232441	0.409489	0.171511	-0.0420358	0.371033	0.0226778	0.447714	0.434271	-0.304455
ENSBTAG00000005847	ROCK2	-0.187229	-0.215052	0.510643	-0.0250202	0.0184747	0.36367	0.161511	0.182224	0.194344	0.425908	0.0743988	-0.016856	0.343127	0.286847	0.54507	0.40469	-0.359577
ENSBTAG00000005431	LMCD1	0.194854	0.0309319	0.509554	0.111532	0.190964	0.443642	0.176773	0.130736	0.201131	0.369773	0.222514	0.174986	0.234437	0.0752156	0.171588	0.258431	-0.077978
ENSBTAG00000010497	TRAF2	-0.224709	-0.0419999	0.50862	-0.126816	0.0437791	0.342863	0.17138	0.144059	0.0896136	0.251076	0.107793	0.52369	0.18057	0.513609	0.0810055	-0.0139656	0.392635
ENSBTAG00000012636	IKZF4	-0.466476	-0.413672	0.503544	-0.153873	-0.23841	0.098069	0.0239379	0.129338	0.0657679	0.2064	-0.00490314	0.105717	0.0574281	0.583941	0.348382	0.116184	0.0205056
ENSBTAG00000005844	SCAMP2	-0.0155856	0.0711683	0.503056	0.221167	-0.104538	0.0817802	0.240274	0.240084	0.307312	0.366678	0.33006	0.382176	0.402594	0.276816	0.254938	0.347487	0.081982
ENSBTAG00000019198	LRRC42	0.0981778	0.173166	0.5013	0.0862785	-0.0787154	0.097952	0.166785	0.176282	0.268481	0.265502	0.156955	0.128853	0.314111	0.0444582	0.259922	0.251817	0.0230841
ENSBTAG00000013740	SP2	-0.486273	-0.592575	0.500906	-0.225277	-0.197035	0.385981	0.0598907	0.196629	0.0962838	0.302807	0.0709812	-0.0644514	-0.0576396	0.557563	0.377666	0.122442	-0.155066
ENSBTAG00000016441	ZNF622	-0.156813	-0.226141	0.500787	-0.454838	-0.257288	-0.0317072	0.0236502	0.15201	0.0503199	0.0873977	0.0757035	-0.0707158	-0.192241	0.171446	-0.0123302	-0.289965	0.145045
ENSBTAG00000014885	MYOM3	0.0633745	-0.20197	0.500541	0.269456	-0.00856014	0.550391	0.150451	0.169363	0.205127	0.447155	0.189811	0.228059	0.292208	0.31581	0.331212	0.475535	-0.132346
ENSBTAG00000012946	HSF2	0.0960346	-0.0298955	0.496993	0.0716958	0.105888	0.455004	0.260016	0.255605	0.213478	0.531096	0.167489	0.0819954	0.443152	0.16431	0.531431	0.480996	-0.239379
ENSBTAG00000014719	TMOD1	-0.0690783	-0.292848	0.496433	0.0757821	-0.395699	-0.0111838	-0.0477973	0.0584365	-0.0195473	0.117599	-0.0281501	-0.261175	0.0277146	0.0899229	0.300145	0.251101	-0.326053
ENSBTAG00000010346	ENAM	0.0103074	-0.200106	0.495524	-0.0429532	-0.138323	0.156625	0.0695017	0.06432	0.0863838	0.246725	0.0274658	-0.0866431	0.134042	0.0818931	0.274557	0.19437	-0.255071
ENSBTAG00000006160	SUOX	0.0387328	0.00142297	0.495405	0.0580966	-0.084679	0.172913	0.144963	0.239151	0.228996	0.375941	0.245729	0.320397	0.376398	0.272657	0.326774	0.291421	0.11284
ENSBTAG00000021766	HBEGF	0.0971343	-0.0399048	0.49136	0.0164485	-0.15982	-0.00207109	0.143025	0.249711	0.326319	0.286611	0.240417	0.0855759	0.11159	0.0973389	0.156225	0.151813	0.0421327
ENSBTAG00000011762	ANKRD52	-0.448529	-0.299871	0.490234	0.0373203	0.0318349	0.464247	0.210844	0.149732	0.171925	0.423538	0.14341	0.307558	0.372389	0.654652	0.521461	0.403717	-0.084389
ENSBTAG00000020477	AHSA1	0.0998879	0.18929	0.489958	0.21514	-0.130533	-0.148983	0.0273031	-0.0656908	-0.00748064	-0.0728657	-0.0506871	0.123851	0.196545	-0.0259525	-0.0123293	0.111668	-0.0352536
ENSBTAG00000003323	NOL6	-0.10181	-0.0608011	0.489335	-0.114215	-0.0395153	0.2184	0.189043	0.295974	0.200161	0.451963	0.248076	0.435481	0.402157	0.482874	0.40487	0.237125	0.295662
ENSBTAG00000020214	LRRC8B	0.039371	-0.172005	0.48841	0.0138251	-0.122125	0.216163	0.269711	0.440256	0.425922	0.611393	0.406797	0.191414	0.381482	0.316878	0.518852	0.434768	-0.0316958
ENSBTAG00000006434	SYNPO2	-0.302977	-0.556827	0.48745	0.0254306	-0.234292	0.364488	0.100175	0.153383	0.138241	0.40755	0.111118	-0.0681932	0.145216	0.468168	0.551475	0.421802	-0.274565
ENSBTAG00000013895	RELA	-0.138834	-0.398349	0.48729	-0.242451	-0.121821	0.384406	0.228565	0.411539	0.315664	0.598705	0.347627	0.143222	0.101275	0.50859	0.438051	0.212393	0.158882
ENSBTAG00000011350	FAM58A	-0.155632	-0.021147	0.485634	-0.189021	-0.314618	-0.284293	-0.105012	-0.0987033	-0.148956	-0.291972	-0.185865	-0.0534303	-0.221856	0.024489	-0.237796	-0.346801	0.113006
ENSBTAG00000005326	CSNK1A1	-0.438975	-0.493258	0.484785	-0.158028	-0.169026	0.328909	0.178324	0.277553	0.204446	0.451821	0.122345	-0.0549703	0.228565	0.559515	0.692883	0.385765	-0.22704
ENSBTAG00000006291	CYLD	-0.0986024	0.0800256	0.484719	0.180026	0.0289153	0.175138	0.160152	0.125551	0.247577	0.347363	0.117394	0.156606	0.538756	0.236566	0.552301	0.503186	-0.210312
ENSBTAG00000015119	SIK3	-0.478604	-0.642962	0.482387	0.0194393	-0.132747	0.556897	0.118017	0.160495	0.13992	0.413161	0.148524	-0.0155407	0.0835076	0.615276	0.498584	0.388498	-0.303204
ENSBTAG00000020693	DERL1	-0.238709	-0.298591	0.482097	0.0374152	-0.213643	0.167316	0.0821351	0.275571	0.185426	0.349166	0.148986	0.0900004	0.223054	0.477484	0.510976	0.372762	-0.0162539
ENSBTAG00000010913	SRXN1	0.0396232	-0.176119	0.481167	0.00732431	-0.184953	0.173794	0.0944338	0.168773	0.374022	0.396068	0.28664	0.198706	0.108968	0.283213	0.17184	0.178768	0.0778261
ENSBTAG00000001816	SLC25A42	-0.252809	-0.160285	0.480405	0.12625	0.0900045	0.416055	0.110574	0.126082	-0.0519503	0.200551	0.0621459	0.355511	0.202174	0.484657	0.21187	0.220722	0.0989738
ENSBTAG00000025462	GADD45B	0.262742	0.0773347	0.480222	0.0832531	-0.101475	0.10542	0.114324	0.0939503	0.226511	0.208363	0.197363	0.124603	0.0502399	-0.045316	-0.11722	0.0502674	-0.00586971
ENSBTAG00000005761	DEDD2	-0.133809	-0.0359774	0.480043	-0.176093	0.0539138	0.226712	0.162724	0.192224	0.169823	0.333582	0.119565	0.357704	0.18959	0.371586	0.12056	0.0231486	0.215973
ENSBTAG00000021438	ZNF821	-0.0618391	-0.0796701	0.478972	-0.315705	-0.154784	0.165406	0.0670834	-0.0246638	0.154876	0.0877305	0.0179214	0.118841	-0.0265207	0.148687	-0.0525953	-0.225805	0.138612
ENSBTAG00000025868	TLN1	-0.157048	-0.355862	0.478796	0.222459	-0.0684923	0.438934	0.205798	0.415095	0.425771	0.772822	0.567239	0.345421	0.41129	0.623516	0.61824	0.658082	-0.0315616
ENSBTAG00000011381	SLC30A3	0.0151367	-0.0194014	0.478484	-0.0870467	-0.0178868	0.165263	0.0487411	0.0760348	0.0705304	0.160713	0.0965702	0.0871491	0.045518	0.0718935	-0.012365	-0.0170692	-0.0343445
ENSBTAG00000015092	NOL12	0.190268	0.0840431	0.47713	-0.243168	-0.00934828	0.18457	0.152373	0.182972	0.0953009	0.151937	0.108455	0.170571	0.0524145	0.0630896	-0.0282723	-0.148438	0.240149
ENSBTAG00000017942	CRTC2	-0.404398	-0.231908	0.47339	-0.0250482	-0.0561379	0.2193	0.0919668	0.252388	0.265367	0.345455	0.18427	0.460726	0.237204	0.622017	0.233943	0.159326	0.215777
ENSBTAG00000009288	TBC1D25	-0.374081	-0.261832	0.471445	-0.263875	-0.0774185	0.107051	0.0471757	0.227545	0.141431	0.278683	0.0810117	0.243419	0.0973248	0.553103	0.303056	0.037424	0.247499
ENSBTAG00000008013	LRRC2	-0.435789	-0.180333	0.471196	0.0467165	-0.00198454	0.153437	0.0759377	-0.0772526	-0.0316127	0.140466	-0.0595545	-0.0157169	0.307298	0.354089	0.515953	0.351483	-0.294026
ENSBTAG00000016122	PIGT	-0.0184759	-0.280864	0.469956	0.182713	-0.049263	0.355007	0.144114	0.396784	0.454278	0.650926	0.473347	0.356836	0.280522	0.505179	0.385354	0.476742	0.09687
ENSBTAG00000007728	PES1	-0.180023	-0.248307	0.467069	-0.218088	0.0240145	0.433989	0.240605	0.305884	0.28368	0.513124	0.320891	0.383117	0.229272	0.532911	0.311975	0.137274	0.249147
ENSBTAG00000015698	FYCO1	-0.622019	-0.480562	0.466925	0.157699	-0.02929	0.436396	0.157266	0.066466	0.094286	0.320591	0.0837925	0.304905	0.203011	0.803062	0.447324	0.398995	-0.0407501
ENSBTAG00000008330	RNF19B	-0.217061	-0.113154	0.466622	-0.0758489	-0.21485	0.0911231	0.120404	-0.0496273	0.143332	0.0638662	0.0309286	-0.0291999	0.00390846	0.229312	0.114985	0.0300701	-0.0546206
ENSBTAG00000019156	CCT2	0.255949	0.281981	0.4665	-0.0920176	0.00587476	0.13411	0.258973	0.222922	0.286353	0.349688	0.176904	0.132157	0.463725	-0.03844	0.355206	0.23499	-0.0107598
ENSBTAG00000008353	CDKN1A	0.0164404	0.0276503	0.466267	-0.124501	-0.0622187	0.010971	0.0969508	0.0125788	0.131816	0.130784	0.0841558	0.039567	0.0713487	0.0698357	0.0462858	-0.0129239	-0.0159843
ENSBTAG00000018074	VPS72	-0.119474	-0.0331065	0.464685	-0.315138	-0.0550801	0.151424	0.0149182	0.255197	0.270601	0.299779	0.220168	0.307848	0.169553	0.3529	0.149842	-0.0693958	0.297286
ENSBTAG00000016824	WDR46	0.0390587	-0.056646	0.46307	-0.320666	-0.127549	0.0822252	0.0740083	0.174627	0.0589774	0.213756	0.142776	0.225413	0.0822228	0.239225	0.0994215	-0.109608	0.351231
ENSBTAG00000000040	MAFG	-0.3392	-0.12414	0.462768	-0.0776331	-0.0825925	0.257069	0.110352	0.106853	0.264109	0.373933	0.2173	0.507149	0.309546	0.663493	0.303417	0.176153	0.325571
ENSBTAG00000005424	KCNC1	-0.191542	-0.19278	0.462667	-0.0738648	-0.0199711	0.046568	0.106917	0.192499	-0.074582	0.0738555	-0.0580215	-0.02601	0.0362262	0.121502	0.128385	0.0327667	-0.172032
ENSBTAG00000012721	HOGA1	0.356909	0.118302	0.461272	-0.0806052	0.0751572	0.28057	0.0743776	0.0396687	0.134577	0.154627	0.147498	0.0701134	-0.0317875	-0.102707	-0.15544	-0.0975082	0.000885495
ENSBTAG00000000670	RRP9	0.0480404	0.221081	0.461243	-0.273311	-0.00815334	-0.0447195	-0.00240183	0.0761002	0.00113796	0.0507135	0.0595792	0.405093	0.10529	0.191098	-0.10663	-0.25072	0.524275
ENSBTAG00000014371	CHPF2	-0.22317	-0.0940057	0.460096	-0.120398	-0.0782757	0.186715	0.0809355	0.331618	0.399155	0.38059	0.323331	0.421395	0.192606	0.476999	0.181933	0.0711404	0.341545
ENSBTAG00000001518	ISG20L2	-0.0328124	-0.112662	0.458504	0.113727	-0.158363	0.186856	0.169067	0.262473	0.336395	0.476852	0.264516	0.164949	0.417999	0.284199	0.481519	0.460406	-0.0827429
ENSBTAG00000016265	DNAJA1	0.130212	0.196066	0.458337	-0.111236	-0.0131285	0.143267	0.1934	0.075715	0.178836	0.240379	0.0811637	0.119605	0.333674	-0.00538088	0.19603	0.116158	-0.0409462
ENSBTAG00000017905	WDR91	0.0864699	0.148023	0.457229	0.260777	0.0483564	0.174926	0.142705	0.213025	0.328263	0.307427	0.312992	0.592509	0.314469	0.301549	-0.0192061	0.20396	0.262841
ENSBTAG00000001618	ALPK3	-0.540239	-0.508686	0.457211	0.0836362	-0.108081	0.538176	0.0928903	-0.00619131	0.0795765	0.229879	-0.0411715	0.0499554	0.0297305	0.607421	0.329488	0.2914	-0.233247
ENSBTAG00000007784	NAA50	-0.18743	-0.15401	0.455978	0.0885601	-0.105057	0.16269	0.0662012	0.183533	0.00986294	0.293289	-0.0127054	-0.0421796	0.37175	0.280358	0.629914	0.472075	-0.269903
ENSBTAG00000006347	CIRH1A	0.082353	0.0519896	0.455497	0.26416	0.0411324	0.276424	0.158067	0.0888253	0.22427	0.356133	0.285813	0.25364	0.4021	0.164513	0.279066	0.416412	-0.127975
ENSBTAG00000017412	SOCS6	-0.500945	-0.459724	0.455311	-0.120045	-0.212157	0.273933	-0.00509681	0.168911	0.097559	0.237953	0.00411528	0.106207	0.00735282	0.660342	0.356616	0.148908	0.0705465
ENSBTAG00000003455	ANKRD6	-0.432671	-0.320579	0.452558	0.19466	-0.351305	-0.0740377	-0.0220563	0.0427637	0.0396556	0.0755463	-0.0299518	0.0088607	0.168421	0.396721	0.387072	0.336804	-0.175974
ENSBTAG00000007703	NMT2	-0.0967763	-0.288196	0.451785	-0.170206	-0.125611	0.25513	0.0215906	0.208118	0.132026	0.364698	0.1094	-0.0501291	0.17121	0.264247	0.460325	0.235737	-0.120961
ENSBTAG00000018223	CHI3L1	0.325001	-0.00502235	0.451491	-0.0442819	-0.265621	0.0208171	0.0161897	0.276106	0.271534	0.33069	0.335326	0.0833166	0.0906463	-0.02709	0.0518391	0.0802447	0.0596863
ENSBTAG00000021735	GALNT14	0.186733	0.0400814	0.450795	-0.0970156	0.150551	0.350506	0.206496	0.148846	0.119812	0.251651	0.145102	0.14462	0.107721	0.0766309	0.0659519	0.0311841	0.0354355
ENSBTAG00000008385	KLHL36	-0.255047	-0.327254	0.449425	0.408539	-0.0472981	0.505383	0.127852	0.159557	0.140222	0.368772	0.232188	0.325439	0.154776	0.565932	0.236373	0.458175	-0.00972473
ENSBTAG00000011345	SFMBT1	0.0506931	-0.122841	0.449245	-0.071653	-0.190061	0.141935	0.189723	0.256975	0.264549	0.401119	0.227053	0.151298	0.364418	0.27216	0.486934	0.31459	0.0501036
ENSBTAG00000012596	POP1	-0.0799021	0.042152	0.448165	-0.15013	0.0179025	0.0688777	0.15773	0.0979969	0.0614383	0.223311	0.137265	0.185041	0.292548	0.218805	0.293587	0.117518	0.0979598
ENSBTAG00000005012	HSPH1	-0.0233019	-0.0107781	0.447961	-0.109044	-0.106471	0.174068	0.0777528	0.0457286	0.102224	0.151444	-0.00114707	-0.0197424	0.177214	0.0600073	0.18763	0.0896219	-0.16217
ENSBTAG00000004139	BACH1	-0.351485	-0.211657	0.445439	0.225499	-0.037884	0.339936	0.239243	0.234182	0.248496	0.518652	0.208612	0.355771	0.552543	0.627012	0.65488	0.618927	-0.0830281
ENSBTAG00000018969	POLR1C	0.178904	0.326467	0.44454	-0.25221	0.0111735	-0.0487199	0.0414747	0.0833216	0.159997	0.113845	0.196599	0.340147	0.205719	0.00217594	-0.0873604	-0.199206	0.380708
ENSBTAG00000003386	SUPT4H1	0.18461	0.269073	0.444508	-0.0745812	0.11567	0.0383523	0.151199	0.0523453	0.0118129	0.096669	0.0382759	0.261043	0.194305	-0.0405737	-0.0498292	-0.0580043	0.196648
ENSBTAG00000010451	PA2G4	0.000615178	-0.253085	0.443737	0.0828963	-0.0462884	0.384109	0.268937	0.364858	0.33741	0.583086	0.324127	0.191566	0.404183	0.366898	0.556172	0.506431	-0.0952591
ENSBTAG00000016095	PRICKLE3	-0.106675	-0.0217232	0.443578	-0.162154	0.170537	0.401696	0.303668	0.230428	0.134139	0.401871	0.262302	0.414822	0.274854	0.415246	0.230805	0.0972319	0.256818
ENSBTAG00000006072	LRRC59	-0.223545	-0.391053	0.443229	-0.199704	-0.124419	0.380648	0.179634	0.310952	0.315717	0.581042	0.261124	0.17063	0.197728	0.560089	0.49132	0.280254	0.0762078
ENSBTAG00000003034	GATAD2A	-0.610578	-0.645489	0.442851	0.21997	-0.201648	0.299298	0.103135	0.190571	0.144272	0.342766	0.124018	0.143218	0.104148	0.761467	0.463028	0.458682	-0.173465
ENSBTAG00000007427	PPRC1	-0.201424	-0.108361	0.442581	0.473617	0.056746	0.404793	0.207463	0.246461	0.307492	0.500993	0.30383	0.536389	0.559544	0.566652	0.466782	0.662132	-0.00805121
ENSBTAG00000015614	LNX2	-0.293196	-0.311071	0.441711	-0.141039	-0.0846423	0.236871	0.122508	0.196707	0.262697	0.416429	0.176731	0.143279	0.229918	0.529151	0.493636	0.277324	-0.0306599
ENSBTAG00000003764	AKIRIN2	0.00136252	-0.192674	0.441658	0.082374	-0.140407	0.356383	0.147148	0.28466	0.289189	0.504961	0.217857	0.00986364	0.266188	0.240906	0.467633	0.431657	-0.183825
ENSBTAG00000002495	BRD4	-0.646032	-0.711398	0.440375	0.167468	-0.202821	0.326001	0.0915712	0.139338	0.105291	0.361349	0.0589282	-0.000549988	0.0947577	0.743669	0.575596	0.50494	-0.314139
ENSBTAG00000004966	KIF1B	-0.456508	-0.386371	0.439162	-0.0969567	-0.160137	0.296318	0.130899	0.188684	0.16093	0.40988	0.106076	0.06239	0.389129	0.592229	0.76861	0.456172	-0.147021
ENSBTAG00000013750	B3GALNT2	0.113895	0.191654	0.438914	0.016553	-0.0180469	-0.00808216	0.0655747	0.0242517	0.19506	0.177552	0.070742	0.128016	0.276511	-0.00937901	0.11624	0.131859	-0.0964849
ENSBTAG00000021360	RASGEF1C	0.0650517	-0.00861266	0.438504	-0.0279021	-0.0259236	0.121582	0.244193	0.0604993	0.115436	0.273384	0.160671	0.222736	0.24253	0.195751	0.202501	0.155944	0.0485376
ENSBTAG00000021506	ARL6IP5	0.523296	0.291766	0.438242	0.16282	-0.0876169	0.10947	0.156075	0.330045	0.406927	0.372288	0.458714	0.209513	0.286864	-0.113458	0.100235	0.243118	0.119112
ENSBTAG00000015402	GREB1	-0.0217247	-0.301012	0.437826	-0.0219643	0.00720461	0.598059	0.100558	0.181661	0.202553	0.46124	0.192975	0.0244687	0.136253	0.291294	0.347548	0.302761	-0.207023
ENSBTAG00000010786	TACC2	-0.560114	-0.532343	0.437791	0.101788	-0.154293	0.303834	0.0365179	0.0992217	0.0841287	0.203659	-0.017063	0.110117	0.00298034	0.636557	0.273357	0.249264	-0.159678
ENSBTAG00000016528	NOC2L	-0.0904878	0.0748968	0.437576	-0.0130149	-0.00644935	0.0410403	0.130751	0.125355	0.164534	0.160203	0.222632	0.518051	0.166554	0.413581	-0.00681672	-0.01288	0.485266
ENSBTAG00000026097	LIMD1	-0.486557	-0.394738	0.437193	0.209273	-0.134723	0.410786	0.110388	0.193886	0.256045	0.469574	0.226436	0.40062	0.361038	0.832376	0.55923	0.529541	0.0412397
ENSBTAG00000008958	NSMAF	-0.257262	-0.082533	0.436972	0.191318	-0.016993	0.245348	0.172857	0.0461701	0.199076	0.277829	0.108985	0.188937	0.36454	0.399844	0.416182	0.419099	-0.140127
ENSBTAG00000004054	PAPOLA	-0.175071	-0.0902056	0.436934	0.058562	-0.0486332	0.214507	0.213017	0.298405	0.240498	0.522546	0.189339	0.143773	0.606762	0.37381	0.772877	0.590516	-0.171011
ENSBTAG00000019966	TICAM1	-0.350005	-0.517302	0.436326	-0.17376	-0.177793	0.346405	0.1361	0.252929	0.119586	0.3482	0.199132	0.0568928	-0.061354	0.530801	0.288792	0.115902	0.026245
ENSBTAG00000005085	TRIM63	-0.0606997	0.0373237	0.436287	-0.0761394	-0.0822864	0.044221	0.0554593	-0.118098	-0.0482879	-0.037457	-0.0825054	-0.0174418	-0.0262225	-0.0223313	-0.114541	-0.103684	-0.104382
ENSBTAG00000002415	TSPAN3	0.0704129	-0.0773703	0.435835	-0.0357005	-0.325533	-0.136161	0.0247858	0.122389	0.0538419	0.0809929	-0.0210351	-0.185504	0.136626	-0.0216731	0.304058	0.169176	-0.166152
ENSBTAG00000007367	AIMP2	-0.0101921	0.198518	0.435518	-0.308268	-0.0545826	-0.113368	-0.0163002	-0.179967	-0.194408	-0.251643	-0.192045	0.0492767	-0.215769	-0.0615728	-0.387801	-0.478581	0.22607
ENSBTAG00000019010	EIF2B3	0.285902	0.230666	0.434199	0.120544	0.123147	0.0899948	0.207656	0.150784	0.105122	0.278995	0.132182	0.144414	0.390928	-0.0492817	0.276722	0.304174	-0.0307368
ENSBTAG00000008991	EIF4ENIF1	-0.466501	-0.344136	0.43279	0.185212	-0.168295	0.324091	0.156009	0.166156	0.180399	0.344617	0.101979	0.264451	0.406565	0.658939	0.58474	0.512733	-0.056388
ENSBTAG00000011394	FAM214B	0.0212077	-0.0274546	0.432394	0.726584	-0.0530318	0.164959	0.0364212	0.0947492	0.160578	0.224646	0.207744	0.305778	0.298705	0.206839	0.135573	0.577896	-0.186357
ENSBTAG00000016730	ANP32E	-0.219513	-0.326867	0.431718	0.0816084	-0.125731	0.240744	0.0890995	0.211239	0.0888573	0.358307	0.0446439	-0.121153	0.28805	0.304805	0.642796	0.494029	-0.357862
ENSBTAG00000006671	DDX27	-0.0328232	-0.23468	0.431282	0.55629	-0.128815	0.143066	0.151727	0.182024	0.199548	0.321721	0.224472	0.193487	0.23312	0.280899	0.223802	0.559071	-0.23213
ENSBTAG00000005946	USP13	-0.338144	-0.515673	0.431053	0.0990231	-0.147462	0.480329	0.145827	0.158836	0.114388	0.432826	0.0918995	-0.0246638	0.270787	0.517295	0.674926	0.545319	-0.314649
ENSBTAG00000014105	SRPR	-0.333822	-0.319707	0.429534	0.378345	-0.269079	0.121718	0.110246	0.106887	0.176471	0.345831	0.139252	0.203	0.308832	0.574074	0.483317	0.590599	-0.120995
ENSBTAG00000002050	COA7	0.00574818	0.194415	0.429402	-0.31833	0.0581994	0.0446638	0.0988631	-0.0548122	-0.0946845	0.00798409	-0.0607091	0.173361	0.204485	0.062962	0.0729046	-0.158949	0.151659
ENSBTAG00000011143	KPNA1	-0.368159	-0.282379	0.429397	0.0140032	-0.247622	0.054051	0.0880954	0.147912	0.063763	0.280353	0.0214842	-0.0148711	0.370164	0.44773	0.70362	0.462581	-0.183629
ENSBTAG00000003757	DNAJA2	-0.0469098	-0.0996935	0.428614	-0.0323126	-0.108641	0.110877	0.18964	0.174846	0.18557	0.288175	0.153194	-0.0388665	0.330914	0.147823	0.495033	0.326379	-0.175859
ENSBTAG00000021570	PLEKHG4	-0.126941	-0.131311	0.427854	-0.0460369	-0.124144	-0.0209499	0.0284241	0.286003	0.222456	0.279245	0.0942749	0.155132	0.177602	0.267601	0.245806	0.158476	0.0120362
ENSBTAG00000017731	ZFAT	-0.468999	-0.485277	0.427401	-0.14785	-0.148323	0.226068	0.103888	0.186858	0.24939	0.383203	0.147774	0.0725729	0.121195	0.598356	0.464465	0.245224	-0.0983493
ENSBTAG00000019851	PPP2R1A	-0.226977	-0.344502	0.423239	0.157448	-0.118207	0.350936	0.0439059	0.144501	0.126435	0.260756	0.179128	0.298936	-0.0894654	0.55248	0.0196799	0.145518	0.198363
ENSBTAG00000009446	USP10	-0.366869	-0.432768	0.423069	-0.0329925	-0.162719	0.325492	0.138023	0.290143	0.119675	0.451855	0.117363	-0.00270515	0.234233	0.568748	0.664208	0.449592	-0.131399
ENSBTAG00000010836	PRRT3	-0.0348013	-0.11023	0.422874	-0.0827449	0.128929	0.187439	-0.00529626	0.01727	0.0111408	0.0924352	0.00562333	-0.0766229	-0.0618181	0.0347182	0.0479612	-0.00827583	-0.156579
ENSBTAG00000004570	PRRX1	-0.127324	-0.329332	0.422562	0.298071	-0.00844766	0.473804	0.158122	0.240471	0.314968	0.549766	0.221776	0.206934	0.287555	0.488276	0.476978	0.581456	-0.195086
ENSBTAG00000016768	SCN3B	-0.159158	-0.212606	0.422486	0.537003	0.00539806	0.27475	0.0369961	-0.0792921	-0.0642415	-0.00102164	-0.114775	-0.0617819	-0.0163819	0.122724	0.0220593	0.363435	-0.489728
ENSBTAG00000012059	MVD	0.0153711	0.127481	0.420912	0.120527	-0.00572341	0.253883	-0.0327237	-0.0658939	-0.00137035	-0.00810456	0.0405469	0.361462	0.0426404	0.201901	-0.167288	-0.0365069	0.287752
ENSBTAG00000023445	SIAH2	-0.253048	-0.280267	0.420873	0.179251	-0.235366	0.171268	0.0734943	0.0366842	0.190571	0.27324	0.176002	0.216242	0.169571	0.481074	0.270079	0.320066	0.0445593
ENSBTAG00000006507	ADAMTS3	-0.0375651	-0.118753	0.420766	-0.00653967	0.1386	0.56897	0.199218	0.238844	0.17843	0.424854	0.228319	0.155191	0.317368	0.253234	0.402921	0.318176	-0.118536
ENSBTAG00000008184	CCT6A	-0.068378	0.125614	0.420646	-0.117775	0.00407942	0.146624	0.149902	0.192783	0.149874	0.366673	0.140778	0.266776	0.587901	0.32692	0.610343	0.346281	0.090298
ENSBTAG00000000676	DOPEY1	-0.15355	-0.0419378	0.41864	0.325356	-0.0260702	0.221655	0.188946	0.212346	0.17616	0.449155	0.202165	0.247085	0.616401	0.38634	0.679945	0.693277	-0.128236
ENSBTAG00000009414	PSMC4	-0.108625	-0.111281	0.41784	-0.061031	-0.217852	-0.0733232	-0.0691559	-0.144451	-0.156469	-0.142711	-0.0748847	-0.0491147	-0.0804305	0.0324837	-0.0803748	-0.119145	-0.0232505
ENSBTAG00000018160	LAMA1	-0.0685149	-0.132653	0.417825	-0.0405088	-0.0330842	0.0852141	0.119263	0.184752	0.16712	0.24563	0.0824041	0.0944033	0.134875	0.157605	0.146888	0.113606	-0.115385
ENSBTAG00000024180	Hist1h2ap	-0.228418	-0.0790871	0.416171	-0.112935	-0.182099	-0.0743735	-0.107786	-0.108714	-0.135139	-0.171527	-0.111652	0.0831423	-0.181111	0.171127	-0.227342	-0.262031	0.0844976
ENSBTAG00000000411	HGS	-0.552192	-0.390063	0.416151	-0.00610081	-0.141583	0.265172	0.135526	0.194861	0.205773	0.392665	0.23687	0.450003	0.242136	0.828931	0.421954	0.283238	0.280716
ENSBTAG00000013579	SARAF	-0.0147585	0.00975615	0.416112	0.153927	-0.0469535	0.215331	0.0483932	0.0562002	0.090402	0.170049	0.0426593	-0.0519128	0.203342	0.051916	0.247636	0.286602	-0.278882
ENSBTAG00000019327	NRAP	-0.318469	-0.621792	0.41608	0.0237158	-0.364211	0.0868464	0.030761	0.147584	0.0317854	0.184109	-0.0261353	-0.302797	-0.121872	0.278375	0.334254	0.250509	-0.404821
ENSBTAG00000015424	WDR12	0.158994	0.236577	0.415317	0.126654	0.0458085	0.0674852	0.206084	0.15114	0.165469	0.324693	0.165585	0.168188	0.479618	0.0353877	0.380097	0.379489	-0.0653437
ENSBTAG00000012761	PTK7	0.00583818	-0.202498	0.414225	-0.0121098	-0.119432	0.245742	0.201686	0.45922	0.529615	0.599683	0.392756	0.378572	0.218719	0.41502	0.283541	0.258595	0.244542
ENSBTAG00000017776	CHD2	-0.398761	-0.204951	0.414091	0.0472916	-0.0780396	0.277847	0.192721	0.222865	0.298607	0.421493	0.197999	0.451622	0.42535	0.653674	0.472093	0.367046	0.179955
ENSBTAG00000024177	0	-0.469972	-0.334377	0.413589	0.367349	-0.118036	0.136823	-0.0199984	-0.119435	-0.0422332	-0.0422875	-0.116566	0.204133	-0.0378553	0.497653	0.00880434	0.202109	-0.136509
ENSBTAG00000004742	RUNX1	0.0931537	-0.162872	0.413506	0.0414124	-0.196672	0.127749	0.16902	0.285501	0.356567	0.429339	0.296461	0.11275	0.231082	0.209841	0.324168	0.305887	-0.0417021
ENSBTAG00000001774	SPRY2	0.123856	0.00886324	0.412705	-0.082283	-0.0802642	0.18057	0.183783	0.3333	0.549886	0.613226	0.428925	0.235179	0.331716	0.20955	0.333456	0.27586	0.105052
ENSBTAG00000011805	PLIN3	0.0844668	-0.0198533	0.412604	0.209755	0.0341689	0.36463	-0.0269301	-0.0294994	-0.0597997	0.0850488	0.0631268	0.260036	0.0260312	0.175517	-0.0831418	0.0967867	0.120459
ENSBTAG00000014861	SLC20A2	-0.17344	-0.237997	0.411927	0.110252	0.252538	0.722718	0.149598	0.113607	0.0782998	0.390104	0.129922	0.207497	0.204987	0.435821	0.35837	0.354065	-0.071689
ENSBTAG00000019153	JMJD6	-0.163081	-0.132361	0.411729	0.374476	-0.0379523	0.272017	0.171617	0.0351892	0.184799	0.232354	0.0904728	0.287279	0.215008	0.383156	0.14286	0.376675	-0.0878589
ENSBTAG00000020616	DGKD	-0.221334	-0.0570428	0.410418	0.0439204	0.262706	0.491843	0.160038	0.199618	0.167124	0.484029	0.236714	0.53813	0.403496	0.63003	0.416236	0.340945	0.273375
ENSBTAG00000008498	ALYREF	0.0231444	-0.0591142	0.410042	0.0884811	-0.154323	0.106057	-0.0630793	0.00657426	0.0530052	0.0260648	0.0548415	-0.00327932	-0.0969727	0.0163068	-0.113467	-0.015571	-0.0583743
ENSBTAG00000007142	CPPED1	0.0684673	-0.0372018	0.409477	-0.17716	0.0548474	0.127213	0.0396118	0.10666	0.0324044	0.235999	0.191145	0.151123	0.0188747	0.131002	0.0298657	-0.052239	0.178871
ENSBTAG00000018834	PPP1R37	-0.272352	-0.123653	0.409015	0.580146	-0.0442668	0.104125	0.105195	-0.0152595	0.0866555	0.0728507	0.09805	0.448185	0.137199	0.476273	-0.00902272	0.34912	0.0720468
ENSBTAG00000021661	APAF1	-0.185126	-0.134276	0.408895	-0.0333775	-0.0723208	0.282262	0.201584	0.252129	0.256531	0.519447	0.215532	0.213068	0.561931	0.455462	0.750427	0.506242	-0.0203646
ENSBTAG00000011243	TOE1	-0.172239	-0.142518	0.408283	-0.378299	-0.199009	0.00574791	-0.0762137	0.000242048	-0.0526041	-0.0367601	-0.0610087	-0.146171	-0.0944553	0.0686437	0.0532775	-0.225645	-0.0780721
ENSBTAG00000027320	KCNB1	-0.352002	-0.412618	0.407924	0.142576	-0.29435	0.253595	0.065368	0.157916	0.129487	0.30505	0.00433583	-0.0200869	0.234225	0.474757	0.580457	0.480015	-0.234427
ENSBTAG00000002363	SESN2	-0.13049	-0.158494	0.407582	-0.0277748	-0.0624934	0.175596	0.139223	0.30113	0.350283	0.367302	0.257643	0.283145	0.141244	0.422575	0.234608	0.170521	0.18333
ENSBTAG00000002768	Slc35a2	0.0422558	-0.0181586	0.406243	-0.153688	-0.0595896	0.316568	0.183772	0.298688	0.345385	0.544505	0.372254	0.450625	0.337771	0.406119	0.295372	0.178027	0.379274
ENSBTAG00000016185	ENAH	-0.0817666	-0.361428	0.40481	-0.026062	-0.169259	0.381814	0.230912	0.316454	0.408829	0.596464	0.332599	0.0723656	0.337153	0.41169	0.632603	0.479725	-0.132036
ENSBTAG00000018049	MKNK2	-0.681337	-0.469997	0.404808	0.0429338	-0.359337	0.0172144	0.02007	-0.0981777	-0.0898696	-0.0555406	-0.0608224	0.148399	-0.0548597	0.666526	0.170824	0.0816546	0.0744987
ENSBTAG00000002010	PI4K2A	-0.0293846	-0.0503935	0.404616	0.115261	0.0227627	0.396903	0.287152	0.279727	0.474907	0.61061	0.447689	0.420253	0.494485	0.433286	0.462803	0.473309	0.149871
ENSBTAG00000003381	PAPD7	-0.37959	-0.167689	0.403968	-0.194212	0.0146033	0.35981	0.334932	0.191334	0.264579	0.442813	0.162984	0.45992	0.398269	0.650063	0.463348	0.20956	0.292055
ENSBTAG00000003388	DPM2	0.247068	0.161869	0.40376	-0.252579	-0.105566	-0.000613814	0.015267	0.199701	0.162434	0.224016	0.253109	0.198258	0.154371	0.0451266	0.0854342	-0.0715763	0.359187
ENSBTAG00000002902	ANO6	-0.364379	-0.392271	0.402592	-0.0138184	-0.227736	0.133557	0.108436	0.219933	0.203221	0.459376	0.124105	-0.0261913	0.36751	0.485687	0.755742	0.523301	-0.25769
ENSBTAG00000015667	TMEM127	-0.253041	-0.327798	0.402395	0.473309	-0.0796639	0.373151	0.0622297	0.218861	0.220156	0.445957	0.264045	0.291189	0.194732	0.570638	0.326092	0.573123	-0.086293
ENSBTAG00000003817	RNF25	-0.040081	0.10983	0.402183	0.0711578	-0.0455984	0.0614881	0.14264	0.136593	0.113466	0.103637	0.0994341	0.311571	0.219858	0.200791	0.0706882	0.0906342	0.249037
ENSBTAG00000024932	FSCN2	0.00111402	0.00912337	0.401767	-0.0870879	-0.144171	-0.129727	-0.0455472	0.0175799	-0.0657427	-0.0852495	-0.0648767	-0.0905056	-0.0517606	-0.091306	-0.0808141	-0.1098	-0.0904298
ENSBTAG00000013018	AMPD2	0.21698	0.112535	0.401599	0.0115621	0.025903	0.315401	0.246741	0.47162	0.652134	0.69873	0.669015	0.568404	0.503489	0.304743	0.316352	0.328364	0.302406
ENSBTAG00000013210	ADAMTS4	-0.0685056	-0.0971443	0.401544	-0.053554	-0.0734659	0.202174	0.0450334	0.113952	0.280192	0.283899	0.245806	0.204529	0.057851	0.244042	0.0322568	0.0492167	0.0596462
ENSBTAG00000011905	RRAS2	0.0155029	-0.262476	0.40116	0.0156701	-0.242206	0.22323	0.066762	0.221319	0.171357	0.365056	0.210694	-0.19642	0.178642	0.13543	0.491961	0.374578	-0.286028
ENSBTAG00000002960	WDR82	-0.000851326	0.0530984	0.400806	0.189075	0.302243	0.537328	0.179756	0.0615373	0.0080764	0.217526	0.13587	0.354726	0.140963	0.214275	-0.0268416	0.147203	0.0581736
ENSBTAG00000006832	SLC5A6	0.0579507	0.316916	0.400559	-0.14241	0.236752	0.241858	0.257275	0.203189	0.132731	0.281809	0.186548	0.513582	0.454591	0.254798	0.196648	0.0738082	0.365807
ENSBTAG00000008121	RSPO3	0.107647	-0.126449	0.400462	-0.0770815	-0.00316865	0.373185	0.113302	0.146843	0.299756	0.311829	0.233483	-0.0572903	0.059785	0.0158781	0.147376	0.117383	-0.239399
ENSBTAG00000017560	CEBPG	-0.208557	-0.0932259	0.40004	-0.222731	-0.0943907	0.130184	0.0918981	0.269845	0.299353	0.424003	0.256584	0.213847	0.425393	0.416223	0.581923	0.256841	0.131623
ENSBTAG00000019947	SYT7	-0.1094	-0.00257479	0.399091	-0.0072621	0.206556	0.312726	0.198163	0.307585	0.195076	0.502466	0.223012	0.471625	0.465109	0.415691	0.386236	0.309974	0.121469
ENSBTAG00000016511	POLDIP3	-0.0971852	-0.251416	0.398757	0.139303	0.0440762	0.49709	0.21276	0.455402	0.39436	0.750122	0.467192	0.390242	0.504481	0.59579	0.673533	0.627114	0.0833287
ENSBTAG00000013645	RFFL	-0.142488	-0.206519	0.398234	-0.0589136	-0.0610721	0.332384	0.253662	0.34198	0.441855	0.557805	0.443945	0.449349	0.313684	0.545617	0.356736	0.262919	0.275524
ENSBTAG00000007384	CYTH3	-0.489563	-0.340077	0.398126	0.0371868	0.0197597	0.416829	0.205703	0.165578	0.333319	0.517197	0.237823	0.307189	0.43931	0.714676	0.667792	0.500481	-0.0412558
ENSBTAG00000014146	SPCS3	0.0336575	0.0653241	0.397974	0.432368	-0.290303	-0.0712183	-0.108179	-0.00111111	0.134003	0.159847	0.130874	0.152491	0.308287	0.171287	0.271422	0.445165	-0.065091
ENSBTAG00000015396	RBM24	-0.517396	-0.411896	0.397748	-0.0979152	0.011249	0.515265	0.153634	0.112366	0.0623448	0.399435	0.079044	0.256661	0.27156	0.71121	0.540917	0.311988	0.0328999
ENSBTAG00000008621	PRKAR1A	-0.320217	-0.532379	0.397557	0.0186609	-0.206315	0.391058	0.188189	0.25772	0.228371	0.470527	0.163064	0.0596345	0.189352	0.586222	0.560371	0.429466	-0.136018
ENSBTAG00000007763	SLC1A4	0.006886	-0.360704	0.397218	0.211253	-0.0997592	0.404215	0.277726	0.452647	0.579344	0.762965	0.457027	0.13681	0.313669	0.387625	0.570125	0.627006	-0.152656
ENSBTAG00000012063	E2F4	-0.266681	-0.209042	0.39643	-0.0923151	-0.286427	-0.0975503	-0.0387692	0.035877	-0.103862	-0.00674921	-0.056908	0.029105	-0.0220349	0.336487	0.148538	0.000842992	0.121232
ENSBTAG00000014926	SNAPC2	-0.0191547	0.271101	0.396026	-0.309386	-0.0529023	-0.185702	-0.064849	0.0489611	0.0973026	-0.0458395	-0.000447825	0.305511	0.099606	0.0909734	-0.108966	-0.301357	0.435295
ENSBTAG00000002385	SLC35E4	-0.0939662	-0.165309	0.395442	-0.0703498	0.0541003	0.572661	0.170211	0.0411955	0.00602901	0.146658	0.041266	0.17523	-0.040174	0.287651	-0.0366664	-0.0367266	0.0484553
ENSBTAG00000004106	PRKRIP1	-0.0638799	-0.135129	0.395436	-0.339389	-0.164519	0.136368	0.159889	0.138915	0.0020937	0.138367	0.0505047	-0.0176602	-0.0307873	0.169886	0.119122	-0.124282	0.144075
ENSBTAG00000008860	FAM65A	-0.238268	0.0259204	0.395039	0.263986	0.163326	0.372397	0.238197	0.193958	0.305462	0.497694	0.312443	0.72183	0.544641	0.64293	0.347931	0.446284	0.265962
ENSBTAG00000014306	DOPEY2	-0.20859	-0.271508	0.394773	0.190412	-0.0371703	0.322191	0.182767	0.236626	0.198791	0.434741	0.12262	0.167114	0.260117	0.400834	0.393832	0.438622	-0.155563
ENSBTAG00000002835	SMAD1	-0.0304062	-0.241522	0.394286	-0.032052	-0.210118	0.0810396	0.129604	0.464035	0.390329	0.54684	0.305373	0.048824	0.284874	0.282457	0.536197	0.395039	-0.0439323
ENSBTAG00000019322	HABP2	-0.0738352	-0.0067012	0.393842	-0.129567	-0.0999785	0.0131049	0.0581746	-0.0792738	-0.0656781	-0.0515191	-0.11759	0.116632	-0.0341822	0.0987864	-0.098916	-0.170568	0.123181
ENSBTAG00000019044	BAIAP2	-0.0411633	-0.0632381	0.393455	0.732687	-0.112952	0.136851	0.120031	0.111215	0.283044	0.270669	0.316918	0.474325	0.35145	0.372498	0.120488	0.582316	-0.064361
ENSBTAG00000001506	HTT	-0.20966	-0.0955009	0.392678	0.375787	0.11625	0.529844	0.228077	0.332492	0.334374	0.628575	0.37639	0.641401	0.634518	0.687413	0.568934	0.678919	0.139372
ENSBTAG00000005514	TRIO	-0.353371	-0.370636	0.391597	0.184543	-0.161037	0.362194	0.216428	0.349106	0.384325	0.629758	0.365127	0.445859	0.513308	0.796763	0.721042	0.641333	0.128819
ENSBTAG00000011507	NUP88	0.0786183	0.186055	0.390803	0.270481	0.113488	0.344603	0.293379	0.311101	0.359279	0.558004	0.364703	0.423266	0.744609	0.245236	0.57077	0.612721	0.00398125
ENSBTAG00000001292	LTF	0.0130642	-0.0315794	0.389841	-0.0496603	0.0175159	0.155028	0.0095745	0.0817733	0.00605929	0.174134	0.129433	0.085337	0.0781762	0.0733154	0.065293	0.0450637	-0.0691335
ENSBTAG00000016444	FAM134B	-0.242818	-0.253633	0.389635	-0.0257267	-0.0112047	0.464924	0.101445	0.0394179	0.0704193	0.18434	0.0492031	-0.0300251	0.0511181	0.280864	0.255558	0.164376	-0.173566
ENSBTAG00000021132	SYNPO2L	-0.576407	-0.674826	0.388989	0.0771949	-0.188499	0.432569	0.123034	0.0862493	0.0662624	0.293239	-0.0323888	-0.0601312	0.0415862	0.664474	0.530867	0.409571	-0.277275
ENSBTAG00000002137	SUGT1	0.0991174	0.25363	0.388936	0.0643903	-0.117479	-0.142485	0.0634899	0.0467449	0.0252241	0.0219143	-0.0390106	-0.0719927	0.315186	-0.163537	0.245099	0.187597	-0.201951
ENSBTAG00000016397	CDYL	-0.379739	-0.29675	0.388801	-0.239719	-0.107884	0.178847	-0.0133968	0.22695	0.0991997	0.280711	0.0909759	0.300121	0.0920743	0.625161	0.278732	0.0302209	0.298314
ENSBTAG00000015509	NAMPT	-0.283655	-0.14127	0.388469	-0.0423993	-0.083502	-0.0338965	0.0628952	-0.0873282	0.022547	-0.00316916	-0.121721	-0.155154	0.0773807	0.143836	0.245766	0.115311	-0.295919
ENSBTAG00000025329	IRF2BPL	-0.424043	-0.4838	0.387708	0.020422	-0.143224	0.267498	0.235581	0.175889	0.129499	0.237301	0.114858	0.147208	-0.0692007	0.608357	0.223594	0.160641	0.0647735
ENSBTAG00000014549	GNL3	0.199072	0.240138	0.387587	0.101722	-0.000748909	0.0979589	0.160828	0.168171	0.121452	0.281668	0.171176	0.203503	0.556428	-0.00133121	0.38776	0.353592	-0.0405514
ENSBTAG00000005578	KAT5	-0.137292	-0.261996	0.387291	-0.260492	-0.0194956	0.359043	0.182577	0.349706	0.256243	0.416644	0.349075	0.187313	0.0841599	0.371912	0.245052	0.0422001	0.164088
ENSBTAG00000022009	MRPL38	-0.123349	-0.0112183	0.386707	-0.381555	0.189259	0.140479	0.120858	-0.0528785	-0.116431	-0.0401639	-0.103466	0.192024	-0.207629	0.213465	-0.235813	-0.407394	0.344697
ENSBTAG00000000080	GRWD1	0.064486	0.125133	0.386342	0.141284	0.129319	0.186288	0.201217	0.0936652	0.0803244	0.174791	0.0884347	0.376501	0.175701	0.22763	-0.0204115	0.115381	0.201451
ENSBTAG00000008714	CLSTN2	-0.16726	-0.2855	0.386024	-0.0405728	-0.293145	0.0837947	0.0938377	0.244393	0.426711	0.360167	0.165026	0.0849444	0.186763	0.364088	0.396831	0.270217	-0.039064
ENSBTAG00000014265	SREBF2	-0.0888763	-0.248708	0.385906	0.213944	-0.0563387	0.373849	0.176244	0.336353	0.301483	0.631077	0.345206	0.394156	0.336761	0.585305	0.480084	0.534156	0.187903
ENSBTAG00000002423	PSMD12	-0.2257	-0.134441	0.38581	-0.21753	-0.103706	0.218014	0.16708	0.299976	0.145415	0.414345	0.0929936	0.0148655	0.456999	0.349507	0.746149	0.364445	-0.0499992
ENSBTAG00000000608	PRCC	-0.407019	-0.350335	0.385767	-0.311379	-0.174165	0.118221	0.130707	0.167997	-0.0312777	0.128998	-0.0730845	0.00335341	-0.0801644	0.465768	0.259054	-0.051075	0.154977
ENSBTAG00000019242	CHRNB1	-0.211839	-0.320384	0.38564	0.0856079	-0.252482	0.147173	0.0661882	0.159942	0.00551041	0.281299	-0.00151737	0.0116995	0.263201	0.395098	0.535233	0.41978	-0.15716
ENSBTAG00000013869	SH3BP4	-0.230826	-0.440938	0.385511	0.134971	-0.0913652	0.470516	0.124823	0.0987327	0.132677	0.377513	0.138056	-0.0145304	0.116584	0.378001	0.412238	0.406742	-0.260258
ENSBTAG00000014153	PKNOX1	-0.216137	-0.378512	0.385095	0.60814	-0.243229	0.0352802	0.041562	-0.0374649	0.0365324	0.0992779	-0.0372069	-0.114447	0.0627227	0.216065	0.225643	0.549299	-0.552169
ENSBTAG00000003490	ELMO1	0.186014	-0.254456	0.384975	0.374448	-0.140553	0.212338	0.157712	0.499618	0.608025	0.688057	0.448152	0.0968948	0.280137	0.1846	0.410422	0.635191	-0.249408
ENSBTAG00000014917	GTPBP4	0.00379343	0.380771	0.384969	0.101346	0.226334	0.200094	0.289054	0.129024	0.150428	0.278292	0.144584	0.525859	0.723199	0.204772	0.391835	0.338869	0.177844
ENSBTAG00000019060	CLDN11	0.199194	-0.094947	0.384492	-0.0371773	-0.290405	-0.00926331	0.0339076	0.226595	0.29642	0.277006	0.308396	-0.0355099	0.0166269	-0.0530237	0.0521628	0.0696561	-0.070109
ENSBTAG00000019302	BCL2	-0.312118	-0.258727	0.382735	-0.0190127	0.0860424	0.323618	0.0612961	0.202664	0.222107	0.411354	0.185005	0.4123	0.191595	0.61465	0.289617	0.215274	0.183306
ENSBTAG00000015146	TOX4	-0.186705	-0.123393	0.382499	-0.187577	-0.0456308	0.210584	0.206419	0.169052	0.175503	0.401979	0.116712	0.0669895	0.399581	0.318008	0.597635	0.315327	-0.0378202
ENSBTAG00000006030	MYOG	0.0712907	0.0954991	0.382409	0.130568	0.0165352	-0.0254844	0.131104	0.170624	0.0348204	0.101808	0.0163233	0.261305	0.124059	0.139784	0.0154382	0.0904249	0.185634
ENSBTAG00000016782	SLC39A10	-0.0521272	-0.132393	0.382369	-0.00762861	0.00308978	0.386518	0.24361	0.430424	0.355558	0.705389	0.336296	0.239957	0.612141	0.368732	0.748415	0.577545	-0.0788178
ENSBTAG00000011403	RUSC2	0.0417809	-0.0897265	0.381789	0.128038	0.210877	0.741007	0.198091	0.207609	0.325677	0.593521	0.361535	0.373453	0.352882	0.393005	0.353622	0.416493	0.0328001
ENSBTAG00000010502	SERTAD3	-0.0889773	0.125833	0.381617	-0.153816	-0.0880342	-0.0320305	0.0310485	0.170759	0.224716	0.0923517	0.132974	0.357264	0.104663	0.239553	-0.0549173	-0.139557	0.406373
ENSBTAG00000011554	SURF6	-0.214131	-0.204498	0.381154	-0.194621	-0.0550827	0.258297	0.21537	0.234544	0.235845	0.362364	0.230524	0.362524	0.204021	0.536804	0.281627	0.0946356	0.317383
ENSBTAG00000021024	MACF1	-0.0876627	-0.182264	0.378264	0.218797	-0.0372826	0.388293	0.218094	0.40355	0.602097	0.795048	0.528086	0.38862	0.646496	0.53427	0.75525	0.738681	-0.0528139
ENSBTAG00000016354	IER2	0.00577076	-0.0914016	0.378114	-0.0097097	-0.146103	0.0159982	0.0467989	0.224346	0.359948	0.29473	0.322664	0.216774	0.0172484	0.195711	-0.00923841	0.0395859	0.169719
ENSBTAG00000017137	CDC37L1	-0.19708	-0.0983456	0.377666	0.0458668	-0.150509	0.172086	0.120644	0.159403	0.0609186	0.244395	0.00208839	-0.0261429	0.408881	0.252612	0.605821	0.427081	-0.167615
ENSBTAG00000000671	PARP3	0.172771	0.227105	0.376972	0.0319667	0.124998	0.212112	0.219555	0.241865	0.30103	0.456347	0.378446	0.52665	0.511585	0.195895	0.233202	0.248836	0.273212
ENSBTAG00000023417	RUVBL2	-0.0771983	0.179769	0.376842	-0.281185	0.132	0.182834	0.187827	0.138617	0.214712	0.260982	0.310111	0.529313	0.267659	0.352096	0.0710214	-0.109157	0.534282
ENSBTAG00000001576	TMEM140	-0.383998	-0.187518	0.376628	0.015066	-0.0191997	0.267091	0.042627	-0.0493882	0.0664449	0.0674573	0.0270223	0.179316	-0.00620629	0.395541	0.0441891	0.0334089	0.00608085
ENSBTAG00000006414	NUTF2	0.0572369	-0.141651	0.376134	0.0974478	-0.210614	0.132032	0.0941012	0.157533	0.0193926	0.0869367	0.0578463	-0.144559	0.0546593	0.0230706	0.177123	0.188973	-0.219242
ENSBTAG00000018044	POLR3E	-0.259904	-0.0825382	0.375636	0.412248	0.0603849	0.297135	0.192566	0.173024	0.261418	0.424832	0.254865	0.567194	0.537036	0.60937	0.43965	0.585234	0.114286
ENSBTAG00000000182	SPINT2	0.191639	0.192774	0.375559	0.0365158	0.0274871	-0.0622721	0.00954114	0.0702647	0.101635	0.0748113	0.111761	0.078777	0.0553115	-0.158174	-0.111463	-0.0237027	-0.00141717
ENSBTAG00000004173	UBXN8	0.136968	0.21264	0.375508	-0.211367	0.108845	0.223845	0.135269	0.196739	0.261828	0.299259	0.250057	0.124219	0.324533	-0.0211774	0.234422	0.0712275	0.0479653
ENSBTAG00000015543	ARHGAP35	-0.500593	-0.548985	0.375375	0.172601	-0.14358	0.339646	0.118838	0.169805	0.152253	0.409446	0.102274	0.0174974	0.255849	0.643204	0.698857	0.586389	-0.292127
ENSBTAG00000025931	NEU3	-0.401899	-0.329812	0.375122	0.106194	-0.0600051	0.369852	0.22697	0.170074	0.134364	0.477059	0.0999672	0.230519	0.446862	0.639404	0.703719	0.564911	-0.085584
ENSBTAG00000012756	CCT7	0.147188	-0.0515032	0.37376	0.145183	-0.134776	0.165048	0.110553	0.123562	0.177859	0.250663	0.179203	0.0818693	0.159831	0.101815	0.167047	0.250841	0.011917
ENSBTAG00000018268	UCN	-0.105554	-0.032094	0.373087	-0.0546133	-0.0549025	0.200792	0.137179	-0.0487747	-0.0294716	0.118426	-0.0443716	0.182712	0.131806	0.182034	0.0393594	0.0155092	0.0230656
ENSBTAG00000001504	NOP14	-0.258071	-0.10982	0.372314	-0.0314459	-0.0578074	0.192585	0.16718	0.0788188	0.172511	0.255707	0.0778274	0.443019	0.240006	0.550374	0.222249	0.13502	0.324308
ENSBTAG00000006014	GBF1	-0.354657	-0.308814	0.372258	0.109409	-0.0144427	0.38362	0.194775	0.275169	0.230744	0.615985	0.219629	0.292789	0.560895	0.692999	0.841748	0.67206	-0.017037
ENSBTAG00000021752	DNAJB4	0.0263412	-0.0250811	0.37182	0.0259009	0.0342825	0.391479	0.103954	0.142808	0.101476	0.371694	0.0566547	0.0619948	0.367368	0.128923	0.395106	0.349666	-0.213411
ENSBTAG00000003553	ZFP36L2	-0.331561	-0.662045	0.371659	0.166425	-0.279321	0.508794	0.138613	0.352138	0.292741	0.54604	0.257935	0.0398359	0.0633186	0.626378	0.487302	0.498499	-0.187111
ENSBTAG00000009928	MLST8	-0.281681	-0.159694	0.371049	-0.247124	0.0647677	0.0858081	0.00918211	-0.0445698	-0.142279	-0.185951	-0.0969721	0.0301114	-0.253962	0.17687	-0.219468	-0.342039	0.0367342
ENSBTAG00000004937	SEC61A1	-0.0801401	-0.471289	0.370701	0.0896668	-0.163476	0.416295	0.238065	0.507916	0.605886	0.8065	0.576637	0.215841	0.231281	0.531632	0.509967	0.5287	-0.055757
ENSBTAG00000001763	NR2C2AP	0.16915	0.378366	0.370508	-0.151203	0.11345	0.129086	0.133103	0.222303	0.177137	0.197795	0.209618	0.525884	0.350251	0.136806	0.00704706	-0.0685147	0.473085
ENSBTAG00000005838	ULK3	0.0025904	0.401544	0.37041	0.181412	0.130699	0.015721	0.213083	0.0938706	0.164396	0.129601	0.132792	0.6796	0.53257	0.248974	0.0656811	0.146883	0.38586
ENSBTAG00000017743	XIRP2	-0.0701505	-0.394661	0.370359	0.123269	-0.2771	0.110054	0.159803	0.237952	0.243706	0.411705	0.132903	-0.07164	0.229586	0.268311	0.526069	0.474294	-0.274517
ENSBTAG00000014233	CCT8	0.129877	0.249168	0.370202	0.225743	0.190624	0.235537	0.220486	0.215523	0.150102	0.360633	0.198824	0.350877	0.651759	0.159528	0.480454	0.500516	0.0138827
ENSBTAG00000005635	TTC39C	0.0208359	-0.0952746	0.36995	-0.151551	0.0160655	0.389778	0.154891	0.227037	0.126169	0.41186	0.116901	0.0659559	0.29069	0.211066	0.453754	0.255988	-0.0204963
ENSBTAG00000022895	PQLC1	-0.121874	0.0122153	0.369856	-0.158612	-0.154418	-0.0983261	0.0178972	0.144103	0.309547	0.187279	0.147665	0.298303	0.110496	0.289593	0.0428035	-0.0583302	0.27783
ENSBTAG00000005557	MLLT4	-0.346999	-0.121794	0.369275	0.192728	0.202148	0.42128	0.220038	0.300915	0.278281	0.594576	0.306886	0.620926	0.616628	0.726606	0.620306	0.566953	0.165447
ENSBTAG00000011865	MTA2	-0.144544	-0.259921	0.369249	0.412145	0.0941229	0.378689	0.226895	0.432978	0.367304	0.644735	0.336054	0.335574	0.43618	0.498783	0.542124	0.702254	-0.136367
ENSBTAG00000004420	BAHD1	-0.353373	-0.228857	0.368139	0.391998	0.0111799	0.434179	0.225477	0.208008	0.283193	0.455848	0.256483	0.609511	0.418322	0.785886	0.430787	0.557521	0.238854
ENSBTAG00000020250	SLC28A1	0.0658697	0.0152809	0.367961	-0.0730044	-0.047471	0.17533	0.0566704	0.0665395	0.105431	0.169833	0.0306857	0.061489	0.105942	-0.0177041	0.025406	0.0190588	-0.0689069
ENSBTAG00000020000	RAP1GAP2	-0.247911	-0.417815	0.367954	-0.0802962	-0.131617	0.334595	0.0859066	0.223528	0.276048	0.406783	0.220467	-0.00144421	0.124941	0.380571	0.414214	0.279834	-0.191134
ENSBTAG00000018909	0	-0.090124	-0.26521	0.36786	-0.00835002	-0.0954711	0.353679	0.176948	0.211285	0.248718	0.48929	0.257818	0.14792	0.276225	0.33991	0.40122	0.339835	-0.118103
ENSBTAG00000008573	ZFP36	-0.278414	-0.20238	0.367766	-0.0664066	-0.25029	-0.0639423	-0.0930033	-0.0677834	-0.0306028	-0.0146553	-0.0223739	0.0303112	-0.0249893	0.256002	0.0309285	-0.024107	-0.0398409
ENSBTAG00000000132	EIF4A1	0.352586	0.168472	0.367463	0.0368704	0.0585624	0.249631	0.202403	0.394167	0.488854	0.653189	0.473772	0.257398	0.475919	0.0316434	0.372671	0.394628	0.0523192
ENSBTAG00000018045	SLC12A4	0.0444664	-0.166563	0.367277	0.431193	0.154091	0.42171	0.177066	0.244461	0.466339	0.648457	0.465366	0.401998	0.36033	0.368233	0.290382	0.590158	-0.120445
ENSBTAG00000020936	NOD2	-0.0150361	0.019768	0.366951	0.0380481	-0.0689793	-0.0572465	0.081815	0.0790439	0.0383582	0.121523	0.0218624	0.0892603	0.230942	0.115159	0.23333	0.179809	-0.0140063
ENSBTAG00000027569	APBB2	-0.187239	-0.0686509	0.365877	-0.0321269	-0.0142783	0.0640642	0.0461707	0.0430616	0.0568238	0.180468	-0.0346783	0.0159423	0.249387	0.201854	0.367494	0.222302	-0.135165
ENSBTAG00000005127	PSMA7	0.0903722	-0.0387101	0.365593	0.00815082	-0.333131	-0.191617	-0.124039	-0.185174	-0.13889	-0.219957	-0.0785783	-0.0556279	-0.204931	-0.0867524	-0.252599	-0.193591	0.0488273
ENSBTAG00000011324	EMILIN1	0.162648	-0.160531	0.365366	-0.012578	-0.189195	0.0942432	0.117322	0.515639	0.683682	0.596465	0.418982	0.215426	0.114933	0.230493	0.178821	0.218703	0.147509
ENSBTAG00000020414	DHX37	-0.338288	-0.351303	0.36489	0.323566	0.0153545	0.383514	0.148159	0.266238	0.226245	0.508198	0.315715	0.389935	0.326658	0.65831	0.442844	0.558394	-0.0312979
ENSBTAG00000012678	COLGALT1	0.0397497	-0.294295	0.364699	-0.0646356	-0.0355788	0.380889	0.316186	0.560064	0.503456	0.819824	0.538184	0.284477	0.277652	0.455932	0.482876	0.4068	0.140646
ENSBTAG00000000134	MPDU1	0.399475	0.326318	0.364534	0.248939	0.105379	0.035442	0.119484	0.287734	0.277737	0.331966	0.383099	0.221784	0.364382	-0.164888	0.10615	0.289544	-0.0130021
ENSBTAG00000017804	BNIP3	-0.493522	-0.39906	0.364482	-0.0319828	-0.0703395	0.202731	-0.123913	-0.0722908	-0.0586565	-0.0232745	-0.0512665	0.0379447	-0.2601	0.444288	-0.0662805	-0.0842507	-0.0551393
ENSBTAG00000006255	MDM4	-0.120331	0.0184172	0.363668	-0.0158148	0.0458982	0.210863	0.125175	0.225381	0.174093	0.473827	0.143436	0.268575	0.631572	0.354378	0.675961	0.475815	-0.0193655
ENSBTAG00000010135	TMEM189	-0.306099	-0.436559	0.363612	0.0302554	-0.031045	0.205069	0.0971384	0.288027	0.0959858	0.272471	0.186142	0.0232557	-0.0155242	0.381052	0.244621	0.206885	-0.175526
ENSBTAG00000005462	FXR2	-0.617946	-0.188469	0.363581	-0.112713	0.0855071	0.174776	0.140894	-0.0393891	-0.000949992	0.0530057	-0.123515	0.165636	0.200796	0.54631	0.353221	0.118446	-0.0124289
ENSBTAG00000013126	EMG1	0.35452	0.303771	0.363429	0.0926497	-0.185414	-0.284768	-0.133477	-0.0534294	0.0266832	-0.0970901	0.0540725	0.204301	0.0335694	-0.177083	-0.283521	-0.133936	0.223185
ENSBTAG00000013045	DKC1	0.0830104	0.151893	0.363321	0.0176892	0.201647	0.312757	0.306502	0.395529	0.426728	0.602885	0.464134	0.616735	0.651999	0.384719	0.471825	0.390828	0.32453
ENSBTAG00000010126	PCIF1	-0.354774	-0.409861	0.36225	0.574936	-0.123576	0.292159	0.0502649	0.0455383	0.0284275	0.162191	0.0695751	0.176222	-0.00853288	0.521257	0.135971	0.45763	-0.171182
ENSBTAG00000012500	RARA	-0.323331	-0.491025	0.362186	0.266147	-0.0863672	0.446817	0.166267	0.378668	0.333558	0.549068	0.342176	0.236251	0.173026	0.621993	0.442646	0.521639	-0.0504894
ENSBTAG00000019787	PAFAH1B3	0.0130159	-0.0570676	0.361445	-0.298891	-0.353294	-0.279957	-0.122075	0.0826588	-0.00721521	-0.114886	-0.085796	-0.0624797	-0.175938	-0.0413829	-0.15476	-0.323762	0.154903
ENSBTAG00000005709	ABHD3	0.0893704	-0.0758227	0.361133	-0.063066	0.0859154	0.668106	0.193563	0.263426	0.233918	0.57141	0.3217	0.260095	0.389374	0.292244	0.424224	0.334596	0.0498598
ENSBTAG00000000347	RHOG	0.0184495	-0.317297	0.361086	-0.27911	-0.245343	0.160331	0.0307791	0.34026	0.29088	0.468388	0.276625	-0.0655479	-0.0618961	0.192419	0.218345	0.0515308	0.0105786
ENSBTAG00000019818	CASZ1	-0.637986	-0.376952	0.361008	0.0819354	-0.052519	0.358925	0.129938	0.106582	0.0463058	0.324886	0.0595239	0.374863	0.380218	0.828207	0.590769	0.426587	0.066265
ENSBTAG00000002704	POMT2	-0.0972461	-0.0865244	0.360657	0.0736393	0.0786285	0.305566	0.312537	0.161102	0.153851	0.378236	0.113155	0.330807	0.257403	0.452394	0.302389	0.293703	0.179293
ENSBTAG00000018108	PXN	-0.514821	-0.240653	0.359703	0.519371	-0.0769213	0.143387	0.0882074	0.0709774	0.145827	0.222603	0.0985489	0.495242	0.388472	0.700375	0.354619	0.548576	-0.00168893
ENSBTAG00000001225	RBM14	-0.289226	-0.281234	0.359273	0.414552	-0.132063	0.398272	0.0867074	0.133812	0.215372	0.364849	0.173117	0.322384	0.315874	0.547031	0.337564	0.536132	-0.129787
ENSBTAG00000021818	ADGRE5	-0.115667	-0.325788	0.358959	0.077568	-0.137157	0.511926	0.161607	0.503875	0.375635	0.687562	0.390266	0.25883	0.342308	0.568258	0.623381	0.539431	0.0766158
ENSBTAG00000010455	INTS5	-0.4099	-0.344072	0.358642	0.475869	-0.161496	0.181944	-0.00643032	-0.00117996	-0.0294849	0.0365648	-0.00658367	0.150629	-0.0525826	0.480809	0.0602391	0.325809	-0.114602
ENSBTAG00000007447	NUDT4	0.0112451	-0.129958	0.358236	0.0616846	-0.110532	0.140988	0.133103	0.20411	0.269068	0.440229	0.222959	0.0357813	0.360402	0.229369	0.557467	0.452775	-0.124127
ENSBTAG00000007080	PREB	-0.177194	0.240799	0.358046	0.136221	0.130766	0.0203192	0.107747	-0.0230366	-0.0778552	-0.0398629	-0.0172993	0.479612	0.220541	0.331613	-0.0382102	0.0290656	0.352086
ENSBTAG00000019697	NPAS2	-0.224326	-0.201938	0.357968	-0.0286295	-0.165763	0.166248	0.121077	0.199933	0.342356	0.337624	0.181418	0.244416	0.210329	0.429153	0.29409	0.206432	0.0718955
ENSBTAG00000002412	CYB5B	0.0536446	-0.0754193	0.357872	-0.0976161	0.0911236	0.390124	0.223809	0.405935	0.373453	0.686694	0.353842	0.268997	0.512317	0.38617	0.663483	0.465836	0.0565837
ENSBTAG00000012987	ULK1	-0.694465	-0.450528	0.357675	0.0269419	-0.128999	0.165055	0.100617	0.0530187	0.0731724	0.150092	0.0190121	0.271974	0.00775956	0.749691	0.213591	0.135966	0.0859358
ENSBTAG00000001294	PPP1R15A	-0.0565278	0.0179439	0.357029	0.0908868	0.0952416	0.256574	0.149948	0.0871067	0.17169	0.18274	0.135627	0.274836	0.138978	0.217458	0.00500574	0.10211	0.096654
ENSBTAG00000014182	CTNNA1	-0.00368028	-0.232403	0.3567	0.272255	0.0656696	0.507595	0.292895	0.474066	0.47266	0.793456	0.492071	0.244088	0.490816	0.447442	0.698183	0.745166	-0.129458
ENSBTAG00000009245	PPP2CB	0.211941	0.355914	0.356672	0.0374954	0.190391	0.247032	0.189717	0.140546	0.21962	0.339322	0.197136	0.188566	0.523922	0.00163359	0.395458	0.32818	-0.0185536
ENSBTAG00000010890	PRMT5	0.0201389	-0.0760074	0.355988	-0.287162	-0.00375022	0.311988	0.217408	0.233491	0.190858	0.480996	0.205754	0.186884	0.407349	0.281059	0.517153	0.225781	0.113301
ENSBTAG00000013863	DUSP1	-0.0314392	-0.197462	0.355675	0.130366	-0.109439	0.18772	0.0340724	0.305188	0.189448	0.424842	0.254067	0.211509	0.217326	0.301734	0.28774	0.333005	-0.0251368
ENSBTAG00000014906	VCAN	0.115577	-0.2183	0.355212	0.161619	-0.204937	0.244821	0.125609	0.335976	0.450223	0.652485	0.413533	0.14468	0.33652	0.25445	0.445865	0.522514	-0.141005
ENSBTAG00000021544	EBNA1BP2	0.359831	0.0586057	0.354945	-0.159796	-0.244585	-0.1321	0.0500389	0.0607852	0.00297636	0.0513047	0.12632	-0.00169857	-0.080287	-0.136334	-0.142095	-0.170718	0.23339
ENSBTAG00000014117	CCDC9	-0.398707	-0.194344	0.354772	-0.157112	-0.000725106	0.288869	0.177095	0.172737	0.144136	0.260864	0.198138	0.510917	0.177632	0.679951	0.194635	0.0309101	0.443047
ENSBTAG00000020544	BCL7B	-0.180351	-0.447744	0.354765	0.465533	-0.333627	0.0888163	-0.0860125	0.0745586	0.100806	0.12592	0.0769042	-0.165912	-0.102479	0.223495	0.137157	0.398635	-0.38688
ENSBTAG00000003063	SYNJ1	-0.226553	-0.00575232	0.354477	0.170226	0.0521036	0.350119	0.260062	0.268923	0.186396	0.467101	0.192674	0.418262	0.717501	0.498799	0.722149	0.603004	0.0494724
ENSBTAG00000026754	RNF41	-0.257496	-0.304639	0.354418	-0.0878209	0.063031	0.519097	0.171045	0.273451	0.290147	0.588842	0.313975	0.278307	0.35407	0.557662	0.555101	0.382909	0.0358718
ENSBTAG00000000458	DYNC1LI2	-0.293644	-0.236729	0.354356	0.172083	-0.0125777	0.338931	0.204049	0.234088	0.39661	0.594064	0.332983	0.280717	0.547436	0.601581	0.766344	0.663195	-0.0742679
ENSBTAG00000004603	PHC2	0.0534033	-0.0266957	0.354352	0.274604	0.110973	0.463293	0.199865	0.269236	0.421193	0.496732	0.356801	0.533805	0.239058	0.436919	0.100822	0.32754	0.282667
ENSBTAG00000008520	NFIC	-0.586561	-0.673151	0.354107	0.122689	-0.259286	0.280684	0.03063	0.136467	0.0397882	0.291053	-0.00420823	0.0236064	0.0558359	0.716702	0.518575	0.418071	-0.153847
ENSBTAG00000001134	SRRT	-0.213461	-0.138103	0.353995	0.0407941	0.0987974	0.389554	0.377955	0.362017	0.320039	0.569828	0.299757	0.533802	0.506268	0.608981	0.486945	0.413661	0.193726
ENSBTAG00000011461	ADORA1	0.169327	0.0151874	0.353534	-0.0211997	0.00283579	0.10206	0.0834521	0.292436	0.419729	0.402087	0.694783	0.248729	0.188336	0.0866814	0.0906538	0.127248	0.104975
ENSBTAG00000024641	ZBED1	-0.396434	-0.441468	0.35351	0.19085	-0.0820863	0.372361	0.182898	0.152248	0.22028	0.40551	0.202911	0.258333	0.13262	0.66019	0.388208	0.410105	0.0388363
ENSBTAG00000005090	TMEM2	-0.267616	-0.220858	0.353146	-0.0695652	-0.235584	0.0705387	0.126032	0.180648	0.199621	0.385884	0.111927	0.0647296	0.411314	0.438002	0.68365	0.425576	-0.072476
ENSBTAG00000006493	CLP1	-0.170098	0.0349672	0.353053	-0.25331	0.112492	0.213057	0.119059	0.241736	0.202096	0.315855	0.128849	0.351197	0.229327	0.357707	0.19107	-0.000998701	0.302698
ENSBTAG00000006134	DYNLRB1	0.508894	0.180949	0.352706	-0.0499221	-0.153537	-0.152346	0.0405037	0.0633633	0.261396	0.0975377	0.240979	-0.0537358	-0.0690214	-0.357215	-0.260017	-0.145992	-0.0375473
ENSBTAG00000005397	0	-0.0398924	-0.190452	0.352518	0.227129	-0.0664286	0.378204	0.239336	0.356115	0.409022	0.702739	0.345587	0.168398	0.523298	0.412315	0.74463	0.727826	-0.154864
ENSBTAG00000023744	YPEL5	0.00299786	0.100077	0.352103	-0.0751183	-0.147533	0.179689	0.0334644	0.101606	0.117423	0.208993	0.0647343	-0.00618389	0.326607	0.090913	0.432943	0.234684	-0.0101554
ENSBTAG00000020232	REXO1	-0.515677	-0.276709	0.350565	0.148239	0.0720418	0.407349	0.192294	0.150266	0.154595	0.329884	0.154602	0.537655	0.286527	0.810534	0.344645	0.327335	0.261597
ENSBTAG00000021527	IGF1R	-0.284245	-0.425141	0.350438	0.463888	-0.0237675	0.42892	0.205242	0.244361	0.318332	0.568466	0.335384	0.298615	0.348847	0.653565	0.562416	0.726878	-0.160604
ENSBTAG00000012705	DEGS1	0.41141	0.0873839	0.349637	-0.0900092	-0.0527297	0.269831	0.234798	0.522999	0.609625	0.701164	0.545837	0.1304	0.365509	0.0111597	0.393253	0.334559	0.0344383
ENSBTAG00000011389	TMEM104	-0.346708	-0.25445	0.349176	-0.0878808	-0.0908548	0.181892	0.0401379	0.22365	0.13813	0.343821	0.125831	0.292419	0.249736	0.545848	0.391684	0.223766	0.157749
ENSBTAG00000010682	DDR1	0.0704617	0.0243239	0.348675	0.371516	-0.137584	0.110844	0.0905934	0.368947	0.503274	0.400843	0.484995	0.507574	0.300366	0.363316	0.156523	0.378835	0.267362
ENSBTAG00000011586	HABP4	0.0970454	-0.102937	0.348675	0.0494336	-0.224767	-0.00359063	0.100982	0.134476	0.0994672	0.206242	0.0407807	-0.0422074	0.11604	0.06034	0.22801	0.211099	-0.12257
ENSBTAG00000006579	P4HA3	0.177484	0.0662167	0.348084	0.0623311	-0.0270952	0.124964	0.00724154	0.044921	0.564826	0.319686	0.210121	0.0845302	0.177112	-0.043267	0.0575431	0.168573	-0.160392
ENSBTAG00000011263	EIF6	0.229216	0.0717618	0.347743	0.394515	-0.115146	0.0764674	0.128868	0.0465756	0.205674	0.181356	0.256309	0.307601	0.0761984	0.0790142	-0.142387	0.205192	0.144824
ENSBTAG00000011951	MRTO4	0.165364	0.0981407	0.34772	0.0593805	0.105844	0.30606	0.141693	0.2476	0.316725	0.271154	0.287277	0.386242	0.189542	0.202532	0.0241827	0.0938994	0.317658
ENSBTAG00000011922	PLEC	-0.573717	-0.542998	0.347358	0.190632	-0.165287	0.357256	0.167716	0.161598	0.118028	0.384239	0.0650195	0.208445	0.21023	0.796484	0.574478	0.516646	-0.0272466
ENSBTAG00000023659	0	-0.10826	-0.0355466	0.34731	-0.0708104	-0.07894	0.016433	0.0217078	-0.0320744	-0.00971544	-0.083802	-0.101519	0.00993275	-0.140262	0.0298095	-0.197175	-0.175908	-0.0267749
ENSBTAG00000017418	RRP1B	-0.219897	-0.157242	0.347131	-0.117172	0.0638593	0.494364	0.214238	0.236272	0.214922	0.517868	0.271444	0.439184	0.482643	0.58954	0.550028	0.338073	0.240204
ENSBTAG00000002346	HSD3B7	0.257301	-0.0621952	0.346932	0.336392	-0.150844	0.170214	0.191266	0.255154	0.398602	0.471176	0.336589	0.209939	0.178535	0.0627437	0.0829072	0.37549	-0.0481458
ENSBTAG00000000736	LRP8	-0.206135	-0.311839	0.34667	-0.0795945	-0.163949	0.158487	0.059572	0.139235	0.146074	0.257397	0.120995	0.0228232	0.110843	0.332097	0.355927	0.204233	-0.0567079
ENSBTAG00000011931	CD63	0.569904	0.257244	0.346296	0.00450542	-0.0557518	0.012208	0.0542837	0.287571	0.36594	0.400467	0.396858	0.0954483	0.165639	-0.222588	0.0286582	0.120908	0.0797996
ENSBTAG00000002748	TMEM55B	0.138107	0.406486	0.345896	0.304916	0.140128	0.192224	0.136127	0.2186	0.203874	0.253416	0.28752	0.619351	0.572731	0.183211	0.159809	0.310473	0.302584
ENSBTAG00000000500	PINX1	0.230716	0.0556203	0.345203	-0.121212	-0.0671591	0.149521	0.266563	0.231072	0.212505	0.402944	0.236055	0.196401	0.309959	0.108352	0.248461	0.163992	0.115602
ENSBTAG00000010549	IFRD1	0.13315	0.0441671	0.343712	0.0663718	0.0879671	0.504646	0.107227	0.106544	0.182874	0.409856	0.226475	0.106723	0.320952	0.0870745	0.298788	0.321543	-0.124437
ENSBTAG00000010217	ZNF318	-0.409844	-0.193535	0.343629	0.160364	-0.0310812	0.3505	0.18715	0.158964	0.149133	0.352523	0.0898451	0.235479	0.539208	0.569153	0.725894	0.569744	-0.0758112
ENSBTAG00000018431	NAV2	-0.152684	-0.284738	0.343123	0.0271995	0.0140521	0.360046	0.194089	0.307982	0.405477	0.586177	0.334362	0.26109	0.31156	0.470998	0.471297	0.410378	-0.0144395
ENSBTAG00000022714	HSPB3	0.297726	0.277079	0.342917	0.29878	-0.0223842	0.0961504	-0.0301701	0.0699029	0.176084	0.116521	0.219386	0.310479	0.187296	-0.0279618	-0.0973686	0.146666	0.169607
ENSBTAG00000010741	KLHL41	0.136279	-0.13254	0.342824	-0.0267724	-0.302722	0.0129288	0.11533	0.0300014	0.0273534	0.178285	-0.022687	-0.255148	0.140667	-0.0881066	0.344271	0.236464	-0.277793
ENSBTAG00000019854	ABCE1	-0.160286	-0.0298326	0.342676	-0.0922138	-0.0103617	0.170822	0.176725	0.266597	0.156834	0.447631	0.113588	0.086384	0.579849	0.334198	0.795333	0.486047	-0.0815996
ENSBTAG00000017597	ESCO1	-0.213563	-0.237429	0.342205	0.0134336	-0.135763	0.191995	0.204614	0.229814	0.182329	0.368164	0.0711175	-0.0440924	0.387945	0.281857	0.638336	0.451883	-0.283232
ENSBTAG00000007725	ARF1	-0.0941331	-0.222599	0.341693	0.108934	0.0444044	0.35779	0.0900479	0.285112	0.2845	0.490942	0.273409	0.0526002	0.237217	0.292144	0.454745	0.432749	-0.143066
ENSBTAG00000012697	PGAM1	0.306942	0.0222925	0.341489	0.377429	-0.0250045	0.285308	0.136821	0.357786	0.513436	0.594832	0.756616	0.307135	0.292996	0.131009	0.181347	0.481608	0.0112564
ENSBTAG00000012922	PHF2	-0.513701	-0.470188	0.340865	0.13267	-0.113538	0.457369	0.180628	0.240201	0.291103	0.554109	0.226377	0.264215	0.393826	0.825534	0.758161	0.621383	-0.0228185
ENSBTAG00000019465	ITPKC	-0.31822	-0.323821	0.340758	0.257235	-0.0297598	0.337106	0.0859634	0.170006	0.224887	0.325874	0.227556	0.258101	0.119588	0.531413	0.247636	0.359541	0.00474607
ENSBTAG00000012450	RAPGEF2	-0.126212	-0.0939475	0.340681	0.104626	0.232573	0.549596	0.238265	0.195006	0.266197	0.547356	0.16535	0.214704	0.434888	0.356752	0.511345	0.490459	-0.180136
ENSBTAG00000002634	TMEM115	-0.0896654	0.0223786	0.340231	-0.234255	0.133032	0.325046	0.176651	0.352948	0.376469	0.481878	0.358244	0.483453	0.227959	0.456669	0.182991	0.0374974	0.450009
ENSBTAG00000002682	MARK4	-0.421608	-0.41903	0.340136	0.418811	-0.125872	0.216437	0.073817	0.0823836	0.152993	0.33263	0.13716	0.170341	0.125657	0.577228	0.32287	0.511472	-0.193409
ENSBTAG00000009097	FANCI	0.0865951	0.0298019	0.340097	-0.0606033	0.071388	0.1022	0.121803	0.31127	0.11444	0.403544	0.182916	0.151915	0.349413	0.115835	0.398303	0.26725	0.0663327
ENSBTAG00000017661	RFX2	0.0183582	-0.135966	0.339407	0.02215	0.138534	0.725176	0.120183	0.254537	0.183478	0.40972	0.315835	0.275468	0.173451	0.301888	0.172602	0.195426	0.0455308
ENSBTAG00000023730	TUBB3	-0.0506102	-0.481657	0.339187	0.135312	-0.261602	0.284791	0.106033	0.288347	0.25822	0.389651	0.238177	0.062141	-0.0623966	0.344213	0.150463	0.255454	-0.0493596
ENSBTAG00000008661	C11orf52	0.115407	-0.10168	0.338864	-0.041209	0.0839832	0.594499	0.0498624	0.226736	0.316283	0.36249	0.133914	0.0631375	0.139763	0.112733	0.204338	0.180807	-0.128002
ENSBTAG00000015363	CDC42SE1	0.277817	0.157165	0.337913	0.28995	0.137008	0.322125	0.244122	0.471983	0.516724	0.741576	0.479111	0.431139	0.610697	0.205515	0.479488	0.624691	0.0838499
ENSBTAG00000009863	BHLHE40	-0.162134	-0.228597	0.337733	-0.0844393	-0.250343	0.14192	0.295436	0.183014	0.214218	0.217589	0.229392	0.0710063	0.0310138	0.296915	0.200107	0.0886876	0.10694
ENSBTAG00000002615	LONRF3	-0.284114	-0.389928	0.33701	0.161824	-0.230332	0.431211	0.158117	0.0839592	0.237534	0.328178	0.187041	-0.00594756	0.205025	0.447101	0.478337	0.451178	-0.27232
ENSBTAG00000012087	NHLRC1	-0.12894	0.0389574	0.33677	-0.182384	-0.0886782	0.0525369	0.0553143	0.0103553	0.0426886	0.0357937	-0.00567959	0.289064	0.0445196	0.243189	-0.0560249	-0.158606	0.356076
ENSBTAG00000002283	FZD7	-0.500092	-0.38775	0.336532	-0.113204	-0.177852	0.197929	0.271392	0.188777	0.212565	0.32768	0.0930271	0.228727	0.105107	0.659245	0.35735	0.175677	0.14177
ENSBTAG00000012745	PPAN	-0.0789707	-0.0746054	0.33602	0.370587	0.110206	0.16947	0.0394291	0.0746682	0.0242701	0.112514	0.137014	0.345171	0.0795573	0.264269	-0.099398	0.190985	0.0383058
ENSBTAG00000023845	0	-0.245451	-0.111176	0.335714	-0.136486	0.0705752	0.22519	0.208745	0.240561	0.214881	0.455732	0.180042	0.237225	0.422455	0.457067	0.568181	0.331482	0.107977
ENSBTAG00000005492	CCNY	-0.0967131	-0.33562	0.335286	0.123225	-0.187738	0.309958	0.176454	0.3752	0.433344	0.603032	0.326805	0.1199	0.318246	0.474531	0.631264	0.561454	-0.0339302
ENSBTAG00000018474	IL6R	-0.436416	-0.260081	0.335218	0.0831474	-0.0783704	0.124207	0.103204	0.016863	-0.00448892	0.100376	-0.0308347	0.111688	0.170128	0.493651	0.361776	0.267712	-0.0286534
ENSBTAG00000015013	C2CD2L	-0.174619	-0.10048	0.334549	-0.158418	-0.000985852	0.207434	0.245354	0.394285	0.503606	0.582947	0.411721	0.482576	0.408211	0.569345	0.442663	0.250665	0.337717
ENSBTAG00000009785	SAMD4B	-0.34201	-0.342997	0.334394	-0.0859855	-0.0775841	0.371253	0.190343	0.273717	0.416524	0.634208	0.376689	0.37388	0.341774	0.735795	0.569752	0.397402	0.181104
ENSBTAG00000001410	GRAMD1B	-0.10738	-0.15099	0.334275	-0.0123968	0.249288	0.632661	0.179949	0.308029	0.184526	0.496805	0.22671	0.232438	0.360369	0.38895	0.490352	0.369776	-0.0471716
ENSBTAG00000012481	RANGAP1	-0.0493458	0.0744809	0.333992	0.123681	0.102618	0.142989	0.180325	0.135467	0.129147	0.235719	0.209023	0.596648	0.224604	0.440395	0.00723118	0.109582	0.446891
ENSBTAG00000025274	TUBB4B	-0.15428	-0.317248	0.333689	0.135842	-0.409794	-0.0396337	0.0963523	0.0543524	0.00679051	0.0742061	0.0232842	0.0883871	-0.0417799	0.352297	0.0867331	0.141466	0.0827162
ENSBTAG00000014881	PHF23	-0.312557	-0.193281	0.333662	-0.055211	-0.0383265	0.222442	0.0427003	0.157513	0.140531	0.215326	0.142383	0.194431	0.032699	0.441459	0.185491	0.0891639	0.158537
ENSBTAG00000003695	WDR45B	0.0949697	-0.113105	0.332861	-0.0882199	0.0575531	0.47274	0.251319	0.509747	0.538531	0.818363	0.562652	0.411216	0.503804	0.446962	0.598889	0.456803	0.229245
ENSBTAG00000019303	MAFK	-0.33204	-0.279243	0.332669	-0.101796	0.105761	0.496926	0.0922202	0.245664	0.2261	0.440993	0.213561	0.296598	0.170627	0.58702	0.359834	0.210567	0.162049
ENSBTAG00000006025	Ahsa2	0.141558	0.163215	0.331973	-0.0283066	0.0886328	0.164796	0.228366	0.279122	0.367351	0.458482	0.271892	0.337411	0.453933	0.16246	0.328598	0.266028	0.116643
ENSBTAG00000001414	KCTD12	-0.159363	-0.33153	0.33158	-0.00431606	-0.193179	0.236528	0.154395	0.46855	0.449697	0.626023	0.406322	0.258038	0.280972	0.549671	0.518171	0.418681	0.0965283
ENSBTAG00000002345	SETD1A	-0.524715	-0.348737	0.331323	-0.136913	-0.0127445	0.450073	0.172572	0.263093	0.213199	0.488842	0.240423	0.460288	0.365504	0.843732	0.573758	0.309933	0.296733
ENSBTAG00000009560	NUBP1	0.179804	0.0585006	0.331319	0.527903	-0.0393258	0.0514964	-0.040068	-0.0118542	-0.0665988	-0.0420664	0.0329488	0.115409	0.002208	-0.055137	-0.208466	0.210023	-0.170724
ENSBTAG00000007105	Pwp2	0.004288	0.127107	0.330995	0.421497	0.18381	0.410834	0.200583	0.147072	0.239982	0.3928	0.320728	0.609602	0.525035	0.373471	0.233925	0.481077	0.141335
ENSBTAG00000005040	PPP4R3A	-0.296198	-0.180892	0.330951	0.127516	-0.00137435	0.24759	0.199101	0.214047	0.165392	0.426439	0.0899049	0.0685519	0.478902	0.393828	0.680958	0.568364	-0.26774
ENSBTAG00000014790	ZBTB2	-0.358307	-0.486138	0.330625	0.624872	-0.199148	0.24676	0.0147735	0.0865132	0.0598594	0.177978	0.0343464	0.0380367	0.0555194	0.424651	0.219152	0.561675	-0.439112
ENSBTAG00000010627	SF3B3	-0.0517908	-0.0279817	0.330276	0.211628	0.0845351	0.450852	0.324352	0.340892	0.359017	0.667307	0.351593	0.349083	0.653818	0.439115	0.702164	0.689815	-0.0322794
ENSBTAG00000000828	CAPN6	0.0787404	-0.186927	0.330013	0.229446	-0.285572	0.0719657	0.152358	0.239147	0.23865	0.448653	0.199634	-0.00435733	0.264371	0.144226	0.383852	0.492645	-0.279059
ENSBTAG00000009048	EFHD2	0.17144	-0.241563	0.32999	-0.0160471	-0.118252	0.320966	0.234011	0.543026	0.488514	0.701751	0.442445	0.162808	0.177742	0.269654	0.336453	0.343607	0.0435573
ENSBTAG00000016776	BAHCC1	-0.429994	-0.328417	0.329832	-0.0185277	0.0170792	0.421579	0.18416	0.314643	0.303449	0.567613	0.345037	0.47613	0.405678	0.776782	0.583762	0.407984	0.245289
ENSBTAG00000010322	HYOU1	-0.0973415	-0.296215	0.329676	0.46568	-0.110343	0.341405	0.212917	0.329409	0.364694	0.582922	0.309452	0.297162	0.376305	0.511011	0.477982	0.703258	-0.153192
ENSBTAG00000003845	CSRNP1	-0.119548	-0.0441896	0.329523	0.207246	-0.0111931	0.199247	0.0716511	-0.0178111	0.0718045	0.156179	0.0937387	0.209731	0.132106	0.234582	0.0636097	0.206231	0.0201296
ENSBTAG00000025210	COL4A2	0.0667824	-0.279728	0.329502	0.177622	0.0854888	0.432396	0.205011	0.444601	0.446082	0.804011	0.500189	0.268244	0.270729	0.402129	0.434144	0.538926	-0.0450527
ENSBTAG00000018436	UBE2J1	-0.189834	-0.122877	0.328988	-0.171316	-0.0629095	0.146008	0.282376	0.269968	0.250698	0.489095	0.159087	0.123957	0.481058	0.408054	0.720242	0.403826	-0.0163892
ENSBTAG00000005940	PRKAB1	-0.0976958	-0.0393868	0.328924	-0.0423875	0.0782549	0.200325	0.176505	0.290038	0.253315	0.471095	0.284944	0.301153	0.353486	0.394384	0.442084	0.309211	0.190484
ENSBTAG00000011970	FNIP2	-0.260624	-0.312411	0.328885	-0.0244759	0.133472	0.594703	0.208334	0.399154	0.296713	0.702186	0.324069	0.302367	0.428794	0.65091	0.705997	0.529741	0.0387639
ENSBTAG00000011625	LYPLA2	-0.0967729	0.0301485	0.328786	-0.237228	0.00830811	0.23084	0.0646159	0.179286	0.156231	0.191456	0.189085	0.352948	0.121923	0.306036	0.0318566	-0.111258	0.379257
ENSBTAG00000009050	ADIPOR2	-0.0193233	-0.0822648	0.328689	0.193691	0.283078	0.454477	0.125149	0.122774	0.168938	0.507097	0.356659	0.288021	0.336201	0.332907	0.341647	0.445822	-0.0829808
ENSBTAG00000009870	HES6	-0.058412	0.0251503	0.328665	-0.0868358	-0.172561	-0.0675899	-0.0598269	-0.0914526	0.101297	0.0179309	0.0815384	0.285724	-0.015605	0.207725	-0.18911	-0.168417	0.247419
ENSBTAG00000002707	IPO4	-0.197935	-0.240157	0.328205	0.0683786	-0.0731827	0.224437	0.164025	0.239612	0.207524	0.465643	0.284702	0.376017	0.367674	0.559613	0.462447	0.391064	0.167782
ENSBTAG00000023610	U2af1l4	0.176526	0.229579	0.328072	0.247405	0.0954941	0.175688	0.0952388	0.120526	0.315119	0.193273	0.309864	0.502973	0.283756	0.109993	-0.0893917	0.13667	0.201329
ENSBTAG00000014554	SNAI1	0.0613974	-0.0941006	0.328052	-0.0256983	0.0594473	0.243317	0.13992	0.278308	0.409925	0.551746	0.391653	0.215303	0.229317	0.250001	0.300681	0.266658	0.108024
ENSBTAG00000026283	ASPH	0.0747737	-0.127663	0.327766	0.438749	-0.197564	0.191763	0.126871	0.358879	0.476831	0.631068	0.575394	0.26927	0.541177	0.339498	0.606455	0.762631	-0.11653
ENSBTAG00000021435	MAFF	-0.0832022	0.0876619	0.327754	-0.0664616	0.00694108	0.133782	-0.0422589	-0.124273	0.0463709	-0.000731804	0.00726663	0.0716877	0.0652505	0.0547682	-0.0291418	-0.0537412	0.0126109
ENSBTAG00000013125	PLAUR	0.232509	-0.138608	0.32774	-0.0156225	-0.0528311	0.183205	0.209726	0.386456	0.436582	0.572484	0.379106	0.167254	0.202448	0.117168	0.212667	0.256038	0.0127596
ENSBTAG00000014415	ZNF653	0.00691958	0.119602	0.327564	-0.0923142	0.00804852	0.178555	0.134688	0.295516	0.396791	0.401389	0.379622	0.591579	0.380687	0.352787	0.142004	0.0854135	0.44979
ENSBTAG00000014005	PPIP5K1	-0.106346	0.101842	0.326908	0.235705	0.267705	0.398399	0.231142	0.123	0.191784	0.378722	0.281104	0.49387	0.605569	0.413264	0.481871	0.488573	0.0877976
ENSBTAG00000006495	GNB2	0.124714	-0.0101952	0.326645	0.0413089	0.0141393	0.242681	0.124962	0.400795	0.484215	0.564827	0.508018	0.528787	0.151542	0.3835	0.0501719	0.153413	0.445287
ENSBTAG00000011465	MYBPH	0.122867	-0.136567	0.326097	0.133991	-0.331298	-0.199399	-0.0604104	0.0261972	0.00127067	0.0407594	-0.00368916	-0.072154	-0.0519978	-0.0595731	-0.0391484	0.0805205	-0.154021
ENSBTAG00000009488	NXF1	-0.103668	0.0701232	0.32608	0.014479	0.196168	0.311343	0.260324	0.357672	0.305709	0.461204	0.259352	0.517595	0.564716	0.380937	0.409591	0.319059	0.164428
ENSBTAG00000008395	APBA3	-0.343568	0.0268399	0.32603	0.0282476	-0.00593782	0.182835	0.110436	0.0878352	0.119249	0.16432	0.132792	0.636596	0.256453	0.618886	0.0827294	0.059868	0.510853
ENSBTAG00000002738	S1PR2	0.121158	-0.313847	0.324747	-0.0662479	-0.104498	0.318148	0.225738	0.57082	0.576644	0.782414	0.465877	0.0950779	0.187526	0.274672	0.431344	0.381865	-0.0457404
ENSBTAG00000027064	BTBD11	-0.263839	-0.246297	0.324565	0.00130839	-0.119148	-0.00155559	0.0743174	-0.0263984	0.0458298	0.120367	-0.108062	-0.0582022	0.0572141	0.206157	0.197231	0.154168	-0.261163
ENSBTAG00000013071	GPR153	0.0745649	-0.263165	0.32423	0.0252679	-0.0207965	0.407648	0.159565	0.456855	0.53812	0.78611	0.50849	0.296618	0.239811	0.408757	0.37226	0.409718	0.0687438
ENSBTAG00000009615	ANXA2	0.457158	-0.00400935	0.323994	0.295151	-0.150459	0.196474	0.138963	0.420112	0.699936	0.678416	0.692171	0.239696	0.274785	0.0271166	0.182925	0.45852	-0.01316
ENSBTAG00000008441	SOCS3	-0.0236242	-0.317601	0.323905	-0.0376404	-0.16909	0.262006	0.137983	0.259416	0.283107	0.431276	0.247637	0.051362	0.0342885	0.264112	0.230477	0.20241	-0.0403704
ENSBTAG00000014943	KDM5C	-0.337224	0.111467	0.323624	0.221534	0.0879033	0.222655	0.22662	0.174418	0.252307	0.374821	0.233968	0.760009	0.695054	0.682321	0.468759	0.452403	0.349595
ENSBTAG00000007430	MYBBP1A	-0.496354	-0.460745	0.323585	0.55234	-0.18493	0.234342	0.0762252	0.0256355	0.00352709	0.168569	0.0128713	0.249721	0.126627	0.688212	0.293817	0.540644	-0.131678
ENSBTAG00000008933	MFSD5	-0.330374	-0.173778	0.322713	0.101866	-0.0548245	0.073589	0.0981513	0.154576	0.181274	0.24518	0.195153	0.358438	0.16021	0.55822	0.235685	0.220481	0.230843
ENSBTAG00000009982	IGSF8	0.101314	0.200197	0.322581	0.20734	-0.156951	-0.0736723	0.0823442	0.23913	0.18209	0.150563	0.200025	0.490791	0.240382	0.197157	-0.0335745	0.107855	0.4245
ENSBTAG00000001038	SNRPB	0.206669	0.388366	0.321948	0.213924	0.0749572	-0.0450964	-0.00982487	-0.0126803	0.0127666	0.0119059	0.131697	0.395835	0.175051	0.00865579	-0.181603	0.020006	0.336601
ENSBTAG00000001773	C7orf49	-0.338174	-0.182518	0.321615	0.27163	-0.126318	0.0228743	0.0543481	-0.167894	-0.0885778	-0.111583	-0.144382	-0.00744425	0.00142853	0.25964	0.0854619	0.186943	-0.211266
ENSBTAG00000004497	KANSL3	-0.348341	-0.201124	0.321561	-0.0489236	0.147776	0.486615	0.270189	0.338449	0.333401	0.639853	0.393555	0.59991	0.574459	0.787211	0.654062	0.453787	0.301217
ENSBTAG00000018812	NOP56	0.30226	0.582262	0.320563	-0.0926152	0.335697	0.154922	0.269831	0.213175	0.219634	0.31746	0.28099	0.558165	0.653656	0.00746524	0.221614	0.122235	0.379033
ENSBTAG00000019220	SMARCA4	-0.460552	-0.64009	0.320436	0.28164	-0.171353	0.405759	0.147599	0.314507	0.254901	0.518219	0.232597	0.198865	0.196692	0.767045	0.565942	0.598857	-0.119622
ENSBTAG00000014794	SCYL3	-0.0778667	-0.0209553	0.319991	-0.313125	-0.0161547	0.161979	0.280217	0.326223	0.253626	0.447319	0.161215	0.184591	0.444079	0.300056	0.558266	0.211309	0.161499
ENSBTAG00000014966	PLXNB2	-0.177176	-0.0850069	0.319952	0.572886	0.0652896	0.398557	0.199559	0.318968	0.423273	0.527446	0.453631	0.679387	0.511892	0.658244	0.374322	0.659064	0.174416
ENSBTAG00000017574	LMNA	-0.118774	-0.387879	0.31984	0.0298273	-0.144172	0.43964	0.211999	0.322827	0.432233	0.636498	0.432826	0.297448	0.124284	0.546075	0.315452	0.334483	0.169425
ENSBTAG00000017860	HIPK2	-0.473795	-0.630249	0.319722	-0.0974138	-0.255184	0.213711	0.0565496	0.149324	0.205646	0.334727	0.0500247	-0.0979626	0.078794	0.531758	0.531572	0.311665	-0.273379
ENSBTAG00000004172	SETD1B	-0.39672	-0.342792	0.319722	0.620005	-0.0437063	0.314445	0.0983634	0.0699792	0.19282	0.343444	0.159483	0.35547	0.331721	0.627245	0.375858	0.673847	-0.226722
ENSBTAG00000012046	JUNB	-0.231975	-0.136673	0.319403	-0.104933	-0.153887	-0.0494146	-0.114367	0.0214013	0.0332096	0.00310426	0.101579	0.160332	-0.0919169	0.264361	-0.0798811	-0.133468	0.212627
ENSBTAG00000007662	HSPA5	0.270412	0.0318429	0.319362	0.0843949	0.0193039	0.290549	0.23177	0.454837	0.530442	0.667761	0.375818	0.267696	0.406352	0.200095	0.403424	0.441205	0.0455951
ENSBTAG00000022699	CAV3	0.0204079	-0.185343	0.319336	0.190855	-0.104241	0.187751	-0.07909	-0.0377544	-0.142785	-0.0810349	-0.151395	-0.30137	-0.249855	-0.146099	-0.129078	0.0463812	-0.412074
ENSBTAG00000009214	ETS2	-0.329119	-0.186266	0.318809	0.136578	-0.0215508	0.161424	0.0146279	-0.115141	-0.0321236	0.075817	-0.0274823	0.151426	0.0269161	0.379996	0.0612189	0.139091	-0.0860568
ENSBTAG00000009822	PPP4R1	-0.206358	-0.253912	0.318727	0.499348	0.00505645	0.288297	0.191135	0.313115	0.378942	0.589122	0.370623	0.433955	0.381742	0.610382	0.447551	0.688033	-0.0266671
ENSBTAG00000008010	FLCN	-0.0629317	0.288669	0.318262	0.0915439	0.204507	0.300421	0.305442	0.21635	0.378995	0.499367	0.362083	0.723327	0.696667	0.467793	0.413703	0.381178	0.420751
ENSBTAG00000018859	C19orf47	-0.581316	-0.652572	0.317931	0.137186	-0.205684	0.135696	-0.132433	-0.15507	-0.252296	-0.16365	-0.240365	-0.231862	-0.346459	0.385695	-0.000686872	0.0474536	-0.385299
ENSBTAG00000006714	VTI1A	-0.214102	-0.179137	0.317641	-0.155107	0.00962973	0.193929	0.280448	0.165915	0.0527749	0.204447	0.0352346	0.0623004	0.150559	0.330782	0.329559	0.133251	0.0648161
ENSBTAG00000013440	RBM42	-0.00677182	0.0872274	0.316454	-0.231131	-0.0327531	0.0440593	0.0805332	0.0595314	0.123348	0.146956	0.157734	0.418518	-0.0151003	0.288871	-0.15127	-0.22953	0.583322
ENSBTAG00000015520	SLC11A1	0.146406	0.020773	0.316072	-0.00166898	0.0800093	0.174721	0.0985846	0.242681	0.164914	0.339979	0.231141	0.133289	0.133125	0.0312024	0.0516899	0.116543	-0.0687069
ENSBTAG00000013205	IL1RAP	-0.047918	-0.189895	0.315905	-0.0125732	-0.0745934	0.158142	0.156331	0.279666	0.347771	0.526332	0.288402	0.0612843	0.333249	0.265492	0.537181	0.410422	-0.121525
ENSBTAG00000013401	ARHGEF40	-0.0183953	-0.0202402	0.315591	0.31783	0.275724	0.398231	0.237295	0.396067	0.448402	0.672756	0.484989	0.613485	0.545861	0.478949	0.415191	0.568096	0.113872
ENSBTAG00000016705	BCAS2	0.366172	0.185927	0.314334	0.183017	-0.0170296	0.148096	0.185942	0.180595	0.191775	0.326215	0.219338	0.147772	0.383937	-0.111016	0.208503	0.329177	-0.0273935
ENSBTAG00000002052	PLOD1	0.0316939	-0.390314	0.314082	0.182593	-0.228607	0.315902	0.153887	0.381811	0.411606	0.635662	0.353532	0.151651	0.135529	0.415048	0.349895	0.470154	-0.0408598
ENSBTAG00000007605	FKBP4	-0.370077	-0.195676	0.314065	-0.0450864	-0.0436138	-0.0362914	0.041215	-0.0654868	-0.126647	-0.126915	-0.159675	0.131204	-0.109544	0.371376	-0.0431924	-0.103285	0.124865
ENSBTAG00000016904	MARCH9	-0.0943427	-0.0462658	0.31406	-0.191231	0.105204	0.319406	0.207986	0.231871	0.164844	0.335685	0.127682	0.247425	0.183889	0.339515	0.258853	0.0835531	0.237692
ENSBTAG00000000098	SETDB1	-0.29175	-0.117786	0.313985	0.358525	0.0990786	0.318217	0.2762	0.191843	0.267955	0.453235	0.260543	0.356522	0.580284	0.51592	0.61963	0.673302	-0.0911234
ENSBTAG00000000131	SENP3	-0.0766009	0.153152	0.313816	-0.285972	0.141061	0.253639	0.309655	0.359395	0.342835	0.436287	0.280837	0.548603	0.425584	0.435426	0.300752	0.0566209	0.471393
ENSBTAG00000021248	C7orf26	-0.361161	-0.244968	0.313791	-0.0383603	-0.0823016	0.138274	0.0945568	0.207506	0.148198	0.216266	0.0983407	0.355839	0.0755226	0.537404	0.122263	0.0561497	0.247648
ENSBTAG00000020760	SNAP29	-0.424851	-0.344351	0.313775	-0.233629	-0.0600759	0.110886	0.108162	0.107245	0.0668118	0.271189	0.0794706	0.196647	0.0465693	0.588293	0.292328	0.0538435	0.19082
ENSBTAG00000011717	SAP30BP	-0.0380127	-0.0811941	0.313672	-0.299683	0.076636	0.256974	0.266434	0.341818	0.160843	0.457636	0.230042	0.209208	0.308597	0.325813	0.441433	0.159657	0.207646
ENSBTAG00000005427	NRDE2	-0.578702	-0.235945	0.313069	0.113308	-0.0734582	0.177303	0.0366997	0.0982113	0.129908	0.186131	0.0525727	0.469858	0.234168	0.756766	0.290864	0.232545	0.268923
ENSBTAG00000012032	PDE4A	-0.697886	-0.340089	0.312796	-0.0197365	-0.13327	0.187267	0.118572	0.0139831	0.0174586	0.171919	-0.000123393	0.297452	0.305653	0.783521	0.530109	0.292552	0.0979653
ENSBTAG00000018362	TMEM109	-0.260355	-0.208423	0.312796	0.0673169	-0.168111	0.113964	0.144062	0.220858	0.132131	0.315706	0.202216	0.347849	0.163128	0.53611	0.263428	0.232275	0.248517
ENSBTAG00000019464	0	0.253553	0.604431	0.312675	-0.148114	0.143348	-0.0928566	0.106233	0.0122138	0.122473	0.0750608	0.124104	0.41499	0.471117	-0.0671255	0.0695884	-0.0462912	0.356115
ENSBTAG00000023933	SEC16A	-0.43468	-0.224116	0.312419	0.0615162	0.0701857	0.436028	0.230721	0.289678	0.325333	0.612012	0.311755	0.625119	0.529782	0.882752	0.636825	0.501494	0.334202
ENSBTAG00000008695	TCF3	-0.368148	-0.304679	0.311767	-0.0462924	0.0178841	0.522597	0.2222	0.338218	0.352596	0.656152	0.363298	0.51601	0.462809	0.788878	0.61545	0.440447	0.251224
ENSBTAG00000005716	CRABP2	0.337359	0.00819595	0.311698	0.0582131	-0.311245	-0.0815166	0.0628964	0.303364	0.472133	0.366547	0.410044	0.22234	0.205264	0.0676733	0.132599	0.191188	0.20632
ENSBTAG00000017764	HDAC4	-0.586656	-0.346459	0.311688	-0.072697	0.00838696	0.235795	0.0821108	0.109919	0.153538	0.265347	0.141597	0.380424	0.13152	0.780804	0.319526	0.155643	0.240622
ENSBTAG00000006732	NRCAM	0.0773399	-0.186092	0.311536	-0.0248754	-0.0579264	0.276565	0.074594	0.102324	0.0990927	0.275362	0.1226	-0.0738484	0.0764638	0.0411513	0.196423	0.172391	-0.219215
ENSBTAG00000020283	DUSP5	0.121514	-0.118638	0.311358	0.042953	-0.20901	0.127427	0.12732	0.322301	0.766756	0.515953	0.526594	0.200717	0.215188	0.172372	0.221865	0.26784	0.0433715
ENSBTAG00000005964	PIGG	-0.160888	0.0608523	0.31135	0.306897	0.130019	0.385233	0.27652	0.199218	0.279964	0.546607	0.308463	0.602588	0.757454	0.571337	0.638531	0.664582	0.14412
ENSBTAG00000019801	FAM151A	-0.116578	-0.00667293	0.311023	0.0180784	0.395675	0.751865	0.117	0.0783273	-0.0508532	0.284079	0.0614925	0.354192	0.303936	0.362807	0.26499	0.21697	0.0854192
ENSBTAG00000012495	SF3B4	-0.199037	-0.403023	0.310594	0.0190902	-0.0431925	0.430867	0.244786	0.398286	0.389891	0.646707	0.349825	0.163872	0.255236	0.492816	0.521942	0.451216	-0.0666582
ENSBTAG00000014558	DDX21	-0.218071	-0.394847	0.31049	0.307638	-0.0980803	0.35714	0.216882	0.248288	0.268171	0.542149	0.210985	-0.0136726	0.376264	0.427902	0.709244	0.733134	-0.388797
ENSBTAG00000014769	GMEB2	-0.279482	-0.0236988	0.310478	0.600171	-0.0360608	0.120522	0.0503266	0.0428115	0.112074	0.123319	0.156656	0.509804	0.351919	0.471506	0.14081	0.455777	0.0684364
ENSBTAG00000000154	IRF2BP1	-0.553261	-0.36578	0.310401	0.143041	-0.280333	-0.0168029	-0.0842742	-0.172394	-0.102302	-0.19962	-0.157712	0.0147753	-0.291249	0.434291	-0.140325	-0.0573675	-0.0128074
ENSBTAG00000006085	DDOST	0.120096	0.060138	0.310329	-0.038948	0.0069287	0.304146	0.249771	0.356292	0.485874	0.590488	0.46907	0.512275	0.34414	0.421359	0.283105	0.254283	0.442123
ENSBTAG00000020305	TOR1A	0.0826855	-0.189963	0.310244	-0.367178	-0.100465	0.313397	0.0994194	0.311181	0.211964	0.364335	0.172923	-0.113466	-0.00977837	0.0719758	0.20296	-0.0277691	-0.0107162
ENSBTAG00000002039	FRMD8	0.0817701	0.058162	0.310179	-0.0666135	0.182785	0.26167	0.280604	0.436398	0.492496	0.7502	0.469796	0.536718	0.462719	0.421491	0.42458	0.347021	0.398493
ENSBTAG00000012586	HSPD1	0.168353	0.175647	0.310027	-0.0389307	0.324987	0.404551	0.229105	0.307882	0.147723	0.448404	0.190797	0.111583	0.488727	0.0472282	0.495076	0.369242	-0.129551
ENSBTAG00000002095	MEN1	-0.254955	-0.255114	0.309979	-0.178631	0.0903129	0.402577	0.293317	0.460844	0.306894	0.594786	0.313831	0.437787	0.29645	0.646515	0.445383	0.240101	0.322951
ENSBTAG00000015794	Nes	0.213767	-0.177222	0.30964	0.232272	-0.31957	0.108005	0.132315	0.366079	0.577094	0.477724	0.418295	0.212579	0.2187	0.244918	0.276282	0.407867	0.0984259
ENSBTAG00000020633	NOB1	0.23498	0.131983	0.309394	0.150315	0.242063	0.294424	0.20909	0.228958	0.21451	0.378716	0.341249	0.405506	0.276961	0.133772	0.0688232	0.206771	0.192636
ENSBTAG00000005470	BIN3	0.0769711	0.060254	0.309232	0.534679	0.0794353	0.235454	0.213032	0.219149	0.204976	0.335314	0.386124	0.44941	0.361722	0.273872	0.180853	0.49421	0.112103
ENSBTAG00000012112	SLC7A6	-0.211654	0.200799	0.309115	-0.0802766	0.10978	0.100201	0.170246	0.148114	0.0975112	0.24418	0.116136	0.428403	0.609538	0.361114	0.464397	0.247399	0.171893
ENSBTAG00000005186	DBNDD2	-0.110134	0.172574	0.309081	-0.0130091	-0.225714	-0.383253	-0.184788	-0.364523	-0.238674	-0.500367	-0.328214	0.0876875	-0.277996	-0.0623163	-0.538197	-0.446467	0.217511
ENSBTAG00000018801	SNX3	0.18297	-0.0166883	0.308995	0.0408554	-0.0255648	0.0877053	0.0168216	0.19584	0.0942256	0.32447	0.0634329	-0.104631	0.261406	-0.0490198	0.389475	0.324771	-0.236587
ENSBTAG00000000667	APOL2	0.162866	-0.0652505	0.308735	-0.146825	-0.115819	0.235955	0.124886	0.0353386	0.116743	0.151356	0.216167	-0.0252127	0.00537815	0.00726169	0.0562912	-0.0176033	0.0133223
ENSBTAG00000020123	AUP1	-0.29425	-0.0307422	0.308564	-0.125096	-0.0567612	0.0506675	-0.00557146	0.0757195	0.0284497	-0.0119533	0.1279	0.299979	0.0612341	0.310994	-0.0471054	-0.143759	0.217614
ENSBTAG00000018730	ZBTB17	-0.358343	-0.146576	0.308502	0.073158	0.0591883	0.269069	0.107156	0.167591	0.19939	0.255273	0.202242	0.514966	0.212996	0.634632	0.171154	0.162213	0.299854
ENSBTAG00000003557	CCDC117	-0.057519	-0.00642967	0.308252	0.0166327	0.0188075	0.318954	0.288425	0.125184	0.183169	0.392445	0.0818349	0.0736617	0.449666	0.220613	0.538806	0.419783	-0.163291
ENSBTAG00000002727	PHACTR4	-0.0842437	0.0790008	0.308179	0.252777	0.0941471	0.428929	0.297923	0.32666	0.369597	0.620872	0.347982	0.591308	0.826668	0.515539	0.716148	0.68292	0.155997
ENSBTAG00000000640	VIMP	0.442204	0.340557	0.307925	0.230585	0.0567609	0.198934	0.169743	0.274822	0.289876	0.358845	0.299053	0.154411	0.371889	-0.145417	0.182982	0.339852	-0.0048701
ENSBTAG00000019954	ABHD2	-0.0723999	-0.128916	0.307837	0.0216603	0.183824	0.768016	0.180201	0.255704	0.264872	0.577049	0.27351	0.306095	0.40536	0.449535	0.516126	0.43668	0.0352034
ENSBTAG00000015140	RUNDC1	-0.502458	-0.378172	0.30768	-0.187993	-0.147862	0.271243	0.158407	0.187835	0.0583431	0.261444	0.0457461	0.242077	0.11635	0.701412	0.391118	0.128254	0.21621
ENSBTAG00000001874	DOCK3	-0.149436	-0.118754	0.30754	-0.0216536	-0.127945	0.193492	0.0251729	0.272421	0.145467	0.247436	0.158197	0.164876	0.262649	0.303135	0.347858	0.21823	0.033302
ENSBTAG00000001388	NMB	0.147859	0.127693	0.307492	-0.175388	-0.079985	0.0142318	0.0486933	-0.0694632	0.0314999	-0.0229553	0.114108	0.0134786	-0.0867559	-0.108069	-0.200923	-0.220741	0.135694
ENSBTAG00000003607	FAM20C	-0.0781332	-0.262676	0.307324	0.142145	-0.0669827	0.418026	0.290109	0.305386	0.529535	0.523581	0.430418	0.334406	0.154565	0.490327	0.249011	0.335047	0.140343
ENSBTAG00000013510	TOR2A	0.0290897	-0.0437614	0.307188	-0.144564	0.0165222	0.0745989	0.107498	0.210166	0.224503	0.270843	0.186981	0.261794	-0.017413	0.238085	-0.0336957	-0.0659606	0.312751
ENSBTAG00000010943	SLC22A23	-0.45827	-0.337779	0.307171	-0.145192	0.11383	0.445551	0.170327	0.19103	0.015482	0.313976	0.0681034	0.178747	0.120204	0.614991	0.396998	0.185272	0.0574131
ENSBTAG00000004242	ARPC1A	-0.0304094	-0.0302898	0.306964	0.055531	0.148939	0.387834	0.0896164	0.0732517	0.253933	0.305742	0.226283	0.178709	0.13581	0.219213	0.144884	0.18085	0.0419835
ENSBTAG00000016779	CLIP1	-0.520038	-0.400759	0.306762	0.0188011	-0.17241	0.224253	0.160755	0.163484	0.160683	0.364742	0.0627253	0.0618287	0.401989	0.596428	0.768332	0.514293	-0.142462
ENSBTAG00000015582	HMOX1	-0.136523	-0.0474388	0.306434	0.0231936	0.107281	0.221697	0.159638	0.166889	0.189252	0.208522	0.152985	0.240216	0.0433895	0.28239	0.0172513	0.0595843	0.118446
ENSBTAG00000013745	ITGA5	0.168983	-0.0695393	0.306407	0.446781	0.134031	0.339262	0.184976	0.346508	0.471332	0.714272	0.474759	0.393908	0.409978	0.294642	0.349029	0.645795	-0.0575746
ENSBTAG00000005658	ECE2	0.180266	0.344593	0.306379	-0.149367	0.179606	0.101864	0.21429	0.0603395	0.127456	0.191352	0.139537	0.463119	0.268486	0.18235	0.0295093	-0.0512643	0.489565
ENSBTAG00000021447	SIM2	-0.347877	-0.212045	0.306275	-0.124768	-0.0588095	-0.0630173	-0.0323347	0.0673471	0.0264592	-0.0288677	-0.179238	-0.042493	-0.0853184	0.273408	0.103229	-0.0478032	-0.0717937
ENSBTAG00000001074	SAYSD1	0.040107	0.103012	0.306115	-0.183431	-0.125988	-0.100006	0.0174453	0.0427217	0.0911812	0.000780044	0.0680343	0.260454	-0.0386461	0.138255	-0.173353	-0.245896	0.398447
ENSBTAG00000010180	URB2	-0.439248	-0.267502	0.305762	-0.149803	0.00400222	0.405407	0.116804	0.127926	0.068318	0.389786	0.0454863	0.237807	0.325968	0.666443	0.605595	0.321163	0.135315
ENSBTAG00000007520	Mapre2	-0.400446	-0.456426	0.304507	-0.104154	-0.360147	0.0156236	0.0620433	0.0827994	0.144153	0.271381	-0.0166802	-0.154119	0.143202	0.422788	0.559207	0.319764	-0.222975
ENSBTAG00000010693	LMO7	-0.275752	-0.129864	0.304337	0.183395	0.0752443	0.473487	0.218736	0.220526	0.211256	0.51801	0.181315	0.323929	0.649729	0.557327	0.775562	0.662838	-0.0605966
ENSBTAG00000019838	SHC1	-0.131648	-0.275966	0.304324	0.485514	-0.0792313	0.352233	0.187997	0.405032	0.585674	0.718767	0.543993	0.477334	0.446954	0.641203	0.526932	0.75416	0.0573036
ENSBTAG00000008105	RBM38	-0.641884	-0.559404	0.304314	-0.082482	-0.317975	-0.00751214	-0.0524887	-0.0193783	-0.077413	-0.0637492	-0.0852254	-0.049371	-0.274466	0.565742	0.0740654	-0.0542576	-0.00101858
ENSBTAG00000006792	EHD4	-0.0436672	-0.287488	0.303878	0.00944458	0.0257569	0.583538	0.263618	0.355548	0.540782	0.801489	0.467873	0.280193	0.389187	0.504295	0.5928	0.530129	-0.00992995
ENSBTAG00000013475	TRAF3	-0.305808	-0.35283	0.303721	-0.0918454	-0.253974	0.174216	0.0586372	0.185093	0.169342	0.279054	0.132111	0.143576	0.169471	0.536089	0.456304	0.232226	0.106927
ENSBTAG00000026913	HHIPL1	0.114461	-0.255441	0.303712	-0.0134453	-0.0651868	0.455644	0.07883	0.387977	0.451814	0.669287	0.594521	0.275946	0.130072	0.375144	0.252627	0.28441	0.161613
ENSBTAG00000020117	ZBTB7A	-0.587461	-0.525704	0.303181	0.382468	-0.17255	0.337099	0.0976663	0.149667	0.161432	0.334102	0.132347	0.310189	0.182955	0.841216	0.455444	0.543819	-0.00377139
ENSBTAG00000020164	BAZ1A	-0.118941	-0.00959795	0.303175	-0.0506058	0.132902	0.420086	0.28019	0.377719	0.239521	0.625156	0.271973	0.320645	0.694193	0.404444	0.770844	0.536381	0.0274573
ENSBTAG00000010069	EGR1	-0.021862	-0.130634	0.302886	0.0497954	-0.277634	-0.0196723	0.0458089	0.14891	0.403028	0.269805	0.284552	0.0803482	0.102735	0.13988	0.129722	0.166506	-0.0113491
ENSBTAG00000015511	FADS3	0.0789219	-0.175373	0.302644	-0.0882009	0.150447	0.483672	0.143656	0.326322	0.2441	0.635394	0.338133	0.203833	0.156357	0.290626	0.279623	0.246204	0.0539132
ENSBTAG00000014996	WDR62	-0.092656	-0.206901	0.302233	-0.0495538	-0.072617	0.46044	0.0652176	0.233396	0.264615	0.480095	0.266915	0.317404	0.291111	0.472793	0.409397	0.293164	0.196247
ENSBTAG00000008250	SPRY4	-0.0401559	-0.200146	0.302032	0.260003	-0.0451524	0.295604	0.195076	0.304272	0.641414	0.664983	0.433782	0.276369	0.375993	0.39346	0.449277	0.571457	-0.0712513
ENSBTAG00000018729	SPEN	-0.441721	-0.448891	0.301916	0.0343519	-0.0113929	0.463888	0.209632	0.310468	0.290576	0.652416	0.263139	0.265284	0.478123	0.767758	0.826338	0.6236	-0.0759149
ENSBTAG00000018711	DENND4B	-0.516418	-0.148549	0.30147	0.340187	0.175374	0.419102	0.156774	0.181729	0.130062	0.314629	0.147972	0.657534	0.484979	0.768168	0.398129	0.472184	0.20218
ENSBTAG00000015882	UBE2J2	-0.303242	-0.284736	0.300875	-0.293931	-0.274983	-0.0417491	0.0334871	0.087558	-0.0388993	-0.0934327	-0.106281	-0.106787	-0.239012	0.234077	-0.00123422	-0.234906	0.126586
ENSBTAG00000017068	0	-0.161992	-0.380254	0.300637	-0.13855	-0.141699	0.171466	0.000413626	0.153803	-0.0193411	0.159072	0.0208928	-0.178675	-0.0409132	0.220758	0.300514	0.10839	-0.167011
ENSBTAG00000014057	SLC35A1	0.324516	0.264165	0.300293	0.138784	0.0390321	0.184047	0.185452	0.337438	0.370921	0.507096	0.304571	0.176538	0.573882	-0.0372002	0.473228	0.475396	-0.0651681
ENSBTAG00000016908	METTL1	0.304719	0.247695	0.300243	0.527546	0.0271801	0.0387841	0.120801	-0.0717224	0.0495037	0.0182516	0.136637	0.233211	0.164298	-0.0871177	-0.138762	0.261929	0.00554769
ENSBTAG00000012599	SMAD3	-0.298169	-0.313767	0.300176	-0.0111884	-0.00742796	0.456448	0.223234	0.320585	0.362768	0.605089	0.370342	0.391812	0.416463	0.698575	0.637372	0.464604	0.167108
ENSBTAG00000009177	PLEKHA4	0.0326616	-0.168276	0.300085	0.330502	-0.0933426	0.155735	0.231766	0.285249	0.672817	0.468437	0.455236	0.281945	0.195024	0.27831	0.186344	0.406703	0.0361185
ENSBTAG00000017385	0	-0.13825	-0.166924	0.299863	-0.045203	-0.0754656	0.24071	0.179409	0.304106	0.142752	0.393408	0.0914595	0.0984015	0.396389	0.296134	0.579364	0.377389	-0.0726822
ENSBTAG00000020154	DEDD	-0.534252	-0.468256	0.298897	-0.126048	-0.204334	0.115428	-0.00960052	0.0902769	-0.000318096	0.100341	-0.00473497	-0.0113243	-0.0209082	0.523306	0.31005	0.0975397	-0.0862106
ENSBTAG00000003609	PBDC1	0.299937	0.348251	0.298853	0.554377	0.0794658	-0.0521333	0.123358	0.00422195	-0.0268027	-0.0345522	-0.012382	0.151836	0.287837	-0.208973	-0.0372034	0.328816	-0.197625
ENSBTAG00000013495	WDFY3	-0.313605	-0.344023	0.298721	0.17069	0.00477079	0.483045	0.222919	0.330132	0.376195	0.687067	0.291871	0.236195	0.544653	0.652352	0.855404	0.740825	-0.139072
ENSBTAG00000012849	COL4A1	0.0847994	-0.262448	0.298645	0.203286	0.0777451	0.420429	0.235633	0.47032	0.483898	0.839123	0.535668	0.304213	0.338899	0.414785	0.477212	0.590922	-0.0456004
ENSBTAG00000006070	RANBP3	-0.579029	-0.439671	0.298446	0.4448	-0.196226	0.205873	0.088616	0.0844899	0.113395	0.211927	0.133198	0.306447	0.148824	0.76225	0.340918	0.486975	0.0151272
ENSBTAG00000021924	PLA2G4E	-0.161604	-0.0144452	0.298365	-0.0659955	0.00645545	0.0282118	0.0250291	0.0117877	0.037801	0.11164	-0.00758155	0.154759	0.169526	0.217122	0.133263	0.0558533	-0.0296753
ENSBTAG00000007767	TBX15	-0.321911	-0.350332	0.298333	0.232035	0.0568705	0.523784	0.193518	0.0847733	0.157248	0.416089	0.17348	0.170523	0.316085	0.53252	0.525684	0.542996	-0.2211
ENSBTAG00000004437	0	-0.116243	0.064814	0.298181	-0.120332	0.00148853	-0.00348782	0.0996247	0.00672128	-0.0158432	0.0331384	-0.117246	0.0697334	0.188104	0.112394	0.199328	0.0291821	-0.000216016
ENSBTAG00000016675	ANAPC7	0.0389222	0.179419	0.297655	-0.13474	0.146031	0.52441	0.299697	0.203295	0.193808	0.423772	0.165516	0.329858	0.56418	0.274359	0.518503	0.301403	0.175712
ENSBTAG00000019615	PHTF1	0.0249961	0.0965715	0.297373	-0.0652772	0.172471	0.262452	0.307067	0.342412	0.271013	0.524375	0.188436	0.258379	0.575998	0.283349	0.637389	0.434386	0.073211
ENSBTAG00000014855	MICAL2	-0.267081	-0.140762	0.29737	0.0422035	-0.343054	-0.232013	-0.13981	-6.15783e-05	-0.0333747	-0.0777728	-0.051016	-0.0272462	0.0403804	0.181774	0.108502	0.0608698	-0.113891
ENSBTAG00000024929	PPP1R27	-0.251441	0.011445	0.297027	-0.151443	-0.179431	-0.141114	-0.0417869	-0.177344	-0.166101	-0.30631	-0.132472	0.0900935	-0.18596	0.109987	-0.324115	-0.364608	0.132279
ENSBTAG00000019336	DVL3	-0.513468	-0.432079	0.296945	0.247423	-0.0882605	0.398374	0.185011	0.282743	0.29345	0.529782	0.290822	0.44381	0.446522	0.829843	0.631037	0.602829	0.0667175
ENSBTAG00000019785	CIC	-0.518641	-0.510699	0.296928	0.179974	-0.11212	0.415239	0.132376	0.269283	0.316023	0.580428	0.271499	0.386123	0.2997	0.886922	0.597674	0.55396	0.0944448
ENSBTAG00000015000	VCP	-0.51415	-0.292515	0.296845	0.0987704	-0.332185	-0.073638	0.0854317	0.00184742	0.0249211	0.0948044	-0.048272	0.055319	0.227556	0.518616	0.490499	0.34921	-0.0362024
ENSBTAG00000004406	MSI2	-0.507611	-0.0800502	0.296614	-0.0689292	0.115934	0.278354	0.16327	0.0315353	0.102042	0.232734	0.0505498	0.459627	0.3826	0.697759	0.464542	0.235678	0.310537
ENSBTAG00000017970	ZYX	-0.0450988	-0.485832	0.296581	0.302595	-0.152526	0.452619	0.132214	0.42673	0.402456	0.675956	0.444183	0.17842	0.107049	0.462191	0.342569	0.531668	-0.0778188
ENSBTAG00000002219	ATAD3A	-0.0610551	0.0797964	0.296574	0.162229	0.307609	0.281905	0.115607	0.0695917	0.0143864	0.204783	0.117381	0.533407	0.21528	0.408507	0.0247436	0.141063	0.3221
ENSBTAG00000021413	ZIC3	-0.311222	-0.151852	0.296177	-0.126134	-0.0517227	-0.0827721	0.0590051	0.0891445	0.028647	0.0908688	0.0147096	0.185398	0.174547	0.321531	0.23153	0.0467198	0.0887143
ENSBTAG00000002315	RNF34	-0.0581617	0.190507	0.296058	-0.210464	0.370469	0.29764	0.137141	0.162281	0.0253694	0.31898	0.0873089	0.284411	0.409201	0.231971	0.404779	0.14515	0.164996
ENSBTAG00000003543	KEAP1	-0.529189	-0.216739	0.296048	-0.0782925	-0.172361	-0.133804	-0.0391808	-0.135842	-0.19169	-0.26092	-0.211001	0.164705	-0.26297	0.466884	-0.202465	-0.263218	0.235512
ENSBTAG00000014447	RPS6KA1	0.0677328	0.0964864	0.295651	-0.0936608	-0.114427	-0.0823496	0.119224	0.166428	0.26476	0.220218	0.155935	0.299941	0.17568	0.222664	0.108665	0.0371858	0.373934
ENSBTAG00000009554	EHBP1L1	-0.228094	-0.0395279	0.295175	0.320799	-0.0905131	0.0227989	0.198654	0.248546	0.336571	0.308558	0.236456	0.570345	0.422727	0.572849	0.323412	0.419004	0.306698
ENSBTAG00000007077	ABHD1	0.188209	0.168863	0.295152	0.0544927	0.431026	0.339835	0.222762	0.258849	0.153371	0.403675	0.406238	0.400359	0.318068	0.111906	0.126432	0.1877	0.131459
ENSBTAG00000002374	ARMC5	0.01823	-0.0890897	0.29515	-0.132744	0.0700109	0.430464	0.232507	0.341754	0.318772	0.479359	0.345412	0.32878	0.146439	0.364528	0.162995	0.103133	0.276589
ENSBTAG00000011316	ZC3H12A	-0.174079	0.0297122	0.295145	-0.114375	0.00767459	0.259089	0.0423112	0.0680807	0.0777932	0.173798	0.106649	0.43117	0.192901	0.394981	0.0840515	-0.0099669	0.410318
ENSBTAG00000002849	IRF6	0.0454005	-0.0867553	0.295022	-0.0480635	-0.0698021	0.122917	0.211913	0.156063	0.184909	0.282222	0.0799488	0.08403	0.187625	0.0960475	0.212455	0.152546	-0.0441246
ENSBTAG00000008462	FAM43A	-0.120508	-0.162722	0.294495	-0.0284988	0.0924499	0.391251	0.212849	0.372694	0.380818	0.565467	0.399267	0.42869	0.243787	0.478006	0.299074	0.244261	0.261623
ENSBTAG00000001173	PLXNA2	-0.263733	-0.39655	0.294363	0.130139	0.00657806	0.522386	0.169148	0.326002	0.268015	0.689825	0.323229	0.265101	0.38505	0.637309	0.654487	0.606147	-0.0538288
ENSBTAG00000003018	FSTL3	0.245491	-0.0224699	0.294019	-0.00910098	0.0948198	0.407879	0.141357	0.290708	0.566907	0.679128	0.491859	0.280168	0.281494	0.13739	0.22517	0.287232	0.0513984
ENSBTAG00000003836	ADAM19	-0.165585	-0.410796	0.293919	0.369673	-0.208962	0.205956	0.206618	0.427369	0.33571	0.539651	0.214507	0.103866	0.252852	0.429427	0.479612	0.633844	-0.302025
ENSBTAG00000002651	PKP2	0.158839	-0.0308202	0.29387	0.0155044	-0.0519973	0.172837	0.202651	0.296504	0.590906	0.442674	0.397399	0.188389	0.220422	0.149174	0.236432	0.236056	0.0717717
ENSBTAG00000006574	ARL8A	-0.482487	-0.20117	0.293764	-0.304847	-0.0059946	0.191728	0.0208692	0.0426902	0.110808	0.102888	0.0557746	0.270672	0.00743044	0.543613	0.136389	-0.13347	0.314018
ENSBTAG00000010813	0	0.0173976	-0.100725	0.293749	0.466062	-0.093992	0.104051	0.196731	0.0453633	0.261779	0.327608	0.208303	0.154914	0.37293	0.243856	0.404185	0.606795	-0.206566
ENSBTAG00000008409	MYC	0.151257	-0.135491	0.293678	0.132786	0.00266942	0.429153	0.141934	0.295118	0.405685	0.583643	0.427321	0.215231	0.260154	0.22645	0.277649	0.392423	-0.0143109
ENSBTAG00000019569	CD151	0.216903	-0.0607381	0.29344	0.381852	-0.015335	0.15445	0.0579079	0.319686	0.425775	0.461415	0.565491	0.381073	0.16038	0.225959	0.0444494	0.358803	0.125698
ENSBTAG00000022058	ACACB	-0.403045	-0.0885785	0.293219	0.00791058	0.26658	0.215103	0.118148	0.0217346	0.0335886	0.210537	-0.0248226	0.287994	0.265532	0.449358	0.275954	0.199573	-0.0581133
ENSBTAG00000008883	ZNF207	-0.226921	-0.271218	0.293157	0.0676285	-0.0346491	0.371131	0.154367	0.271484	0.252673	0.547097	0.192652	0.070178	0.508495	0.389784	0.729664	0.592975	-0.312956
ENSBTAG00000009811	BOP1	-0.229337	-0.0977213	0.293152	0.269813	-0.217834	-0.0500609	-0.0798374	-0.020993	0.181519	0.0196152	0.131611	0.390605	-0.0098302	0.404795	-0.158709	0.0569156	0.268045
ENSBTAG00000003801	MBD1	-0.367344	-0.0959755	0.292845	0.176294	0.0664993	0.298562	0.195834	0.210195	0.222641	0.455591	0.234326	0.695579	0.530413	0.782598	0.471934	0.442532	0.376718
ENSBTAG00000001848	KATNB1	-0.182792	-0.0282168	0.29227	-0.261308	0.0488248	0.257163	0.199537	0.17765	0.150274	0.31919	0.174681	0.425849	0.187277	0.480473	0.184516	-0.0169712	0.498401
ENSBTAG00000012605	GPR157	-0.28101	-0.155275	0.291969	-0.0943821	-0.00779107	0.322343	0.194634	0.0969927	0.0799886	0.285564	0.126033	0.434332	0.201319	0.553516	0.18949	0.0886233	0.295131
ENSBTAG00000000356	CCDC137	-0.11574	-0.0872424	0.291887	-0.167625	-0.00201674	0.218	0.0900752	0.23305	0.210619	0.38227	0.21168	0.322545	0.260736	0.425726	0.328539	0.150618	0.297729
ENSBTAG00000013030	LRRC8A	-0.357839	-0.359646	0.29188	-0.131301	-0.0280804	0.388254	0.163044	0.323675	0.377005	0.652299	0.354018	0.355746	0.318744	0.729403	0.573957	0.371701	0.190469
ENSBTAG00000019734	CD276	-0.00192267	-0.328123	0.291742	0.00302487	-0.135306	0.380788	0.197374	0.502358	0.637691	0.806084	0.618202	0.34296	0.316166	0.506239	0.491232	0.453121	0.133847
ENSBTAG00000008424	ABR	-0.0560059	-0.240881	0.291685	0.164998	0.0568624	0.262048	0.306585	0.565852	0.47642	0.661017	0.407204	0.297296	0.292193	0.453005	0.462085	0.492659	0.0669836
ENSBTAG00000011284	SLC39A1	0.149622	-0.147438	0.291596	-0.136791	-0.0643835	0.299385	0.270123	0.614548	0.584551	0.814402	0.612893	0.34754	0.355253	0.386577	0.493007	0.362653	0.300134
ENSBTAG00000020619	PKD1	-0.13111	0.00932948	0.291352	0.170268	0.0874101	0.371859	0.241958	0.368046	0.62411	0.697347	0.53092	0.74746	0.613228	0.656695	0.470714	0.501054	0.36429
ENSBTAG00000017592	AGPAT9	0.21163	0.056768	0.291317	-0.0365594	0.190343	0.495115	0.140718	0.212294	0.415592	0.475432	0.289494	0.133459	0.244835	0.0460712	0.21056	0.224105	-0.0903607
ENSBTAG00000012285	ESRRB	-0.103771	-0.2259	0.291125	-0.00959217	0.0703488	0.851829	0.0968596	0.0556467	0.0164771	0.251305	0.0457317	0.0952665	0.075343	0.341348	0.222613	0.180412	-0.0337831
ENSBTAG00000016206	MAOA	-0.00570335	-0.386909	0.290965	0.0996823	-0.046657	0.384678	0.160499	0.446196	0.326304	0.666632	0.384235	0.0164404	0.262974	0.321109	0.561106	0.54609	-0.25587
ENSBTAG00000015336	PRUNE	-0.239844	0.0249578	0.290901	-0.0656949	-0.136241	-0.0278029	0.0834241	0.152737	0.10672	0.19169	0.0763644	0.242891	0.426824	0.380777	0.519402	0.264026	0.2677
ENSBTAG00000016738	DTX1	-0.00727274	-0.310196	0.290775	-0.16108	-0.13814	0.192015	0.158499	0.478318	0.375491	0.612957	0.372817	0.0644623	0.117674	0.326116	0.389262	0.248712	0.0432495
ENSBTAG00000000469	PPP2CA	0.135861	0.0452065	0.290519	0.00179251	0.21839	0.656986	0.155277	0.169104	0.17442	0.470474	0.149677	0.044557	0.34948	0.0541517	0.380657	0.349317	-0.24392
ENSBTAG00000018043	LCAT	0.298488	0.173908	0.290257	0.0239742	0.168773	0.279268	0.214069	0.314993	0.676322	0.61052	0.610629	0.444809	0.363015	0.113187	0.129516	0.228456	0.209876
ENSBTAG00000012040	GIT1	-0.397278	-0.29748	0.290159	-0.16724	-0.0773587	0.235445	0.142938	0.350343	0.320693	0.515397	0.295079	0.457961	0.313401	0.786686	0.528009	0.264775	0.410256
ENSBTAG00000013705	NFKBIE	0.0258999	-0.143426	0.289652	-0.162118	-0.0351972	0.32102	0.228767	0.37423	0.339642	0.461453	0.32961	0.316219	0.123232	0.352436	0.16195	0.0784025	0.311377
ENSBTAG00000020759	NCLN	-0.246956	-0.256258	0.28958	0.120344	-0.0551683	0.387417	0.122906	0.194004	0.098201	0.336595	0.18784	0.444502	0.165041	0.667386	0.238411	0.26022	0.363538
ENSBTAG00000011677	HIST1H1C	-0.414982	-0.149125	0.289519	-0.150457	-0.0821222	0.0181612	-0.0628212	-0.0796907	-0.062271	-0.105093	-0.100725	0.123101	-0.172417	0.328165	-0.102183	-0.212167	0.158215
ENSBTAG00000001027	SERPINH1	0.202266	-0.180384	0.289517	0.140005	-0.152852	0.298966	0.192021	0.400212	0.626198	0.679792	0.474698	0.239619	0.216171	0.23978	0.236351	0.389579	-0.00496151
ENSBTAG00000014001	MAP1A	-0.192076	-0.266462	0.28911	-0.0126155	-0.187354	0.0689055	0.12873	0.268046	0.494919	0.416976	0.190489	0.101817	0.217061	0.379815	0.442178	0.326082	-0.0160038
ENSBTAG00000007435	NOLC1	-0.265145	-0.252537	0.288703	0.207588	0.0282667	0.415046	0.159243	0.222413	0.160287	0.487132	0.184127	0.318097	0.398549	0.584849	0.543669	0.548289	0.0239287
ENSBTAG00000011234	FOXO3	-0.611509	-0.576755	0.288613	0.067148	-0.222656	0.233543	0.0419082	0.0677981	0.143961	0.316532	0.059983	0.0831099	0.145096	0.743824	0.542138	0.413369	-0.161037
ENSBTAG00000000440	HSPB2	0.113467	0.120987	0.288497	0.400792	-0.221296	-0.0362109	-0.0741217	-0.115641	-0.0536863	-0.209212	0.000555569	0.224928	-0.101581	0.0407438	-0.344525	-0.0080789	0.196478
ENSBTAG00000006338	MYCL	0.056213	-0.104764	0.288362	-0.0193296	0.0129816	0.128881	0.0467589	0.536967	0.15727	0.339652	0.246539	0.139191	0.111031	0.152575	0.151785	0.143448	0.0245213
ENSBTAG00000026266	MYL12A	0.452528	0.283565	0.288324	0.280512	0.0638465	0.186828	0.0464535	0.381362	0.343794	0.415872	0.365595	0.333381	0.41632	-0.0524345	0.171134	0.36341	0.126298
ENSBTAG00000016505	TMC7	-0.0215965	-0.100849	0.288281	-0.0261227	0.198707	0.644851	0.363011	0.0729689	0.165812	0.454671	0.181973	0.155761	0.341579	0.288085	0.456048	0.352484	-0.0758567
ENSBTAG00000021731	TGFBRAP1	-0.464761	-0.267724	0.288135	0.350914	0.0206095	0.366652	0.178616	0.108934	0.163135	0.384432	0.204468	0.481954	0.372376	0.797408	0.498346	0.557336	0.16842
ENSBTAG00000000748	GAR1	0.141662	0.129343	0.2881	-0.163162	0.00743275	0.203192	0.0680966	0.258439	0.129134	0.352515	0.120154	0.0613251	0.387689	0.0221659	0.409232	0.212021	-0.00928374
ENSBTAG00000024539	SPSB1	0.075929	-0.255612	0.288013	-0.0526395	-0.112772	0.434037	0.178749	0.388013	0.579004	0.753342	0.549343	0.248142	0.284145	0.371222	0.433575	0.391023	0.117685
ENSBTAG00000010255	ZNF24	-0.232964	-0.0424871	0.287947	0.0641942	0.16079	0.389317	0.257415	0.228287	0.184162	0.518754	0.167306	0.37451	0.694839	0.517126	0.763438	0.586334	0.00314895
ENSBTAG00000000406	GPATCH4	0.186419	0.0876745	0.287747	-0.161422	0.112603	0.262151	0.101712	0.334878	0.163267	0.414226	0.30463	0.262504	0.369486	0.132218	0.316479	0.160608	0.249478
ENSBTAG00000000274	YKT6	-0.0368728	0.137342	0.286969	0.531978	0.10189	0.149404	0.252779	0.115878	0.239108	0.298137	0.138033	0.431803	0.521933	0.354937	0.403969	0.618474	0.0911957
ENSBTAG00000015758	USB1	0.0216112	0.293671	0.286922	-0.173983	0.109712	0.0965333	0.241582	0.210877	0.292765	0.368774	0.253843	0.582547	0.473235	0.325188	0.227834	0.074451	0.512927
ENSBTAG00000016197	PHLDB1	-0.526642	-0.504744	0.28685	0.0152275	-0.224051	0.40297	0.184893	0.246855	0.321854	0.516687	0.277463	0.37802	0.2695	0.878934	0.569489	0.41781	0.235677
ENSBTAG00000019388	KIAA2013	-0.432937	-0.192212	0.286732	-0.158681	-0.155038	-0.0683428	-0.0192948	-0.0580143	0.00140432	-0.127512	-0.0562171	0.123483	-0.17112	0.351844	-0.125064	-0.225497	0.195369
ENSBTAG00000013343	FTL	0.0580929	-0.253386	0.286723	0.187917	-0.0882011	0.268657	0.0809306	0.181115	0.115421	0.221983	0.143022	0.043581	-0.11015	0.128561	-0.0618744	0.13472	-0.0983778
ENSBTAG00000004059	SOAT1	0.0876534	0.0826912	0.28653	-0.158303	0.0592929	0.175276	0.201073	0.532207	0.301695	0.543221	0.301775	0.194336	0.532781	0.192903	0.616871	0.364085	0.0763697
ENSBTAG00000013029	ARNTL	-0.311087	-0.115116	0.286189	0.141739	-0.157486	0.170282	0.232018	-0.0336481	0.165752	0.173009	0.0531003	0.11746	0.35914	0.360026	0.431522	0.371026	-0.144617
ENSBTAG00000014592	LACE1	-0.0800146	-0.0857668	0.286154	-0.0855457	0.207263	0.484793	0.17424	0.329658	0.225424	0.594987	0.269855	0.224027	0.545046	0.393558	0.714435	0.480181	-0.0281194
ENSBTAG00000015058	CDH4	-0.368717	-0.433636	0.286059	-0.0833583	0.029028	0.335535	0.0366707	0.215739	0.20824	0.411418	0.214368	0.0998017	0.0863699	0.568952	0.446296	0.273837	-0.009664
ENSBTAG00000020855	PTPN4	-0.538799	-0.441413	0.285209	-0.012186	-0.223071	0.169668	0.0726687	0.111036	0.0603951	0.252968	-0.013821	-0.0864798	0.282419	0.545862	0.736437	0.451326	-0.250772
ENSBTAG00000008853	HNRNPF	-0.0177656	0.262502	0.285066	0.265423	0.126456	0.245946	0.268143	0.192768	0.32974	0.468496	0.290123	0.501322	0.73917	0.313924	0.516283	0.562934	0.111536
ENSBTAG00000014349	RNF126	-0.178718	0.095822	0.284899	-0.327995	0.0888249	0.10794	-0.0183628	0.0975447	0.0326902	0.127727	0.153328	0.447005	0.0878394	0.372329	-0.0414236	-0.244219	0.531848
ENSBTAG00000012626	B4GALT5	-0.246731	-0.31595	0.284884	-0.0493354	0.00185458	0.538174	0.261559	0.380933	0.377539	0.64923	0.291435	0.215957	0.471573	0.550271	0.738833	0.530163	-0.0415938
ENSBTAG00000001009	HCLS1	0.0213032	-0.210819	0.284799	-0.044835	-0.0192792	0.187195	0.249342	0.61003	0.346222	0.597652	0.320938	0.112482	0.305086	0.235967	0.473318	0.368952	-0.0495477
ENSBTAG00000020780	SBNO2	-0.240729	-0.0893678	0.284758	0.183943	0.140713	0.397194	0.316436	0.383793	0.396587	0.645069	0.436089	0.715991	0.561877	0.722058	0.489516	0.50497	0.379191
ENSBTAG00000019518	ZNF513	-0.151409	-0.0635405	0.284485	0.535644	0.077016	0.265979	0.0896359	0.188746	0.217842	0.300094	0.231448	0.471269	0.328049	0.409289	0.154498	0.477016	0.0114853
ENSBTAG00000013159	PHF11	0.140998	0.336528	0.284155	0.173057	0.123732	0.197778	0.293078	0.386521	0.28171	0.445942	0.314989	0.583416	0.750054	0.210138	0.434339	0.432341	0.245367
ENSBTAG00000003178	ATE1	-0.470719	-0.409114	0.284039	0.147293	-0.239951	0.121074	0.110682	0.137766	0.0495993	0.292014	0.0177951	-0.0388406	0.313409	0.532771	0.71478	0.554551	-0.262192
ENSBTAG00000021912	DUSP7	-0.453998	-0.368809	0.283559	-0.192161	-0.0178775	0.353855	0.0403289	0.125777	0.123749	0.263616	0.0960227	0.206531	0.0216747	0.614659	0.273942	0.0604271	0.17463
ENSBTAG00000001698	CHTF8	0.0512697	0.104745	0.283151	0.388996	0.0717121	0.333684	0.322433	0.293061	0.382933	0.576861	0.385228	0.514264	0.599978	0.398111	0.481485	0.639188	0.157818
ENSBTAG00000017713	Ktn1	-0.274412	-0.313302	0.282968	0.0631628	-0.108707	0.252131	0.213534	0.267059	0.17918	0.455897	0.0938304	-0.064464	0.451185	0.370081	0.79629	0.595088	-0.318204
ENSBTAG00000011500	CASQ2	0.0980656	-0.0985881	0.282656	0.0939119	0.0180335	0.656704	0.133441	0.145535	0.167623	0.393811	0.178318	0.194689	0.279299	0.212766	0.292908	0.323113	-0.0154695
ENSBTAG00000014204	S100A16	0.344642	0.175735	0.282586	0.294058	-0.309927	-0.263361	-0.0120785	0.106314	0.114903	-0.0123503	0.0885016	0.153703	-0.0264697	-0.0886874	-0.206012	0.0570824	0.202897
ENSBTAG00000018225	SIPA1L3	-0.348558	-0.333829	0.282476	0.00364967	0.0134053	0.420723	0.185077	0.364685	0.378221	0.699646	0.365709	0.402508	0.479872	0.740339	0.716879	0.545644	0.105667
ENSBTAG00000004916	ARFGAP1	-0.0534182	0.0563651	0.282424	0.446535	0.0894242	0.201224	0.227033	0.0862384	0.260882	0.250737	0.260202	0.578421	0.261414	0.352385	-0.0482704	0.295504	0.227677
ENSBTAG00000003953	ZNF316	-0.457918	-0.162625	0.28222	-0.0713449	0.102537	0.303739	0.21624	0.246707	0.242134	0.394179	0.237969	0.581317	0.336734	0.766883	0.395379	0.219373	0.464026
ENSBTAG00000016103	CBFB	-0.138582	-0.201582	0.282036	0.235361	-0.16967	0.124834	0.092605	0.152292	0.209474	0.31721	0.102066	0.141153	0.319344	0.41377	0.480366	0.492694	-0.120766
ENSBTAG00000021697	PDGFB	0.0117773	-0.0857607	0.281806	0.0593978	0.333328	0.463478	0.236622	0.447217	0.302023	0.697662	0.35635	0.352849	0.3577	0.391252	0.452161	0.431523	0.0789039
ENSBTAG00000016629	ADCY9	-0.707404	-0.491594	0.281642	0.00667408	-0.0172422	0.309988	0.115944	0.0718311	0.0454414	0.214957	-0.0483631	0.135463	0.144289	0.788875	0.541002	0.328248	-0.0128361
ENSBTAG00000016220	WIPF3	-0.330069	-0.423163	0.281641	0.118842	0.0902051	0.4132	0.120289	0.306915	0.126549	0.49842	0.157782	0.0871302	0.328565	0.509453	0.664211	0.549725	-0.247659
ENSBTAG00000013636	DGKZ	-0.404632	-0.0731669	0.280921	0.115829	0.0666869	0.251054	0.0991077	0.156644	0.0324307	0.237032	0.133699	0.633009	0.424533	0.682079	0.336207	0.262122	0.399684
ENSBTAG00000019780	USP5	-0.441003	-0.261761	0.280897	0.114436	-0.151715	0.21376	0.0278646	0.053463	0.0623196	0.176616	0.0810267	0.457593	0.255421	0.689061	0.304332	0.248939	0.322139
ENSBTAG00000006927	ABCF1	-0.600005	-0.498358	0.280788	0.207269	-0.210014	0.0586971	0.0952934	0.0243718	0.0297854	0.0278752	-0.0488255	0.205457	0.0189645	0.673448	0.220207	0.238284	0.0461203
ENSBTAG00000019512	G6PD	0.162093	-0.177451	0.280481	-0.0217822	-0.174872	0.196613	0.0682926	0.384062	0.570793	0.580191	0.841226	0.218913	0.156041	0.215105	0.20469	0.227541	0.128907
ENSBTAG00000006504	TCHP	-0.141808	-0.237349	0.280204	0.404333	-0.133601	0.264418	0.257171	0.281811	0.307828	0.45173	0.347763	0.277524	0.438881	0.416065	0.473358	0.622218	-0.129405
ENSBTAG00000014132	SNED1	-0.0972992	-0.0859491	0.280049	0.0370087	0.101184	0.416594	0.180625	0.298756	0.425892	0.624078	0.405854	0.415815	0.458507	0.479159	0.464238	0.424879	0.0866943
ENSBTAG00000001829	SLC17A9	0.340295	0.0532565	0.279913	0.0698778	-0.0850047	0.202587	0.204074	0.376572	0.757575	0.623593	0.473095	0.284577	0.299201	0.0815136	0.196589	0.306288	0.0947925
ENSBTAG00000004913	RNF167	0.266063	0.410575	0.279741	0.209979	0.16746	0.27945	0.276853	0.216193	0.360743	0.373185	0.396375	0.625306	0.579027	0.141685	0.170043	0.294015	0.389329
ENSBTAG00000001595	0	0.164491	0.0587596	0.279737	-0.00945629	-0.0341579	0.0606407	0.0619732	0.112168	0.166027	0.199494	0.100944	0.102925	0.0773955	-0.0214406	-0.00939087	0.0390801	-0.00811671
ENSBTAG00000003088	LANCL3	-0.0556837	-0.0226164	0.279422	0.0382251	0.205484	0.421234	0.116787	0.216989	0.171889	0.453659	0.216421	0.35461	0.407148	0.377398	0.387172	0.343923	0.0421986
ENSBTAG00000021190	CDH2	0.242122	-0.0478872	0.279275	0.0738956	-0.148942	0.157803	0.166057	0.308326	0.737667	0.54179	0.526351	0.186584	0.249942	0.0944704	0.22818	0.302458	0.03246
ENSBTAG00000013627	HNRNPAB	-0.105288	-0.330323	0.279135	-0.124518	-0.167471	0.224181	0.139849	0.25703	0.110909	0.390765	0.102014	-0.11536	0.126608	0.307917	0.510289	0.296565	-0.0456617
ENSBTAG00000012778	CAPN2	0.003601	-0.354882	0.279051	0.0210784	-0.156419	0.295525	0.224959	0.359385	0.368487	0.670262	0.352966	0.0371824	0.253499	0.344386	0.567671	0.499014	-0.121298
ENSBTAG00000001057	ARFGAP3	0.130378	-0.174891	0.278822	0.513765	-0.160985	0.268906	0.109941	0.402922	0.560647	0.686042	0.552447	0.203042	0.422998	0.258706	0.4805	0.761673	-0.212519
ENSBTAG00000002485	TNS1	-0.394313	-0.434036	0.278755	0.186198	0.0442125	0.469399	0.223452	0.367469	0.360699	0.684664	0.459747	0.363682	0.44372	0.778268	0.737997	0.668288	0.00712678
ENSBTAG00000014838	VPS26B	-0.119727	0.176977	0.278719	-0.275006	0.124349	0.189171	0.154641	0.167607	0.256471	0.294413	0.295517	0.645479	0.27151	0.49131	0.0840444	-0.0990043	0.674638
ENSBTAG00000008419	PDE2A	0.037336	0.035446	0.278184	0.0591413	0.356661	0.392106	0.242548	0.422898	0.37266	0.727239	0.455923	0.544957	0.577168	0.400548	0.501409	0.466417	0.159681
ENSBTAG00000012212	CYP26B1	-0.0621601	-0.21329	0.277991	0.00634836	0.00418371	0.383241	0.0998367	0.217781	0.282788	0.482848	0.305794	0.185201	0.197886	0.330839	0.289791	0.284209	-0.0705222
ENSBTAG00000026819	HDAC7	-0.0723918	0.263013	0.277839	0.32124	0.275637	0.187078	0.17559	0.154111	0.271003	0.286519	0.27333	0.703578	0.524939	0.323214	0.113634	0.30091	0.251274
ENSBTAG00000018070	SCNM1	0.0167801	0.00163533	0.277732	0.0979372	-0.0807164	0.0388808	-0.0753934	0.0359779	0.0546642	-0.0717423	0.10041	-0.0244552	-0.0191937	-0.0614813	-0.0723495	-0.00595582	-0.0929812
ENSBTAG00000020872	C5AR1	-0.00120615	-0.392701	0.277502	0.00190787	-0.113935	0.433527	0.164694	0.535867	0.399516	0.682207	0.382072	0.112753	0.202704	0.363674	0.42878	0.4136	-0.104129
ENSBTAG00000019298	STRADB	0.00955524	-0.0933031	0.276982	-0.20947	-0.204234	0.0117877	0.00775525	0.0347016	-0.0581941	0.0288018	-0.100649	-0.285148	0.0278717	-0.0478877	0.271876	0.0286531	-0.199085
ENSBTAG00000009036	SUPT6H	-0.447943	-0.366869	0.27672	0.0531174	0.000418906	0.372902	0.301913	0.287917	0.332042	0.61733	0.300192	0.355878	0.493391	0.776332	0.763481	0.594328	0.0639259
ENSBTAG00000018398	GPR4	-0.112444	-0.163681	0.276713	-0.0972522	0.144667	0.222562	0.111579	0.244517	0.207626	0.444206	0.199649	0.106798	0.0949603	0.241069	0.233271	0.165668	-0.0248404
ENSBTAG00000019986	CSNK1D	-0.393543	-0.239233	0.276485	0.263592	0.0200568	0.245809	0.0944813	0.0250417	0.150092	0.280525	0.104155	0.21344	0.245919	0.533313	0.367679	0.437001	-0.117651
ENSBTAG00000011311	CCDC12	-0.0706254	0.135278	0.276407	0.0687281	0.166479	0.0722672	0.0288035	-0.0336937	0.0408425	0.0353702	0.154061	0.37171	0.111409	0.192259	-0.108998	-0.0328616	0.215646
ENSBTAG00000006124	MAU2	-0.503708	-0.22269	0.276401	0.0816343	0.0428604	0.383229	0.141952	0.248656	0.199664	0.443623	0.245382	0.610896	0.533191	0.821696	0.564627	0.428912	0.26826
ENSBTAG00000016899	ELOVL1	-0.00760941	0.133068	0.276114	-0.197727	0.169824	0.251168	0.188512	0.351649	0.33347	0.508837	0.402356	0.499469	0.556766	0.369016	0.453991	0.225272	0.354897
ENSBTAG00000001844	MOGS	0.132305	0.0230653	0.276068	0.388713	0.0152476	0.288284	0.260697	0.345542	0.412073	0.541799	0.381181	0.502682	0.388563	0.333708	0.209375	0.482252	0.131801
ENSBTAG00000007061	PPP2R5B	-0.0579256	0.137763	0.276015	0.38811	0.122157	0.282941	0.211499	0.154893	0.316042	0.299452	0.241273	0.632352	0.465958	0.43112	0.184718	0.390941	0.300599
ENSBTAG00000007128	ATP13A1	-0.156218	-0.178076	0.275806	0.632257	0.0187522	0.337531	0.235215	0.239316	0.393181	0.537139	0.380147	0.495781	0.419856	0.548458	0.35897	0.713847	-0.0391798
ENSBTAG00000027557	ZNF408	-0.184549	-0.156755	0.275707	0.311425	0.10195	0.425451	0.198167	0.326755	0.312425	0.496077	0.387587	0.6222	0.340637	0.603638	0.254401	0.424274	0.303788
ENSBTAG00000018471	SSR3	0.391743	-0.023301	0.275608	0.328173	-0.167657	0.375749	0.0716971	0.269347	0.354671	0.456686	0.316109	-0.0146532	0.213107	-0.0241551	0.266722	0.483365	-0.198644
ENSBTAG00000019104	FAAP100	-0.203886	-0.188212	0.275217	-0.140362	-0.0644842	0.297479	0.026355	0.220591	0.0952035	0.259977	0.22689	0.252231	0.136507	0.417983	0.251017	0.0907607	0.234444
ENSBTAG00000011351	TMEM259	-0.556149	-0.596644	0.275	0.113654	-0.101458	0.408564	0.116635	0.144655	0.0606475	0.268889	0.0811417	0.0891199	0.0186342	0.658197	0.357752	0.317897	-0.137768
ENSBTAG00000008388	THOC2	-0.134194	-0.0431983	0.274545	0.195811	0.129691	0.360639	0.252289	0.317579	0.274857	0.603415	0.246778	0.320608	0.763937	0.446084	0.849514	0.732794	-0.0925349
ENSBTAG00000002890	RBM10	-0.220753	-0.258924	0.274385	0.411647	0.104211	0.497237	0.21723	0.288575	0.288951	0.538477	0.337828	0.5565	0.467712	0.626197	0.417451	0.604254	0.0816255
ENSBTAG00000006960	DHX16	-0.34617	-0.0262954	0.274374	-0.106529	0.00150797	0.199856	0.199024	0.175812	0.144601	0.286369	0.146639	0.641445	0.451406	0.688623	0.363219	0.164467	0.534491
ENSBTAG00000019904	LRRC41	-0.444091	-0.13706	0.274282	-0.213869	0.0232907	0.290611	0.134308	0.21041	0.235603	0.364783	0.231421	0.521708	0.321943	0.73172	0.391863	0.128691	0.478655
ENSBTAG00000015126	TNIP2	0.065469	0.118455	0.274071	-0.0925853	0.0120551	0.155707	0.148241	0.271109	0.293122	0.39232	0.280473	0.491378	0.287015	0.28476	0.110105	0.0748266	0.437266
ENSBTAG00000013607	WDR1	-0.00837672	-0.371991	0.27398	0.0337787	0.0414309	0.485149	0.19325	0.37632	0.260193	0.621208	0.345674	0.152142	0.135416	0.404665	0.393773	0.385538	-0.0107978
ENSBTAG00000013917	SRCAP	-0.497638	-0.417608	0.27371	0.30615	-0.0168327	0.414576	0.158198	0.287503	0.240764	0.580206	0.25106	0.394765	0.531112	0.824469	0.768237	0.737939	-0.0619046
ENSBTAG00000001579	AGO2	-0.554671	-0.562578	0.273615	0.265256	-0.288144	0.15451	-0.0225871	0.0232945	0.0548551	0.223557	-0.0208347	-0.0218345	0.159844	0.628349	0.546119	0.525259	-0.312146
ENSBTAG00000013016	GNAI3	0.165682	-0.116733	0.27354	-0.101416	-0.0279746	0.319551	0.222289	0.533011	0.472952	0.810194	0.525225	0.118661	0.482165	0.225015	0.674767	0.511062	-0.0722323
ENSBTAG00000002829	TCP1	0.173997	0.201001	0.273399	-0.298116	0.040949	0.081625	0.206713	0.235943	0.170668	0.360754	0.179792	0.0957057	0.399974	0.0523489	0.474821	0.157858	0.191991
ENSBTAG00000014467	GLIS3	-0.0589783	-0.294627	0.273209	0.00632692	-0.105717	0.386204	0.0802794	0.242198	0.251586	0.458703	0.200742	0.0422122	0.166464	0.257838	0.352262	0.316687	-0.156861
ENSBTAG00000018295	SEC23B	-0.0318918	-0.0937566	0.273061	-0.102199	0.0655407	0.390779	0.289231	0.379936	0.511958	0.752117	0.483127	0.388532	0.529371	0.476742	0.61674	0.451857	0.19953
ENSBTAG00000005714	ACTC1	0.240962	-0.117213	0.272784	0.10351	-0.300189	-0.0246442	0.0528034	0.162358	0.223231	0.249969	0.244993	0.0657042	0.0971737	0.0697761	0.129731	0.195601	0.0268255
ENSBTAG00000004475	CDK5R1	-0.289021	-0.210652	0.272592	-0.0730883	-0.00301312	0.180519	0.205297	0.0619741	0.202413	0.22787	0.00393213	0.238086	0.113724	0.394278	0.144195	0.0869193	0.0633787
ENSBTAG00000005009	PRELID1	0.391883	0.0984426	0.272327	-0.170331	0.0428563	0.330396	0.217244	0.449861	0.59224	0.672381	0.652357	0.361359	0.287468	0.118922	0.193422	0.147345	0.333251
ENSBTAG00000012687	INSR	-0.492176	-0.411288	0.27228	0.0554668	-0.0101413	0.476385	0.154219	0.255497	0.272391	0.559907	0.245916	0.291802	0.433652	0.777913	0.750054	0.565961	-0.013327
ENSBTAG00000001694	TYRO3	0.126295	0.120451	0.272277	-0.0188465	-0.109332	0.0606672	0.145235	0.270369	0.42809	0.411569	0.456497	0.469522	0.382845	0.278359	0.244112	0.19445	0.444493
ENSBTAG00000006324	NAB2	0.144892	-0.0498134	0.272219	-0.0550706	-0.1248	0.133516	0.242156	0.391841	0.731046	0.619344	0.504238	0.376196	0.273935	0.317006	0.273804	0.243974	0.344911
ENSBTAG00000001229	SLC25A22	0.277164	0.116768	0.272099	0.0567014	0.0443104	0.293395	0.212066	0.40845	0.573992	0.608014	0.682884	0.433205	0.417751	0.175604	0.246528	0.30833	0.2293
ENSBTAG00000001024	ARID1A	-0.453773	-0.378893	0.272064	0.316885	-0.0156344	0.416189	0.198709	0.283609	0.294619	0.626372	0.297064	0.46035	0.564035	0.833731	0.762391	0.752246	0.0147361
ENSBTAG00000015114	CALR	0.207015	-0.282274	0.27183	0.142077	-0.120129	0.29628	0.218887	0.470625	0.530598	0.698422	0.430453	0.0390086	0.178734	0.188654	0.377705	0.480367	-0.150424
ENSBTAG00000010851	SEPHS2	-0.131792	0.0525031	0.271436	-0.164975	-0.0217164	-0.118967	-0.0176402	-0.0726625	-0.0856701	-0.0656061	-0.120117	-0.125485	0.0698979	-0.0133552	0.141194	-0.03808	-0.112094
ENSBTAG00000009611	PHF21A	-0.235634	-0.132173	0.271327	-0.0963283	-0.0458789	0.262085	0.17397	0.402178	0.368982	0.551449	0.308539	0.429057	0.582232	0.560458	0.66788	0.414126	0.221913
ENSBTAG00000014076	FAM175A	0.0454772	-0.160283	0.271189	-0.198207	0.0191872	0.356796	0.0957904	0.38316	0.183061	0.495447	0.189707	-0.0733421	0.338976	0.157671	0.621921	0.338995	-0.161301
ENSBTAG00000002650	ZPR1	0.0945302	-0.220003	0.271044	0.0442459	-0.119372	0.0971655	0.106692	0.22304	0.221904	0.335215	0.237149	-0.0923791	0.0841336	0.0928879	0.282813	0.272505	-0.167847
ENSBTAG00000011527	NT5C	0.225915	0.237094	0.27083	-0.0684101	0.1765	0.1873	0.0142059	0.363419	0.243624	0.311747	0.295637	0.457855	0.256269	0.11105	-0.00392021	-0.00252007	0.316349
ENSBTAG00000019387	NIFK	0.150178	0.00840278	0.270166	0.746651	-0.111425	0.0400127	0.0204132	-0.0373912	0.0509913	0.0279701	0.0333498	-0.0975634	0.149009	-0.112616	0.0768479	0.539807	-0.504656
ENSBTAG00000011828	ARID3B	-0.168409	-0.0905784	0.270145	-0.217327	-0.094686	0.183071	0.0627832	0.0632968	0.0470645	0.202334	0.0450291	0.23836	0.148936	0.379517	0.217613	0.0179774	0.290285
ENSBTAG00000017537	PTGIS	0.179726	-0.154556	0.270079	0.275058	-0.135291	0.366614	0.125141	0.313963	0.673001	0.662052	0.467762	0.263509	0.283564	0.231028	0.266441	0.489755	-0.055291
ENSBTAG00000004675	ZNF18	-0.0373098	-0.221572	0.269556	-0.158677	-0.0450172	0.331257	0.143713	0.373821	0.214773	0.422916	0.253304	0.183735	0.128453	0.378966	0.336901	0.161562	0.234564
ENSBTAG00000009034	AP3D1	-0.508473	-0.265683	0.269506	0.238187	-0.0668338	0.29399	0.164107	0.157023	0.296258	0.408461	0.215477	0.516195	0.401867	0.855155	0.530703	0.509497	0.269716
ENSBTAG00000005158	NAPG	-0.380151	0.201484	0.269347	0.231887	0.010514	0.0001347	0.142043	-0.0666834	0.0497196	-0.0607038	0.00216251	0.574134	0.394522	0.480685	0.140028	0.170072	0.372271
ENSBTAG00000000871	TRIM27	0.0279531	-0.0296782	0.269203	0.199233	0.0684404	0.437394	0.313355	0.462995	0.444072	0.714026	0.429202	0.454508	0.598353	0.435848	0.580261	0.612512	0.12661
ENSBTAG00000013212	COPG1	-0.415299	-0.276776	0.269182	-0.0673905	-0.076533	0.185965	0.108435	0.344604	0.384831	0.506873	0.332148	0.520584	0.305231	0.770857	0.429284	0.276267	0.379607
ENSBTAG00000008528	Slc25a1	0.0820162	0.0604303	0.26908	-0.0558118	0.259997	0.390359	0.0507	0.203066	0.0780472	0.236847	0.383801	0.279197	0.0656137	0.146427	-0.0387568	-0.0160524	0.198479
ENSBTAG00000017509	MYPN	-0.647192	-0.569097	0.2688	0.037758	-0.269045	0.202896	0.0604783	0.069108	0.078063	0.2487	-0.0296939	-0.0741894	0.220167	0.627565	0.684596	0.459837	-0.304982
ENSBTAG00000015011	C7orf43	-0.204501	-0.13466	0.268793	0.580064	-0.000705341	0.234077	0.015291	-0.0711656	0.019282	0.0995037	0.0970927	0.339036	0.201741	0.385142	0.103311	0.433075	-0.0371667
ENSBTAG00000017183	Pdlim3	-0.184795	-0.275956	0.26878	0.115979	-0.384101	-0.0335173	-0.0914657	-0.0673996	-0.0522338	0.0621747	-0.0282485	-0.0124403	0.109115	0.225923	0.252066	0.226436	-0.110812
ENSBTAG00000009749	USP2	-0.311864	-0.133671	0.268628	0.0918718	0.0945124	0.301168	0.0590015	-0.0994187	-0.0227163	0.176596	-0.0336357	0.122075	0.247717	0.358999	0.326499	0.299456	-0.151502
ENSBTAG00000001602	IL4R	-0.231968	-0.294674	0.26856	0.286048	0.0425202	0.280146	0.171823	0.315893	0.177617	0.447634	0.278117	0.321841	0.248845	0.539534	0.400402	0.487458	0.0942571
ENSBTAG00000008755	MARCH7	-0.205996	-0.0261788	0.268025	0.045686	0.068469	0.228549	0.169164	0.198583	0.134046	0.427307	0.0547375	0.0749615	0.583475	0.314032	0.761701	0.555782	-0.210319
ENSBTAG00000016578	HNRNPR	-0.0392054	0.0384349	0.267781	0.203887	0.0651677	0.20738	0.21153	0.31711	0.300943	0.577442	0.244933	0.252297	0.680969	0.33249	0.764271	0.686242	-0.0666104
ENSBTAG00000010060	SLC43A3	-0.0666747	-0.147507	0.267646	0.00591295	-0.063177	0.252384	0.0482861	0.243017	0.277567	0.354031	0.26185	0.220332	0.151785	0.25917	0.159742	0.170326	0.0795605
ENSBTAG00000015051	POLRMT	-0.381714	-0.0241443	0.267605	0.220829	0.175774	0.327717	0.244547	0.145698	0.130115	0.333764	0.192281	0.751221	0.49113	0.772266	0.355426	0.374179	0.442564
ENSBTAG00000020869	DDC	-0.0947454	0.176069	0.267339	-0.16082	0.0412002	0.0575365	-0.0698114	-0.0968046	0.119238	0.0149631	0.029295	0.166659	0.168035	0.0517338	-0.000360007	-0.0960546	0.100145
ENSBTAG00000024595	HECA	-0.379652	-0.37776	0.267321	0.236887	-0.0319476	0.492469	0.186617	0.239516	0.270992	0.554269	0.272366	0.411513	0.378512	0.785649	0.60297	0.592928	0.102045
ENSBTAG00000004650	ZNF516	-0.333505	-0.420334	0.2672	-0.0171593	-0.0687383	0.525327	0.140053	0.229715	0.180446	0.470126	0.17528	0.279112	0.258805	0.672025	0.515286	0.370178	0.114839
ENSBTAG00000020371	ACOT8	0.181366	0.238955	0.267086	-0.251136	0.0426386	0.0460903	0.145946	0.131668	0.170406	0.119127	0.146907	0.419722	0.0747552	0.143687	-0.141519	-0.236585	0.600528
ENSBTAG00000021841	CHD7	-0.456174	-0.246982	0.266851	0.0972033	0.020785	0.325904	0.19391	0.0916974	0.167429	0.376631	0.144912	0.310665	0.380959	0.609528	0.4978	0.422019	-0.0337127
ENSBTAG00000020225	TBXAS1	0.0916132	-0.00284108	0.266841	-0.0140904	0.0405091	0.148052	0.157155	0.35836	0.21324	0.393405	0.288397	0.229422	0.182213	0.151553	0.150879	0.153453	0.0906456
ENSBTAG00000025929	MTAP	0.156302	-0.129629	0.266384	-0.0872089	0.117903	0.386997	0.325293	0.440356	0.318282	0.700393	0.401076	0.13143	0.348104	0.204242	0.517364	0.408591	-0.0271096
ENSBTAG00000010949	PROSER1	-0.250155	-0.0949468	0.266259	-0.0103845	0.10661	0.366425	0.262583	0.321853	0.275079	0.635392	0.298517	0.482802	0.677553	0.61372	0.749725	0.54273	0.172485
ENSBTAG00000009693	TBC1D12	-0.0420881	-0.0424003	0.265987	0.00236647	0.143524	0.408414	0.304927	0.458544	0.403665	0.73475	0.404576	0.372982	0.624809	0.435104	0.692086	0.552271	0.0930484
ENSBTAG00000008926	FUBP1	-0.0227243	-0.0333952	0.265919	0.20779	0.0462623	0.442087	0.220561	0.268826	0.330196	0.576061	0.266698	0.298158	0.631106	0.334059	0.610505	0.620023	-0.128223
ENSBTAG00000019163	CYB561D2	0.267748	0.377266	0.26586	-0.184634	0.0546537	-0.111111	0.0938253	0.159893	0.128591	0.0847371	0.248782	0.328051	0.11752	-0.0591928	-0.178388	-0.216758	0.447236
ENSBTAG00000016469	TNKS1BP1	0.0293454	0.0248797	0.26583	0.295745	0.19569	0.443942	0.321269	0.406141	0.538822	0.723472	0.611515	0.74485	0.526921	0.546237	0.350145	0.518162	0.38905
ENSBTAG00000024000	ATOH8	0.170092	0.111118	0.265555	-0.0856655	0.214946	0.396881	0.286092	0.252488	0.33068	0.383586	0.245817	0.23711	0.138275	0.100935	0.027978	0.0607341	0.114642
ENSBTAG00000001920	POLQ	-0.0437857	0.0564295	0.265295	-0.0767664	0.117407	0.0811724	0.139401	0.173254	0.0320031	0.270524	-0.0217835	0.119585	0.414728	0.14238	0.434849	0.256844	-0.0700025
ENSBTAG00000009991	CANT1	-0.339426	-0.229723	0.265149	-0.17762	0.114244	0.422449	0.235417	0.202246	0.0883841	0.380762	0.165552	0.377606	0.230948	0.67401	0.407422	0.175886	0.319158
ENSBTAG00000013545	MAVS	-0.405945	-0.242199	0.265097	-0.0696943	0.0434539	0.395978	0.172498	0.212768	0.099548	0.459517	0.104441	0.316415	0.435408	0.651482	0.621115	0.400992	0.0745622
ENSBTAG00000015307	FBN2	0.0840201	-0.0771726	0.264929	0.0353826	-0.0894265	0.0971378	0.129023	0.233569	0.678384	0.475528	0.28032	0.150461	0.204686	0.124251	0.190299	0.250556	-0.0533545
ENSBTAG00000020030	FITM2	0.0638438	-0.0816589	0.264908	0.347434	0.352031	0.459155	0.153971	0.367968	0.234021	0.591159	0.408842	0.262541	0.358074	0.274875	0.407528	0.587112	-0.140377
ENSBTAG00000003559	PPP1R13B	-0.295628	-0.420166	0.264789	0.70723	-0.179122	0.161367	0.0122937	-0.0174208	0.0603775	0.167164	0.105503	0.0277103	0.0500284	0.394095	0.2158	0.608251	-0.39766
ENSBTAG00000017613	ZNF419	-0.132878	-0.191195	0.264722	-0.213543	-0.01428	0.277035	0.08694	0.185926	0.116156	0.305057	0.205303	0.0587847	0.12546	0.263321	0.328474	0.106247	0.0721575
ENSBTAG00000024904	KIAA1683	-0.291303	-0.248299	0.264685	-0.0290736	-0.0567261	0.241994	0.0378529	0.244785	0.24379	0.315299	0.252986	0.179992	0.169386	0.421122	0.321986	0.216867	0.0447171
ENSBTAG00000012194	DENND2C	0.0982131	0.0710824	0.264227	0.0265825	-0.0227982	0.164133	0.240632	0.441613	0.571071	0.589192	0.3847	0.385976	0.544414	0.290778	0.523791	0.425534	0.212344
ENSBTAG00000004282	AMBRA1	-0.47395	-0.388156	0.264027	-0.172365	-0.00646625	0.370906	0.140143	0.301988	0.226418	0.549424	0.207086	0.341773	0.319979	0.80114	0.635768	0.350227	0.221691
ENSBTAG00000000815	EPHA2	-0.0803986	-0.101313	0.263941	0.265243	0.231831	0.476254	0.130431	0.231532	0.256139	0.577853	0.342186	0.461561	0.367127	0.456208	0.340692	0.477005	0.111843
ENSBTAG00000027635	PPAPDC1B	0.14917	-0.012862	0.263934	0.0052272	0.0353676	0.381888	0.145553	0.389692	0.459539	0.642302	0.449898	0.418394	0.360245	0.355765	0.327932	0.329566	0.229355
ENSBTAG00000021134	DPP9	-0.604886	-0.329717	0.263512	0.179007	0.028143	0.283949	0.14162	0.0319832	-0.0162994	0.187755	-0.0195877	0.427844	0.199976	0.829051	0.342998	0.315813	0.202836
ENSBTAG00000019059	ATG16L2	-0.126842	0.0646693	0.263505	0.0591719	0.139565	0.406584	0.145428	0.449063	0.303448	0.535543	0.35042	0.679509	0.610592	0.562742	0.469232	0.387214	0.375657
ENSBTAG00000005835	PYCR2	0.0488629	0.3029	0.263296	0.056809	0.0963635	-0.0199858	-0.000885264	-0.0220364	-0.00554342	0.0611061	0.00339275	0.450811	0.234939	0.176405	-0.0176446	0.0118602	0.43105
ENSBTAG00000017976	ABL1	-0.186534	-0.390244	0.263048	0.272436	-0.0799314	0.462917	0.20278	0.346297	0.537055	0.769342	0.471843	0.34078	0.407183	0.646786	0.62594	0.700762	-0.00355572
ENSBTAG00000013533	CLIC1	0.451448	-0.0582798	0.26299	0.254861	-0.0519352	0.207527	0.193773	0.532718	0.525122	0.690665	0.488528	0.14477	0.227392	0.00567109	0.2309	0.464787	-0.0626576
ENSBTAG00000001023	ZNF598	-0.456678	-0.253079	0.26298	0.230638	0.0369416	0.373489	0.137354	0.093168	0.153781	0.238091	0.0765505	0.49904	0.217686	0.696525	0.19735	0.282325	0.207788
ENSBTAG00000022887	ZNF407	-0.47098	-0.470956	0.262855	0.275489	-0.0946586	0.418942	0.178419	0.183445	0.252907	0.483691	0.206696	0.176396	0.366449	0.695632	0.706812	0.671498	-0.193441
ENSBTAG00000004989	IRF5	0.213373	-0.0161217	0.262623	0.0108085	0.0503559	0.23427	0.309669	0.670803	0.544161	0.706804	0.585716	0.452837	0.398443	0.306912	0.342758	0.347319	0.280779
ENSBTAG00000001050	LDLRAP1	-0.377182	-0.209572	0.26252	-0.157905	0.0362136	0.2957	0.162685	0.255975	0.186987	0.440576	0.184321	0.383336	0.298962	0.644889	0.439695	0.220403	0.283466
ENSBTAG00000011580	DAG1	-0.547391	-0.563004	0.262195	0.13384	-0.163699	0.307789	0.0924166	0.223533	0.170569	0.448003	0.161639	0.134717	0.219415	0.758466	0.636961	0.53405	-0.106524
ENSBTAG00000003809	PLCD4	-0.146684	0.327045	0.262143	0.0404683	0.0360992	-0.0924994	0.109728	-0.0997616	0.00795387	-0.0830553	-0.115522	0.386589	0.395945	0.134415	0.0541696	0.0195845	0.129117
ENSBTAG00000009691	SH2B2	9.4446e-05	-0.089267	0.261837	-0.0616094	0.00548843	0.334645	0.0337867	0.135214	0.0642033	0.194881	0.236912	0.222368	0.0080177	0.267379	0.0230508	0.000438794	0.251562
ENSBTAG00000005286	TGIF2	-0.16652	-0.277277	0.261734	-0.0282708	0.0115548	0.378614	0.0487737	0.245399	0.276924	0.441537	0.181679	0.254519	0.195011	0.427446	0.311573	0.250618	0.0100024
ENSBTAG00000006526	BCL2L1	-0.0736514	-0.0404885	0.26157	0.0254252	0.180314	0.275152	0.142206	0.0591001	0.173121	0.385974	0.130285	0.247323	0.209966	0.320832	0.219542	0.234897	0.0425161
ENSBTAG00000010568	ZBED5	-0.359451	-0.171272	0.261422	-0.0831622	0.0740384	0.330744	0.14441	0.19132	0.166855	0.386378	0.152569	0.30602	0.437482	0.552093	0.582385	0.341426	0.097556
ENSBTAG00000002520	Celf1	-0.537305	-0.245327	0.261351	0.376279	-0.0980135	0.151855	0.171127	0.0363619	0.0919324	0.223361	0.0398284	0.29754	0.4685	0.66974	0.620704	0.614792	-0.0649618
ENSBTAG00000016126	NUP85	-0.109484	0.0577283	0.261323	0.0781392	0.0576295	0.155102	0.131018	0.230894	0.196461	0.335248	0.24265	0.597204	0.384222	0.477472	0.206795	0.20367	0.427584
ENSBTAG00000008350	KLHL21	-0.384398	0.0778295	0.261272	0.146424	0.0941903	0.0959734	0.109151	-0.101853	0.0403408	0.0205874	0.0272292	0.497658	0.227389	0.487819	0.0263932	0.0839475	0.256998
ENSBTAG00000009211	UBE2S	-0.0489364	0.0872721	0.261263	-0.0795298	-0.180569	-0.207951	-0.0855076	-0.107632	-0.136093	-0.29408	-0.15286	0.0957612	-0.301717	0.0339413	-0.428062	-0.387927	0.334704
ENSBTAG00000015591	SQSTM1	-0.456561	-0.197386	0.261088	-0.0013865	-0.224624	-0.0422184	-0.0116741	-0.0401899	-0.0763164	-0.0110274	0.00973249	0.162217	0.0153176	0.423745	0.126829	0.0391062	0.181158
ENSBTAG00000011913	CKAP4	0.17615	-0.245674	0.261015	-0.0134026	-0.127819	0.368995	0.202974	0.488323	0.660387	0.799654	0.491096	0.16312	0.269318	0.272552	0.453596	0.437547	-0.00664178
ENSBTAG00000016764	UBA1	-0.345378	-0.214562	0.260979	0.168705	0.0892575	0.411943	0.282971	0.253735	0.190182	0.519551	0.198646	0.395324	0.489111	0.676512	0.646656	0.577738	0.10834
ENSBTAG00000008552	PLXNA3	-0.00173389	-0.0541224	0.260859	0.0768216	-0.00757484	0.271033	0.198821	0.50163	0.569551	0.668484	0.508951	0.592313	0.48653	0.493303	0.399819	0.403858	0.347963
ENSBTAG00000015112	PSMD6	-0.118	-0.123885	0.260832	-0.227312	-0.162324	0.154593	0.0421337	0.179506	0.0486095	0.202794	0.0391689	-0.103875	0.189047	0.167379	0.433647	0.140366	-0.0215949
ENSBTAG00000020332	OSBP	-0.662762	-0.335486	0.260607	-0.052549	-0.0679286	0.189781	0.104009	0.118018	0.143094	0.234177	0.071502	0.410413	0.225791	0.832112	0.419071	0.212311	0.281504
ENSBTAG00000026403	CREBBP	-0.619584	-0.499624	0.260459	0.0347419	-0.0943692	0.363024	0.155918	0.230708	0.285443	0.517633	0.223567	0.256789	0.363471	0.843281	0.726385	0.528632	-0.0375993
ENSBTAG00000019881	ZNF474	-0.0949893	-0.249585	0.260342	-0.0679954	0.0115912	0.286775	0.0531118	0.0519455	0.0193724	0.233222	0.030365	-0.0768485	0.0403059	0.138862	0.21429	0.144825	-0.243931
ENSBTAG00000025452	SF3A2	-0.591457	-0.478991	0.260333	-0.0566544	-0.189078	0.099169	0.0189179	0.0451226	0.063232	0.186182	0.0239122	0.0240185	0.0130172	0.572164	0.340196	0.182864	-0.0683557
ENSBTAG00000012314	LDLR	0.0220262	-0.216762	0.26028	-0.0243656	-0.0727173	0.297269	0.0788344	0.238027	0.21997	0.483387	0.277089	0.0900896	0.172518	0.23739	0.336839	0.288699	-0.00232621
ENSBTAG00000013912	TXNRD1	0.207417	0.0422994	0.260208	0.368614	0.078821	0.285177	0.253748	0.422469	0.59475	0.667262	0.496509	0.437208	0.531291	0.291551	0.439698	0.628416	0.0630593
ENSBTAG00000007960	TOP1	-0.197663	-0.213398	0.260136	-0.0278575	-0.0150235	0.28907	0.291743	0.314279	0.310432	0.605774	0.222791	0.11758	0.534957	0.441549	0.795006	0.577459	-0.132793
ENSBTAG00000012962	SARS	0.0703359	-0.0578764	0.26	0.0970548	0.0830989	0.292148	0.12669	0.267957	0.354418	0.560365	0.454627	0.330076	0.373213	0.288134	0.365016	0.392701	0.132289
ENSBTAG00000003151	DNAJB11	0.229792	-0.100093	0.259936	0.159692	-0.0135494	0.335432	0.200951	0.380081	0.399724	0.60359	0.287075	0.0496278	0.295761	0.115739	0.414589	0.492602	-0.141478
ENSBTAG00000001035	Sf1	-0.422507	-0.304365	0.259816	-0.0349783	0.0132963	0.382312	0.278447	0.296786	0.305416	0.582678	0.238951	0.307993	0.46185	0.660947	0.67631	0.484206	0.0426439
ENSBTAG00000007206	STRIP2	-0.14705	-0.0694587	0.25981	0.325615	-0.0475243	0.123211	0.114177	0.20116	0.135186	0.375833	0.0922926	0.356805	0.52407	0.465365	0.550807	0.592329	0.0190677
ENSBTAG00000007588	ERLIN1	0.17284	0.14129	0.259756	0.202805	0.0668665	0.342353	0.26952	0.436179	0.585156	0.778963	0.560822	0.47969	0.706288	0.338395	0.631607	0.661965	0.168834
ENSBTAG00000000111	UGP2	-0.0368303	-0.0881487	0.259677	0.0302688	0.177432	0.0371565	0.142522	0.106322	-0.0845881	0.142655	-0.172343	-0.182872	0.130983	-0.0287619	0.286294	0.231652	-0.377309
ENSBTAG00000010439	AKAP8L	-0.187257	0.190708	0.25965	0.102694	0.298318	0.388358	0.244298	0.235062	0.250705	0.371662	0.238152	0.679969	0.663751	0.483139	0.397951	0.342611	0.27559
ENSBTAG00000015721	RAVER1	-0.262612	-0.310139	0.2596	-0.18785	0.0183346	0.425975	0.197378	0.468491	0.280205	0.621154	0.348234	0.35871	0.287343	0.668731	0.547704	0.297004	0.335029
ENSBTAG00000013615	CHORDC1	-0.133114	-0.0778117	0.25956	-0.0459307	-0.00225017	0.31492	0.0872897	0.221183	0.186658	0.454469	0.0776644	0.0754725	0.504398	0.306874	0.6834	0.459991	-0.155539
ENSBTAG00000019451	TAPT1	-0.258246	-0.0399872	0.259538	-0.132055	0.380067	0.503696	0.219922	0.27939	0.190444	0.49317	0.182292	0.246753	0.510573	0.447222	0.686827	0.39909	0.020383
ENSBTAG00000002830	U2AF2	-0.265807	-0.0216921	0.259519	0.406124	0.0981116	0.264286	0.181776	0.156825	0.255163	0.324992	0.272318	0.745188	0.350596	0.684497	0.158004	0.37662	0.439363
ENSBTAG00000016254	HDAC5	-0.287831	-0.364858	0.259485	0.411002	-0.0179789	0.601116	0.13058	0.172152	0.265645	0.402348	0.277382	0.304343	0.150338	0.570138	0.269488	0.487332	-0.0390982
ENSBTAG00000017321	SUMO3	0.0465255	0.31308	0.25944	-0.00400739	-0.0595209	-0.18474	0.0174411	-0.0172965	0.0177266	-0.0507655	0.0467625	0.256297	0.247293	0.054789	0.0790924	0.00062014	0.359798
ENSBTAG00000002122	FAM109A	-0.0584652	-0.132446	0.259397	0.7582	-0.202697	-0.0498071	-0.0951428	-0.199289	-0.038749	-0.137753	-0.0821234	-0.0304223	-0.0373491	0.0153568	-0.129807	0.386974	-0.432183
ENSBTAG00000008145	SMPD2	0.13602	0.17197	0.259359	-0.135293	0.100703	0.129482	0.244106	0.233824	0.216707	0.282489	0.310422	0.399807	0.209193	0.140232	0.00698995	-0.0425588	0.363853
ENSBTAG00000012288	TFIP11	-0.44279	-0.308177	0.259097	0.102045	-0.0253601	0.358886	0.0323994	0.214176	0.207065	0.423837	0.254974	0.507076	0.283865	0.795923	0.414835	0.35794	0.331398
ENSBTAG00000022036	ZNRF3	-0.351956	-0.131623	0.259024	-0.0685932	0.132355	0.312783	0.12769	0.246904	0.165402	0.333562	0.126726	0.331478	0.265972	0.541103	0.368897	0.211138	0.169545
ENSBTAG00000003474	Rab15	0.121758	-0.224292	0.258897	0.319173	-0.0676293	0.219269	0.0790488	0.0445002	0.058272	0.190982	-0.0112711	-0.0500347	-0.0126091	0.0636395	0.0722519	0.299351	-0.286668
ENSBTAG00000013677	SEC14L1	-0.235609	-0.328579	0.258886	0.0502132	0.0232929	0.386966	0.14777	0.261523	0.270072	0.564901	0.195671	0.190401	0.293498	0.506821	0.524116	0.458825	-0.095547
ENSBTAG00000001537	TSKU	0.171103	-0.232444	0.258685	-0.0866434	-0.0929702	0.380279	0.215757	0.470388	0.516234	0.724682	0.503585	0.196709	0.20695	0.30302	0.365331	0.321334	0.125069
ENSBTAG00000018153	NRBP1	-0.175298	0.00511343	0.258467	-0.230252	-0.168928	0.0274701	0.100867	0.198858	0.197954	0.287689	0.15935	0.312637	0.395809	0.432565	0.497448	0.166759	0.382293
ENSBTAG00000000153	LRFN3	-0.374779	-0.314967	0.258379	-0.253255	-0.241192	0.0970218	0.0496878	0.0838791	0.0660823	0.08473	0.00917153	0.030318	-0.171394	0.446253	0.106625	-0.114889	0.237982
ENSBTAG00000015384	PHF13	-0.20157	-0.350344	0.258349	-0.0974839	-0.137855	0.317918	0.0762432	0.260995	0.400002	0.53638	0.266535	0.154372	0.165893	0.484103	0.421733	0.296223	0.0438062
ENSBTAG00000008292	SNRPD1	0.520108	0.514856	0.258106	0.180905	0.0118856	0.0157599	0.0498064	-0.0270177	0.0381473	-0.0333667	0.133194	0.101218	0.219225	-0.384221	-0.156165	0.0337415	0.0150562
ENSBTAG00000011406	TESK1	-0.518615	-0.479743	0.257469	0.274865	-0.465008	-0.14724	-0.108195	-0.164049	-0.101818	-0.207617	-0.17781	-0.0558282	-0.233873	0.454518	-0.00188883	0.108934	-0.0829967
ENSBTAG00000011081	KBTBD8	-0.158844	-0.154572	0.257223	-0.0799717	-0.046992	0.232168	0.184135	0.247727	0.154037	0.420063	0.152437	0.119834	0.442154	0.360642	0.638126	0.408231	-0.029898
ENSBTAG00000018970	XPO5	-0.191083	-0.270912	0.257184	-0.0730824	-0.0699802	0.361676	0.27848	0.369276	0.377923	0.705152	0.410278	0.257882	0.546766	0.574742	0.821141	0.570763	0.0724674
ENSBTAG00000010383	YTHDF1	-0.688271	-0.39524	0.257095	-0.257219	-0.215611	0.041376	-0.0449537	0.00456765	-0.0410146	-0.0238247	-0.145279	-0.0266429	-0.0865092	0.543101	0.259238	-0.0561719	0.0619096
ENSBTAG00000006984	CD55	0.184304	-0.0830887	0.257078	0.0114811	-0.160451	0.240139	0.197341	0.340902	0.546423	0.65401	0.417594	0.186805	0.389044	0.169475	0.417856	0.409707	-0.0256105
ENSBTAG00000010763	DUSP16	-0.233944	-0.329128	0.257	0.716677	-0.0942704	0.314446	0.111162	-0.00433738	0.185891	0.253615	0.137734	0.0810484	0.213486	0.348332	0.301255	0.696419	-0.461604
ENSBTAG00000012789	PRKD1	0.0579108	-0.145123	0.256766	-0.0694642	0.0911265	0.427394	0.219185	0.424606	0.406822	0.712922	0.361546	0.178606	0.474126	0.302708	0.6423	0.487548	-0.054544
ENSBTAG00000017143	PDIA4	0.236748	-0.2722	0.256613	0.0441022	-0.109095	0.37638	0.207027	0.575552	0.668397	0.842466	0.58413	0.219109	0.252033	0.319031	0.430219	0.469492	0.0619466
ENSBTAG00000006510	YRDC	0.213329	0.369898	0.256355	-0.123855	0.244391	0.313905	0.239067	0.249742	0.251423	0.433568	0.247753	0.52068	0.490456	0.187205	0.270552	0.153942	0.468965
ENSBTAG00000000088	ALCAM	-0.128192	-0.2481	0.256155	-0.00758516	-0.22055	0.156898	0.128836	0.302699	0.534033	0.451033	0.273591	0.05743	0.254998	0.30813	0.489092	0.36777	-0.0554002
ENSBTAG00000009242	ZNF638	-0.112363	-0.00640648	0.256112	0.206734	0.143408	0.48611	0.291098	0.32624	0.298489	0.603161	0.275119	0.316421	0.759585	0.41722	0.828474	0.733986	-0.0972394
ENSBTAG00000004206	LRRC55	0.0450813	-0.164784	0.256015	0.0536681	-0.0958253	0.258537	0.162302	0.298587	0.487097	0.507455	0.385273	0.213436	0.180924	0.263026	0.261617	0.288521	0.0685639
ENSBTAG00000001823	STC2	0.121701	0.0628709	0.255957	-0.02411	-0.0546335	0.162978	0.0817142	0.0995694	0.278184	0.266455	0.104652	0.146979	0.213134	0.0681214	0.134391	0.126132	0.0128865
ENSBTAG00000000342	PLOD3	0.143448	-0.120929	0.255927	0.117364	0.0303345	0.361898	0.328657	0.446656	0.654968	0.777008	0.625061	0.474802	0.344363	0.421594	0.3251	0.428939	0.244806
ENSBTAG00000020087	CAMK2A	-0.345373	-0.265146	0.255831	-0.0424006	0.0609604	0.197193	0.0580487	0.159622	-0.106628	0.100533	-0.106863	-0.0451487	0.111384	0.252946	0.347484	0.180497	-0.174877
ENSBTAG00000007922	RNF24	-0.024228	-0.116285	0.255719	0.0504684	-0.0690123	0.371721	0.135898	0.257055	0.341765	0.577298	0.35807	0.289927	0.474034	0.414824	0.579366	0.480787	0.0626626
ENSBTAG00000002226	FBXO31	-0.682941	-0.37019	0.255706	0.0523755	-0.239583	0.0508275	0.0419265	-0.0984824	0.0391743	0.0819429	-0.0286382	0.337377	0.118804	0.782375	0.294014	0.183236	0.222444
ENSBTAG00000013316	BRPF3	-0.608988	-0.44976	0.255469	-0.139955	-0.0799094	0.259692	0.168989	0.198313	0.276071	0.472338	0.192629	0.231883	0.325505	0.791163	0.689705	0.386711	0.0643671
ENSBTAG00000027397	PPP1R3D	-0.233214	-0.0709765	0.255468	0.609449	-0.0954264	-0.0597567	0.0548828	-0.0464518	-0.0161496	-0.093712	0.049094	0.239097	0.0345437	0.268529	-0.0792022	0.297295	-0.0640686
ENSBTAG00000006517	DRG2	-0.197395	0.0177132	0.255428	-0.285207	0.000519127	0.0786542	0.0952709	0.0941709	-0.0455545	0.120524	0.058521	0.400884	0.135358	0.431696	0.10008	-0.124463	0.539836
ENSBTAG00000021018	KHSRP	-0.568232	-0.488574	0.255199	0.0397083	-0.161955	0.3083	0.159862	0.231986	0.196418	0.462086	0.191122	0.320034	0.332815	0.867256	0.677011	0.483993	0.144108
ENSBTAG00000011070	RTCB	-0.137979	-0.0945455	0.255192	0.120561	0.122897	0.31809	0.271161	0.29841	0.305704	0.629708	0.29361	0.303044	0.627145	0.504996	0.799921	0.666246	0.00401354
ENSBTAG00000018924	QRICH1	-0.479335	-0.361649	0.255118	-0.260942	-0.0680083	0.35728	0.206527	0.310188	0.304721	0.519454	0.248579	0.271192	0.388661	0.718337	0.718891	0.333636	0.196058
ENSBTAG00000010507	SLC22A16	-0.187685	0.0698518	0.255007	-0.14888	-0.0251542	-0.0416385	0.156922	0.00186834	-0.055477	-0.0600329	-0.19328	0.0543423	0.098561	0.121204	0.10898	-0.0586137	0.0968796
ENSBTAG00000009969	RNPS1	-0.185661	-0.487503	0.25497	0.0388051	-0.168217	0.383482	0.0621814	0.258804	0.0767583	0.329273	0.149923	0.031376	0.008743	0.449388	0.32639	0.273903	-0.0117753
ENSBTAG00000007238	0	-0.142525	-0.129905	0.254952	0.122443	-0.213391	-0.0347904	0.170994	0.202996	0.209319	0.223505	0.046416	0.0551695	0.236177	0.263716	0.367926	0.323433	-0.0634057
ENSBTAG00000005841	LILRB5	0.212433	-0.0343458	0.254935	0.0325882	0.0338314	0.269242	0.182264	0.520896	0.386042	0.618406	0.448352	0.368529	0.309527	0.220093	0.228746	0.290068	0.164573
ENSBTAG00000000555	ACO1	0.0930176	-0.21031	0.254646	0.195796	0.0436738	0.420718	0.203788	0.451765	0.381981	0.745388	0.61794	0.252057	0.406091	0.385982	0.593025	0.629183	0.0265697
ENSBTAG00000012060	LPIN2	-0.0177964	-0.357828	0.2546	0.0193762	-0.00629463	0.57269	0.235743	0.498254	0.523714	0.817322	0.612203	0.224399	0.341702	0.489448	0.604073	0.540213	-0.0197612
ENSBTAG00000020858	UPF3A	-0.205085	-0.214323	0.254477	0.706902	-0.137183	0.0973214	0.078707	0.062892	0.161545	0.12569	0.0838918	0.0824624	0.211581	0.256232	0.213696	0.595124	-0.422743
ENSBTAG00000018016	NUPR1	0.271782	-0.0514455	0.254017	-0.0566426	-0.185569	0.167548	0.0824139	0.3039	0.605021	0.431415	0.667658	0.120043	0.0478882	0.0361455	0.01426	0.0732997	0.111108
ENSBTAG00000008399	ATRIP	-0.134658	-0.247849	0.254006	-0.156894	-0.152597	0.336569	0.0815917	0.198492	0.15031	0.358998	0.13211	0.130615	0.161904	0.418626	0.390825	0.188041	0.175715
ENSBTAG00000001468	SAMD4A	-0.537642	-0.470038	0.253228	0.062925	-0.169507	0.445181	0.128372	0.136217	0.311788	0.437098	0.22855	0.201272	0.313466	0.751376	0.679593	0.498992	-0.0115647
ENSBTAG00000020106	AP2M1	0.0384532	-0.198577	0.253193	0.00526159	-0.0489963	0.237424	0.153326	0.413471	0.293143	0.624418	0.348604	0.178085	0.342243	0.356224	0.562647	0.45509	0.100452
ENSBTAG00000005793	PEA15	0.334677	-0.122959	0.253164	0.211795	-0.177963	0.134818	0.124985	0.459693	0.842692	0.666974	0.559868	0.184748	0.260187	0.131134	0.303887	0.462952	0.0142082
ENSBTAG00000004257	TAF4B	-0.0896537	-0.191874	0.253033	-0.0731322	-0.0278583	0.363721	0.0897193	0.10802	0.232207	0.457834	0.212917	0.0441669	0.326627	0.260699	0.507077	0.356034	-0.129843
ENSBTAG00000026497	A4GALT	0.0825864	-0.162638	0.253012	-0.0235472	-0.0167932	0.240856	0.0326321	0.32621	0.40464	0.497706	0.386765	0.254394	0.161867	0.279556	0.225742	0.206215	0.145803
ENSBTAG00000014506	ZNF503	-0.213035	-0.423539	0.252861	-0.153187	-0.153848	0.231888	0.183181	0.266689	0.219952	0.425434	0.22593	0.0221101	-0.0173026	0.411017	0.302494	0.166334	0.0360841
ENSBTAG00000011833	GRIA3	-0.0430521	-0.275384	0.252679	-0.0146778	-0.0655495	0.325221	0.161475	0.299448	0.233278	0.51265	0.192658	0.0467109	0.290583	0.270686	0.497502	0.394251	-0.168261
ENSBTAG00000008369	RBM8A	0.283551	0.199257	0.25259	0.39163	0.168842	0.221885	0.108268	0.198848	0.196156	0.325073	0.279912	0.327907	0.399589	0.0290309	0.168832	0.418816	0.0245171
ENSBTAG00000021986	MAPK1IP1L	-0.263544	-0.429026	0.252508	0.192028	-0.0934898	0.460062	0.194425	0.357446	0.314086	0.622304	0.264308	0.107749	0.382722	0.545656	0.709959	0.666206	-0.219427
ENSBTAG00000021013	TUBB4A	0.0270552	-0.423841	0.25244	-0.0594928	-0.202766	0.351054	0.0294161	0.401574	0.37374	0.571368	0.349472	0.0322564	0.0449029	0.29362	0.305697	0.27332	-0.0936751
ENSBTAG00000006609	ERRFI1	0.0457055	-0.0855463	0.252317	-0.0196371	0.0313366	0.3232	0.323681	0.441739	0.56848	0.707069	0.441016	0.366805	0.424605	0.404992	0.493763	0.420199	0.202856
ENSBTAG00000013825	BCAT1	0.0398965	-0.0668734	0.252269	-0.0390452	-0.0659188	0.0536654	0.0337468	0.21813	0.224089	0.342248	0.23537	0.0568861	0.248222	0.128474	0.308359	0.237936	-0.0786757
ENSBTAG00000002640	KALRN	-0.243554	-0.198931	0.252201	0.186494	0.214847	0.328107	0.328106	0.242159	0.223095	0.54692	0.307839	0.271453	0.456065	0.487148	0.598253	0.572564	-0.104652
ENSBTAG00000014465	SERPINE1	0.166665	-0.0758924	0.252136	0.105709	-0.189916	0.114896	0.103824	0.258629	0.711738	0.514743	0.489098	0.164111	0.2259	0.124908	0.219041	0.315823	0.00500743
ENSBTAG00000019520	ZC3H18	-0.518679	-0.493219	0.252131	0.229812	-0.164887	0.286772	0.101088	0.14653	0.144369	0.284708	0.13957	0.323494	0.107762	0.77773	0.345918	0.37384	0.156797
ENSBTAG00000021505	USP36	-0.421525	-0.318329	0.252077	-0.129876	-0.0158643	0.38817	0.185592	0.283981	0.336261	0.542689	0.29852	0.402657	0.376425	0.749587	0.588052	0.349256	0.242807
ENSBTAG00000005916	ADNP2	-0.307925	-0.248471	0.252062	0.304248	-0.0168423	0.438374	0.239165	0.34241	0.322785	0.609567	0.378176	0.410792	0.59732	0.665092	0.746592	0.732597	0.0430196
ENSBTAG00000008313	KLF15	-0.0493709	0.098609	0.251991	-0.0915576	0.189043	0.562909	0.0770646	-0.00575296	0.0653758	0.198562	0.092485	0.287269	0.211539	0.272283	0.137147	0.0596764	0.212797
ENSBTAG00000001822	SNX10	0.09871	-0.189143	0.251755	-0.0659922	-0.17505	0.260444	0.0604234	0.322661	0.308067	0.458409	0.229748	-0.0567985	0.226554	0.116992	0.443609	0.314428	-0.128749
ENSBTAG00000001892	YAE1D1	0.380188	0.453047	0.2517	0.373624	0.136687	-0.0243618	0.00964888	-0.0560262	-0.0679483	-0.0825777	0.00420722	0.0318021	0.227789	-0.347811	-0.0771273	0.183853	-0.185447
ENSBTAG00000000764	GIPC1	0.247736	0.0729861	0.251593	-0.127112	0.0957855	0.228048	0.213952	0.496676	0.478111	0.53798	0.452391	0.459405	0.253959	0.255837	0.160957	0.108947	0.46219
ENSBTAG00000001780	SARS2	-0.311848	-0.0649346	0.25136	0.194308	0.187476	0.212034	0.0787251	0.0397981	-0.00454017	0.0419233	0.0718401	0.407076	0.12561	0.428228	-0.00723489	0.104676	0.127251
ENSBTAG00000009715	PDCD11	-0.340907	-0.334255	0.251188	0.484983	0.015921	0.349564	0.195944	0.271248	0.17574	0.457372	0.223822	0.263043	0.406826	0.572566	0.574167	0.733919	-0.196199
ENSBTAG00000002781	GCNT4	-0.0191107	0.000205407	0.251128	-0.0115882	0.0232501	0.209291	0.106753	0.156147	0.336946	0.3233	0.3142	0.157328	0.334484	0.177283	0.352228	0.253201	0.0083227
ENSBTAG00000020252	NLGN2	-0.0782392	-0.165604	0.251113	-0.012771	-0.192971	0.200624	0.0960357	0.484476	0.654392	0.584739	0.476935	0.388413	0.34584	0.482773	0.436198	0.34147	0.282027
ENSBTAG00000001329	CLPTM1L	0.16966	-0.0227083	0.251013	0.257697	0.00823146	0.281732	0.289133	0.308885	0.539221	0.534895	0.478934	0.367992	0.257236	0.282536	0.185649	0.380282	0.142793
ENSBTAG00000016911	ARHGAP23	-0.237311	-0.444273	0.250948	0.316102	-0.223237	0.169493	0.0491225	0.181492	0.278232	0.388252	0.211799	0.094342	0.108787	0.455225	0.319161	0.476296	-0.22861
ENSBTAG00000016085	IRAK1	-0.240114	0.0157958	0.250741	0.182291	0.0264241	0.191428	0.133069	0.108586	0.257805	0.234155	0.191729	0.689925	0.26744	0.631211	0.083042	0.172859	0.496223
ENSBTAG00000003577	GSPT1	-0.286562	-0.447649	0.250735	0.0770147	-0.204023	0.172996	0.0910324	0.200251	0.0574228	0.283298	-0.0319417	-0.286543	0.135566	0.305114	0.622868	0.47323	-0.417052
ENSBTAG00000017517	ZNF236	-0.293134	-0.067501	0.250454	0.0206062	0.144546	0.426791	0.211981	0.341172	0.338131	0.633762	0.329707	0.624578	0.684535	0.708946	0.667407	0.507017	0.263615
ENSBTAG00000005105	PAFAH2	0.0950454	0.125779	0.250422	-0.0609332	0.0922793	0.185985	0.15132	0.201336	0.104689	0.420425	0.21802	0.384788	0.505588	0.208279	0.40252	0.278302	0.23904
ENSBTAG00000016510	RRP7A	-0.237986	-0.0416199	0.25036	-0.147143	0.0219338	0.150253	0.117577	0.148085	0.119494	0.206891	0.136471	0.377177	0.252952	0.465069	0.270544	0.0785691	0.380668
ENSBTAG00000018433	DENND6A	-0.155533	-0.286616	0.250286	0.274359	-0.00219167	0.442981	0.193974	0.301958	0.236914	0.593411	0.301223	0.10888	0.501557	0.446083	0.780853	0.747921	-0.254655
ENSBTAG00000025441	0	0.0705882	0.00163293	0.250094	0.103727	-0.0989061	-0.0135734	-0.046943	-0.00215856	0.00866982	0.000702762	-0.0319382	0.154913	0.00360838	0.0783591	-0.138082	-0.00605496	0.00504193
ENSBTAG00000009392	PLA1A	0.188433	0.125768	0.250018	-0.0266715	0.242706	0.26556	0.160699	0.160472	0.131847	0.342055	0.189061	0.223907	0.281967	0.0277569	0.137556	0.149358	-0.0104847
ENSBTAG00000009236	DAGLB	-0.348676	-0.177921	0.250007	-0.127287	0.152786	0.408569	0.266178	0.327184	0.287053	0.577948	0.304185	0.548599	0.517683	0.745887	0.615592	0.369217	0.341283
ENSBTAG00000019219	SH2B1	-0.372797	-0.0536898	0.249807	0.308425	0.200107	0.389329	0.167633	0.0821884	0.165332	0.299767	0.136026	0.658153	0.456913	0.694424	0.32462	0.417566	0.268858
ENSBTAG00000011904	HCFC1	-0.625205	-0.390346	0.249618	0.327505	0.00666256	0.317121	0.155935	0.138353	0.123795	0.346028	0.0917545	0.423001	0.335784	0.860099	0.508604	0.546633	0.0138889
ENSBTAG00000005904	RBBP4	0.0875203	0.0827385	0.249375	0.178517	-0.0191349	0.230602	0.110563	0.306955	0.234631	0.474079	0.223647	0.0633521	0.54847	0.150618	0.670496	0.600526	-0.161104
ENSBTAG00000019888	HIRA	-0.412018	-0.112996	0.24936	0.635086	-0.125518	0.0735187	0.0889534	0.00313034	0.149076	0.113492	0.128114	0.484474	0.320924	0.590221	0.207514	0.512996	0.0571117
ENSBTAG00000020273	YOD1	-0.10724	-0.169042	0.249254	0.00498402	-0.0204571	0.546261	0.166504	0.239917	0.336837	0.590499	0.269762	0.238216	0.458238	0.460294	0.6261	0.494121	0.00195776
ENSBTAG00000014460	PARL	0.278513	0.364774	0.249097	0.0830119	0.275366	0.240417	0.265421	0.342021	0.310365	0.488501	0.387074	0.35865	0.584884	0.0517257	0.419289	0.386742	0.19692
ENSBTAG00000006531	DIP2C	-0.656169	-0.409158	0.249024	0.0742841	-0.0394329	0.283731	0.195224	0.149134	0.177242	0.39258	0.110271	0.28667	0.3872	0.845322	0.71947	0.519674	0.0266119
ENSBTAG00000018707	LDB3	-0.538136	-0.518629	0.248907	0.0502722	0.0384347	0.374919	0.0803242	0.0164681	-0.01455	0.168152	-0.107793	0.00956263	0.00467647	0.53274	0.332524	0.248452	-0.224998
ENSBTAG00000000042	PYCR1	0.188653	-0.0829542	0.248743	0.0326626	-0.250235	0.12494	0.0897802	0.424005	0.851339	0.600705	0.5933	0.312127	0.253351	0.19902	0.209173	0.265398	0.182602
ENSBTAG00000019237	TXNDC5	0.213404	-0.140232	0.248737	0.0139335	-0.0744047	0.392103	0.187899	0.525937	0.695581	0.821379	0.640756	0.362467	0.337771	0.334033	0.396939	0.418062	0.203662
ENSBTAG00000001156	ST3GAL1	-0.175813	-0.166922	0.248658	-0.0252533	0.0872084	0.257554	0.214894	0.36013	0.248954	0.47708	0.267979	0.274468	0.263833	0.49103	0.42042	0.309618	0.135792
ENSBTAG00000006672	SYNCRIP	-0.306372	-0.402546	0.24864	-0.00830673	-0.126921	0.274128	0.18098	0.318258	0.219989	0.535139	0.157928	-0.0065559	0.441958	0.502155	0.857372	0.600987	-0.238098
ENSBTAG00000013387	CHMP4B	-0.13341	-0.302261	0.248409	0.0919968	-0.167431	0.0303525	-0.0929539	0.111734	-0.0142082	0.0351629	-0.0121372	-0.205583	-0.102439	0.0832276	0.142349	0.139642	-0.208518
ENSBTAG00000004896	ABLIM3	-0.118227	-0.204179	0.248364	-0.00111467	0.3366	0.429097	0.190556	0.356746	0.274253	0.638738	0.251302	0.205387	0.363089	0.433523	0.592908	0.469164	-0.0754425
ENSBTAG00000010324	GTPBP1	-0.303426	-0.175781	0.248331	0.244286	0.138791	0.428287	0.306406	0.21595	0.222336	0.505328	0.201391	0.44919	0.444001	0.655298	0.503257	0.5435	0.0576181
ENSBTAG00000020606	ZFAND2B	0.143006	0.060644	0.248057	-0.206888	0.0420893	0.224509	0.176492	0.323075	0.322545	0.415286	0.380055	0.461005	0.240188	0.260434	0.0952969	-0.00395084	0.439783
ENSBTAG00000021275	CIB1	0.373006	0.401738	0.248021	-0.0926163	0.0319173	-0.0167749	0.0748569	0.310398	0.419269	0.316687	0.485024	0.527089	0.339112	0.046207	0.0140352	-0.00472657	0.588949
ENSBTAG00000001356	USP38	-0.50195	-0.276148	0.247875	0.139518	-0.0919137	0.111964	0.041772	0.0907574	-0.0601236	0.149224	-0.070385	-0.0410046	0.255932	0.472403	0.619042	0.446317	-0.173108
ENSBTAG00000021857	ARHGAP21	-0.18504	-0.257838	0.247843	0.265773	0.0373253	0.539279	0.216827	0.298649	0.334998	0.712792	0.368122	0.356158	0.641133	0.582805	0.791623	0.775822	-0.0908471
ENSBTAG00000009012	PTX3	0.130124	-0.0151854	0.247766	-0.00613126	-0.0485177	0.200058	0.0295322	0.210819	0.14928	0.324433	0.173744	0.0641031	0.124668	0.0511683	0.140104	0.161035	-0.000358164
ENSBTAG00000006268	IKBKG	-0.201597	-0.251629	0.247604	0.504267	-0.0226941	0.354215	0.129403	0.184158	0.322956	0.472272	0.332409	0.489378	0.340056	0.623479	0.343125	0.602635	0.0722663
ENSBTAG00000019293	EGR3	-0.155139	-0.203284	0.247598	0.00742058	-0.224006	0.0775648	0.0501997	0.194692	0.487002	0.310323	0.364632	0.209732	0.0961684	0.32018	0.155827	0.146643	0.154275
ENSBTAG00000014903	ABCA3	0.172671	0.0715237	0.247498	-0.0407021	0.0830445	0.165336	0.137848	0.465315	0.501079	0.57996	0.31285	0.415697	0.357752	0.258544	0.284863	0.253423	0.291888
ENSBTAG00000006729	ARID5B	-0.20245	-0.267649	0.24742	-0.0108157	-0.0522905	0.319452	0.0609982	-0.00641075	0.0697113	0.288792	-0.00275378	-0.0424801	0.152967	0.278135	0.351083	0.281163	-0.258399
ENSBTAG00000021173	CCDC134	0.091805	-0.0692719	0.247351	-0.0371317	-0.0714487	0.110766	0.184227	0.147003	0.261028	0.412604	0.325959	0.268686	0.255404	0.299007	0.306255	0.232157	0.247166
ENSBTAG00000017689	BRMS1	0.14847	0.24948	0.24716	-0.257109	0.143248	0.0159224	0.0596711	0.176874	0.236332	0.226757	0.267169	0.491265	0.171595	0.179742	-0.0635513	-0.178493	0.578621
ENSBTAG00000025099	RNF145	0.180263	0.0143102	0.247065	-0.0362845	0.34426	0.531101	0.248352	0.459836	0.364095	0.724671	0.418605	0.278786	0.467481	0.22326	0.516362	0.436351	0.0193228
ENSBTAG00000024176	0	-0.0817582	0.157161	0.24704	-0.133816	0.092128	0.0422471	0.0124169	-0.124444	-0.0478464	-0.108979	-0.0381497	0.316886	-0.046748	0.151012	-0.255919	-0.282937	0.351415
ENSBTAG00000009337	PNMAL1	0.0345267	-0.126839	0.246838	-0.0683566	-0.19176	0.0898157	0.12041	0.258359	0.286605	0.289445	0.25426	0.0803309	0.168634	0.13083	0.254479	0.158463	0.0348332
ENSBTAG00000012646	PLCXD2	-0.0740338	-0.139922	0.246579	0.06133	0.183807	0.514643	0.222882	0.387871	0.206274	0.500292	0.234767	0.364033	0.376325	0.423676	0.422389	0.372803	0.118821
ENSBTAG00000018920	TRIM47	0.242098	0.0193599	0.246479	0.0211725	0.175984	0.506976	0.211501	0.477928	0.637237	0.785997	0.618123	0.497038	0.388173	0.292629	0.307225	0.35273	0.299045
ENSBTAG00000002539	TRIOBP	-0.100641	-0.0806988	0.246365	0.204496	-0.100949	0.103975	0.0499367	0.20681	0.292287	0.333027	0.331297	0.378892	0.145495	0.434345	0.128678	0.24773	0.266969
ENSBTAG00000015529	CHCHD4	0.223162	0.494865	0.246272	-0.360086	0.189721	-0.0302346	0.116448	0.0934133	0.0295248	0.0334113	0.0608997	0.266182	0.233267	-0.109297	-0.0341655	-0.259163	0.397766
ENSBTAG00000024603	NCOR2	-0.521574	-0.658663	0.246271	0.321731	-0.0562647	0.542829	0.151753	0.190817	0.140879	0.451381	0.130062	0.0697209	0.133895	0.709926	0.559744	0.616862	-0.272953
ENSBTAG00000010639	MAP2K7	-0.641816	-0.279461	0.246044	0.151074	-0.0315728	0.118962	0.152074	0.0418784	0.210994	0.213576	0.126486	0.489984	0.266951	0.809877	0.360775	0.303688	0.267084
ENSBTAG00000012534	BEND3	-0.445673	-0.386091	0.245983	-0.111237	-0.180949	0.147272	0.1513	0.129247	0.159747	0.218508	0.0986801	0.140969	0.0882706	0.573497	0.360969	0.155669	0.109178
ENSBTAG00000000940	TBCC	-0.296295	-0.217017	0.245613	-0.0806065	0.0532064	0.239845	0.024208	0.253465	0.0843681	0.34332	0.0642316	0.152548	0.161245	0.488685	0.418284	0.240275	0.119764
ENSBTAG00000011854	SLC38A5	0.206466	-0.0135073	0.245591	-0.0454354	-0.175448	0.0279466	0.134248	0.26116	0.218286	0.384121	0.180886	0.0650781	0.159119	0.0187451	0.17633	0.169041	0.0146374
ENSBTAG00000016023	EIF4A3	0.181518	0.00323576	0.245159	0.0978995	-0.026429	0.304421	0.135201	0.422681	0.415731	0.662245	0.525734	0.274637	0.429299	0.245241	0.471032	0.477764	0.131663
ENSBTAG00000019188	GAK	-0.134382	-0.0678336	0.244979	0.0232533	0.266578	0.493222	0.256292	0.417219	0.349427	0.692499	0.43672	0.657632	0.520419	0.63082	0.493877	0.418455	0.404441
ENSBTAG00000016929	HNRNPA0	-0.0997353	-0.0532756	0.244966	0.395754	0.0384594	0.303367	0.125116	0.138848	0.335867	0.478109	0.346892	0.531366	0.312973	0.500678	0.219339	0.463592	0.215893
ENSBTAG00000005246	DIP2B	-0.202404	-0.180344	0.244945	-0.0578608	0.0815059	0.380275	0.20833	0.435547	0.353869	0.723441	0.3384	0.286568	0.632176	0.555238	0.887793	0.618592	0.0387716
ENSBTAG00000009578	PTK2	-0.190721	-0.103493	0.244878	0.312601	0.198366	0.474489	0.325831	0.418462	0.41103	0.745252	0.404588	0.518987	0.711685	0.638665	0.780998	0.788717	0.0637336
ENSBTAG00000025021	0	-0.0887314	-0.0146358	0.244777	-0.0870696	0.0775678	0.196697	0.120936	0.195015	0.112409	0.361337	0.15511	0.194394	0.425405	0.256792	0.489549	0.302294	0.030081
ENSBTAG00000010626	SH3GLB2	-0.246639	0.0241894	0.244762	-0.207091	0.0131743	0.0924906	0.0952991	0.23025	0.187079	0.191042	0.228404	0.573685	0.202862	0.480619	0.0408596	-0.122155	0.560217
ENSBTAG00000018846	CLN5	0.0404633	-0.0566442	0.244611	-0.0486708	-0.0309791	0.377833	0.26098	0.356251	0.310694	0.617363	0.309848	0.192869	0.511791	0.336955	0.685989	0.488863	0.0817119
ENSBTAG00000001146	HIVEP2	-0.529282	-0.623095	0.244427	0.103164	-0.154073	0.40923	0.166244	0.225786	0.268624	0.520251	0.145955	0.039869	0.239461	0.695143	0.703244	0.574405	-0.255017
ENSBTAG00000006957	SLC2A8	-0.0320132	0.188612	0.244358	-0.105652	0.223189	0.221478	0.0394926	0.083885	0.167896	0.155657	0.196889	0.38582	0.137541	0.185542	-0.0689722	-0.0919075	0.326988
ENSBTAG00000019682	PRRC2A	-0.474884	-0.417663	0.244227	0.221681	0.0681082	0.562707	0.213574	0.346217	0.286792	0.613722	0.292281	0.492146	0.45289	0.892516	0.69209	0.641057	0.144095
ENSBTAG00000009845	ITPK1	-0.0648059	-0.150383	0.244132	-0.103318	-0.0570903	0.179507	0.0252122	0.376237	0.369584	0.522054	0.480384	0.374951	0.256212	0.481871	0.370635	0.232875	0.347388
ENSBTAG00000012181	GNA11	-0.313904	-0.309088	0.244103	-0.16786	0.096389	0.456477	0.302831	0.346422	0.271872	0.623719	0.326707	0.399327	0.30417	0.74514	0.551065	0.323187	0.314198
ENSBTAG00000012176	QPCTL	0.224628	-0.146502	0.243954	-0.0469773	-0.0508932	0.337395	0.14505	0.58878	0.456041	0.633425	0.689123	0.267358	0.179637	0.241462	0.228915	0.233744	0.199993
ENSBTAG00000008480	CTBP1	-0.389299	-0.177294	0.243835	0.542704	-0.0595802	0.124257	-0.0481124	-0.0569616	0.108455	0.0168602	0.0585902	0.404799	0.0626513	0.518791	-0.0461206	0.291165	0.0435356
ENSBTAG00000000197	TRMT10A	-0.03669	-0.0741967	0.243675	-0.146209	-0.10969	0.310794	0.0414923	0.164941	0.218884	0.352853	0.143645	-0.0328457	0.346682	0.201047	0.53652	0.300797	-0.105247
ENSBTAG00000014588	RSL1D1	0.147824	-0.0431699	0.243603	-0.168589	0.124414	0.439039	0.386899	0.40976	0.365265	0.66794	0.344763	0.240398	0.437801	0.230137	0.491321	0.333675	0.105789
ENSBTAG00000014267	ZCCHC14	-0.533787	-0.334573	0.243593	-0.00770611	0.0433774	0.471226	0.262575	0.282383	0.293521	0.561616	0.312978	0.489545	0.50359	0.855472	0.703709	0.484322	0.201403
ENSBTAG00000001116	P4HA2	0.208602	-0.0679539	0.243493	0.0103263	-0.157492	0.299794	0.173727	0.346256	0.515898	0.594184	0.413282	0.292541	0.301146	0.269598	0.327774	0.329931	0.247787
ENSBTAG00000003604	ADAMTSL4	-0.0714726	-0.0623401	0.243467	0.149618	0.0931815	0.54629	0.181421	0.120404	0.378955	0.428724	0.208111	0.315161	0.337969	0.309756	0.2724	0.355327	-0.040253
ENSBTAG00000011079	2410002F23Rik	0.0432807	-0.193142	0.243343	0.576737	-0.143375	0.246783	0.0128475	0.0755963	0.326782	0.262363	0.220843	0.175805	0.0695844	0.22113	0.0280922	0.445232	-0.174402
ENSBTAG00000010179	COL5A3	0.192362	0.019146	0.243245	0.402842	0.115276	0.324022	0.226296	0.474496	0.453401	0.748624	0.670667	0.590537	0.528607	0.352747	0.350945	0.61606	0.138845
ENSBTAG00000000602	RXRB	-0.272842	0.120567	0.243241	-0.185789	0.0541427	0.0830331	0.179052	0.153596	0.222067	0.173246	0.18523	0.617993	0.289891	0.534536	0.127939	-0.0564943	0.661134
ENSBTAG00000001857	DOK4	0.27846	0.220845	0.243204	-0.0343379	0.389079	0.265382	0.124359	0.318463	0.301816	0.436747	0.340389	0.402307	0.280843	0.0557971	0.0888874	0.116293	0.265971
ENSBTAG00000003353	SLC6A2	-0.0657862	-0.0152575	0.242919	-0.0482766	0.256242	0.309278	0.0488287	0.0613935	0.0793183	0.259524	0.0419891	0.0582446	0.171164	0.0873664	0.186779	0.146919	-0.192524
ENSBTAG00000008881	PURA	-0.487147	-0.368722	0.242903	-0.128828	0.0212846	0.405026	0.128266	0.179064	0.0196149	0.349926	0.0853191	0.268383	0.205981	0.72589	0.498411	0.246267	0.19364
ENSBTAG00000010450	WIZ	-0.592254	-0.521777	0.242824	-0.153274	-0.19802	0.20318	0.124597	0.265235	0.213136	0.428148	0.187665	0.21206	0.167547	0.802848	0.564677	0.28694	0.157569
ENSBTAG00000021374	FARSA	-0.328925	-0.273116	0.242711	-0.0644941	0.115347	0.448688	0.179313	0.187899	0.073588	0.423924	0.14954	0.398707	0.266282	0.693618	0.436829	0.280095	0.295504
ENSBTAG00000011730	TCAP	0.109361	0.281636	0.242585	-0.0150389	0.298613	0.200557	0.0167817	-0.221784	-0.159033	-0.220218	-0.0855764	0.282917	-0.120917	-0.0627301	-0.480019	-0.333654	0.233376
ENSBTAG00000003857	SUSD6	-0.339341	-0.169989	0.242469	-0.0199646	0.130326	0.511518	0.313213	0.315077	0.373133	0.615334	0.327942	0.508837	0.494886	0.733174	0.615706	0.449017	0.284006
ENSBTAG00000027453	RNF4	-0.227676	-0.0259339	0.242177	0.0166847	0.108779	0.369669	0.249334	0.370791	0.378168	0.640735	0.419825	0.646929	0.656896	0.721209	0.689882	0.508576	0.436215
ENSBTAG00000022242	DPP3	-0.000796885	-0.137302	0.24211	0.36343	-0.0221642	0.187539	0.0529684	0.142339	0.083874	0.327089	0.244364	0.367565	0.220585	0.391374	0.188278	0.408375	0.149011
ENSBTAG00000009150	SPON1	0.0183847	-0.208588	0.242015	0.197987	-0.0193532	0.36178	0.111302	0.31193	0.394419	0.599795	0.439713	0.216165	0.307669	0.359522	0.419384	0.503442	-0.104399
ENSBTAG00000001604	0	-0.281507	0.0895083	0.241637	0.323567	0.19284	0.339527	0.157541	0.0621538	0.0644	0.153002	0.108563	0.715452	0.429275	0.543688	0.134221	0.276847	0.352402
ENSBTAG00000003693	SUN2	-0.338044	-0.372882	0.241466	0.745397	-0.109278	0.228162	0.0650151	0.0696546	0.206503	0.285539	0.213201	0.296102	0.151269	0.582735	0.230236	0.658348	-0.171468
ENSBTAG00000011875	CLIP2	0.0360942	-0.342711	0.24107	0.0038177	-0.0718427	0.400262	0.25123	0.519444	0.646966	0.807814	0.576614	0.248644	0.235382	0.44292	0.458752	0.439245	0.0754864
ENSBTAG00000009079	0	0.159437	0.212724	0.241015	-0.217604	0.0499037	0.0858378	0.0983344	0.188018	0.299783	0.319219	0.301465	0.390295	0.255181	0.132269	0.0762249	-0.0471886	0.39007
ENSBTAG00000013858	C16orf72	-0.470539	-0.313956	0.240998	-0.0045084	-0.0526145	0.343226	0.213248	0.217284	0.20428	0.467452	0.158255	0.180382	0.47415	0.666131	0.819589	0.549054	-0.0325644
ENSBTAG00000002178	PPL	0.150913	-0.14575	0.240858	0.186407	-0.155679	0.218631	0.18927	0.373492	0.551527	0.683308	0.602888	0.347152	0.34471	0.313956	0.357712	0.476234	0.143546
ENSBTAG00000004349	DAZAP2	-0.00765595	-0.0310685	0.240831	0.0120801	0.130175	0.31742	0.178745	0.429934	0.253829	0.569923	0.301184	0.15097	0.452855	0.276275	0.648183	0.487613	0.0485157
ENSBTAG00000019399	CNKSR1	-0.119608	-0.00131847	0.240743	0.26451	0.279397	0.40783	0.0703748	-0.025613	-0.0395296	0.100006	0.0325507	0.376262	0.214763	0.260186	0.0329059	0.195351	0.0559161
ENSBTAG00000019510	EIF2B4	-0.107537	0.381342	0.240704	-0.0177111	0.144151	0.0372656	0.142635	0.0322418	0.0161795	0.0419763	0.0208365	0.59931	0.526625	0.292828	0.172849	0.0642341	0.4547
ENSBTAG00000010370	C14orf79	0.117653	0.0303503	0.240601	-0.134747	-0.132973	-0.0825505	0.0922111	0.0858809	0.181662	0.11256	0.0856764	0.0438999	0.0816565	0.00621126	0.0807629	-0.0154384	0.107264
ENSBTAG00000010616	MBD6	-0.525266	-0.463614	0.240553	-0.12921	0.0117526	0.32814	0.223098	0.365286	0.230324	0.542117	0.237994	0.32174	0.288162	0.819221	0.643657	0.364933	0.184035
ENSBTAG00000010810	UCK1	0.201921	0.129963	0.240553	0.417852	-0.0539714	0.0325541	0.1818	0.160319	0.252815	0.222549	0.268836	0.479364	0.218255	0.196254	-0.0566526	0.270936	0.278728
ENSBTAG00000005379	SLC41A1	-0.277597	-0.288515	0.240401	0.612621	0.026191	0.404649	0.137645	0.0959842	0.189788	0.336672	0.171058	0.278304	0.257611	0.540885	0.345788	0.655185	-0.181123
ENSBTAG00000018423	DDX5	0.172687	0.281315	0.240328	0.265543	0.231847	0.41285	0.27433	0.32487	0.359448	0.599129	0.359902	0.540228	0.80781	0.238853	0.541867	0.61002	0.0891576
ENSBTAG00000016763	MEPCE	-0.299253	-0.410082	0.240301	-0.0949468	-0.063006	0.319257	0.0417267	0.238566	0.161861	0.362842	0.142605	0.0765039	0.0261046	0.495348	0.353245	0.203962	0.0796135
ENSBTAG00000015185	MRGPRF	0.00512577	-0.0642377	0.240259	-0.0990485	0.182174	0.388278	0.107523	0.314	0.253444	0.540556	0.308305	0.34139	0.182705	0.315289	0.192684	0.158775	0.229269
ENSBTAG00000020957	FZD5	-0.274912	-0.127753	0.240247	-0.0259153	0.0657929	0.182934	0.092287	0.0798425	0.100401	0.190166	0.058861	0.26579	0.156774	0.415478	0.223962	0.128442	0.133503
ENSBTAG00000015782	SCAP	-0.287448	-0.381442	0.240173	0.157403	-0.104784	0.427538	0.139016	0.41424	0.32469	0.576409	0.505784	0.412906	0.275713	0.721283	0.475037	0.469559	0.246687
ENSBTAG00000016174	NCL	-0.0584109	-0.0626752	0.239865	0.195095	-0.0126263	0.203136	0.101399	0.0684879	0.210164	0.260295	0.165731	0.156342	0.299865	0.20434	0.320697	0.364265	-0.0690641
ENSBTAG00000010846	CNNM3	-0.363541	-0.19897	0.239775	0.303738	0.0329569	0.345297	0.136563	0.309403	0.333732	0.518348	0.387154	0.64642	0.517901	0.780827	0.516262	0.561834	0.266637
ENSBTAG00000006666	NAA25	-0.337715	-0.137454	0.239773	0.0427731	0.0544327	0.325047	0.204295	0.191568	0.127478	0.438522	0.108106	0.155703	0.600193	0.491306	0.839731	0.593848	-0.123073
ENSBTAG00000013411	ENO1	-0.0262863	-0.178085	0.239714	0.0260068	-0.10973	0.190713	0.109938	0.261565	0.314991	0.337682	0.291905	0.27319	0.00792183	0.303446	0.0123019	0.0890763	0.183098
ENSBTAG00000023929	FOSL2	-0.109107	-0.201832	0.239687	0.502754	-0.0474623	0.268267	0.0317937	0.0405472	0.177046	0.336205	0.192102	0.208518	0.278597	0.361826	0.311667	0.585329	-0.192597
ENSBTAG00000027317	RNF114	0.254344	0.376945	0.239679	-0.10428	0.400119	0.392168	0.487641	0.37366	0.417331	0.615545	0.479018	0.650383	0.58451	0.259126	0.329847	0.240769	0.516176
ENSBTAG00000010644	CHST11	-0.115639	-0.284941	0.239658	0.00296666	0.00741693	0.345197	0.189269	0.339055	0.257423	0.539804	0.210094	0.178952	0.270873	0.423102	0.468153	0.382755	-0.0448303
ENSBTAG00000001736	UBN1	-0.675631	-0.373383	0.239434	-0.0775201	-0.112448	0.115205	0.149916	0.118917	0.174992	0.264625	0.0426508	0.280279	0.28502	0.800819	0.564685	0.29886	0.114821
ENSBTAG00000014526	MOB3A	-0.14984	-0.573061	0.239282	0.327706	-0.166265	0.346617	0.123203	0.367477	0.367787	0.57304	0.382406	-0.00162007	0.0586893	0.456972	0.453523	0.591576	-0.225071
ENSBTAG00000003015	SESN1	-0.190288	0.100689	0.239195	-0.0012834	0.0298381	0.0186061	0.0686577	-0.029903	-0.0693325	0.013241	-0.100335	0.0216228	0.310835	0.13421	0.348534	0.196265	-0.0785798
ENSBTAG00000010668	GEMIN7	0.118968	0.272639	0.239169	-0.247817	0.0105867	0.0256489	-0.00675585	0.0664286	-0.069088	-0.0434669	-0.083381	0.243249	0.0554128	0.0659284	-0.0791228	-0.233267	0.480027
ENSBTAG00000006417	EDC4	-0.491581	-0.224054	0.238877	0.260916	0.0534568	0.303324	0.243096	0.286187	0.235711	0.465346	0.24774	0.619106	0.490107	0.849624	0.550633	0.54383	0.292642
ENSBTAG00000016388	SLCO4A1	-0.00811992	0.0320186	0.238851	-0.0204158	-0.0162218	0.0838302	0.0205995	0.0712457	0.0577207	0.216053	0.126708	0.139547	0.21174	0.132766	0.167795	0.143841	0.0462594
ENSBTAG00000003849	GNL2	-0.0965499	-0.244251	0.238757	-0.065624	-0.087989	0.109193	0.15021	0.245291	0.242528	0.40999	0.230213	0.0303799	0.288227	0.243846	0.507736	0.343444	-0.0467304
ENSBTAG00000008339	DHX8	-0.150025	-0.10489	0.238752	0.301048	-0.0360977	0.312538	0.315236	0.291371	0.396746	0.627362	0.373072	0.452045	0.610265	0.593637	0.67405	0.705908	0.10813
ENSBTAG00000004448	CKAP5	-0.136679	-0.188854	0.238639	0.378763	0.113635	0.442523	0.202696	0.288757	0.302703	0.63023	0.320263	0.308508	0.589353	0.516835	0.753975	0.808228	-0.113573
ENSBTAG00000012867	TXLNA	-0.375601	-0.148286	0.238634	0.20688	-0.0161032	0.307653	0.199093	0.301132	0.381884	0.569928	0.436119	0.658582	0.62868	0.797843	0.639502	0.586251	0.304592
ENSBTAG00000020620	0	0.0214955	-0.137386	0.238471	0.190518	0.145394	0.410409	0.0522395	0.0140777	-0.0519044	0.20125	0.0495545	0.00815141	0.119093	0.0489624	0.143613	0.264058	-0.266746
ENSBTAG00000024340	TRIL	-0.192215	-0.369925	0.238428	-0.0102171	-0.192198	0.15433	0.128446	0.427942	0.562551	0.532452	0.45842	0.175077	0.154784	0.464783	0.393694	0.31148	0.0722542
ENSBTAG00000010416	RIN3	-0.187672	-0.301118	0.238101	-0.0519435	0.215014	0.439077	0.295573	0.428921	0.269394	0.674554	0.299167	0.319223	0.251856	0.580691	0.480733	0.373789	0.109779
ENSBTAG00000011966	LAMC1	-0.111064	-0.386431	0.237995	0.156664	-0.0621061	0.395462	0.251928	0.463976	0.408676	0.807582	0.439453	0.197441	0.431395	0.522156	0.718508	0.698586	-0.139165
ENSBTAG00000006089	C17orf80	-0.105571	0.101279	0.237935	-0.119671	0.162952	0.397685	0.239075	0.345502	0.240214	0.499492	0.280614	0.453644	0.615613	0.457745	0.613347	0.363442	0.305955
ENSBTAG00000003587	ELL	-0.341392	-0.224877	0.237877	0.747257	-0.0188371	0.310653	0.111421	0.00185303	0.122683	0.236156	0.148283	0.362949	0.328427	0.518045	0.27085	0.674494	-0.206828
ENSBTAG00000017246	Ubb	-0.3162	-0.177461	0.237798	-0.129117	-0.240587	-0.020999	-0.0747538	-0.169617	-0.130815	-0.183294	-0.145692	-0.0167214	-0.204816	0.215239	-0.127129	-0.205591	0.104298
ENSBTAG00000000099	CERS2	0.307167	0.228773	0.237677	-0.0774103	0.221234	0.406424	0.332957	0.498695	0.488282	0.790554	0.683723	0.533489	0.651149	0.238123	0.508355	0.406992	0.346107
ENSBTAG00000012653	CAMK2B	-0.532447	-0.262477	0.237676	0.136937	0.0289613	0.331856	0.143286	0.102952	0.0962246	0.301688	0.131827	0.561459	0.36189	0.862352	0.455213	0.371674	0.324926
ENSBTAG00000020996	CLDND1	0.164393	0.196518	0.237436	0.0151065	0.158508	0.336076	0.174683	0.346865	0.406594	0.593855	0.292528	0.183686	0.581702	0.114044	0.592608	0.479824	-0.0351825
ENSBTAG00000009435	SMG5	-0.354585	0.0714584	0.237285	-0.133258	0.23306	0.273144	0.193868	0.136525	0.0946225	0.212142	0.108342	0.640146	0.364847	0.608626	0.229317	0.0492367	0.51653
ENSBTAG00000002299	SEL1L3	-0.339968	-0.383269	0.237249	0.000799603	-0.45257	-0.120241	-0.0630826	0.0621566	0.0389783	0.0694949	-0.0940607	-0.205424	0.112938	0.268475	0.461725	0.275126	-0.241699
ENSBTAG00000017365	ZBTB47	-0.334922	-0.268252	0.236952	0.0315494	-0.238463	0.211151	0.111135	0.24423	0.515028	0.386754	0.330645	0.37666	0.314523	0.644483	0.459964	0.335842	0.26577
ENSBTAG00000011105	SLC38A2	0.0330636	-0.0945761	0.236873	0.125311	0.135091	0.402712	0.179207	0.331147	0.211964	0.641846	0.178258	0.12132	0.516855	0.285634	0.695833	0.629548	-0.197775
ENSBTAG00000006261	GPR17	-0.0367955	0.0600163	0.236863	0.0515762	0.0950394	0.256978	0.193799	0.159989	0.176726	0.402215	0.260378	0.432531	0.476406	0.318345	0.329395	0.302935	0.133629
ENSBTAG00000011909	ACVR1	-0.210749	-0.290993	0.236491	0.0830117	-0.173959	0.287694	0.0547056	0.234554	0.281564	0.43595	0.200898	0.0518671	0.313282	0.375549	0.58354	0.467555	-0.107538
ENSBTAG00000015804	SIGMAR1	0.251765	0.135073	0.236296	-0.195878	0.0215026	0.187765	0.170847	0.382706	0.339046	0.468869	0.420312	0.343499	0.259011	0.1917	0.20517	0.086879	0.435218
ENSBTAG00000016829	ZBTB22	-0.30826	-0.114285	0.236133	-0.157981	0.0146661	0.165821	0.186118	0.24153	0.202949	0.319827	0.193676	0.299962	0.268381	0.548163	0.44783	0.18553	0.301455
ENSBTAG00000016984	PTPN9	0.218929	-0.100688	0.236073	0.270524	0.0673812	0.431523	0.177282	0.489622	0.607741	0.826252	0.57201	0.274032	0.475185	0.251243	0.522021	0.667492	-0.0909686
ENSBTAG00000002971	CUTC	0.160806	0.390626	0.235954	-0.0996407	0.136522	-0.0425661	0.00360866	0.00600804	-0.062826	0.0425657	-0.0144951	0.0780736	0.351212	-0.145458	0.209099	0.0646829	0.03229
ENSBTAG00000011266	ZBTB16	-0.429823	-0.276403	0.235909	0.17492	0.0842924	0.474688	0.0957855	0.0491009	0.117448	0.35891	0.0949184	0.346152	0.362049	0.645036	0.45897	0.446726	-0.061543
ENSBTAG00000007001	SLC26A1	-0.0298809	-0.0292964	0.235872	-0.0189566	0.0266294	0.161789	0.139197	0.0726739	0.0325263	0.144175	-0.0439445	0.226547	0.149176	0.237644	0.0977722	0.0725526	0.0901349
ENSBTAG00000006392	TTC7B	-0.327255	-0.138072	0.235667	-0.109259	0.0740793	0.337729	0.128736	0.219344	0.19355	0.44256	0.255884	0.303987	0.455753	0.542484	0.608763	0.355874	0.0834263
ENSBTAG00000005140	0	0.0428637	-0.00604331	0.235506	0.431141	-0.249763	-0.0991016	0.0245794	0.0337994	0.324442	0.0854738	0.328083	0.348607	-0.0353378	0.206289	-0.258586	0.130218	0.166251
ENSBTAG00000012830	CCDC94	-0.324103	-0.376738	0.235462	0.539655	-0.145233	0.170646	0.0723968	0.0444741	0.10725	0.151219	0.118935	0.0431583	0.119682	0.386087	0.305218	0.541662	-0.292249
ENSBTAG00000001981	SLC6A17	-0.124883	-0.0444859	0.235317	-0.0547788	-0.0211483	0.0994111	0.0416226	0.0523638	0.237985	0.218654	0.175905	0.145421	0.190557	0.207207	0.197303	0.11428	-0.0195538
ENSBTAG00000001405	GLCE	0.0147539	-0.152258	0.235263	-0.00261153	-0.0543967	0.338927	0.152981	0.297415	0.468524	0.638591	0.45579	0.137281	0.410085	0.31984	0.573086	0.481235	-0.0815758
ENSBTAG00000006590	NUDT16L1	0.126947	0.277825	0.235185	-0.0700092	0.152492	0.230159	0.214486	0.210789	0.303556	0.284759	0.356325	0.652495	0.332091	0.278402	0.00668288	-0.0132946	0.617624
ENSBTAG00000012206	SNX33	-0.4161	-0.430776	0.235154	0.426789	-0.0821589	0.311267	0.123824	0.177611	0.289273	0.457594	0.345801	0.389707	0.263911	0.735962	0.405946	0.582521	-0.062441
ENSBTAG00000001332	MYO1C	-0.235866	-0.404202	0.235088	0.141037	0.0536028	0.52469	0.216804	0.419259	0.452365	0.808542	0.492945	0.348359	0.368273	0.680785	0.65001	0.625756	0.046641
ENSBTAG00000002792	FUT11	-0.14289	-0.350957	0.235084	0.283311	-0.333112	0.010117	0.134606	0.271734	0.18201	0.325742	0.147296	0.100009	0.240101	0.428648	0.468137	0.505432	-0.0950091
ENSBTAG00000012928	PPP4C	-0.0985481	0.333652	0.234968	-0.25495	0.0922221	-0.0716337	0.048022	-0.0135287	0.0181935	-0.0529171	0.0320407	0.570455	0.205631	0.259026	-0.130345	-0.289559	0.666092
ENSBTAG00000015779	PML	-0.225403	-0.251713	0.234849	-0.0462541	0.0272552	0.346016	0.718068	0.274823	0.196231	0.434481	0.211956	0.339805	0.261959	0.542812	0.377609	0.273862	0.189417
ENSBTAG00000007220	CASKIN2	-0.283345	-0.3335	0.23477	0.424607	0.103007	0.44151	0.207425	0.181524	0.148368	0.501459	0.175204	0.309197	0.272723	0.603602	0.438175	0.618824	-0.0657949
ENSBTAG00000005275	PKIG	0.160595	0.0299366	0.234581	-0.148777	-0.102545	-0.00146088	-0.00526622	0.261039	0.346202	0.198244	0.160592	0.163309	-0.0379039	0.0744956	-0.0674435	-0.110752	0.272747
ENSBTAG00000013951	CHFR	-0.397685	-0.172887	0.234578	0.237882	0.0774493	0.356246	0.225063	0.181891	0.149064	0.413555	0.168869	0.528093	0.427516	0.741327	0.489473	0.491093	0.249917
ENSBTAG00000006650	ZNF668	-0.381356	-0.351705	0.234301	-0.157444	-0.0924622	0.255907	0.123972	0.215611	0.252681	0.378974	0.128057	0.220819	0.115316	0.567551	0.351605	0.154744	0.165118
ENSBTAG00000009838	RRP15	-0.0267897	0.141263	0.234257	-0.242934	-0.00755067	0.0218103	0.160702	0.167206	0.20268	0.318651	0.145985	0.193323	0.515094	0.194782	0.532571	0.213163	0.148652
ENSBTAG00000005498	SQLE	0.133514	-0.0892028	0.233944	-0.0394793	-0.0892395	0.269708	0.0856998	0.274009	0.171296	0.451039	0.23188	0.0491298	0.233619	0.10357	0.348852	0.284946	-0.00770011
ENSBTAG00000018061	KIAA1715	-0.271972	-0.376953	0.233753	-0.0630931	-0.156834	0.226613	0.205226	0.273222	0.14967	0.429391	0.058883	-0.0955743	0.339484	0.409204	0.759299	0.49151	-0.237294
ENSBTAG00000007272	ATP6V0A2	-0.169061	-0.150735	0.2337	0.182614	0.0670654	0.412153	0.161289	0.410104	0.294167	0.64781	0.330031	0.266164	0.635909	0.523646	0.834119	0.724223	-0.0974851
ENSBTAG00000015258	P2RX5	-0.332641	-0.0357616	0.233495	0.0569641	0.00985067	0.111474	0.15864	0.142129	0.195617	0.250726	0.0659529	0.354249	0.446378	0.553484	0.541651	0.371703	0.198752
ENSBTAG00000015976	PHF12	-0.44913	-0.368626	0.233403	-0.00844408	0.0748003	0.401166	0.210797	0.332928	0.308548	0.617709	0.246203	0.358877	0.492199	0.753149	0.751819	0.539758	0.0676302
ENSBTAG00000020097	PERP	0.303861	-0.0127969	0.233207	0.0890442	-0.227862	0.0175341	0.134034	0.357727	0.835439	0.539215	0.559156	0.213458	0.242332	0.0918046	0.208866	0.294053	0.109146
ENSBTAG00000005404	MSC	0.139532	-0.221628	0.232933	-0.0898808	-0.159012	0.0419824	0.218777	0.375202	0.238906	0.445344	0.29633	0.0278113	0.0356234	0.14217	0.197541	0.159507	0.00424892
ENSBTAG00000003949	RBM39	0.0592589	0.214403	0.232895	0.345252	0.210487	0.411544	0.316117	0.27171	0.356271	0.563862	0.324942	0.518858	0.80788	0.312948	0.586394	0.678548	0.0256207
ENSBTAG00000011197	IPMK	-0.224484	-0.28726	0.232506	-0.0134751	-0.0692988	0.246658	0.1886	0.345069	0.245928	0.563846	0.231398	0.0421136	0.407888	0.44669	0.769835	0.54337	-0.133796
ENSBTAG00000002528	EIF3A	-0.471824	-0.391974	0.232501	0.238946	-0.0360159	0.297325	0.285668	0.162963	0.225671	0.387222	0.173165	0.147854	0.410105	0.582068	0.674469	0.617328	-0.229133
ENSBTAG00000011387	NAT9	-0.0327542	0.184827	0.232488	-0.0225532	0.200733	0.31819	0.0931904	0.140107	0.261948	0.365136	0.236812	0.656357	0.397204	0.399363	0.139229	0.120045	0.47109
ENSBTAG00000013932	Ccdc71	-0.250753	-0.178085	0.23248	-0.244812	0.0947003	0.207807	0.192659	0.237013	0.156615	0.289607	0.212377	0.328899	-0.00859678	0.498258	0.126102	-0.0542394	0.421817
ENSBTAG00000016456	CDC42BPB	-0.199198	-0.0331373	0.232365	0.412056	0.238076	0.511551	0.24673	0.316108	0.408805	0.687182	0.443598	0.704447	0.686544	0.679087	0.583234	0.722124	0.191548
ENSBTAG00000009533	RPL3L	-0.147046	-0.1357	0.232352	0.000644725	0.00428672	0.237649	0.0219572	-0.0139916	-0.076219	0.00534404	-0.0075067	0.0632797	0.0119287	0.18433	0.0579601	0.0202047	0.0478979
ENSBTAG00000015436	SLC27A4	-0.00886568	0.0687733	0.232347	-0.106174	0.106784	0.368211	0.104849	0.137443	0.210395	0.331376	0.142383	0.333867	0.276691	0.294855	0.218283	0.120566	0.258541
ENSBTAG00000006007	SH3GL1	0.124108	-0.0182463	0.232331	0.00217924	0.0407954	0.317707	0.248959	0.528514	0.708883	0.849537	0.772641	0.56525	0.5598	0.408737	0.477456	0.448523	0.295303
ENSBTAG00000003021	SP1	-0.356517	-0.388192	0.232256	0.209062	-0.0445021	0.479693	0.233543	0.286559	0.367569	0.681387	0.345319	0.270626	0.555185	0.686064	0.83787	0.756721	-0.132216
ENSBTAG00000016497	FAM168A	-0.475526	-0.565293	0.232253	-0.0600398	-0.185097	0.263339	0.098535	0.254626	0.202774	0.448908	0.217092	0.0512266	0.263127	0.603983	0.67313	0.434639	-0.145927
ENSBTAG00000000423	RBM4B	-0.222941	-0.10016	0.232238	-0.200756	0.0834594	0.375871	0.277879	0.293781	0.353451	0.509414	0.288899	0.398707	0.458544	0.492535	0.489608	0.251524	0.185667
ENSBTAG00000016257	ZNF74	-0.178375	0.127286	0.232064	-0.00450594	0.143953	0.37781	0.15442	0.175113	0.169129	0.342147	0.189483	0.675605	0.455191	0.548246	0.267972	0.188187	0.506647
ENSBTAG00000006638	BCL2L12	0.0351453	0.33709	0.23197	-0.131602	0.112789	0.192333	0.139082	0.0618536	0.170635	0.113186	0.137894	0.520157	0.299042	0.199532	-0.0207783	-0.098255	0.538657
ENSBTAG00000006195	C11orf68	-0.113618	0.119432	0.231862	-0.247926	-0.0415642	-0.0203272	-0.027691	0.171255	0.173335	0.114949	0.21192	0.490984	0.0982895	0.35994	-0.0493665	-0.20875	0.595167
ENSBTAG00000011268	TMEM64	-0.496966	-0.229809	0.231628	-0.15104	-0.123636	0.168407	0.108745	0.149771	0.150285	0.255085	0.0720242	0.248662	0.370044	0.599201	0.570492	0.253865	0.130029
ENSBTAG00000000396	PIM1	-0.026786	-0.190958	0.231516	-0.0529633	-0.0328802	0.465405	0.245586	0.297804	0.433884	0.47627	0.367853	0.178615	0.180503	0.285514	0.265465	0.225017	0.0493347
ENSBTAG00000002211	MAPK8IP3	-0.0206817	0.0363215	0.231494	-0.0552258	0.167876	0.324098	0.203768	0.453061	0.494952	0.586238	0.507488	0.689728	0.438681	0.482999	0.271243	0.21068	0.506712
ENSBTAG00000017662	EEF2K	-0.696138	-0.440103	0.231374	0.138569	-0.0951449	0.0682109	0.0959179	0.138573	0.151297	0.233376	0.020673	0.24703	0.216373	0.772261	0.500313	0.385312	-0.0161043
ENSBTAG00000021820	DDX39A	0.00617952	0.198575	0.231214	-0.450203	-0.0620301	-0.178395	0.0142857	-0.000597369	-0.0349438	0.000997646	-0.034159	0.215376	0.0853654	0.137152	0.00864035	-0.301633	0.451778
ENSBTAG00000001565	MESDC2	0.260375	-0.107539	0.231189	-0.167473	0.0432822	0.435116	0.226242	0.522366	0.502106	0.729553	0.517741	0.14787	0.290744	0.18513	0.457957	0.324388	0.131028
ENSBTAG00000010181	GRPEL1	-0.0237678	0.229745	0.231128	-0.33991	0.293838	0.122214	0.226509	0.0634501	-0.112607	-0.0189796	-0.00165512	0.279696	0.0880093	0.165349	-0.0109005	-0.249895	0.455457
ENSBTAG00000018249	KCNN3	-0.388225	-0.260878	0.23109	0.0300551	-0.192209	0.0230843	0.0770445	0.0810325	0.0971131	0.308503	0.0331222	0.198048	0.401219	0.541235	0.591381	0.407972	-0.0122594
ENSBTAG00000008685	TRAPPC12	-0.3214	-0.322582	0.230918	0.570183	0.022668	0.368829	0.165646	0.157588	0.141569	0.38519	0.182934	0.341701	0.269708	0.621382	0.384885	0.654687	-0.0640508
ENSBTAG00000013613	SMIM7	0.156914	0.213404	0.230846	-0.139945	0.0113597	0.0355418	0.157872	0.198251	0.302686	0.207523	0.349276	0.506318	0.183521	0.176014	-0.0952305	-0.119758	0.554779
ENSBTAG00000013393	GEMIN4	-0.451735	-0.111572	0.230736	0.020288	-0.0338523	0.184344	0.164355	0.0288254	-0.0655728	0.100526	-0.0269623	0.341348	0.243566	0.55614	0.275042	0.170885	0.215619
ENSBTAG00000018314	MED11	0.253385	0.312974	0.230717	-0.268094	0.0432835	-0.0369586	0.0344872	0.115885	0.125172	0.00822764	0.14682	0.217338	0.0392448	-0.137226	-0.233288	-0.31512	0.308257
ENSBTAG00000014494	RNASET2	0.210949	-0.0456808	0.230675	0.148443	-0.145873	0.132812	0.155075	0.520022	0.519214	0.604731	0.598535	0.327971	0.260848	0.237743	0.239093	0.353612	0.234067
ENSBTAG00000000917	BMP1	0.220861	-0.0291902	0.230605	0.397852	-0.0502933	0.26347	0.254622	0.450357	0.655551	0.718872	0.59247	0.542266	0.456718	0.343221	0.302973	0.579546	0.183313
ENSBTAG00000009696	ACTN2	-0.125311	-0.405324	0.230472	0.116985	0.122561	0.652656	0.0803207	0.130769	0.0403957	0.402585	0.0563356	-0.0367883	0.117242	0.323017	0.407836	0.417149	-0.292979
ENSBTAG00000015405	DCHS1	-0.0934576	-0.322346	0.230301	0.114987	0.0384278	0.425646	0.177299	0.461915	0.553772	0.830757	0.471317	0.346141	0.34635	0.567456	0.549037	0.565724	0.0440037
ENSBTAG00000010309	XPO6	-0.0236267	-0.145678	0.229965	-0.0579494	0.0711984	0.490735	0.228174	0.536479	0.629177	0.860328	0.597925	0.457515	0.569836	0.554641	0.71175	0.541942	0.264507
ENSBTAG00000005795	DHX32	-0.544106	-0.434991	0.229897	0.432553	-0.224082	0.0520015	0.0468069	-0.0176244	0.011294	0.0408089	-0.112475	-0.122389	0.0644479	0.453946	0.396753	0.496003	-0.387946
ENSBTAG00000007759	ABCB8	-0.0811851	0.173824	0.229758	0.149362	0.354282	0.424933	0.162543	0.237574	0.141642	0.410072	0.357477	0.700682	0.542102	0.504481	0.306664	0.331568	0.394709
ENSBTAG00000008849	SORT1	-0.214854	-0.232854	0.229474	0.286178	0.0362556	0.318467	0.119038	0.0328027	0.0570858	0.314957	0.0729863	0.0347022	0.278579	0.369634	0.512897	0.54999	-0.262834
ENSBTAG00000005678	AACS	0.0912423	-0.104455	0.229318	-0.060415	-0.0444897	0.274197	0.284934	0.447497	0.480159	0.722111	0.572978	0.345857	0.389679	0.348165	0.450123	0.374092	0.23474
ENSBTAG00000014700	DYNC1LI1	0.178499	0.152301	0.229301	0.426403	0.167835	0.247324	0.185028	0.233275	0.256719	0.472165	0.236584	0.25386	0.54493	0.1824	0.500469	0.663033	-0.0945738
ENSBTAG00000011080	TLX1	-0.212997	-0.0380007	0.229153	-0.136195	-0.00742992	-0.103538	-0.0615981	-0.0823641	-0.0614815	-0.186579	-0.165507	-0.000708609	-0.188186	0.0978779	-0.175001	-0.244708	0.102398
ENSBTAG00000016736	HIGD1B	0.295619	0.403196	0.229135	-0.15398	0.397129	0.0852351	0.117527	0.0796091	0.03938	0.183615	0.0533584	0.260375	0.126365	-0.122649	-0.136501	-0.138559	0.235777
ENSBTAG00000017416	KPNA4	-0.398833	-0.439062	0.229126	-0.0601921	-0.224342	0.163973	0.110706	0.155736	0.0219811	0.247057	-0.0344322	-0.231419	0.222901	0.387452	0.713805	0.423417	-0.331858
ENSBTAG00000017542	PPARD	-0.138311	-0.207175	0.229003	0.761914	-0.0900689	0.134459	-0.0137997	-0.0922509	0.0395647	0.0818474	0.0583575	0.0830095	0.0532046	0.219926	0.0180006	0.52466	-0.401569
ENSBTAG00000007550	OLFM2	0.00636239	-0.0938608	0.228834	-0.0332828	-0.12165	0.073265	0.0734397	0.259113	0.292565	0.416013	0.23937	0.140296	0.216405	0.1628	0.268952	0.221904	0.0405829
ENSBTAG00000003418	MSN	0.0189077	-0.290776	0.228785	0.120864	0.0663597	0.435047	0.258317	0.5183	0.484373	0.859886	0.463208	0.159608	0.428656	0.386294	0.69361	0.67466	-0.156916
ENSBTAG00000011588	RNF123	-0.52389	-5.86343e-05	0.22868	0.0726303	0.0384127	0.0227967	0.0751028	-0.10987	-0.0439666	-0.00526947	-0.0409951	0.471775	0.326854	0.579214	0.209555	0.131091	0.226204
ENSBTAG00000018402	TSC22D2	-0.359105	-0.374725	0.228329	0.198857	-0.094659	0.524449	0.111607	0.177566	0.233594	0.487649	0.159582	0.0589771	0.34643	0.539749	0.667241	0.615117	-0.236305
ENSBTAG00000011734	ANKRD1	0.194069	0.187538	0.228191	0.200949	-0.0201223	-0.0443224	0.215633	0.108191	0.391296	0.303387	0.194461	0.253466	0.407126	0.0584385	0.250172	0.341398	0.0698216
ENSBTAG00000011482	SLC43A2	-0.3341	-0.167158	0.228128	0.0483516	-0.0978707	-0.0736883	-0.0075307	-0.157484	-0.0151719	0.00245654	-0.0592027	0.075549	0.0253933	0.303111	0.0654649	0.0766247	-0.109974
ENSBTAG00000011567	VPS18	-0.446394	-0.297448	0.228068	0.038651	-0.021333	0.194252	0.234297	0.257791	0.121715	0.317722	0.15429	0.381846	0.164714	0.694346	0.348742	0.257065	0.349252
ENSBTAG00000018374	WASF2	-0.0442265	-0.215841	0.227829	0.066973	0.0833098	0.464033	0.29892	0.538819	0.534244	0.914074	0.534864	0.394717	0.594121	0.570676	0.784497	0.688178	0.0996535
ENSBTAG00000002709	TM9SF1	0.0967813	0.0861337	0.227767	0.0897744	0.0678742	0.353034	0.32097	0.530119	0.492114	0.703798	0.487253	0.469957	0.614982	0.368395	0.580164	0.52799	0.239343
ENSBTAG00000008510	FBXO42	-0.496351	-0.428188	0.227728	0.269803	-0.0944377	0.358202	0.162482	0.200879	0.247969	0.450947	0.181697	0.377218	0.350488	0.811353	0.58078	0.574371	0.0474535
ENSBTAG00000012845	SDF2	0.352111	0.486156	0.227703	-0.220888	0.212821	0.102916	0.179594	0.259079	0.311908	0.342947	0.344957	0.538866	0.351539	0.0368187	-0.00917262	-0.0786254	0.571834
ENSBTAG00000001778	NFKBIB	-0.201656	-0.202098	0.227542	-0.324407	-0.177655	0.0633899	-0.011663	0.0976606	0.00998548	0.0897659	0.0568722	0.227961	-0.0874043	0.373412	-0.0122363	-0.223701	0.43827
ENSBTAG00000011608	KIAA1191	0.210408	0.254571	0.227456	-0.0896525	0.206048	0.300547	0.171634	0.463908	0.562658	0.720576	0.621807	0.604987	0.610722	0.319411	0.435996	0.327905	0.454809
ENSBTAG00000002382	DDX10	-0.0172488	-0.20378	0.227239	-0.123498	0.0278034	0.418444	0.21335	0.38037	0.318783	0.627484	0.321657	0.0638198	0.362921	0.291951	0.613439	0.42104	-0.0640616
ENSBTAG00000015327	SPTAN1	0.0198179	-0.265433	0.227228	0.30768	0.0779065	0.535921	0.264008	0.538404	0.607238	0.911817	0.636865	0.419121	0.486315	0.53892	0.619026	0.743436	0.00825505
ENSBTAG00000006162	RAB11FIP5	-0.347821	-0.410013	0.227023	0.534924	-0.102669	0.403972	0.17007	0.199535	0.289255	0.468783	0.240409	0.287942	0.272378	0.651772	0.453062	0.690774	-0.139032
ENSBTAG00000015910	ITGB1	0.131216	-0.00832404	0.226902	0.235255	0.177524	0.4165	0.307057	0.480001	0.583076	0.850966	0.520362	0.34359	0.677166	0.340717	0.738263	0.763055	-0.0621317
ENSBTAG00000021232	TPD52L2	0.0345927	0.437622	0.226754	0.217203	0.0490213	-0.0662311	0.153177	0.125859	0.160036	0.0925287	0.108229	0.687321	0.526213	0.29875	0.133692	0.197654	0.574881
ENSBTAG00000021337	SBF1	-0.463774	-0.1028	0.226682	0.335656	0.0378994	0.272971	0.159107	0.133268	0.173312	0.307094	0.195336	0.701648	0.445953	0.804418	0.351354	0.438846	0.394481
ENSBTAG00000010980	ANKMY2	-0.141341	-0.0716151	0.226681	-0.0943663	-0.228726	-0.0520675	0.0703798	0.108621	0.197367	0.251986	0.103992	0.049587	0.354693	0.264766	0.537921	0.286086	-0.00119875
ENSBTAG00000005967	UBR2	-0.385205	-0.0939981	0.226647	0.0664726	0.26669	0.329957	0.189829	0.166902	0.0579536	0.402389	0.0582095	0.178763	0.579251	0.484839	0.802251	0.573214	-0.133699
ENSBTAG00000012219	CSPG4	-0.0194288	-0.0525595	0.226578	-0.00259926	0.102011	0.419722	0.301608	0.379896	0.434157	0.701319	0.461017	0.564462	0.489198	0.550851	0.485559	0.412561	0.346656
ENSBTAG00000003196	PAPSS2	0.261879	-0.0604462	0.226375	0.0356368	-0.0593738	0.261058	0.257584	0.428068	0.652298	0.702267	0.552165	0.203333	0.328208	0.175035	0.384133	0.409885	0.0375237
ENSBTAG00000002718	TINF2	-0.546749	-0.369307	0.226365	-0.261122	0.00955541	0.254179	0.142557	0.266174	0.0634136	0.356615	0.0816454	0.148864	0.248126	0.61387	0.5996	0.223338	0.0926042
ENSBTAG00000008435	KIAA0141	-0.191649	-0.105569	0.226365	0.288361	0.403885	0.229926	0.218774	0.188777	0.0590093	0.247526	0.027866	0.334063	0.193301	0.406629	0.195673	0.330078	0.014237
ENSBTAG00000018372	STARD7	-0.13447	0.179873	0.226364	0.202465	0.566856	0.339562	0.23223	0.0905226	-0.0210456	0.23924	0.0391252	0.404263	0.411409	0.323261	0.339815	0.353756	0.114981
ENSBTAG00000026309	ZHX2	-0.653575	-0.638145	0.226278	0.384348	-0.285546	0.148415	0.0438951	0.0392901	0.115207	0.225501	0.0385153	0.0659683	0.0887457	0.695519	0.440996	0.535647	-0.278747
ENSBTAG00000010658	PFKL	0.179843	-0.0973386	0.226261	-0.0415153	0.0490964	0.437048	0.213296	0.441926	0.472155	0.725839	0.627815	0.468398	0.270425	0.385271	0.255407	0.270677	0.366462
ENSBTAG00000008133	ALKBH1	0.14597	0.374687	0.226251	0.282569	0.105044	0.115843	0.242334	0.153556	0.222452	0.316804	0.148998	0.451989	0.590237	0.168378	0.316935	0.423326	0.204349
ENSBTAG00000005076	SYVN1	-0.313605	-0.431382	0.226091	0.597689	-0.156085	0.305581	0.1386	0.204443	0.282583	0.464032	0.253055	0.21334	0.309311	0.591235	0.520579	0.771751	-0.203954
ENSBTAG00000021172	IWS1	-0.201089	0.0463905	0.226033	0.119578	0.121652	0.341788	0.318514	0.250418	0.267696	0.514846	0.223223	0.429674	0.794717	0.501073	0.794403	0.63133	0.0862731
ENSBTAG00000006818	TMEM185A	-0.201566	0.0722939	0.225984	0.349651	0.148288	0.102692	0.180157	0.093241	0.0983959	0.203742	0.0367781	0.190734	0.443596	0.257848	0.439948	0.511448	-0.16209
ENSBTAG00000009271	PNMA1	0.179855	0.0732422	0.225749	-0.10913	0.0459679	0.222338	0.116133	0.260896	0.231646	0.334327	0.247102	0.115098	0.21011	0.0339019	0.223617	0.12662	0.0919057
ENSBTAG00000020895	LOXL4	0.157368	-0.151396	0.22552	0.696827	-0.124647	0.167574	0.0711845	0.165245	0.374913	0.405876	0.318537	0.173688	0.173781	0.129378	0.0864326	0.60393	-0.283937
ENSBTAG00000003687	FOXK2	-0.608396	-0.640296	0.22526	-0.191771	-0.19472	0.262153	0.130382	0.175626	0.116633	0.350487	0.0478763	0.0228936	0.0907813	0.734183	0.597454	0.281252	-0.0268506
ENSBTAG00000006564	PSMA1	0.279753	0.420797	0.225142	-0.0532299	-0.073539	-0.164761	0.059507	-0.00602658	0.0338806	0.0226196	0.00364739	-0.0302585	0.314205	-0.265214	0.175691	0.0797336	0.0330825
ENSBTAG00000010978	PROX1	-0.280304	-0.453405	0.224966	-0.0282275	0.0531659	0.78419	0.12446	0.201659	0.044938	0.436163	0.143435	0.033182	0.199929	0.48264	0.546749	0.392803	-0.204255
ENSBTAG00000006189	ACTG1	0.18473	-0.0970255	0.224958	0.083387	0.00781677	0.331314	0.151849	0.450309	0.476504	0.73731	0.473164	0.268419	0.341565	0.249551	0.402415	0.451919	0.0870838
ENSBTAG00000006982	RAB5C	-0.0700634	-0.410827	0.224922	0.469323	-0.0922511	0.238719	0.195374	0.35374	0.357681	0.551378	0.439768	0.0599943	0.143896	0.339781	0.347788	0.625627	-0.283758
ENSBTAG00000010351	SNX25	-0.0957006	0.163393	0.224851	-0.129337	0.189944	0.345236	0.268663	0.195233	0.24557	0.384437	0.219439	0.397216	0.564053	0.328853	0.47615	0.254556	0.209197
ENSBTAG00000019767	MIER2	0.0536302	0.17683	0.224718	0.549912	0.121218	0.247415	0.156183	0.223577	0.403451	0.457688	0.407121	0.670338	0.565091	0.31554	0.196874	0.544374	0.151338
ENSBTAG00000011437	Sik1	-0.209648	-0.179174	0.224666	0.0284674	0.0847468	0.516338	0.128811	-0.0132762	0.0693993	0.253025	0.0716097	0.150877	0.190318	0.346469	0.260833	0.237882	-0.0764176
ENSBTAG00000006933	PPP1R10	-0.26323	-0.188285	0.224347	0.20782	0.0135864	0.265414	0.126265	0.176498	0.221759	0.391111	0.187823	0.222712	0.352815	0.402301	0.450652	0.472609	-0.0352821
ENSBTAG00000021669	SOGA1	-0.237663	-0.224425	0.224324	0.0646962	0.118346	0.506923	0.198454	0.384588	0.362958	0.743876	0.372966	0.483498	0.559161	0.684051	0.693065	0.583525	0.128393
ENSBTAG00000005501	COBLL1	-0.107576	-0.241517	0.224242	0.020042	0.0605928	0.398855	0.207511	0.402852	0.344839	0.737501	0.374978	0.170842	0.462808	0.443465	0.727776	0.588777	-0.115983
ENSBTAG00000005688	MRPS2	-0.141393	0.0894835	0.224212	-0.163724	0.0386356	-0.0153042	0.0602636	-0.0744032	-0.0639814	-0.145499	0.000332602	0.353625	-0.145605	0.238358	-0.347962	-0.365447	0.457835
ENSBTAG00000017826	SCLY	-0.035935	0.0482405	0.224044	-0.219273	0.0138452	0.162884	0.120046	0.115733	0.024167	0.153339	0.123506	0.425438	0.0786308	0.331796	-0.0449998	-0.15634	0.522001
ENSBTAG00000005980	RREB1	-0.667286	-0.489317	0.223949	0.215625	-0.0331766	0.457964	0.143037	0.106349	0.132518	0.347677	0.0959506	0.315969	0.26322	0.872765	0.552948	0.500395	-0.000871539
ENSBTAG00000011932	PRG4	0.151349	-0.135486	0.223812	0.0367326	-0.0808317	0.190596	0.0909247	0.193935	0.188576	0.415297	0.224513	0.0765544	0.15648	0.110215	0.219376	0.25219	-0.0772512
ENSBTAG00000019644	EXT2	0.0816515	-0.21481	0.223587	0.128008	-0.00407811	0.479706	0.255722	0.440007	0.616111	0.859422	0.592238	0.354489	0.444836	0.45236	0.589356	0.607872	0.134957
ENSBTAG00000008973	ASB6	-0.0281967	-0.122972	0.223324	-0.169232	-0.0308151	0.213357	0.139263	0.361689	0.359691	0.520184	0.431638	0.373474	0.218781	0.404075	0.278233	0.14542	0.386341
ENSBTAG00000012615	ZEB2	-0.159534	-0.421035	0.222869	0.134227	-0.123425	0.435844	0.21535	0.497508	0.4662	0.799176	0.534991	0.188518	0.487936	0.554146	0.81551	0.725233	-0.123243
ENSBTAG00000017196	PDIA3	0.297789	-0.212428	0.222866	0.117304	-0.0906474	0.341951	0.284463	0.576605	0.572144	0.780055	0.496545	0.0155496	0.310487	0.136403	0.53692	0.572623	-0.152919
ENSBTAG00000015188	KLF6	-0.032791	-0.146253	0.222635	0.156327	0.13514	0.50793	0.210061	0.390408	0.381061	0.73745	0.452642	0.409004	0.499948	0.479721	0.558966	0.584209	0.0489075
ENSBTAG00000020539	CHPF	0.288178	-0.124936	0.2226	0.0151249	-0.211192	0.22385	0.14616	0.396906	0.821311	0.706279	0.603841	0.24944	0.218018	0.170642	0.238392	0.308693	0.148648
ENSBTAG00000004093	TUBB2B	0.140035	-0.375053	0.222411	0.105864	-0.301337	0.149621	0.093708	0.362368	0.425407	0.503246	0.36752	0.136506	0.0271668	0.269885	0.170806	0.278613	0.0572609
ENSBTAG00000020445	ZNF398	-0.434994	-0.398326	0.222382	-0.0628818	-0.0102601	0.541531	0.148786	0.249717	0.146306	0.475341	0.208634	0.221301	0.271834	0.710109	0.604458	0.391801	0.0916073
ENSBTAG00000014102	WDR77	0.0967838	0.274495	0.222335	-0.22573	0.211999	0.086458	0.160837	0.222681	0.111953	0.318037	0.146397	0.355344	0.477657	0.169589	0.385167	0.133778	0.364666
ENSBTAG00000003399	SMARCA5	-0.319596	-0.40818	0.22227	-0.00389597	-0.108737	0.319365	0.108248	0.25264	0.184968	0.459582	0.153678	-0.13358	0.331782	0.415857	0.785555	0.551191	-0.311946
ENSBTAG00000010386	ARPC2	0.292461	0.0758559	0.222131	-0.163752	-0.0227574	0.0504778	0.143808	0.376418	0.30673	0.473145	0.27894	0.0582099	0.381995	-0.0499119	0.411486	0.237682	0.0360246
ENSBTAG00000008523	TFE3	0.0986881	0.0180659	0.222086	0.503866	0.0698551	0.347077	0.186404	0.405372	0.50015	0.650104	0.52819	0.551716	0.591754	0.377036	0.414085	0.693971	0.0480641
ENSBTAG00000000067	SDF2L1	0.419222	0.154342	0.221818	0.00167837	0.0655274	0.138995	0.160388	0.379108	0.390489	0.418329	0.36544	0.28924	0.138505	0.0391567	0.0137699	0.0973716	0.264123
ENSBTAG00000017500	KCNK12	0.131749	-0.153104	0.221807	0.0152301	-0.128609	0.195045	0.17028	0.341828	0.315387	0.474112	0.196435	0.122156	0.148075	0.162554	0.23331	0.255257	0.016026
ENSBTAG00000011125	MYO9B	-0.136406	-0.240444	0.221777	0.0142025	0.0950768	0.501033	0.258642	0.619733	0.565256	0.891488	0.582673	0.502169	0.586793	0.668812	0.74579	0.610773	0.214058
ENSBTAG00000000859	SLC38A1	-0.0231833	-0.116839	0.221687	0.0452364	0.0763657	0.327317	0.223152	0.446231	0.459906	0.716601	0.379704	0.212127	0.503578	0.370262	0.690187	0.577542	-0.0635293
ENSBTAG00000002763	KMT2B	-0.394858	-0.185841	0.221669	0.350645	0.129085	0.410712	0.244533	0.303188	0.321211	0.577562	0.354177	0.676011	0.59909	0.822369	0.595974	0.656879	0.224919
ENSBTAG00000024869	CX3CL1	-0.0205414	-0.207592	0.221542	-0.0684853	-0.101904	0.286893	0.148685	0.347843	0.298394	0.548803	0.338021	0.172799	0.27844	0.352	0.448846	0.338561	0.0739137
ENSBTAG00000021970	EYA4	-0.440227	-0.251219	0.221517	0.239634	-0.231416	-0.0482465	0.0495942	0.0556111	0.113888	0.187353	-0.0147886	0.0805119	0.417243	0.466944	0.636296	0.539923	-0.202149
ENSBTAG00000007718	TGIF1	0.2261	-0.0464186	0.221483	-0.0146386	-0.0426741	0.190995	0.308415	0.468904	0.710201	0.720263	0.560658	0.233927	0.315575	0.163748	0.329281	0.350378	0.0681938
ENSBTAG00000015291	ORC4	0.0105802	0.103181	0.22146	0.46038	0.078293	0.201308	0.122346	0.151667	0.134273	0.311856	0.121678	0.0841273	0.561103	0.0969202	0.548641	0.677793	-0.348151
ENSBTAG00000012657	ZSWIM8	-0.20769	0.0591243	0.221273	0.442282	0.181203	0.343252	0.219689	0.230035	0.344046	0.518174	0.332903	0.783097	0.668847	0.654987	0.434822	0.613565	0.270825
ENSBTAG00000026523	PLAGL1	-0.00308709	-0.188963	0.221178	0.0317407	-0.0540218	0.478933	0.259861	0.370734	0.644635	0.772347	0.593247	0.449824	0.472867	0.533653	0.55003	0.501284	0.205772
ENSBTAG00000021091	ANKFY1	-0.271667	-0.242508	0.221168	0.213727	0.0540999	0.491474	0.259952	0.378223	0.415923	0.746682	0.421663	0.472375	0.655555	0.711143	0.812259	0.749255	0.0899902
ENSBTAG00000011957	CREBL2	0.0598771	-0.0647093	0.22116	-0.100806	0.00543574	0.206614	0.193398	0.524559	0.448218	0.726733	0.430904	0.208321	0.532712	0.295017	0.709855	0.489312	0.0680738
ENSBTAG00000006800	FGF6	-0.0409666	-0.112458	0.22114	-0.047182	-0.0913151	0.0918608	0.038244	0.0111843	0.0611942	0.202701	0.071361	0.138876	0.14474	0.220643	0.205442	0.125136	0.099508
ENSBTAG00000009844	CYR61	0.0697753	-0.0783553	0.2211	0.0790643	-0.0424567	0.129496	0.0713826	0.374508	0.476793	0.490234	0.397551	0.249312	0.248227	0.221895	0.238143	0.288079	0.0454563
ENSBTAG00000016523	DNAH10	-0.174562	-0.0120729	0.22099	-0.0516202	-0.017587	0.175881	-0.0143788	0.02613	0.14295	0.115238	0.104785	0.14915	0.209559	0.198447	0.212683	0.0993131	0.0418158
ENSBTAG00000019290	PACSIN2	0.0611615	-0.0328282	0.22086	0.340649	0.197512	0.476744	0.187514	0.352799	0.43025	0.745338	0.451905	0.422921	0.547133	0.415935	0.544007	0.692375	0.00295372
ENSBTAG00000000046	SURF2	0.0053051	-0.088199	0.220758	-0.299372	-0.081112	0.0538599	-0.0176191	0.180637	0.0368656	0.0802457	0.0164115	0.19112	-0.100875	0.207123	-0.0894194	-0.250409	0.434898
ENSBTAG00000001069	TP53	-0.240419	-0.376625	0.220607	0.517452	-0.0999396	0.24644	0.111507	0.304845	0.207447	0.443279	0.274322	0.213429	0.284756	0.497325	0.472604	0.679369	-0.14628
ENSBTAG00000005517	NOP58	0.106301	0.247167	0.220392	0.462127	0.0479959	0.241498	0.198509	0.0824767	0.186171	0.326636	0.165302	0.312493	0.636771	0.11983	0.427305	0.612173	-0.0891752
ENSBTAG00000018422	RIPK3	0.272757	0.35029	0.220227	0.0251371	0.360328	0.260315	0.3527	0.451558	0.287355	0.519208	0.428011	0.596872	0.578089	0.116581	0.229373	0.247236	0.320425
ENSBTAG00000004588	KCNN4	0.127364	0.0774322	0.220146	0.0529321	-0.00149222	0.073482	0.0696693	0.294342	0.373238	0.421558	0.360886	0.346824	0.320231	0.124791	0.147422	0.208992	0.169375
ENSBTAG00000019869	DGCR8	-0.277161	-0.0836858	0.219921	0.348827	0.0886935	0.277986	0.133026	0.199745	0.247687	0.341869	0.266486	0.599789	0.368168	0.635376	0.282207	0.416936	0.287631
ENSBTAG00000001341	WNT5B	-0.115678	-0.170126	0.219895	-0.00471518	-0.0820178	0.0909646	0.170455	0.221323	0.23379	0.299464	0.25138	0.35693	0.0345521	0.391554	0.0243022	0.0487348	0.306516
ENSBTAG00000004329	RELL1	-0.211592	-0.357835	0.219721	-0.0274818	-0.00355903	0.526579	0.143182	0.387821	0.240491	0.530113	0.244495	0.13066	0.276337	0.497971	0.576045	0.419628	-0.0376302
ENSBTAG00000015154	MCL1	0.0907154	0.00774369	0.219558	0.297261	0.0968662	0.414061	0.228904	0.349506	0.36324	0.645543	0.325783	0.246287	0.550386	0.250471	0.562358	0.668346	-0.128598
ENSBTAG00000006432	KCNE4	0.111075	-0.01931	0.21955	-0.0460811	0.134262	0.465307	0.11471	0.306946	0.230201	0.452554	0.298993	0.240536	0.207632	0.200347	0.207798	0.190463	0.122585
ENSBTAG00000018825	SSH1	-0.505016	-0.497525	0.219527	-0.0691337	-0.0875241	0.387738	0.129866	0.277225	0.182882	0.426132	0.164361	0.289026	0.254487	0.74137	0.52822	0.329137	0.0781954
ENSBTAG00000018562	TMEM159	0.223802	0.114802	0.219499	-0.0329642	0.0346682	0.25172	0.182788	0.00746633	0.0677124	0.191869	0.0322406	0.0261314	0.17853	-0.0559038	0.15257	0.120527	-0.00735344
ENSBTAG00000011930	DDX54	-0.465778	-0.514146	0.219465	0.150719	-0.351335	0.0282389	0.0193397	-0.0325847	0.0360577	0.0727178	0.0114609	0.117684	-0.128304	0.630854	0.142752	0.16906	0.100279
ENSBTAG00000020315	DENND5B	-0.323366	-0.353477	0.219241	-0.046214	0.0422569	0.367689	0.156839	0.327767	0.245635	0.537452	0.233774	0.0698673	0.400791	0.544374	0.80995	0.536468	-0.149747
ENSBTAG00000017882	LRRC3	0.0487747	-0.132092	0.219216	0.042283	-0.0747073	0.258588	0.0996014	0.272231	0.457537	0.556042	0.599056	0.272272	0.235703	0.272268	0.260238	0.298933	0.0919625
ENSBTAG00000021595	HIP1R	-0.132457	-0.0858837	0.219168	0.476435	0.199587	0.229995	0.212946	0.350145	0.307414	0.431509	0.352784	0.498039	0.311174	0.423377	0.200471	0.478018	0.0417657
ENSBTAG00000003177	SLC25A33	0.188161	0.138894	0.219157	-0.0783512	0.209807	0.387339	0.217196	0.209615	0.259897	0.420361	0.451868	0.300978	0.265174	0.147648	0.167897	0.139349	0.259121
ENSBTAG00000004037	JUN	-0.195601	-0.175291	0.219081	0.0935605	-0.0981314	0.149068	0.09919	0.268129	0.282823	0.344794	0.233211	0.328078	0.22037	0.44381	0.258495	0.265154	0.191452
ENSBTAG00000025320	AKAP1	-0.310729	-0.0105581	0.218701	0.173889	0.485992	0.687935	0.205315	0.107794	0.0982576	0.393845	0.190308	0.593735	0.477258	0.646826	0.421612	0.414824	0.201396
ENSBTAG00000019376	FNDC3B	-0.163479	-0.43328	0.218675	0.333858	-0.0847049	0.503372	0.210093	0.377543	0.46826	0.758202	0.439098	0.136574	0.462615	0.507877	0.760193	0.826636	-0.309197
ENSBTAG00000013772	SRRM1	-0.331241	-0.286096	0.218668	0.192643	0.0273227	0.489329	0.202534	0.351138	0.295921	0.618426	0.329834	0.390106	0.668093	0.659957	0.819138	0.711982	-0.0382546
ENSBTAG00000013346	SIX5	0.0136879	-0.103956	0.218589	-0.0187853	0.0385851	0.322592	0.0992156	0.510942	0.551841	0.651468	0.569258	0.452805	0.286929	0.435909	0.314355	0.282023	0.347687
ENSBTAG00000016350	NACC1	-0.568725	-0.639479	0.218578	0.0530208	-0.149711	0.399062	0.106781	0.213414	0.122355	0.347301	0.104283	0.152691	0.0353984	0.771191	0.435784	0.338135	0.0216979
ENSBTAG00000023795	VAC14	-0.304656	-0.582004	0.218484	-0.0897191	-0.180605	0.320186	0.0403402	0.323331	0.144306	0.396168	0.219546	0.0907021	-0.119703	0.58262	0.259672	0.160512	0.148753
ENSBTAG00000002202	CRAMP1L	-0.356247	-0.234129	0.218287	0.377724	0.115756	0.493148	0.22748	0.208302	0.345122	0.610641	0.361266	0.587648	0.595967	0.779386	0.638485	0.713916	0.113699
ENSBTAG00000004459	TMEM45A	0.284374	-0.0908178	0.218213	-0.0469596	-0.117646	0.233938	0.168528	0.410047	0.602574	0.671246	0.387071	0.0513637	0.243555	0.0351938	0.32656	0.333121	-0.107243
ENSBTAG00000023179	TRIB1	-0.0767789	-0.254273	0.217998	0.140406	0.143119	0.554168	0.171339	0.105673	0.0689814	0.384935	0.0943267	-0.00134252	0.146003	0.249128	0.354901	0.396096	-0.213088
ENSBTAG00000012148	EHMT1	-0.245229	0.0577425	0.217884	0.625095	0.158426	0.33985	0.195679	0.154647	0.298002	0.408285	0.329589	0.753691	0.595325	0.628482	0.341122	0.650853	0.214273
ENSBTAG00000008101	PCSK5	0.0413766	-0.134536	0.217782	0.0429184	0.0115402	0.352386	0.149209	0.449515	0.566669	0.819346	0.587732	0.355673	0.546783	0.454263	0.674418	0.590599	0.102599
ENSBTAG00000002551	KCNJ8	0.104601	0.0303447	0.217581	-0.16838	0.248104	0.310758	0.177011	0.229568	0.196569	0.474021	0.184121	0.0817515	0.208225	0.0756244	0.27289	0.160218	-0.0259137
ENSBTAG00000008518	MED25	-0.289852	-0.0958276	0.217557	-0.119597	-0.066024	0.273255	0.128498	0.18351	0.193016	0.33534	0.241188	0.556245	0.290659	0.637135	0.259435	0.107747	0.513662
ENSBTAG00000017361	BAG5	-0.259792	-0.211032	0.217433	0.200127	0.164178	0.461087	0.230605	0.289065	0.263374	0.56341	0.218244	0.219165	0.479286	0.521839	0.712916	0.648262	-0.10617
ENSBTAG00000003619	SEC24D	0.0599837	-0.28963	0.21721	0.485416	-0.122609	0.414831	0.196822	0.349986	0.536354	0.71675	0.480018	0.166462	0.407612	0.302803	0.517187	0.78277	-0.311486
ENSBTAG00000002827	ACAT2	0.18388	-0.248037	0.217123	-0.0573471	-0.196628	0.176453	0.111409	0.447723	0.47398	0.645494	0.612273	0.0818597	0.214408	0.212826	0.414475	0.351143	0.029415
ENSBTAG00000006663	CYTH1	-0.189806	-0.135261	0.217046	0.130147	0.287344	0.550176	0.244671	0.25497	0.245645	0.566513	0.219427	0.286648	0.492657	0.485835	0.620182	0.568227	-0.0932682
ENSBTAG00000016972	RAB11FIP4	-0.00688799	-0.164862	0.216973	0.0514452	-0.0669157	0.303081	0.077911	0.416032	0.429652	0.393414	0.401458	0.22585	0.159319	0.30028	0.235602	0.237764	0.135366
ENSBTAG00000016737	CDK8	-0.130967	-0.177442	0.216926	-0.0861979	0.131724	0.574059	0.208325	0.259604	0.268173	0.604618	0.259965	0.1576	0.465533	0.377138	0.666864	0.465011	-0.0704787
ENSBTAG00000000675	PGS1	-0.080564	0.175314	0.216919	0.259249	0.208004	0.294929	0.136746	0.284829	0.326745	0.473859	0.356499	0.777441	0.586199	0.498884	0.289875	0.401291	0.454816
ENSBTAG00000001440	PMM2	0.189276	-0.0935998	0.21684	-0.0541954	-0.0849145	0.329318	0.212776	0.489575	0.513699	0.667008	0.593939	0.302158	0.33387	0.330681	0.432455	0.351246	0.283052
ENSBTAG00000015751	MEOX1	0.0429178	-0.120584	0.216617	-0.0154544	-0.0797325	0.438923	0.274468	0.359371	0.568206	0.642821	0.487902	0.287074	0.371822	0.324788	0.430283	0.376317	0.132234
ENSBTAG00000001729	DUSP10	-0.12891	-0.30279	0.216383	-0.0450495	-0.0636605	0.359706	0.132536	0.31282	0.248222	0.478294	0.324554	0.189905	0.17893	0.427942	0.396796	0.278433	0.0946674
ENSBTAG00000012191	WWC2	-0.177551	-0.358138	0.216373	0.314575	0.0515446	0.480961	0.272433	0.369972	0.453553	0.790422	0.499433	0.314044	0.456257	0.606162	0.674435	0.757993	-0.1161
ENSBTAG00000003084	GPATCH2L	-0.324331	-0.167769	0.216274	0.23868	0.052136	0.481122	0.203272	0.160667	0.181937	0.516661	0.200839	0.411476	0.636377	0.643599	0.740729	0.672204	0.010337
ENSBTAG00000018464	ZDHHC14	-0.286724	-0.227151	0.216249	-0.159385	-0.152168	0.0846139	0.152646	0.244499	0.201965	0.319014	0.161605	0.258887	0.187128	0.514472	0.358198	0.137949	0.288805
ENSBTAG00000024909	H3F3A	0.127253	0.0775721	0.216178	-0.0899456	0.0979009	0.359955	0.3631	0.52769	0.521733	0.799913	0.539789	0.477411	0.567045	0.400842	0.592118	0.438087	0.38661
ENSBTAG00000018094	ZNF689	-0.510016	-0.520483	0.216127	-0.125354	-0.0541535	0.476372	0.0897923	0.156476	0.147799	0.399276	0.151551	0.172329	0.146812	0.733058	0.550696	0.295833	0.102862
ENSBTAG00000007070	BLOC1S3	-0.0907753	-0.0990388	0.215979	-0.0228509	0.00562141	0.10158	0.0909392	0.206503	0.0717254	0.29054	0.122294	0.203778	0.170841	0.286454	0.250532	0.170769	0.1292
ENSBTAG00000017799	PITPNB	0.0810981	0.0256107	0.215869	0.195569	0.126253	0.363016	0.230685	0.48857	0.496662	0.79094	0.505021	0.407066	0.70155	0.362229	0.709329	0.694396	0.0602948
ENSBTAG00000007880	RAB40C	-0.173878	-0.00825231	0.215857	-0.203162	0.0952717	0.275541	0.240125	0.241472	0.243337	0.326019	0.254546	0.573744	0.175261	0.533928	0.0999839	-0.0387341	0.612443
ENSBTAG00000016846	YWHAB	0.133558	-0.158463	0.215788	0.165831	0.0687148	0.450686	0.293591	0.523165	0.5252	0.856072	0.514055	0.167408	0.492945	0.316881	0.704871	0.705673	-0.116599
ENSBTAG00000013956	BCL2L13	-0.328985	-0.0571108	0.21572	0.258034	0.125934	0.128865	0.0246016	-0.136945	-0.149153	-0.0930882	-0.0949802	0.362254	0.0111702	0.452523	-0.0617349	0.077202	0.225472
ENSBTAG00000020850	MUL1	-0.1362	0.0294142	0.215606	0.328173	0.366991	0.262793	0.133045	0.0896208	-0.0178208	0.181355	0.10114	0.41985	0.155043	0.33716	0.0350185	0.245132	0.150434
ENSBTAG00000004269	SGK1	-0.0851901	-0.135285	0.215565	0.0818393	0.166596	0.240399	0.248772	0.261377	0.129414	0.408459	0.141449	0.0620189	0.303314	0.169962	0.426132	0.388128	-0.197153
ENSBTAG00000016858	SAR1A	-0.042613	-0.108743	0.215538	0.160524	-0.0437707	0.3152	0.263394	0.344715	0.393465	0.665339	0.39386	0.280107	0.612138	0.462242	0.780647	0.696821	0.0344218
ENSBTAG00000012990	PUS1	0.119083	0.31118	0.215444	0.599691	0.208281	0.172555	0.13288	0.0759269	0.182643	0.145353	0.252836	0.687662	0.40687	0.213134	-0.0896448	0.335265	0.256798
ENSBTAG00000002116	ZCCHC3	0.127124	0.032331	0.215005	-0.0214792	0.173097	0.3777	0.318776	0.459736	0.565424	0.701276	0.5059	0.461778	0.398793	0.337821	0.358347	0.329987	0.313644
ENSBTAG00000015802	CREB3L2	-0.0962922	-0.293303	0.214861	0.0570514	-0.0464866	0.499924	0.238005	0.451674	0.604996	0.850259	0.499397	0.357753	0.53283	0.588596	0.73463	0.64103	0.0601626
ENSBTAG00000002457	SEC61B	0.585641	0.246986	0.214596	-0.167866	-0.0198371	0.121434	0.106927	0.408096	0.627086	0.585307	0.613909	0.26457	0.199866	-0.117065	0.0331983	0.0467577	0.298069
ENSBTAG00000009019	SH3PXD2B	-0.13918	-0.344396	0.21451	0.0546683	-0.0299013	0.478855	0.224536	0.465018	0.478694	0.804826	0.493674	0.313727	0.416499	0.595514	0.670637	0.588687	0.0471943
ENSBTAG00000019462	ADCK4	0.165004	0.27115	0.214231	-0.0119047	0.22876	0.282042	0.249984	0.39539	0.398408	0.533787	0.501679	0.682389	0.531478	0.294497	0.235939	0.219766	0.497838
ENSBTAG00000016481	CALU	0.0943434	-0.152134	0.214219	0.657155	-0.11351	0.27476	0.148477	0.288106	0.460938	0.618947	0.423587	0.195975	0.483314	0.261044	0.527256	0.872859	-0.312846
ENSBTAG00000013187	DLG5	-0.102089	-0.0606094	0.214037	0.355547	0.148274	0.490675	0.283967	0.33157	0.45597	0.695396	0.615514	0.635574	0.654081	0.573106	0.543477	0.675475	0.13447
ENSBTAG00000008736	CUL1	-0.419003	-0.246506	0.213994	-0.0219596	-0.050456	0.224033	0.173625	0.146302	0.124954	0.352489	0.080475	0.0808797	0.431869	0.511441	0.763344	0.482176	-0.0503881
ENSBTAG00000018252	ARRDC4	-0.134833	-0.0911153	0.21358	-0.0347453	0.00876019	0.155784	0.115429	0.0963838	0.150603	0.306724	0.19182	0.0697772	0.34789	0.231734	0.448249	0.310776	-0.125869
ENSBTAG00000013300	KCNMA1	-0.222587	-0.317931	0.213333	0.176276	0.0539141	0.61501	0.0640299	0.153447	0.102686	0.480841	0.168618	0.170857	0.409702	0.503992	0.644026	0.586403	-0.172611
ENSBTAG00000017939	0	-0.493758	-0.546695	0.213327	0.284636	-0.140477	0.364143	0.139291	0.18412	0.165228	0.489278	0.156024	0.198318	0.2861	0.753079	0.630565	0.638462	-0.127749
ENSBTAG00000021424	CSK	0.0121403	0.0410987	0.213315	0.578208	0.0489022	0.191145	0.0383112	0.3471	0.313194	0.360877	0.335272	0.493314	0.324171	0.34714	0.141181	0.500995	0.136444
ENSBTAG00000021945	NID2	0.071273	-0.345666	0.213314	0.223559	-0.100268	0.37822	0.204743	0.51208	0.545866	0.84057	0.46668	0.167607	0.383527	0.392661	0.630384	0.6977	-0.137483
ENSBTAG00000009874	ZXDC	-0.179623	-0.0147666	0.213313	-0.0756027	0.0786692	0.380837	0.254697	0.264535	0.404947	0.536926	0.40079	0.628659	0.470733	0.602009	0.391876	0.26761	0.437127
ENSBTAG00000010254	MAP3K6	0.0944356	0.229737	0.21321	0.00892303	0.202289	0.222924	0.14181	0.354155	0.490564	0.572654	0.407527	0.598813	0.578708	0.288214	0.324336	0.300329	0.341646
ENSBTAG00000007360	TMEM43	0.157977	-0.0267128	0.213118	0.0695155	0.0489746	0.408692	0.290034	0.445667	0.633888	0.828455	0.702307	0.539134	0.493245	0.434034	0.459313	0.485535	0.334185
ENSBTAG00000001592	INSIG1	0.139211	-0.0352054	0.212917	0.451552	-0.07693	0.141315	0.0472527	0.200318	0.331043	0.390441	0.463398	0.235847	0.224264	0.177387	0.157985	0.463337	-0.0465367
ENSBTAG00000012352	PARP16	-0.0841986	-0.0989195	0.212861	0.424151	0.0231745	0.4441	0.184657	0.245214	0.297242	0.472641	0.372538	0.382836	0.428295	0.461277	0.438835	0.611163	0.0620206
ENSBTAG00000016799	ERN1	-0.484717	-0.371448	0.212812	-0.00834204	0.0791236	0.355184	0.177524	0.261336	0.253092	0.535524	0.240236	0.348684	0.343184	0.782608	0.633243	0.446681	0.126874
ENSBTAG00000016228	NMD3	-0.0810185	0.0840127	0.212801	0.235881	-0.0331193	0.0880324	0.0816314	0.163717	0.124	0.316942	0.122295	0.0938197	0.527475	0.206243	0.614899	0.559447	-0.110759
ENSBTAG00000000683	WDR37	-0.333817	-0.219991	0.212497	-0.104603	0.251743	0.421294	0.206554	0.372469	0.179073	0.55508	0.201211	0.410808	0.468259	0.668938	0.676687	0.411559	0.209298
ENSBTAG00000003446	EPHB4	-0.0550041	-0.160931	0.212399	-0.0600261	0.250149	0.453229	0.29017	0.358211	0.30761	0.702047	0.330986	0.39471	0.348705	0.513184	0.481611	0.380877	0.205453
ENSBTAG00000020525	SEC31A	-0.0584985	-0.272818	0.212308	0.335459	0.00283908	0.599617	0.19831	0.387727	0.447539	0.776727	0.44381	0.276929	0.574325	0.494221	0.75278	0.821029	-0.160604
ENSBTAG00000012828	TBC1D15	-0.0205315	-0.0854238	0.212276	0.329772	-0.0161112	0.278386	0.169167	0.325689	0.338297	0.55216	0.246548	0.112206	0.591469	0.265738	0.715635	0.751397	-0.251165
ENSBTAG00000002670	C10orf10	0.118529	-0.0292328	0.212265	0.00515584	0.0141482	0.249339	0.167276	0.268922	0.382042	0.434165	0.617561	0.360771	0.107462	0.247106	0.035819	0.112759	0.296576
ENSBTAG00000014333	SLC10A3	-0.306718	-0.353359	0.212162	0.701128	-0.189856	0.0530837	-0.00423968	0.0765631	0.0645313	0.0818742	0.0222161	0.0908943	0.026365	0.397051	0.16189	0.538161	-0.244625
ENSBTAG00000007756	TFPT	-0.0095598	-0.107137	0.212042	0.651433	-0.201729	-0.111884	-0.135376	-0.204126	-0.110962	-0.279943	-0.119905	-0.0187201	-0.257306	-0.0323937	-0.409756	0.121309	-0.25767
ENSBTAG00000014273	NRF1	-0.165712	-0.0999976	0.211852	-0.0703528	0.0122289	0.27017	0.222824	0.338963	0.357711	0.598984	0.305262	0.335272	0.568389	0.501279	0.70112	0.476555	0.151354
ENSBTAG00000016294	ZNF438	-0.107023	-0.198716	0.211824	-0.0910409	-0.0734242	0.290908	0.096676	0.439372	0.338653	0.51623	0.336332	0.258529	0.358471	0.398386	0.506034	0.321519	0.162246
ENSBTAG00000001123	SNRNP48	-0.0352499	0.231626	0.211785	-0.0672502	0.147339	0.287514	0.218855	0.317426	0.304388	0.47654	0.307202	0.631769	0.730245	0.396646	0.501243	0.327367	0.407882
ENSBTAG00000012125	GDI1	0.195592	0.164826	0.211767	0.601872	0.223375	0.365902	0.240492	0.318174	0.49542	0.61037	0.534652	0.602149	0.602615	0.263579	0.29022	0.681946	0.0364972
ENSBTAG00000009279	TNKS2	-0.205969	-0.0401459	0.211589	0.266649	0.110536	0.375924	0.213573	0.280714	0.207731	0.544238	0.25437	0.35975	0.718023	0.501333	0.812071	0.733147	-0.00410244
ENSBTAG00000015015	HINFP	-0.126399	0.138403	0.211569	-0.281374	0.063616	0.054941	0.110578	0.222829	0.110678	0.231748	0.146968	0.526443	0.310333	0.421414	0.209561	-0.0563338	0.646429
ENSBTAG00000019070	PMP22	0.179568	-0.0514225	0.211553	0.259209	-0.131897	0.233102	0.115398	0.180057	0.413925	0.488616	0.350816	0.151206	0.235074	0.113222	0.212042	0.414451	-0.0470785
ENSBTAG00000019662	ATXN7L3	-0.0938437	0.18151	0.211384	0.130834	0.225638	0.278766	0.217334	0.362211	0.406185	0.586313	0.408753	0.735127	0.674853	0.59082	0.550109	0.481664	0.50957
ENSBTAG00000000184	EIF2AK3	0.159079	-0.064891	0.211321	0.268782	0.0294088	0.397069	0.254771	0.507251	0.576447	0.83354	0.523794	0.299991	0.592808	0.301909	0.651688	0.736416	-0.0822694
ENSBTAG00000020270	NFKB1	-0.281087	-0.23724	0.211263	-0.134775	0.100488	0.443003	0.2723	0.42274	0.342805	0.701719	0.333685	0.375234	0.516289	0.67487	0.758795	0.484488	0.212293
ENSBTAG00000011595	IP6K1	-0.295107	-0.471178	0.211258	0.427822	-0.0130366	0.459724	0.267655	0.323009	0.362268	0.59638	0.372983	0.30039	0.258873	0.681271	0.507773	0.68072	-0.0672028
ENSBTAG00000006049	BZW1	0.0837196	-0.0623388	0.211038	-0.0946484	0.0841236	0.237707	0.229745	0.445948	0.234931	0.596619	0.254771	0.0462734	0.482916	0.196636	0.722181	0.483586	-0.0644356
ENSBTAG00000003916	DPH3	-0.105482	0.0700821	0.211015	0.2008	-0.024576	0.0848713	0.0814049	0.0654514	0.195611	0.294354	0.107854	0.0967821	0.534744	0.253531	0.649658	0.552516	-0.122118
ENSBTAG00000018205	PHC1	-0.436958	-0.514565	0.210933	0.249233	-0.161028	0.263037	0.0639022	0.168043	0.139967	0.345602	0.117778	0.0722494	0.129614	0.650247	0.527467	0.519789	-0.109765
ENSBTAG00000019822	TPPP3	0.156988	-0.0205625	0.210893	0.151224	0.00436865	0.264013	0.0663724	0.28527	0.474119	0.476868	0.375793	0.350264	0.168546	0.176241	0.0236476	0.216295	0.104635
ENSBTAG00000008411	PLEKHO2	0.077008	-0.184275	0.21085	-0.0528869	0.10331	0.434662	0.260905	0.662597	0.46362	0.828463	0.504536	0.383462	0.353298	0.443376	0.486132	0.415088	0.256618
ENSBTAG00000011693	LENG9	-0.0656843	0.150067	0.210492	-0.105472	0.0249498	-0.0412802	0.0507974	0.0635237	0.000249749	0.00927004	0.0328099	0.267672	0.0851966	0.158577	-0.0349422	-0.111029	0.347653
ENSBTAG00000003417	PHKG2	0.0945493	0.345733	0.210435	-0.127936	0.312959	0.301488	0.26763	0.291242	0.21003	0.405231	0.358258	0.740302	0.558047	0.33082	0.227057	0.104179	0.640554
ENSBTAG00000008794	ATF6B	-0.0417347	0.199979	0.210354	0.635841	0.18152	0.27108	0.228221	0.273873	0.273363	0.351167	0.286629	0.757743	0.634067	0.450291	0.267222	0.603515	0.263784
ENSBTAG00000021225	DCAF5	-0.652268	-0.507166	0.210172	0.151147	-0.256039	0.067573	-0.0250938	0.0855626	0.136049	0.240509	0.032415	0.0957037	0.190587	0.734774	0.600268	0.464495	-0.0619726
ENSBTAG00000005165	CSGALNACT2	-0.185448	-0.143453	0.21017	0.140729	-0.130462	0.157077	0.126434	0.227832	0.280237	0.468264	0.17824	0.159148	0.518547	0.399467	0.678048	0.581406	-0.138324
ENSBTAG00000014429	KMT2D	-0.586682	-0.24908	0.210157	0.146616	0.0351985	0.356499	0.144512	0.172443	0.203777	0.421628	0.174507	0.562843	0.552096	0.8755	0.647547	0.517283	0.19206
ENSBTAG00000008034	LMAN2	0.129099	-0.123581	0.210123	0.377476	-0.0647966	0.130732	0.200098	0.243443	0.245602	0.333303	0.314519	0.279951	0.0195964	0.272027	-0.018777	0.300734	0.151316
ENSBTAG00000020469	TMED8	-0.3787	-0.360123	0.210087	-0.0759805	-0.132528	0.121258	0.0646367	0.155349	0.169235	0.292316	0.142395	0.104264	0.200431	0.511607	0.468321	0.266849	-0.0225884
ENSBTAG00000004077	YWHAG	-0.70337	-0.534727	0.210053	0.148658	-0.164219	0.149455	0.0247577	0.0449573	0.0308031	0.234178	0.019797	0.035011	0.222465	0.692113	0.62535	0.487366	-0.258656
ENSBTAG00000003148	MCM3AP	-0.176342	0.0433208	0.209904	0.537901	0.135668	0.333481	0.316234	0.253632	0.355586	0.55612	0.359361	0.663581	0.72429	0.630085	0.594564	0.783031	0.172224
ENSBTAG00000012106	ADCK1	-0.155729	-0.138068	0.209815	-0.301172	0.094012	0.147263	0.0016139	0.208857	0.0960847	0.224477	0.0178555	0.0822158	-0.024409	0.288714	0.138981	-0.075009	0.126296
ENSBTAG00000003228	RPL3	0.519364	-0.0497268	0.209748	0.160779	-0.075738	0.195811	0.115715	0.496723	0.64094	0.673704	0.678823	0.224274	0.172263	0.0434236	0.152804	0.344696	0.108818
ENSBTAG00000009172	BCAT2	0.221326	0.1324	0.209692	0.456271	0.0256182	0.115788	0.0559532	0.143481	0.307889	0.266657	0.361556	0.322177	0.218734	0.052209	-0.0169361	0.33401	0.0537274
ENSBTAG00000010663	ADAM15	0.0245974	-0.014378	0.209628	0.628776	0.117219	0.258535	0.113456	0.151608	0.214651	0.37776	0.240578	0.39634	0.315031	0.27884	0.134863	0.558053	-0.11096
ENSBTAG00000008854	RFX1	-0.325728	-0.308315	0.209623	0.503334	-0.118324	0.357723	-0.022733	0.0480566	0.147286	0.226283	0.145357	0.232995	0.183214	0.504155	0.246357	0.49773	-0.154079
ENSBTAG00000011992	PTH2R	-0.10518	0.0477713	0.209611	-0.0741141	-0.0145219	0.0169346	-0.0500129	-0.0084826	-0.0575944	0.0274383	-0.0684014	0.113396	0.198073	0.085572	0.140867	0.0271892	-0.0210819
ENSBTAG00000015463	TTI2	-0.0802261	0.0114507	0.209565	0.464994	0.020623	0.115002	0.201835	-0.010005	0.0507096	0.114227	0.0898467	0.266895	0.314449	0.162088	0.114896	0.387964	-0.115847
ENSBTAG00000002970	INTS6	-0.0458156	-0.102691	0.209359	0.0857133	0.0422985	0.359971	0.202725	0.269948	0.349161	0.626839	0.276738	0.148397	0.567101	0.311163	0.70225	0.607801	-0.179741
ENSBTAG00000002639	ZDHHC7	-0.433776	-0.116556	0.209253	0.346336	0.187572	0.312102	0.152811	0.0241529	0.117832	0.249026	0.0470173	0.504536	0.377216	0.727794	0.404404	0.475441	0.195307
ENSBTAG00000016598	DYNC1H1	-0.500795	-0.476749	0.209161	0.212665	-0.116985	0.314257	0.224985	0.277488	0.40124	0.607337	0.317029	0.353685	0.405217	0.859431	0.726315	0.66325	0.0492173
ENSBTAG00000002243	SNX15	-0.191623	-0.170489	0.20898	-0.349945	-0.155162	-0.0256728	-0.0459328	0.00626409	-0.0330631	-0.0381062	-0.0552271	0.101928	-0.180234	0.292516	-0.0573303	-0.296932	0.389689
ENSBTAG00000003208	RAB33B	-0.137755	-0.189211	0.208968	-0.120235	0.0322762	0.32096	0.178247	0.349868	0.21479	0.555859	0.184581	-0.0406991	0.38361	0.303171	0.735979	0.457172	-0.159429
ENSBTAG00000011287	ATXN7	-0.503449	-0.52324	0.208803	0.230457	-0.0413747	0.48367	0.171644	0.182447	0.165412	0.481346	0.151503	0.157129	0.383497	0.691757	0.728034	0.66052	-0.260516
ENSBTAG00000021343	ARHGEF12	-0.325337	-0.387938	0.208711	0.0291014	0.0177559	0.479626	0.240077	0.307904	0.366103	0.683874	0.281676	0.149921	0.500525	0.609738	0.87828	0.666265	-0.150005
ENSBTAG00000002303	GLG1	-0.242066	-0.383949	0.20862	0.159116	-0.0413789	0.428102	0.144063	0.413725	0.377389	0.728142	0.359252	0.245362	0.511823	0.649197	0.841246	0.736785	-0.0856628
ENSBTAG00000001394	TMED9	0.424746	0.263411	0.208394	0.401666	0.0118641	0.106541	0.161449	0.348409	0.512551	0.500392	0.560902	0.489556	0.317961	0.0729009	0.0150104	0.367088	0.292164
ENSBTAG00000011811	TNPO2	-0.355049	-0.208578	0.208295	0.533836	0.0283815	0.291517	0.186109	0.232671	0.325606	0.504974	0.390894	0.570075	0.555275	0.724263	0.548683	0.737384	0.0610088
ENSBTAG00000024233	0	0.45882	0.576115	0.208286	0.422515	0.0749681	-0.115683	0.108321	-0.0355191	0.117452	0.021323	0.132031	0.315628	0.410134	-0.232703	-0.0477767	0.253168	0.102705
ENSBTAG00000016739	RASAL1	-0.0663372	0.31364	0.208274	-0.0294032	0.348746	0.177032	0.206199	0.191406	0.177284	0.347272	0.281794	0.625509	0.56262	0.326889	0.271626	0.184793	0.33748
ENSBTAG00000007415	SLC7A8	-0.248539	0.101276	0.208222	0.176801	-0.109414	-0.15832	0.108222	-0.181479	0.0150556	-0.119523	-0.0959225	0.221521	0.235236	0.194454	0.0423414	0.10677	-0.0103026
ENSBTAG00000011150	PFN2	0.021939	-0.119138	0.208185	0.177787	0.10173	0.769606	0.107785	0.10081	0.113895	0.409804	0.138966	0.0475646	0.339855	0.196266	0.464565	0.484946	-0.262399
ENSBTAG00000004216	MAP3K2	-0.221884	-0.309684	0.208114	-0.00348766	-0.0472539	0.467674	0.159351	0.248112	0.246001	0.5952	0.222919	0.14493	0.48813	0.526519	0.793984	0.579591	-0.103445
ENSBTAG00000002879	DCPS	-0.0103883	-0.230862	0.208097	-0.265579	-0.0122847	0.305349	0.211984	0.326472	0.250274	0.52145	0.289988	0.130635	0.173962	0.291977	0.361923	0.151927	0.135454
ENSBTAG00000020152	PFDN2	0.424264	0.44007	0.208058	-0.163681	0.351753	0.356185	0.0755188	0.14247	0.0714159	0.278079	0.223739	0.349758	0.309229	-0.108979	0.00357907	-0.0413472	0.342992
ENSBTAG00000013407	PLXNB1	-0.0735006	-0.0209676	0.208021	0.0381876	0.266329	0.65082	0.309197	0.358983	0.40286	0.667162	0.425603	0.660173	0.517414	0.602755	0.442834	0.39942	0.340766
ENSBTAG00000009232	PIK3CA	-0.341465	-0.186293	0.207766	0.0574887	-0.0150569	0.315196	0.179669	0.248247	0.263541	0.552218	0.186456	0.174325	0.621916	0.552153	0.907052	0.665442	-0.0838739
ENSBTAG00000018810	THBS2	0.0940128	-0.0948629	0.207564	0.243641	-0.0286757	0.223257	0.233163	0.238157	0.537144	0.599697	0.491776	0.263778	0.345037	0.247868	0.325266	0.495142	-0.0680621
ENSBTAG00000006132	DENND3	-0.376635	-0.409173	0.207543	0.249052	0.0739381	0.412798	0.222208	0.274378	0.17426	0.508767	0.266258	0.257252	0.32205	0.674077	0.625136	0.601234	-0.0209572
ENSBTAG00000006101	PSMD4	-0.106841	0.226305	0.207503	-0.0592391	-0.0958526	-0.250033	0.0910638	-0.110681	-0.0479407	-0.205264	-0.0589403	0.358376	0.0763798	0.120588	-0.213222	-0.230738	0.449861
ENSBTAG00000009579	CEP85	-0.347909	-0.113469	0.207456	0.0736059	0.21564	0.508726	0.222981	0.154385	0.138228	0.353077	0.149216	0.364803	0.424121	0.525437	0.491756	0.382208	0.0775636
ENSBTAG00000019310	FOXK1	-0.537029	-0.504904	0.207371	-0.0624792	-0.0951917	0.439066	0.144298	0.182955	0.189889	0.440048	0.143865	0.244674	0.247772	0.811294	0.622986	0.388435	0.124056
ENSBTAG00000014029	HERC4	-0.101364	0.109755	0.206978	0.169795	-0.00529085	0.223153	0.200847	0.261054	0.339337	0.536155	0.261832	0.34376	0.761513	0.405731	0.800285	0.667265	0.075392
ENSBTAG00000001771	DYRK1A	-0.508581	-0.468465	0.206959	0.0433172	-0.091505	0.3947	0.166222	0.203709	0.159153	0.456682	0.124566	0.0230017	0.383153	0.633462	0.837308	0.597121	-0.22371
ENSBTAG00000014295	CAPZA1	0.0450377	0.0401624	0.206795	0.225333	-0.0462753	0.139384	0.125283	0.429072	0.343122	0.581661	0.362736	0.165234	0.632887	0.19713	0.695241	0.664899	-0.171681
ENSBTAG00000009282	PORCN	0.0204285	0.274993	0.206793	-0.00542292	0.184975	0.25997	0.229735	0.238341	0.328164	0.400256	0.395197	0.711976	0.584491	0.385146	0.283682	0.210085	0.520925
ENSBTAG00000004315	HDLBP	-0.571378	-0.775316	0.206787	0.0877836	-0.339094	0.135494	0.0457151	0.18257	0.132583	0.285038	0.00958455	-0.175532	-0.0680076	0.594875	0.474566	0.391165	-0.323007
ENSBTAG00000000898	F2RL2	-0.00938435	-0.134492	0.20667	-0.128992	-0.0244954	0.0236133	0.0813614	0.196379	0.113491	0.308828	-0.0504506	-0.169466	0.118734	0.00744174	0.288721	0.176531	-0.292412
ENSBTAG00000008584	CLN8	-0.239703	-0.204344	0.206643	-0.144509	-0.0110041	0.273038	0.121268	0.244873	0.154189	0.304795	0.242995	0.320343	0.0740455	0.494215	0.174786	0.0489426	0.341185
ENSBTAG00000015312	LTBR	0.0356915	-0.26992	0.206639	0.571039	-0.010173	0.355974	0.247049	0.351739	0.489207	0.623064	0.51538	0.321	0.218132	0.395983	0.261849	0.648117	-0.0673353
ENSBTAG00000026977	PTPRQ	0.00912844	0.0300218	0.206612	-0.00463855	-0.0508545	0.349373	0.0574462	0.246637	0.202548	0.306259	0.22369	0.178974	0.339411	0.247145	0.415039	0.286046	0.147289
ENSBTAG00000001081	PALLD	-0.510913	-0.336289	0.206605	0.158333	0.129297	0.583717	0.120983	0.189429	0.117805	0.432154	0.171605	0.442867	0.363701	0.782492	0.532255	0.467134	0.118772
ENSBTAG00000001834	PNKP	-0.115758	0.220406	0.206602	-0.0750735	0.256887	0.253372	0.224516	0.270207	0.26419	0.375456	0.333453	0.813835	0.551598	0.514418	0.242612	0.129735	0.637272
ENSBTAG00000002935	TMEM248	-0.397405	-0.577497	0.20651	-0.149629	-0.134624	0.356701	0.196752	0.359815	0.246116	0.538378	0.249896	-0.006072	0.213247	0.600917	0.716138	0.420759	-0.10658
ENSBTAG00000023601	CD3EAP	-0.192369	-0.135194	0.206355	0.340521	-0.117604	-0.0024919	0.0655441	-0.195792	-0.0858315	-0.216132	-0.103268	0.0960444	-0.163821	0.175858	-0.240813	0.0212953	-0.0396559
ENSBTAG00000012995	CCDC109B	0.319111	-0.0533077	0.20625	0.0345966	-0.175279	0.147479	0.151241	0.493371	0.632577	0.665227	0.506264	0.22735	0.326388	0.105781	0.31676	0.361242	0.09847
ENSBTAG00000015124	ARGLU1	-0.16837	0.186436	0.205979	0.0765028	0.231426	0.400249	0.270262	0.32565	0.315342	0.542637	0.377706	0.809292	0.812158	0.609003	0.564229	0.453626	0.459782
ENSBTAG00000008950	KIAA1456	-0.156596	-0.107069	0.205885	-0.0476837	-0.0440797	0.0920118	0.106911	0.218184	0.105697	0.169827	-0.00303454	0.0631621	0.109735	0.241635	0.232264	0.124947	0.0274533
ENSBTAG00000014034	PXYLP1	-0.0379927	-0.0333072	0.205781	0.00133827	0.0771878	0.364478	0.152776	0.306239	0.46856	0.502579	0.348543	0.376519	0.408989	0.372342	0.385329	0.319149	0.188176
ENSBTAG00000002931	BEST3	-0.177177	-0.0889138	0.205614	0.227973	0.219874	0.419889	0.187797	0.0975039	0.0280176	0.392469	0.156371	0.30676	0.525818	0.422458	0.591477	0.558785	-0.0236242
ENSBTAG00000010758	SMIM5	0.116256	0.0944674	0.205603	-0.0194617	-0.0663057	0.133111	0.0269413	0.232413	0.323118	0.320658	0.339841	0.269095	0.184395	0.0982949	0.0937638	0.0989034	0.27032
ENSBTAG00000000125	SPATA5	-0.176369	-0.176493	0.205492	-0.115594	0.065938	0.269309	0.175355	0.291833	0.212347	0.541774	0.214161	0.163787	0.484804	0.429616	0.71916	0.457014	-0.0178066
ENSBTAG00000009267	UHRF1BP1	-0.547631	-0.312284	0.205339	-0.0131725	0.0470883	0.326462	0.262922	0.105872	0.0747181	0.352651	0.0884184	0.292278	0.408648	0.753939	0.695364	0.435979	0.10886
ENSBTAG00000017733	CA2	0.0673968	0.16725	0.205263	0.0135944	0.0840239	-0.143192	0.0747273	-0.0210147	-0.0280974	-0.0193201	-0.0508916	0.0497023	0.153241	-0.0958378	0.0618829	0.0361484	-0.00011422
ENSBTAG00000019313	ZMIZ1	-0.446351	-0.556166	0.205163	0.352954	-0.0865882	0.378258	0.134315	0.250082	0.319128	0.594716	0.26757	0.196877	0.283307	0.706986	0.615239	0.701802	-0.221022
ENSBTAG00000025136	MYOZ3	-0.449967	-0.18483	0.205132	0.0330778	-0.301398	-0.13389	0.00806029	-0.0777244	0.00532204	-0.0923202	-0.0613206	0.125118	0.0732796	0.349908	0.153459	0.0565175	0.0722699
ENSBTAG00000003040	RALGAPB	-0.348711	-0.299924	0.205131	0.226852	-0.0410825	0.286272	0.16597	0.246216	0.234608	0.528586	0.176204	0.0712667	0.531582	0.529389	0.870626	0.756246	-0.274917
ENSBTAG00000015426	PDLIM4	0.211483	-0.214717	0.205111	0.415389	-0.307313	0.265584	-0.0375807	0.0988442	0.26376	0.275258	0.263085	-0.0283753	-0.0663892	0.0197108	-0.0310846	0.328595	-0.224344
ENSBTAG00000009976	0	-0.550709	-0.167642	0.205066	-0.00108431	-0.0341075	0.0350882	0.073147	-0.10621	-0.000186593	-0.00152019	-0.0586897	0.320656	0.120142	0.618365	0.206578	0.0825179	0.244741
ENSBTAG00000025853	HOMER1	-0.504066	-0.501528	0.205065	-0.0895917	-0.261462	0.11951	0.0493258	0.172805	0.0651194	0.225668	-0.0379385	-0.257699	0.150318	0.404353	0.667393	0.361915	-0.353265
ENSBTAG00000010229	LAMA2	0.0474541	-0.148379	0.205023	0.271416	-0.047926	0.233531	0.282875	0.438431	0.553507	0.761234	0.425054	0.26483	0.549229	0.373594	0.656826	0.72705	-0.103096
ENSBTAG00000013244	HDAC6	0.0784873	0.17623	0.204989	0.376458	0.124217	0.295584	0.222245	0.279356	0.349564	0.543069	0.391387	0.672291	0.726844	0.411262	0.474945	0.616126	0.251789
ENSBTAG00000006500	RBM15B	-0.0825775	-0.262432	0.204906	-0.0529974	0.117607	0.472891	0.26976	0.481762	0.461732	0.729679	0.480825	0.402331	0.265316	0.554977	0.427917	0.351075	0.268848
ENSBTAG00000011155	PUM2	-0.310247	-0.277509	0.204849	0.147916	0.0261619	0.431778	0.220096	0.361022	0.316429	0.653325	0.331146	0.220329	0.59822	0.618932	0.909089	0.746884	-0.109818
ENSBTAG00000005015	SFXN3	0.281969	-0.0917077	0.204742	0.0209352	-0.0112304	0.30743	0.216415	0.570296	0.596183	0.808684	0.614506	0.312978	0.359291	0.209199	0.397965	0.415939	0.162018
ENSBTAG00000010130	ZNF335	-0.516341	-0.38295	0.204737	0.120706	-0.0155989	0.343333	0.139444	0.256474	0.28264	0.506467	0.301278	0.482621	0.395869	0.83816	0.568582	0.478773	0.207387
ENSBTAG00000019604	VASP	0.099793	-0.0661568	0.204735	0.279127	0.20562	0.42756	0.167759	0.337777	0.303632	0.636066	0.400458	0.330595	0.303301	0.320087	0.333931	0.498659	0.0600074
ENSBTAG00000006367	CTGF	0.252319	0.0630077	0.204455	0.163217	0.0726414	0.242343	0.140531	0.392258	0.469652	0.643472	0.448136	0.269669	0.388983	0.117122	0.326552	0.439091	0.00179254
ENSBTAG00000005310	GPR180	-0.0415205	-0.12214	0.204444	-0.0663223	-0.0232586	0.267938	0.239338	0.238846	0.180146	0.46547	0.139376	0.0989119	0.392487	0.309115	0.588758	0.401375	-0.0435196
ENSBTAG00000025612	URM1	0.0582472	0.0839469	0.204291	0.729736	0.13643	0.198274	0.144907	0.044387	0.120879	0.127428	0.13073	0.459003	0.243459	0.244876	-0.0484863	0.458075	-0.00244877
ENSBTAG00000000706	ADAMTS1	-0.0654924	-0.0528957	0.204227	0.0568906	0.163376	0.321177	0.219865	0.323873	0.321757	0.62458	0.428902	0.419302	0.511898	0.426082	0.52951	0.469379	0.1504
ENSBTAG00000003166	AXL	0.17663	-0.120331	0.204214	0.183853	-0.0434529	0.352673	0.240358	0.480335	0.737924	0.840695	0.806699	0.474498	0.437839	0.365556	0.402682	0.528533	0.183303
ENSBTAG00000009086	LOXL1	0.15702	-0.320382	0.204142	-0.0362774	-0.136364	0.411744	0.0939254	0.518663	0.545582	0.701692	0.411491	0.0855623	0.102111	0.234161	0.302294	0.319961	-0.027492
ENSBTAG00000015329	FAM63A	-0.183713	-0.0500426	0.2041	0.40496	0.157387	0.343779	0.253113	0.239834	0.283737	0.425711	0.335728	0.484632	0.464705	0.510235	0.438606	0.575812	0.154123
ENSBTAG00000000704	GUSB	0.204304	-0.0929693	0.203997	-0.113903	-0.0457322	0.250092	0.168133	0.530434	0.53746	0.683771	0.508507	0.297146	0.302865	0.293504	0.389027	0.295655	0.278666
ENSBTAG00000015089	LGALS1	0.404842	0.175678	0.203977	0.212325	-0.125425	0.0437205	0.0175131	0.188197	0.353732	0.140261	0.422679	0.256426	-0.0950118	-0.0985382	-0.357756	-0.048005	0.228216
ENSBTAG00000016913	AVIL	0.0411755	0.203005	0.203969	-0.00407913	0.0607044	0.0795472	0.118755	0.152904	0.262836	0.277843	0.178941	0.301848	0.352939	0.126699	0.191295	0.166105	0.118052
ENSBTAG00000017379	GCN1	-0.554527	-0.295107	0.203838	0.124096	0.0540083	0.298851	0.169442	0.205166	0.21577	0.481874	0.177281	0.477037	0.419966	0.855928	0.612045	0.506993	0.208824
ENSBTAG00000021550	MAMDC4	-0.0642378	0.262358	0.203836	0.00882389	0.234408	0.279051	0.0411572	0.0488056	0.125366	0.191755	0.233485	0.649911	0.408758	0.318584	0.0533277	0.0484536	0.38557
ENSBTAG00000012385	NFX1	-0.0540613	-0.0427387	0.20378	0.214382	0.0935966	0.241508	0.2651	0.27322	0.21586	0.465696	0.15034	0.222376	0.556139	0.303114	0.608552	0.592165	-0.119524
ENSBTAG00000021872	RASGRP1	-0.251125	-0.214137	0.203731	-0.00707917	-0.0414957	0.257523	0.177488	0.457227	0.144328	0.418739	0.167801	0.172045	0.407463	0.435436	0.624009	0.418994	0.0567935
ENSBTAG00000006896	ABCA9	0.0395089	-0.0627428	0.203712	0.243648	0.0631085	0.310257	0.207129	0.340941	0.450668	0.699622	0.552368	0.397508	0.598115	0.367195	0.56693	0.635373	-0.0250136
ENSBTAG00000020689	PPP1R13L	-0.151811	-0.0920839	0.203617	-0.0630978	0.106222	0.368864	0.211471	0.378592	0.348522	0.63623	0.362059	0.470191	0.463539	0.554615	0.545691	0.371416	0.345182
ENSBTAG00000009077	SNRPA	0.0563901	0.124341	0.203558	0.273249	0.18104	0.320301	0.159722	0.209019	0.120205	0.352796	0.279518	0.546927	0.43434	0.330002	0.225038	0.350709	0.292974
ENSBTAG00000009984	SGPL1	0.245454	0.149154	0.203447	0.284396	0.178632	0.387496	0.200199	0.337378	0.466001	0.663758	0.617165	0.49122	0.58123	0.216836	0.367155	0.550506	0.0942251
ENSBTAG00000015599	PRKD2	-0.0361092	-0.0801124	0.20342	-0.0877722	0.263082	0.381294	0.183891	0.353869	0.278073	0.596112	0.281107	0.388028	0.305908	0.401962	0.348162	0.262152	0.217078
ENSBTAG00000008688	HEYL	0.0823496	-0.0554184	0.203419	0.123613	0.182175	0.428492	0.1703	0.278543	0.445359	0.644656	0.345499	0.335447	0.312649	0.305105	0.313808	0.40367	0.0661312
ENSBTAG00000011215	ACTN4	-0.0728068	-0.293051	0.203409	0.168966	0.13869	0.603146	0.200222	0.420799	0.413841	0.839743	0.589997	0.410324	0.417377	0.591531	0.577513	0.618994	0.0822856
ENSBTAG00000007786	FBXL14	-0.168079	-0.1378	0.203317	0.464432	-0.0534692	0.260128	0.16662	0.19924	0.372906	0.437536	0.418164	0.465754	0.427396	0.550922	0.401035	0.597279	0.122175
ENSBTAG00000006734	BICD1	-0.297872	-0.281086	0.203011	-0.0505026	-0.120011	0.180048	0.0516646	0.12699	0.134373	0.293301	0.0196871	-0.01102	0.224909	0.348439	0.513996	0.317807	-0.120523
ENSBTAG00000025434	ZFP36L1	-0.120329	-0.468811	0.202993	0.1433	-0.117592	0.422675	0.150007	0.506554	0.46552	0.738115	0.420737	0.0715899	0.258379	0.487107	0.631973	0.616117	-0.161596
ENSBTAG00000010694	BICC1	-0.0314052	-0.385487	0.202926	0.0258715	-0.103613	0.648114	0.158474	0.417456	0.593675	0.754718	0.457384	0.138916	0.337493	0.451024	0.631214	0.555539	-0.0769836
ENSBTAG00000003362	HSP90B1	0.230391	-0.0592994	0.20284	0.217925	-0.0281366	0.311567	0.246505	0.472662	0.522748	0.721654	0.437632	0.179418	0.477324	0.200621	0.552899	0.629565	-0.109494
ENSBTAG00000016508	CTDSP2	-0.276766	0.0210517	0.202692	0.387378	0.0430695	0.235477	0.258286	0.191872	0.385746	0.470098	0.365256	0.669995	0.623333	0.670522	0.513301	0.608302	0.287053
ENSBTAG00000000830	GPR137B	0.0735929	-0.27802	0.20267	0.0574901	-0.068663	0.513235	0.254816	0.469283	0.582247	0.796287	0.601609	0.274028	0.378498	0.43705	0.565376	0.53914	0.0691667
ENSBTAG00000000073	LRPAP1	0.208681	-0.141537	0.202659	0.0684704	-0.0123035	0.304312	0.158867	0.409231	0.483578	0.537143	0.471723	0.356867	0.0450035	0.27869	0.0251149	0.16333	0.319763
ENSBTAG00000011785	WDR26	-0.36113	-0.363321	0.202627	0.0710197	-0.0717816	0.358583	0.178551	0.251992	0.238522	0.516673	0.147433	-0.00193484	0.47988	0.507387	0.877577	0.658104	-0.276522
ENSBTAG00000004283	PPFIBP1	-0.20162	-0.0237776	0.202475	0.128882	-0.0407498	0.158829	0.240717	0.218255	0.389068	0.479059	0.229544	0.352382	0.650939	0.489327	0.72557	0.587467	0.0806723
ENSBTAG00000007802	BCLAF1	-0.283805	-0.370358	0.202077	0.155563	-0.0318468	0.365401	0.196682	0.340995	0.241952	0.563419	0.231937	0.0328966	0.496101	0.455158	0.82979	0.699486	-0.336983
ENSBTAG00000004802	CEP170B	-0.143363	-0.160829	0.202067	0.702324	-0.236463	0.0488185	0.00465481	-0.016269	0.344204	0.146208	0.249833	0.270526	0.156983	0.327641	0.070174	0.503713	-0.0988422
ENSBTAG00000003616	DCLRE1B	0.0724958	0.100427	0.201975	0.0110813	0.0589314	0.183531	0.0342254	0.220622	0.229781	0.465746	0.34052	0.315856	0.431321	0.230158	0.397644	0.329851	0.146385
ENSBTAG00000017941	NSUN5	-0.0885354	0.158919	0.201824	0.23638	-0.0179295	-0.0360958	0.15345	-0.12178	-0.0486029	-0.0917885	0.0448541	0.436161	0.0735707	0.250566	-0.192248	-0.0112259	0.402011
ENSBTAG00000007776	BRPF1	-0.441444	-0.364286	0.201765	0.143706	-0.0467029	0.323705	0.195081	0.285379	0.330277	0.56931	0.30307	0.466288	0.430518	0.81394	0.614341	0.536359	0.161286
ENSBTAG00000002942	SLC2A10	0.166999	-0.0651362	0.201755	0.0726996	-0.139932	0.145963	0.123225	0.418717	0.768857	0.657292	0.483683	0.340987	0.345107	0.259009	0.327388	0.378248	0.161574
ENSBTAG00000004015	KAT6A	-0.440088	-0.476425	0.201631	0.275193	-0.0255674	0.486797	0.182698	0.244997	0.274094	0.616289	0.22974	0.20188	0.455793	0.729755	0.818528	0.772159	-0.205641
ENSBTAG00000002922	GAB2	-0.437038	-0.627098	0.201611	-0.000902475	0.00124293	0.508623	0.145168	0.18055	0.186417	0.419909	0.138358	0.0465065	0.0284158	0.629877	0.474345	0.354045	-0.100477
ENSBTAG00000006071	CTTN	0.147199	0.00501814	0.201591	0.0704065	0.16458	0.398378	0.173996	0.433576	0.572401	0.738454	0.673332	0.600704	0.438456	0.418286	0.334859	0.382245	0.3881
ENSBTAG00000006738	GPR68	0.106344	-0.0301386	0.201562	0.0247519	-0.0565002	0.1468	0.111288	0.281743	0.664025	0.450634	0.487002	0.199175	0.175254	0.153163	0.191301	0.212122	0.119506
ENSBTAG00000003215	KIF3B	0.0160998	-0.0337961	0.201487	-0.0432965	0.0893553	0.296663	0.320131	0.47692	0.569619	0.765725	0.535202	0.480486	0.661857	0.468824	0.710267	0.533343	0.297987
ENSBTAG00000001890	KIAA0226	-0.0669132	-0.133116	0.201487	0.624052	0.107198	0.363787	0.25492	0.262169	0.307181	0.539965	0.381548	0.41379	0.520197	0.466656	0.513572	0.801	-0.108129
ENSBTAG00000019479	TATDN2	-0.382728	-0.209711	0.20144	-0.0615535	0.0223293	0.328394	0.147289	0.27067	0.19844	0.445789	0.206767	0.516256	0.410443	0.773032	0.54743	0.336288	0.398157
ENSBTAG00000013689	MCTP2	-0.079852	-0.125313	0.201394	-0.0455831	0.104812	0.220403	0.242015	0.232534	0.055608	0.225323	0.0592597	0.0900851	0.128073	0.241368	0.239881	0.155967	-0.00583755
ENSBTAG00000017283	GTF3C2	-0.316341	-0.0288823	0.201309	0.116468	0.140669	0.237072	0.272082	0.331404	0.26026	0.524824	0.305907	0.52559	0.687755	0.618244	0.727852	0.567308	0.245353
ENSBTAG00000018196	WDR43	-0.0497254	0.076029	0.201146	0.336799	0.118153	0.320912	0.306497	0.259262	0.252891	0.530982	0.251382	0.338097	0.741958	0.379779	0.751893	0.752323	-0.0297738
ENSBTAG00000004287	EVC	0.00940526	-0.234274	0.201102	0.0468482	-0.0908729	0.387021	0.188081	0.504325	0.654623	0.799352	0.620119	0.416432	0.406349	0.502134	0.516558	0.491855	0.212484
ENSBTAG00000000811	DDX49	-0.152989	-0.0964603	0.201062	-0.339092	0.0444751	0.129421	0.120435	0.198695	0.1675	0.27672	0.249735	0.404515	0.0885085	0.417196	0.0958926	-0.129747	0.55478
ENSBTAG00000009159	PLXNA1	-0.368145	-0.193507	0.201033	0.116049	0.00507141	0.325476	0.139919	0.319737	0.330548	0.450842	0.28753	0.469155	0.380961	0.73502	0.497705	0.42472	0.226942
ENSBTAG00000009272	ELMSAN1	-0.466327	-0.45655	0.20103	-0.0509707	-0.0499328	0.375763	0.19473	0.287418	0.188418	0.501351	0.244063	0.322681	0.29501	0.816441	0.638927	0.410423	0.199406
ENSBTAG00000009343	AAK1	-0.416651	-0.277503	0.201014	-0.0143566	-0.0163945	0.346031	0.210892	0.231731	0.181139	0.507764	0.124323	0.240564	0.560055	0.641258	0.829876	0.563192	-0.018732
ENSBTAG00000009549	RSPH9	-0.0403766	-0.0655056	0.201012	-0.085056	0.173626	0.212855	-0.0517402	-0.0358927	0.0548861	0.131844	0.0802785	0.110323	0.00975638	0.134428	0.0259281	-0.0172649	0.0563658
ENSBTAG00000011339	TAF8	-0.245119	0.0580163	0.20095	-0.120931	0.14713	0.238609	0.243526	0.285477	0.294549	0.503842	0.267439	0.499753	0.685531	0.551468	0.697737	0.404095	0.279139
ENSBTAG00000023562	KCNK6	-0.0884337	-0.179823	0.200944	0.0449577	0.0549559	0.353783	0.15796	0.267663	0.350465	0.48056	0.307723	0.311393	0.265671	0.40926	0.31066	0.307226	0.088519
ENSBTAG00000014211	FOXP4	-0.390042	-0.441693	0.200814	-0.162719	-0.253352	0.146184	0.105211	0.243932	0.337659	0.447709	0.205868	0.14034	0.14913	0.620441	0.517121	0.26825	0.157667
ENSBTAG00000007118	SMURF1	-0.17445	-0.16077	0.200799	-0.00652015	0.262023	0.457629	0.239275	0.324519	0.375657	0.686622	0.418945	0.386878	0.500175	0.546224	0.653202	0.503982	0.120215
ENSBTAG00000020465	FERMT1	0.220884	0.096686	0.200771	0.088548	0.152211	0.342847	0.227175	0.466787	0.550312	0.651212	0.536932	0.402365	0.488432	0.234299	0.419911	0.429809	0.185776
ENSBTAG00000009562	ZNF593	0.189796	0.158005	0.200735	0.441359	0.0373409	0.0620813	-0.0905933	-0.121551	-0.0343933	-0.151898	0.0461905	0.193521	-0.0745115	-0.110251	-0.385491	0.0296281	0.0405307
ENSBTAG00000011002	CCDC136	0.0557218	0.146812	0.200697	0.0752287	0.132742	0.264597	0.119008	0.244211	0.411911	0.523794	0.45475	0.520128	0.573543	0.298668	0.401745	0.376047	0.230519
ENSBTAG00000016387	GDAP2	0.0619642	-0.0910961	0.200683	-0.0339524	0.0913894	0.393599	0.339265	0.440333	0.446855	0.777594	0.42249	0.255062	0.536769	0.370489	0.708955	0.559556	0.0493958
ENSBTAG00000021581	FHOD3	-0.0583399	-0.390154	0.200456	0.0863987	-0.143806	0.444291	0.0654486	0.175552	0.193885	0.431018	0.201729	0.0233403	0.155541	0.327013	0.427038	0.404124	-0.126273
ENSBTAG00000021815	STARD13	-0.0172566	-0.201434	0.200446	-0.0210117	0.0527117	0.450908	0.266141	0.514816	0.533052	0.846819	0.603637	0.381097	0.52366	0.497426	0.678978	0.550769	0.155702
ENSBTAG00000005318	RNF6	-0.525785	-0.279655	0.200419	-0.235009	-0.0275283	0.285791	0.186142	0.190152	0.140222	0.330498	0.101786	0.185144	0.309751	0.659867	0.646117	0.253908	0.166103
ENSBTAG00000017122	HSPG2	-0.154386	-0.270106	0.200401	0.288024	0.0791493	0.437357	0.173237	0.457982	0.467251	0.801425	0.45461	0.47134	0.479103	0.676087	0.63573	0.705088	0.0864819
ENSBTAG00000012003	0	0.627994	0.201848	0.20031	0.106282	-0.0108816	0.0746927	0.164659	0.40957	0.515933	0.542337	0.604557	0.144922	0.237369	-0.243344	0.0570951	0.2416	0.0250537
ENSBTAG00000000570	RET	-0.0238596	-0.21542	0.200306	0.237317	-0.16274	0.111148	0.288975	0.0763643	0.105134	0.272345	0.123895	0.00738439	0.0979039	0.193384	0.198589	0.351831	-0.218139
ENSBTAG00000011435	NPEPPS	-0.33702	-0.243389	0.200297	0.116888	-0.192233	0.107271	0.0575339	0.144666	0.11197	0.319041	0.0583848	0.00684389	0.416685	0.454212	0.762901	0.566584	-0.129514
ENSBTAG00000007390	VAT1	0.260165	-0.197098	0.200177	0.225401	-0.104785	0.36744	0.170623	0.523415	0.662549	0.848326	0.761896	0.327522	0.305103	0.325936	0.404658	0.561362	0.145554
ENSBTAG00000012881	EIF4G1	-0.62382	-0.297594	0.200106	0.130669	0.0028979	0.286292	0.232167	0.136553	0.154781	0.351117	0.0930112	0.396311	0.463911	0.828248	0.677786	0.521413	0.131879
ENSBTAG00000006998	RASGRP4	0.178139	-0.0687754	0.200021	0.0598569	-0.00831264	0.242331	0.240691	0.619902	0.535121	0.742182	0.528853	0.384109	0.392587	0.296839	0.392795	0.418136	0.178035
ENSBTAG00000006411	THAP11	-0.279546	-0.0687119	0.199754	0.424369	-0.068429	-0.0066681	0.0189777	-0.111411	-0.11404	-0.19582	-0.0990317	0.124839	-0.0726089	0.243099	-0.102538	0.139576	-0.00523538
ENSBTAG00000006126	GTF3C1	-0.253182	-0.149401	0.199534	-0.0682146	0.153967	0.403746	0.223769	0.465005	0.510183	0.732179	0.488293	0.631961	0.522733	0.737183	0.595251	0.420704	0.410363
ENSBTAG00000005694	TMED10	-0.175288	-0.376064	0.199511	0.304242	-0.102533	0.433861	0.169344	0.371617	0.300534	0.637585	0.311768	0.0802489	0.409549	0.511405	0.778249	0.777805	-0.227379
ENSBTAG00000013653	NFE2L1	-0.389384	-0.138021	0.199068	0.251224	0.0228088	0.297103	0.183871	0.00602309	0.206604	0.245863	0.120549	0.480732	0.356236	0.648395	0.371532	0.396518	0.249897
ENSBTAG00000010375	MSL1	-0.254975	-0.0551484	0.199046	0.0283841	0.0726481	0.383514	0.273564	0.349007	0.34936	0.631572	0.343928	0.468366	0.723301	0.628058	0.836915	0.610814	0.205411
ENSBTAG00000004600	OTUD5	-0.353504	-0.455268	0.198905	-0.181846	-0.104931	0.389134	0.224781	0.379725	0.344846	0.661071	0.350196	0.241402	0.325226	0.707655	0.705604	0.417293	0.165482
ENSBTAG00000007818	POFUT2	0.218148	0.0506729	0.198888	0.635205	0.000186953	0.238913	0.182359	0.208181	0.583765	0.467997	0.452376	0.484482	0.307714	0.205093	0.043675	0.527287	0.0782688
ENSBTAG00000004512	MKRN2	-0.323653	-0.0114467	0.198869	-0.206644	0.110481	0.3036	0.164806	0.0294012	0.0955686	0.266744	0.127729	0.492731	0.284168	0.595551	0.285243	0.0545989	0.465468
ENSBTAG00000009738	MGAT4B	-0.0948201	0.0666741	0.198832	0.592226	-0.058523	0.0964272	0.136102	0.20008	0.334402	0.298917	0.328757	0.57641	0.397588	0.467206	0.206272	0.524586	0.234071
ENSBTAG00000011358	IER3	0.105183	-0.107072	0.198826	-0.147431	-0.15979	0.180874	0.054463	0.14689	0.294971	0.249878	0.255503	0.150444	-0.051621	0.138019	-0.0124151	-0.0633708	0.308018
ENSBTAG00000002445	ZNF783	-0.196558	-0.148355	0.198793	-0.0402021	-0.0203201	0.153394	0.104484	0.185981	0.245242	0.344301	0.197145	0.369178	0.18752	0.477433	0.229138	0.155374	0.248409
ENSBTAG00000019106	EIF1B	0.367305	0.409803	0.198686	0.0553322	0.0646178	0.0384481	0.0897365	0.149339	0.114605	0.178376	0.0642136	0.00808308	0.376309	-0.256587	0.223989	0.211962	-0.063499
ENSBTAG00000006601	KSR1	-0.518631	-0.232291	0.198651	0.231629	-0.0719475	0.144036	0.0391198	0.0244056	0.0754029	0.152509	0.0429296	0.39355	0.269774	0.660106	0.321138	0.331032	0.12247
ENSBTAG00000016311	EIF2S1	-0.0580945	-0.0236469	0.19865	-0.00656147	-0.045231	0.114101	0.234047	0.173206	0.112106	0.322361	0.0235817	-0.0528554	0.448178	0.174817	0.677915	0.455914	-0.119463
ENSBTAG00000003759	PCNXL3	-0.172622	-0.0736976	0.198542	0.781431	-0.00248407	0.184398	0.105261	0.156658	0.241905	0.293907	0.286007	0.5596	0.394227	0.481907	0.196521	0.648274	0.0299364
ENSBTAG00000016951	WDFY1	-0.39639	-0.395214	0.198456	0.399039	-0.20783	0.0725273	0.0547888	0.0704167	0.158756	0.262992	0.152688	0.127498	0.21536	0.531674	0.434315	0.549151	-0.187544
ENSBTAG00000007498	ZGPAT	0.0314096	0.256622	0.198332	0.110681	0.103601	-0.00616228	0.151515	0.211869	0.217907	0.152754	0.227987	0.646592	0.267651	0.320999	-0.0731318	0.0191514	0.569487
ENSBTAG00000002083	AUTS2	-0.362373	-0.455283	0.198264	0.233351	0.0140337	0.546171	0.106147	0.233884	0.138114	0.466233	0.192281	0.200748	0.273769	0.648102	0.591706	0.574586	-0.08283
ENSBTAG00000017128	NUP153	-0.424109	-0.352495	0.198231	-0.0359336	-0.158552	0.282564	0.190611	0.24648	0.219087	0.519807	0.146035	0.103747	0.472179	0.643232	0.874857	0.579694	-0.0424552
ENSBTAG00000001131	SLC12A9	0.112245	0.219205	0.198226	0.620694	0.228429	0.244795	0.20457	0.295429	0.3874	0.426497	0.375003	0.644606	0.523834	0.257201	0.14127	0.553291	0.106897
ENSBTAG00000000824	TSEN54	-0.000511957	0.231132	0.1981	-0.185696	0.129725	0.259046	0.240176	0.187738	0.156913	0.264516	0.270953	0.588372	0.290276	0.365718	0.0989046	-0.0399832	0.6808
ENSBTAG00000018799	GPSM1	0.195765	-0.0586506	0.198088	0.0483713	-0.126271	0.221023	0.161957	0.440803	0.825016	0.691501	0.592999	0.38182	0.330482	0.257577	0.277419	0.335271	0.222445
ENSBTAG00000008940	NPTX1	0.0448662	0.0602985	0.19808	0.0161908	0.0930928	0.154667	0.242563	0.130545	0.592172	0.344985	0.34327	0.309404	0.202871	0.2315	0.103495	0.140202	0.153484
ENSBTAG00000014764	CD9	0.384198	0.0325895	0.198039	0.346061	-0.000439295	0.232088	0.187832	0.426551	0.691505	0.705309	0.604577	0.338405	0.341472	0.086897	0.219497	0.509297	0.0408989
ENSBTAG00000021580	HNRNPA3	-0.144201	-0.165299	0.198014	0.364493	-0.0213546	0.307616	0.260819	0.231154	0.257089	0.472636	0.229621	0.127267	0.5314	0.336549	0.65375	0.720548	-0.279567
ENSBTAG00000000321	TBL2	-0.113398	-0.154564	0.197925	-0.0696252	0.0458207	0.429841	0.264175	0.413845	0.488753	0.738665	0.408428	0.387731	0.507759	0.55194	0.671016	0.491827	0.224178
ENSBTAG00000017072	ZNF384	-0.553847	-0.41942	0.197915	0.0476393	-0.24735	0.1189	0.0653532	0.18664	0.207816	0.268185	0.122108	0.23728	0.221724	0.689039	0.452261	0.317676	0.0916078
ENSBTAG00000017967	PTGES3	0.00440243	0.117405	0.197884	-0.105959	-0.101763	0.0674582	0.0416	0.113571	0.102867	0.234474	0.0250744	-0.13242	0.332852	0.000891085	0.472216	0.259043	-0.164536
ENSBTAG00000003176	JAM3	0.0793072	0.0249155	0.197734	0.00277191	0.240774	0.311259	0.312661	0.466285	0.53645	0.763099	0.484459	0.584327	0.515078	0.450956	0.463167	0.416655	0.375783
ENSBTAG00000022801	GABPB1	-0.0870979	-0.0307774	0.197596	-0.0711883	0.136252	0.336924	0.152701	0.310555	0.326635	0.578121	0.308289	0.268623	0.521501	0.360569	0.604775	0.426991	0.0358488
ENSBTAG00000005865	MAPK6	-0.389591	-0.235353	0.197571	-0.0607334	-0.0953279	-0.0918019	0.0436258	0.0333895	0.0151064	0.0960394	-0.140893	-0.211515	0.179831	0.22822	0.508613	0.271362	-0.320439
ENSBTAG00000006969	TUBB	0.220926	-0.331553	0.19755	0.32868	-0.406831	0.00345683	0.0281846	0.238347	0.20652	0.277034	0.213005	-0.0482298	-0.00639998	0.117649	0.149736	0.366874	-0.140736
ENSBTAG00000019006	WDR24	-0.432671	-0.192855	0.197459	-0.273085	-0.0955833	0.0817449	0.0955205	0.21367	0.0747972	0.181939	0.00980323	0.329872	0.0750357	0.626193	0.232043	-0.0441977	0.4766
ENSBTAG00000013931	FAM96B	0.250107	0.282636	0.197159	0.0137766	0.277173	0.146967	-0.118497	-0.0423585	0.0237808	0.0376307	0.136467	0.258991	0.103676	-0.0498249	-0.134449	-0.0722774	0.229874
ENSBTAG00000021974	SMUG1	-0.130015	0.274682	0.196831	-0.105217	0.123653	0.0881498	0.16115	0.137376	0.138	0.234834	0.212846	0.717222	0.48796	0.463565	0.209079	0.0663627	0.638179
ENSBTAG00000005362	RAB23	-0.179046	-0.307145	0.196817	-0.115256	-0.138689	0.213373	0.166966	0.290644	0.352351	0.538843	0.240988	0.0329513	0.354988	0.396774	0.685232	0.437799	-0.0981428
ENSBTAG00000013157	NOVA2	-0.151036	-0.167781	0.196774	-0.064839	0.214172	0.292681	0.193745	0.204648	0.0976148	0.46789	0.109758	0.24003	0.20025	0.40494	0.356064	0.248677	0.147179
ENSBTAG00000017371	RELL2	0.213675	0.290858	0.196757	0.0250723	0.201174	0.0778075	0.238169	0.339275	0.378885	0.394731	0.335417	0.592121	0.423129	0.193224	0.123377	0.149374	0.473019
ENSBTAG00000016956	GANAB	0.057447	0.0921371	0.196706	0.307982	0.15245	0.353062	0.307119	0.503245	0.622381	0.817915	0.647266	0.738257	0.763089	0.536791	0.599645	0.697255	0.341421
ENSBTAG00000004969	LRRC14	-0.246618	0.101222	0.196612	-0.140323	0.128817	0.126421	0.170381	0.134393	0.180293	0.225806	0.187745	0.657717	0.314242	0.544316	0.1453	-0.00457729	0.645852
ENSBTAG00000007666	IGF2BP2	-0.176494	-0.314673	0.196537	0.544609	-0.259828	-0.0811067	-0.0168729	-0.0819348	0.136005	0.043673	0.00495457	-0.11791	0.0488739	0.162789	0.189805	0.473706	-0.434985
ENSBTAG00000027937	PRNP	-0.272886	-0.337774	0.196494	0.118973	-0.167354	0.259782	0.158711	0.349867	0.298241	0.54807	0.291983	0.0191567	0.429961	0.469507	0.79722	0.647256	-0.189483
ENSBTAG00000015326	DFNA5	0.165915	-0.0165376	0.196351	0.0841082	-0.146282	0.0568373	0.124614	0.353271	0.85671	0.531609	0.57382	0.279068	0.266046	0.176357	0.219582	0.290736	0.136203
ENSBTAG00000005915	SFMBT2	-0.189819	-0.158047	0.196245	0.0396382	0.230012	0.643979	0.370787	0.309586	0.311272	0.629877	0.328224	0.423695	0.514357	0.582406	0.613268	0.503937	0.103258
ENSBTAG00000008118	RPF1	0.0760279	0.00974382	0.196152	-0.395992	-0.0642829	0.00624743	0.080987	0.0947497	0.0144611	0.0611904	-0.0256142	-0.260061	0.0582641	-0.120087	0.249297	-0.0923825	-0.0937504
ENSBTAG00000015566	CTR9	-0.375935	-0.294173	0.196122	0.482694	-0.136948	0.131567	0.0964035	0.179282	0.100142	0.308538	0.0827972	0.104838	0.471829	0.48134	0.699232	0.763988	-0.295973
ENSBTAG00000005974	APOBEC2	0.0778805	-0.162057	0.195987	0.131437	0.0137442	0.648454	0.0621182	0.128918	0.145694	0.272234	0.183284	0.0640527	0.0378445	0.169811	0.145517	0.224425	-0.0247518
ENSBTAG00000005742	CYYR1	-0.305191	-0.410637	0.195923	-0.084691	0.0595225	0.384574	0.211887	0.242099	0.154174	0.490665	0.13723	0.0129311	0.204723	0.469337	0.56868	0.375438	-0.170068
ENSBTAG00000012736	PTRH1	0.123421	0.141248	0.1959	-0.0827491	0.050863	0.0823032	0.0710668	0.0523229	0.132997	0.128736	0.272914	0.28258	0.109864	0.0764153	-0.0562743	-0.0630996	0.324189
ENSBTAG00000020735	SMG1	-0.271842	-0.0738244	0.19584	0.148212	0.0647753	0.226477	0.125612	0.0733782	0.149505	0.383847	0.098478	0.205169	0.543706	0.433715	0.655007	0.555834	-0.153539
ENSBTAG00000007634	HOOK3	-0.458336	-0.418126	0.195674	0.0114408	-0.0987743	0.294252	0.0919888	0.204744	0.170828	0.480368	0.103471	0.0440966	0.432557	0.615845	0.871029	0.597135	-0.193282
ENSBTAG00000015694	MON1B	-0.229023	-0.321684	0.19556	-0.113777	-0.0931153	0.305333	0.179918	0.45057	0.289342	0.551976	0.341841	0.194978	0.305857	0.556909	0.637699	0.384418	0.186688
ENSBTAG00000019177	BIN1	-0.291728	0.0578776	0.195548	0.0859288	-0.288389	-0.329985	-0.0635402	-0.283311	-0.128318	-0.406138	-0.227806	0.210951	-0.181587	0.177019	-0.380617	-0.277411	0.299618
ENSBTAG00000012561	ORMDL1	0.00440344	0.0144448	0.195547	-0.0961765	0.00755876	0.407787	0.0874432	0.395735	0.313729	0.585592	0.263867	0.151939	0.566748	0.276228	0.725782	0.472594	0.00888191
ENSBTAG00000020756	GSK3A	-0.544312	-0.401989	0.195486	0.456106	-0.205105	0.0798512	-0.0390561	-0.0437369	0.0227333	0.0240536	-0.0255685	0.122316	0.043943	0.581905	0.243774	0.411178	-0.134585
ENSBTAG00000000562	TOMM20	0.224255	0.211805	0.195463	-0.0167046	0.278812	0.239395	0.0269332	0.133885	0.0380564	0.283298	0.0559986	-0.09573	0.285419	-0.130531	0.362785	0.263448	-0.234556
ENSBTAG00000008153	CAMSAP2	-0.285027	-0.188873	0.195439	0.497742	0.113963	0.427484	0.264926	0.232223	0.334609	0.595657	0.33892	0.511936	0.60521	0.672959	0.632888	0.793311	-0.0454991
ENSBTAG00000010431	LURAP1L	0.152874	-0.0859392	0.195393	-0.0077182	0.0544716	0.302178	0.181646	0.469357	0.527097	0.650905	0.457211	0.289122	0.278403	0.204911	0.282058	0.294474	0.113481
ENSBTAG00000000212	NADK	0.113228	0.0722143	0.195235	0.204128	0.105284	0.384112	0.213113	0.411956	0.554616	0.697539	0.766514	0.674875	0.548087	0.452764	0.359492	0.470689	0.378198
ENSBTAG00000017459	DUSP18	-0.123701	-0.236612	0.195096	-0.018678	0.0157304	0.417066	0.167629	0.308056	0.381468	0.589735	0.301117	0.253978	0.363231	0.470824	0.536403	0.414725	0.0505991
ENSBTAG00000001996	SNRNP70	-0.017018	0.394667	0.195094	0.075991	0.255841	0.203749	0.170364	0.209513	0.277975	0.355632	0.331914	0.863005	0.698408	0.387384	0.233724	0.22296	0.569521
ENSBTAG00000021494	EN1	-0.295114	-0.413894	0.195062	-0.106199	-0.0126302	0.504603	0.1339	0.12743	0.0307557	0.239817	0.0685371	0.0964454	-0.0476614	0.484664	0.211813	0.094874	0.0821023
ENSBTAG00000005289	CHERP	-0.409813	-0.385343	0.195051	0.399076	-0.00368175	0.46242	0.209856	0.305105	0.265282	0.53327	0.3	0.429652	0.348436	0.782778	0.535908	0.652294	0.0948568
ENSBTAG00000017395	CERS5	0.0264462	-0.0425622	0.194999	0.305631	-0.0368651	0.18845	0.214623	0.273725	0.348691	0.446757	0.297142	0.129926	0.418591	0.224769	0.533269	0.593593	-0.0566545
ENSBTAG00000019933	MKNK1	-0.0519318	0.105362	0.194986	0.252888	0.304547	0.240825	0.327761	0.340355	0.289046	0.56164	0.276295	0.537183	0.631538	0.473282	0.574893	0.59377	0.197358
ENSBTAG00000003500	DCAF7	-0.333736	-0.444683	0.194953	-0.0639697	-0.0236782	0.387295	0.201443	0.428973	0.385788	0.703658	0.37596	0.283494	0.378264	0.731351	0.748613	0.522827	0.107392
ENSBTAG00000011765	GABARAPL1	0.125201	0.125569	0.194846	0.170886	0.242938	0.369528	0.215006	0.092697	0.278346	0.381016	0.171862	0.227618	0.35302	0.0825096	0.214983	0.339363	-0.0807599
ENSBTAG00000015314	ASL	0.326688	0.243687	0.194809	0.376832	0.166374	0.315043	0.161825	0.199753	0.321947	0.413613	0.519612	0.592958	0.394634	0.177445	0.0486007	0.347071	0.346231
ENSBTAG00000001900	0	0.0564856	0.00322069	0.194807	0.0309676	0.0554409	0.408365	0.202621	0.264027	0.281284	0.458892	0.266721	0.490281	0.320652	0.40461	0.249154	0.247586	0.385031
ENSBTAG00000015554	TMF1	-0.30419	-0.25546	0.19468	0.32683	0.00793705	0.345848	0.155764	0.244233	0.227215	0.504067	0.159841	0.131248	0.573077	0.482301	0.806414	0.774774	-0.278945
ENSBTAG00000020671	TRIM62	-0.167934	-0.359012	0.194654	-0.0474888	-0.021076	0.320454	0.102401	0.236598	0.237902	0.507492	0.214438	0.0943659	0.0763183	0.40445	0.349584	0.27082	0.0236653
ENSBTAG00000006177	ZDHHC20	-0.180153	-0.282986	0.194653	-0.0281093	-0.0658397	0.332986	0.21323	0.44264	0.381194	0.724501	0.376809	0.175004	0.516492	0.531255	0.846319	0.61903	-0.028414
ENSBTAG00000005030	INO80E	-0.240974	-0.222966	0.19464	-0.350265	-0.0920522	0.227337	0.15148	0.169445	0.103415	0.236495	0.106837	0.22774	0.0890599	0.456718	0.261875	-0.0518331	0.412744
ENSBTAG00000012683	SRRM2	-0.38159	-0.0244126	0.194594	0.29191	0.178283	0.396486	0.199509	0.232529	0.214805	0.471466	0.228835	0.663274	0.780012	0.700105	0.681343	0.646249	0.158308
ENSBTAG00000016297	CCNYL1	-0.497778	-0.424616	0.194593	-0.224039	-0.269529	-0.0203001	0.0164671	0.128793	-0.0155082	0.136431	-0.0388961	-0.232346	0.122496	0.36207	0.584032	0.208121	-0.218218
ENSBTAG00000013496	CPM	0.119123	-0.0898098	0.194385	0.037028	-0.00679665	0.242135	0.155909	0.395579	0.826147	0.668691	0.530283	0.172764	0.356754	0.191238	0.436466	0.42034	-0.058354
ENSBTAG00000012858	NT5C2	0.0150991	-0.0803353	0.194357	0.0982437	0.191264	0.789465	0.191567	0.224454	0.174113	0.497167	0.158041	0.238724	0.430396	0.297434	0.480523	0.456116	-0.0565592
ENSBTAG00000000332	ERF	-0.242502	-0.168427	0.194342	0.194639	0.00638001	0.341652	0.0811254	0.113474	0.284196	0.361972	0.242784	0.43062	0.252129	0.534632	0.244456	0.325709	0.211066
ENSBTAG00000021060	FTSJ3	-0.146954	0.0764808	0.194317	-0.124398	0.178659	0.22543	0.228966	0.284511	0.221131	0.474133	0.219752	0.586861	0.558782	0.548554	0.495462	0.279937	0.421165
ENSBTAG00000005912	DMAP1	-0.48961	-0.413375	0.194204	-0.502462	-0.126745	-0.00786843	-0.0109754	0.0293511	-0.123419	-0.0676867	-0.123939	-0.0239907	-0.293743	0.391879	-0.0280491	-0.373134	0.202622
ENSBTAG00000020480	SPTLC2	-0.102493	-0.24455	0.19418	-0.0444613	0.0878732	0.427413	0.373838	0.442737	0.418793	0.792866	0.378529	0.233808	0.487919	0.523254	0.787967	0.592248	0.0510215
ENSBTAG00000011310	FAM155B	-0.249202	-0.215696	0.194134	-0.0587431	0.104925	0.278757	0.149763	0.18256	0.101544	0.370657	0.163984	0.237898	0.1655	0.488046	0.348798	0.225518	0.144098
ENSBTAG00000009805	0	-0.238109	-0.177086	0.194069	-0.150619	0.0634281	0.369264	0.282983	0.38782	0.305153	0.592505	0.296791	0.325707	0.540743	0.571934	0.72481	0.441242	0.15566
ENSBTAG00000022731	SSR1	-0.0105168	-0.161971	0.194059	0.194725	-0.167117	0.281251	0.139645	0.428407	0.361102	0.578453	0.322442	0.0774131	0.47361	0.34498	0.740736	0.665957	-0.102212
ENSBTAG00000021191	EHD2	-0.0418126	-0.402359	0.194057	0.12624	0.0886681	0.407152	0.165781	0.501171	0.426459	0.804296	0.530196	0.146383	0.221578	0.424951	0.528743	0.556033	-0.121652
ENSBTAG00000007269	EIF2B1	-0.104516	-0.200263	0.193973	0.0624791	-0.078986	0.173938	0.109334	0.141914	-0.0141616	0.329084	0.0728797	0.0361722	0.330997	0.31647	0.585606	0.443991	-0.018605
ENSBTAG00000005371	DPAGT1	-0.158605	0.131662	0.193962	-0.192529	-0.0474974	0.0923414	0.176587	0.272807	0.230626	0.33386	0.207714	0.394839	0.488462	0.391119	0.475162	0.191914	0.386202
ENSBTAG00000003359	ELOVL5	0.279235	-0.0303359	0.193867	0.0192196	-0.0961237	0.204655	0.0974441	0.345355	0.59199	0.619346	0.845902	0.18723	0.294895	0.0835825	0.280627	0.319128	0.0361768
ENSBTAG00000007129	MRVI1	-0.115738	-0.140386	0.193838	-0.114364	0.163072	0.245417	0.166589	0.21854	0.212249	0.467756	0.18699	0.1217	0.272231	0.301967	0.443754	0.281884	-0.0583588
ENSBTAG00000008665	DIXDC1	-0.0729924	-0.269462	0.193638	0.00358508	0.13704	0.879658	0.128999	0.178418	0.172719	0.470392	0.225849	0.139416	0.227552	0.375226	0.421083	0.352823	-0.0723036
ENSBTAG00000001662	EHD3	0.134458	-0.0149329	0.193608	-0.0581155	0.270439	0.434756	0.339052	0.451363	0.33876	0.685357	0.518215	0.372068	0.370058	0.303165	0.407903	0.338647	0.217755
ENSBTAG00000004271	UBAP2L	-0.459743	-0.417863	0.193533	0.0522762	-0.0639658	0.384862	0.176561	0.308757	0.231513	0.573316	0.187645	0.164333	0.499521	0.669101	0.864018	0.648027	-0.122233
ENSBTAG00000013413	CCDC51	0.0782585	0.337075	0.193529	-0.147442	0.246913	0.150482	0.211412	0.279117	0.306052	0.317877	0.315208	0.653485	0.410256	0.250275	0.0874173	-0.0102131	0.603334
ENSBTAG00000010670	VSIG8	-0.0236213	0.160877	0.19331	0.0240321	0.270948	0.138333	0.17003	0.210022	0.0939315	0.256218	0.130599	0.487046	0.41254	0.214812	0.172652	0.142396	0.248895
ENSBTAG00000008147	MICAL1	0.224278	-0.093555	0.19319	0.683783	-0.10774	0.163094	0.134137	0.329178	0.401101	0.466009	0.450642	0.313665	0.317507	0.181568	0.216933	0.656753	-0.0687609
ENSBTAG00000008429	LRP4	-0.380571	-0.0412794	0.193133	0.109556	0.137295	0.179321	0.199687	0.109431	0.186396	0.333648	0.0553909	0.4953	0.535585	0.636338	0.527016	0.42236	0.184697
ENSBTAG00000012518	PCDH1	-0.301013	-0.310394	0.193106	-0.0714808	0.216046	0.300392	0.230952	0.394232	0.201477	0.531	0.197557	0.226955	0.213886	0.547179	0.509489	0.325861	0.0953074
ENSBTAG00000000742	AMOTL2	0.00253674	-0.202933	0.193058	0.117915	-0.00105053	0.425634	0.210907	0.405897	0.726784	0.799302	0.670036	0.463918	0.384777	0.51425	0.432344	0.494262	0.189631
ENSBTAG00000018912	ARHGEF1	-0.0298092	0.0954635	0.193033	0.644949	0.159984	0.250777	0.171272	0.305966	0.286603	0.439096	0.34556	0.711287	0.538213	0.452026	0.238492	0.610288	0.199706
ENSBTAG00000005133	ANKS6	-0.213435	-0.235367	0.19303	-0.00531424	-0.00797069	0.324695	0.190216	0.400902	0.472751	0.573343	0.426561	0.359729	0.419258	0.536771	0.550851	0.419631	0.127451
ENSBTAG00000008008	TLR2	0.201706	-0.110833	0.193014	0.00158278	0.0433192	0.354519	0.214083	0.570829	0.424545	0.683199	0.387788	0.116846	0.312203	0.129453	0.420153	0.39958	-0.0547824
ENSBTAG00000018897	PSMD11	-0.3178	-0.113494	0.192999	0.268517	-0.16129	0.0497146	0.136895	0.00636204	0.00803494	0.175019	-5.48151e-05	0.203562	0.464992	0.44381	0.582725	0.531142	0.0244313
ENSBTAG00000020704	RAMP3	0.0451328	-0.0661035	0.192941	-0.10598	0.0373077	0.0602822	0.0773069	0.171169	0.0971352	0.283063	0.107905	0.0787566	0.0361967	0.0725503	0.059987	0.0294345	0.0761143
ENSBTAG00000003752	SLC25A24	0.118066	-0.184339	0.192851	0.227235	0.0405031	0.424976	0.180618	0.415417	0.422317	0.766716	0.396578	0.116573	0.43682	0.2497	0.618993	0.681706	-0.242399
ENSBTAG00000014974	GRAMD3	0.111574	-0.0524115	0.192802	-0.0551324	0.108379	0.402518	0.353147	0.493506	0.59001	0.72966	0.429641	0.231547	0.467821	0.29888	0.608076	0.469074	0.0686669
ENSBTAG00000018622	PCBP4	-0.190585	-0.102392	0.192719	0.653396	0.0708461	0.322531	0.00933081	-0.0183542	0.0703161	0.0768883	0.119223	0.423434	0.159887	0.388974	-0.00925332	0.402823	0.00894008
ENSBTAG00000016948	PTH1R	0.149031	0.178834	0.192714	-0.069617	0.395466	0.377202	0.201336	0.294064	0.265619	0.426692	0.36707	0.42229	0.313617	0.176293	0.155453	0.118018	0.274511
ENSBTAG00000000642	INTS1	-0.548503	-0.307734	0.192662	0.379895	0.0103569	0.416038	0.132377	0.118475	0.108856	0.269057	0.141025	0.543066	0.272998	0.834643	0.326171	0.447688	0.231874
ENSBTAG00000015375	SH2D3C	-0.110361	-0.0129644	0.192644	0.280222	0.353426	0.406037	0.15357	0.235603	0.142048	0.502929	0.229795	0.535833	0.454747	0.466341	0.365397	0.477862	0.159422
ENSBTAG00000018050	CDR2	0.148207	-0.0782331	0.192578	0.489182	-0.0312045	0.292216	0.162428	0.246122	0.505079	0.573671	0.350384	0.257202	0.374395	0.190847	0.308545	0.628446	-0.165528
ENSBTAG00000019461	NUMBL	0.194149	0.00199326	0.192517	0.560609	-0.083917	0.187946	0.0550496	0.236681	0.574098	0.504643	0.414839	0.382518	0.358014	0.20413	0.180532	0.576573	0.000144203
ENSBTAG00000003423	DDX24	-0.245307	-0.13185	0.192508	0.197186	-0.0203457	0.171102	0.268252	0.259506	0.360322	0.451564	0.313701	0.343514	0.492577	0.519139	0.588778	0.545498	0.122205
ENSBTAG00000025571	MRPS18A	0.136033	0.158048	0.192418	-0.0950479	0.536303	0.250878	0.136492	0.121141	-0.022059	0.168021	0.0979528	0.146329	0.0381011	-0.056808	-0.0714587	-0.0672085	0.0351099
ENSBTAG00000016128	GGA3	-0.356998	0.0993856	0.192315	0.370393	0.185194	0.214642	0.231766	0.161759	0.178943	0.291207	0.189945	0.771914	0.612226	0.705499	0.399522	0.483387	0.395179
ENSBTAG00000012284	CLCN2	0.009737	0.112481	0.192274	-0.038653	-0.0974281	0.0825941	0.166905	0.191081	0.305137	0.350477	0.234796	0.381026	0.393629	0.253246	0.27704	0.191158	0.328779
ENSBTAG00000007334	NFKBID	-0.0531017	0.270055	0.192176	-0.0363373	0.237548	0.278398	0.204321	0.249475	0.277571	0.372605	0.294603	0.671395	0.625539	0.339656	0.307384	0.204854	0.429238
ENSBTAG00000019382	PKDCC	-0.156323	0.0815436	0.192129	0.72093	0.04934	0.142013	0.00800892	-0.0275175	0.0490285	-0.00662122	0.08932	0.437095	0.256713	0.277077	-0.042303	0.408192	-0.0267764
ENSBTAG00000019883	IST1	0.0270123	0.306599	0.192025	0.28707	0.158137	0.201196	0.22097	0.138517	0.290449	0.390145	0.223525	0.424186	0.721778	0.205147	0.488747	0.549545	0.0402567
ENSBTAG00000003928	ATG16L1	-0.446353	-0.0671344	0.191959	0.104186	0.0867214	0.252334	0.297561	0.17105	0.168952	0.372843	0.152755	0.521008	0.621122	0.690905	0.633631	0.484248	0.207435
ENSBTAG00000014691	ARFGEF1	-0.460371	-0.305747	0.191861	0.0170926	-0.143544	0.17316	0.085957	0.169407	0.102831	0.330675	0.0234533	-0.0397359	0.414741	0.49121	0.813338	0.532205	-0.197139
ENSBTAG00000006633	IRF3	0.34563	0.32921	0.191763	-0.0518217	0.308153	0.363674	0.403215	0.443848	0.497406	0.620992	0.54413	0.676182	0.496326	0.202431	0.172824	0.189125	0.547029
ENSBTAG00000020423	EP400	-0.454295	-0.325428	0.191732	0.00294427	0.0778769	0.468546	0.221399	0.340328	0.277829	0.659578	0.295749	0.454414	0.55566	0.843302	0.811904	0.58431	0.18715
ENSBTAG00000003721	CHST1	-0.0722481	0.0390378	0.191656	-0.0944437	0.245291	0.266279	0.181237	0.126447	0.14409	0.399453	0.183339	0.346005	0.331211	0.308608	0.306936	0.194023	0.183666
ENSBTAG00000005970	XBP1	0.400128	0.094881	0.191654	0.0272095	0.0377732	0.292665	0.294195	0.437443	0.497777	0.646515	0.39012	0.190344	0.345973	0.0619184	0.34567	0.367314	0.10964
ENSBTAG00000015352	MTMR4	-0.21416	0.0407	0.191643	0.290349	0.131858	0.331554	0.318664	0.278887	0.280036	0.520718	0.277365	0.55141	0.692654	0.59241	0.68213	0.658063	0.254055
ENSBTAG00000012642	TRADD	0.283177	0.367848	0.191566	-0.0822332	0.218602	0.248741	0.176635	0.349877	0.2913	0.364841	0.354014	0.613664	0.376217	0.124581	0.0173686	0.0156004	0.570985
ENSBTAG00000002402	IGF2R	-0.449041	-0.279733	0.191557	0.0781109	-0.0763084	0.200595	0.0876654	0.114402	0.24627	0.390951	0.206875	0.301161	0.342009	0.678157	0.524936	0.427662	0.0665372
ENSBTAG00000013744	SYNPO	-0.607523	-0.805995	0.191543	-0.109779	-0.272509	0.294306	-0.0208062	-0.0164084	-0.080207	0.0957803	-0.143765	-0.301218	-0.262081	0.520677	0.326216	0.139748	-0.316913
ENSBTAG00000001867	SACS	-0.209013	-0.211455	0.19153	0.147105	0.102947	0.783706	0.14486	0.176395	0.22323	0.548353	0.196078	0.274738	0.473307	0.558228	0.643086	0.585311	-0.056696
ENSBTAG00000015184	SYDE1	0.0761066	-0.0824971	0.191329	0.581769	0.141118	0.302562	0.125222	0.254251	0.373886	0.586548	0.485296	0.381924	0.359337	0.31772	0.292919	0.670035	-0.0793839
ENSBTAG00000013465	NXPE3	0.185777	0.105774	0.191231	-0.0357399	0.314996	0.446758	0.254695	0.424069	0.327434	0.691942	0.438631	0.375734	0.527588	0.248486	0.498766	0.417855	0.154444
ENSBTAG00000000944	LPCAT1	0.0625626	-0.153435	0.191103	0.0166209	0.0921134	0.411088	0.231045	0.475552	0.54779	0.740313	0.466715	0.384426	0.370519	0.420184	0.449974	0.422267	0.167577
ENSBTAG00000008362	CTDSP1	-0.398456	-0.469779	0.191063	0.276654	-0.0626517	0.321381	0.126233	0.310547	0.310391	0.53914	0.341244	0.268546	0.186799	0.703249	0.502201	0.553713	0.0172175
ENSBTAG00000012555	RBM15	-0.579488	-0.346044	0.190968	-0.135127	-0.00720198	0.333143	0.130125	0.169884	0.112462	0.42061	0.079163	0.28732	0.394813	0.786873	0.713744	0.384814	0.126921
ENSBTAG00000026944	0	0.208352	0.0167936	0.190942	0.0724995	0.109493	0.325943	0.248532	0.519296	0.382844	0.631159	0.481795	0.442747	0.363553	0.262527	0.257212	0.332915	0.21697
ENSBTAG00000019574	MAPK12	-0.136389	0.2746	0.190935	-0.179995	0.198409	0.0400807	0.0603784	-0.20436	-0.239066	-0.314437	-0.167628	0.381863	-0.0703763	0.152286	-0.383049	-0.431897	0.436014
ENSBTAG00000009655	TNS3	-0.217671	-0.338429	0.19081	0.0159095	-0.016405	0.34201	0.239847	0.445402	0.575746	0.752013	0.516334	0.313198	0.396849	0.616677	0.656886	0.53803	0.109573
ENSBTAG00000020860	CHD1	-0.22249	-0.227172	0.190751	0.189525	0.0219441	0.421143	0.236707	0.331624	0.3014	0.642355	0.257476	0.158263	0.635174	0.487084	0.895332	0.770642	-0.201977
ENSBTAG00000014223	RAN	0.453273	0.332113	0.190584	0.154919	-0.0481009	0.0418389	0.0597272	0.172923	0.2896	0.33331	0.281312	0.126534	0.480816	-0.146711	0.339167	0.375941	0.024566
ENSBTAG00000008711	BOK	0.226769	0.135031	0.190363	-0.0981114	0.142638	0.295165	0.14531	0.361443	0.366078	0.452738	0.516275	0.407135	0.176214	0.158307	0.0410562	0.0421647	0.382625
ENSBTAG00000018599	PROSER3	-0.483248	-0.275078	0.190214	-0.18739	-0.214614	-0.11363	-0.00569305	0.124921	0.048121	0.0304638	-0.0358603	0.142532	-0.00745896	0.454384	0.182582	-0.051066	0.238178
ENSBTAG00000008893	ANO10	0.213584	-0.0952417	0.190142	-0.163504	-0.0111668	0.22003	0.14108	0.462057	0.446153	0.671715	0.632185	0.0948225	0.225071	0.144085	0.41487	0.27817	0.1177
ENSBTAG00000012594	MRPS6	0.321574	0.027537	0.190129	-0.0899912	0.0361851	0.732399	-0.0153685	0.176782	0.293183	0.336714	0.344598	0.0945744	0.108318	0.0151742	0.103799	0.0860864	0.0842797
ENSBTAG00000007402	ZFAND2A	0.0964336	0.126955	0.190106	-0.0397107	-0.00305923	0.13387	-3.25606e-05	0.0482453	0.151239	0.131616	0.15205	0.276069	0.152937	0.092678	-0.0210621	-0.00969414	0.235438
ENSBTAG00000015637	IMPAD1	-0.276679	-0.351412	0.189887	-0.0718401	-0.0105952	0.443457	0.152753	0.329157	0.273984	0.632465	0.230229	0.0697562	0.431182	0.552348	0.844291	0.570914	-0.136677
ENSBTAG00000000662	TCF20	-0.423022	-0.507639	0.189849	0.111371	-0.0405243	0.453276	0.252093	0.379405	0.326935	0.655956	0.370017	0.263369	0.392022	0.776488	0.766763	0.635783	-0.00471313
ENSBTAG00000001455	HOXA7	-0.393699	-0.37272	0.18975	-0.205681	-0.131721	0.0209567	0.0105315	0.13766	-0.0198677	0.0961857	-0.120664	0.0482711	-0.106567	0.449177	0.171085	-0.0394998	0.161458
ENSBTAG00000019669	CD163	0.246585	-0.0411868	0.189741	0.231895	0.0493024	0.286541	0.186837	0.46176	0.461157	0.651097	0.453731	0.258472	0.351083	0.137059	0.285208	0.478077	-0.0875748
ENSBTAG00000018508	TMEM108	-0.0977158	-0.15033	0.189738	-0.0981284	-0.0981589	0.185154	-0.0640247	0.106128	-0.0430847	0.076091	-0.0568472	-0.0439005	0.0694211	0.136788	0.213447	0.0667028	-0.0697447
ENSBTAG00000018534	DGCR14	-0.292143	-0.355958	0.189638	-0.267886	-0.0441123	0.27327	0.21981	0.20964	0.107844	0.31276	0.168585	0.223586	-0.0156879	0.585915	0.264194	0.0252136	0.368162
ENSBTAG00000017242	FADS6	0.113812	-0.0739759	0.18958	-0.0132619	-0.0319657	0.096021	0.213973	0.372861	0.304244	0.40597	0.299268	0.236112	0.136673	0.17602	0.119358	0.134758	0.183581
ENSBTAG00000002586	TCF12	-0.129808	-0.253188	0.189487	0.290802	-0.0132093	0.450577	0.204987	0.299472	0.343228	0.684261	0.307645	0.130431	0.572891	0.443468	0.82999	0.819501	-0.259714
ENSBTAG00000008545	ATF3	-0.077353	-0.00672731	0.189438	-0.0238678	-0.0744713	0.0288354	0.0202916	-0.0551132	0.0491773	0.069231	0.0146023	0.0254315	0.0944625	0.0746621	0.0764224	0.0578485	-0.0166602
ENSBTAG00000002917	PRKAG2	-0.00253351	0.00692178	0.189345	-0.204923	0.305694	0.34175	0.168415	0.271691	0.232669	0.389382	0.214819	0.0554252	0.247968	0.11452	0.384273	0.16824	-0.00846758
ENSBTAG00000003889	PER1	-0.236941	-0.000850452	0.189206	0.124761	0.176548	0.293519	0.0220349	-0.048527	0.00117077	0.214055	0.0320358	0.355825	0.404997	0.38293	0.324824	0.313104	0.0431217
ENSBTAG00000014454	PRR12	-0.360346	-0.362399	0.189084	0.684777	-0.0527895	0.404774	0.103001	0.162241	0.151484	0.321002	0.208828	0.359953	0.262072	0.637761	0.352094	0.68337	-0.0928328
ENSBTAG00000018271	SLC38A10	0.0716426	-0.0363107	0.189045	0.0292456	0.106328	0.392941	0.235202	0.618803	0.649596	0.84737	0.737654	0.669544	0.559003	0.525613	0.485958	0.456724	0.41965
ENSBTAG00000000156	LGALSL	-0.243887	-0.159534	0.188976	0.0780747	0.149796	0.418121	0.188483	0.105479	0.107314	0.361532	0.114661	0.134969	0.391668	0.408812	0.609354	0.46208	-0.0829044
ENSBTAG00000010506	MEAF6	-0.00712529	-0.16724	0.188953	0.120952	0.0671826	0.397721	0.203673	0.402187	0.331307	0.647979	0.329817	0.0636414	0.451303	0.260013	0.673324	0.608834	-0.219252
ENSBTAG00000016145	ADAMTS19	0.142784	0.000173611	0.188938	0.0904256	-0.0498378	0.240368	0.156394	0.285366	0.595441	0.624201	0.489949	0.328245	0.460394	0.239571	0.422053	0.438444	0.0893615
ENSBTAG00000005208	CLEC16A	-0.474344	-0.492052	0.188936	-0.096395	-0.0425566	0.475569	0.132992	0.323555	0.235428	0.575617	0.207719	0.166456	0.33015	0.752565	0.765608	0.489459	-0.0028923
ENSBTAG00000012671	TNIP1	-0.369897	-0.572785	0.188893	0.179294	-0.239888	0.135664	0.0588338	0.153757	0.0736706	0.208495	0.104969	0.0845397	-0.1146	0.518171	0.203739	0.25563	0.0398387
ENSBTAG00000008554	NINJ2	0.26713	0.0430655	0.188807	0.0718744	-0.134649	0.0530753	0.080144	0.343055	0.857856	0.460622	0.551726	0.256641	0.204444	0.0695577	0.1068	0.199951	0.151107
ENSBTAG00000005523	XYLT1	-0.0391857	-0.196231	0.18879	0.0746281	0.14297	0.481111	0.161785	0.371908	0.436903	0.727037	0.673651	0.372564	0.445782	0.442074	0.546175	0.513333	0.0630383
ENSBTAG00000004021	CDK2	-0.0508478	0.0811592	0.188775	-0.149199	0.0921988	0.18379	0.213325	0.241754	0.235127	0.414224	0.185734	0.420019	0.511372	0.376051	0.465726	0.247128	0.30131
ENSBTAG00000015131	SLC29A1	0.134839	-0.138821	0.188727	0.210077	0.139511	0.329197	0.214367	0.424784	0.390768	0.719863	0.492135	0.331376	0.284261	0.312827	0.305426	0.468752	0.0478743
ENSBTAG00000013265	DHX38	-0.329163	-0.403697	0.188685	0.575759	0.00151663	0.369755	0.140372	0.274016	0.257279	0.480647	0.286678	0.311083	0.321092	0.617662	0.494663	0.737216	-0.135659
ENSBTAG00000018152	MYADM	0.00161008	-0.349577	0.188661	0.202125	-0.00719808	0.604085	0.179705	0.411976	0.498235	0.812851	0.494527	0.23242	0.318103	0.443926	0.515298	0.617094	-0.0989692
ENSBTAG00000004322	FOS	-0.131094	-0.129946	0.188554	0.0129246	-0.144034	0.175721	-0.025753	0.0711057	0.15892	0.173145	0.144356	0.133643	0.0754797	0.236107	0.107666	0.105265	0.0755412
ENSBTAG00000015183	TPCN2	0.00867804	0.194747	0.188444	0.0325358	0.260039	0.310404	0.163906	0.419459	0.402677	0.601046	0.435843	0.765254	0.623468	0.488283	0.393846	0.342407	0.517603
ENSBTAG00000007467	MIB1	-0.353358	-0.284695	0.188415	0.0292089	-0.0307369	0.415778	0.184227	0.236803	0.341775	0.596478	0.243567	0.260224	0.57842	0.654352	0.870111	0.631977	-0.0149167
ENSBTAG00000020713	BACH2	-0.397712	-0.278151	0.188388	-0.0330961	-0.130078	0.157516	0.0671274	0.133178	0.166674	0.265706	0.149199	0.142818	0.243571	0.474312	0.448712	0.273268	0.0021893
ENSBTAG00000014269	SCARB1	-0.0662741	-0.307028	0.188305	-0.221291	-0.028967	0.148105	0.0457513	0.456967	0.292017	0.445333	0.282498	-0.00904708	0.0145642	0.246799	0.310769	0.122753	0.042703
ENSBTAG00000008102	CRTAC1	0.309353	0.0275454	0.188221	0.0562462	-0.238392	-0.0412324	0.06337	0.372609	0.520765	0.346139	0.34891	0.235584	0.158829	0.125349	0.132755	0.173683	0.269916
ENSBTAG00000009455	IL12RB2	-0.127597	-0.0885655	0.188175	0.0109104	0.0121959	0.0816634	0.232472	0.107059	0.157441	0.297711	0.144607	0.210247	0.307506	0.316444	0.380003	0.273952	0.051386
ENSBTAG00000003256	TOMM34	0.0421809	0.161451	0.188102	0.462169	0.0551582	0.0624451	0.135903	0.0709344	0.117901	0.158028	0.182179	0.417975	0.323964	0.191062	0.0538441	0.344609	0.119214
ENSBTAG00000004755	SHKBP1	0.0240112	-0.00159032	0.187931	0.278647	0.0741401	0.105338	0.165617	0.497994	0.404311	0.582501	0.503041	0.634025	0.432507	0.432451	0.264001	0.425748	0.3345
ENSBTAG00000020535	PYCARD	0.296717	-0.0573937	0.18785	0.00822101	-0.0213097	0.253972	0.250948	0.612516	0.465461	0.617163	0.531559	0.286547	0.214726	0.133911	0.178356	0.242661	0.191852
ENSBTAG00000012343	TSPAN5	0.250127	0.0820426	0.187705	-0.058717	0.0583743	0.242648	0.0927621	0.357434	0.237467	0.516625	0.328367	0.186711	0.267275	0.0823886	0.274862	0.239915	0.156519
ENSBTAG00000000113	ARHGEF2	-0.0648209	-0.158152	0.187679	-0.0756425	0.158468	0.457424	0.232159	0.587048	0.495883	0.852191	0.508689	0.425372	0.495258	0.535842	0.65915	0.497441	0.239713
ENSBTAG00000016411	RNF122	-0.0300519	-0.0539788	0.187562	0.314119	-0.0894179	0.0259098	0.153085	0.0540804	0.0800102	0.10548	0.138892	0.29329	0.0599309	0.21377	-0.0668547	0.172119	0.146438
ENSBTAG00000023891	RBM20	-0.492349	-0.1856	0.187525	-0.0068206	-0.0743793	-0.106893	0.0785344	-0.082591	0.126888	0.0292929	-0.108062	0.103265	0.148232	0.370788	0.237603	0.129987	-0.102069
ENSBTAG00000018245	SLC1A3	0.0687454	0.0123514	0.187514	0.196732	0.0657163	0.323522	0.219827	0.250934	0.29431	0.534477	0.411188	0.321506	0.565421	0.296987	0.547543	0.55664	0.0177633
ENSBTAG00000008196	SWSAP1	-0.0240438	0.138848	0.187465	-0.17506	0.079262	0.033592	0.132502	0.0657724	0.0296877	0.0276942	0.104854	0.332798	0.0248376	0.202474	-0.120933	-0.203945	0.468793
ENSBTAG00000016074	0	-0.315614	-0.176473	0.18745	-0.196208	-0.0326169	0.158226	0.121833	0.247157	0.28472	0.389629	0.189844	0.118563	0.410255	0.411182	0.641772	0.312584	0.0260928
ENSBTAG00000017770	LUC7L2	-0.303945	-0.0540075	0.187032	-0.0837513	0.0342085	0.138347	0.224179	0.229565	0.190428	0.338786	0.115353	0.197037	0.559183	0.374649	0.658925	0.384684	-0.0238482
ENSBTAG00000004246	H6PD	-0.478376	-0.446011	0.186924	-0.0524504	-0.0722982	0.440486	0.137099	0.285855	0.289404	0.528914	0.264312	0.323921	0.291715	0.80548	0.621848	0.413688	0.158399
ENSBTAG00000011748	SGMS1	-0.210042	-0.187941	0.186808	0.585717	0.0292405	0.377034	0.239394	0.231753	0.225703	0.464182	0.196495	0.289958	0.482248	0.490203	0.573981	0.793839	-0.151855
ENSBTAG00000004651	NME1	0.489806	0.435302	0.186783	-0.0300138	0.176106	0.137934	0.110013	0.332584	0.418148	0.505258	0.593285	0.490747	0.46488	-0.0688121	0.101129	0.14858	0.373331
ENSBTAG00000020757	PCBP2	-0.172103	-0.10411	0.186579	0.0336041	-0.200582	0.130862	0.0200334	0.155863	0.152523	0.277647	0.0865186	-0.00238904	0.400294	0.282721	0.615475	0.426499	-0.123207
ENSBTAG00000026191	GET4	-0.25061	0.150518	0.186397	-0.261092	0.0614665	0.0331634	0.0485995	-0.102161	-0.0401648	-0.088734	-0.0360065	0.519015	0.0509536	0.405967	-0.170367	-0.320019	0.63863
ENSBTAG00000010001	RHOT1	-0.148692	-0.0198779	0.186289	0.041379	0.233052	0.24943	0.149981	0.295176	0.0948578	0.444438	0.102184	0.0907028	0.546782	0.289664	0.751082	0.541649	-0.15531
ENSBTAG00000007123	ENSA	0.0758641	0.122259	0.186268	0.240551	0.163072	0.504502	0.285998	0.229282	0.433011	0.523094	0.351016	0.336029	0.558552	0.255449	0.468325	0.544445	-0.0236964
ENSBTAG00000008289	ZBTB4	-0.581717	-0.45952	0.186194	-0.098951	-0.00425184	0.483699	0.15447	0.254854	0.173537	0.459944	0.193058	0.344342	0.242093	0.874519	0.589144	0.340675	0.252987
ENSBTAG00000006099	PIP5K1A	-0.127397	-0.110572	0.186191	0.320035	0.0829152	0.421287	0.27491	0.368436	0.452411	0.693779	0.379857	0.339038	0.687135	0.494939	0.804628	0.80985	-0.0388747
ENSBTAG00000013812	TROVE2	-0.220641	-0.388919	0.186189	0.252783	-0.0819471	0.384403	0.169702	0.274254	0.242347	0.539096	0.202753	0.0366321	0.404657	0.464358	0.761116	0.711566	-0.269447
ENSBTAG00000006157	HS6ST1	-0.444353	-0.403855	0.186095	-0.135075	-0.00549453	0.338889	0.167532	0.306658	0.20773	0.474207	0.224581	0.308524	0.206103	0.779721	0.541021	0.295089	0.252673
ENSBTAG00000014319	DNM3	0.0411391	0.00709055	0.186065	0.0105316	0.192885	0.315298	0.247486	0.405132	0.252133	0.579596	0.358061	0.32228	0.462204	0.315578	0.510372	0.414145	0.127034
ENSBTAG00000019545	SPATA13	-0.115748	-0.150969	0.186022	0.0460025	0.258586	0.520999	0.269848	0.389891	0.287619	0.678016	0.367122	0.441168	0.462427	0.530527	0.552002	0.473996	0.123404
ENSBTAG00000018548	INTS7	0.0456596	-0.113441	0.18581	0.347504	0.151066	0.637483	0.195219	0.262741	0.264092	0.605231	0.321459	0.256801	0.533921	0.33299	0.600473	0.702474	-0.159498
ENSBTAG00000008115	TNFAIP1	-0.293987	-0.371372	0.185774	0.2986	0.06805	0.394383	0.213461	0.281499	0.283224	0.642205	0.261941	0.265992	0.409738	0.655302	0.697682	0.724433	-0.104938
ENSBTAG00000012896	METTL7B	-0.056526	-0.0486908	0.185589	0.270878	0.103842	-0.0823498	-0.0647971	-0.138729	-0.149685	-0.111217	-0.224832	-0.203038	-0.0750831	-0.10689	-0.0371669	0.147157	-0.38568
ENSBTAG00000006606	FAM101B	-0.120136	-0.386728	0.185573	-0.0104391	0.0279345	0.26385	0.168642	0.371085	0.528492	0.58755	0.370347	0.0808919	0.128734	0.394324	0.454674	0.364217	-0.0557795
ENSBTAG00000009841	CNDP2	0.208846	0.0792397	0.185397	0.519538	0.109116	0.362964	0.093927	0.245997	0.313728	0.402763	0.466705	0.555799	0.307134	0.292583	0.073122	0.443475	0.291355
ENSBTAG00000025859	ZCCHC7	-0.0554703	-0.144161	0.185317	-0.113859	-0.042509	0.342828	0.187222	0.34138	0.286339	0.567248	0.342163	0.154877	0.497959	0.301751	0.668313	0.430628	0.0118992
ENSBTAG00000012558	ADAMTS12	-0.0394525	-0.394265	0.185238	0.0191232	-0.0291797	0.440392	0.199148	0.441804	0.368749	0.745842	0.350143	0.0728612	0.306234	0.390387	0.618344	0.548939	-0.199335
ENSBTAG00000001193	UNC93B1	0.253366	-0.0497292	0.185199	0.00702385	-0.0226893	0.285291	0.263182	0.807556	0.509065	0.6984	0.577508	0.411151	0.2984	0.263123	0.260434	0.290252	0.330525
ENSBTAG00000005259	UCP3	-0.194295	0.0424147	0.185159	0.0120201	0.0378167	-0.201934	-0.0364815	-0.167918	-0.076851	-0.197021	-0.187463	-0.0475897	0.00233829	-0.00949468	-0.0631145	-0.0657415	-0.180157
ENSBTAG00000004258	EEF2	-0.302617	-0.657521	0.185115	0.173889	-0.378847	0.0294449	0.0181203	0.133513	0.102633	0.242363	0.088593	-0.139207	-0.156821	0.463509	0.296042	0.32755	-0.184383
ENSBTAG00000026586	PPP1R14C	-0.186573	0.0959401	0.184999	-0.196073	-0.281095	-0.210082	-0.0867241	-0.00577807	-0.0692935	-0.112053	-0.107849	-0.0219833	0.178104	0.0986212	0.246974	-0.028682	0.127936
ENSBTAG00000014137	CEP164	-0.139972	0.125014	0.184947	-0.0178014	0.185872	0.244037	0.218751	0.302631	0.400434	0.496048	0.409306	0.717968	0.634589	0.527154	0.427993	0.310817	0.462334
ENSBTAG00000011014	CHST3	-0.171444	-0.258743	0.184942	0.0187894	0.0648778	0.429007	0.153311	0.318234	0.346235	0.670156	0.364923	0.337308	0.378058	0.562391	0.576466	0.475828	0.120365
ENSBTAG00000003855	FAM120C	-0.393067	-0.41778	0.184811	0.281747	-0.142507	0.380901	0.124622	0.200237	0.195777	0.479448	0.160159	0.0855566	0.457078	0.582757	0.800155	0.740362	-0.278106
ENSBTAG00000005987	WDR33	-0.266752	-0.101349	0.18472	0.488922	0.108252	0.40736	0.235407	0.300974	0.259211	0.540792	0.300322	0.466335	0.74599	0.595979	0.774862	0.85254	-0.0279987
ENSBTAG00000006118	RSRC2	0.0491958	0.0506025	0.184614	0.208319	0.0811037	0.246453	0.264024	0.357053	0.363419	0.563163	0.305511	0.224555	0.687033	0.185037	0.652215	0.635542	-0.176118
ENSBTAG00000009668	TMEM184B	-0.174484	-0.221999	0.184608	0.413775	0.0676792	0.452801	0.199795	0.349573	0.452851	0.667283	0.42763	0.559614	0.420093	0.698358	0.486998	0.66471	0.207203
ENSBTAG00000003332	RPP40	-0.361008	-0.0837086	0.184601	-0.106658	0.108946	0.110579	0.171163	0.260823	0.14458	0.346728	0.137891	0.279545	0.380704	0.518907	0.540883	0.288196	0.178634
ENSBTAG00000015742	ICAM3	0.194836	0.0128749	0.184554	-0.0162203	0.124755	0.391285	0.167699	0.595299	0.461791	0.656009	0.612254	0.413426	0.332849	0.248036	0.258664	0.271512	0.265391
ENSBTAG00000016667	ZBTB46	-0.134275	-0.0478737	0.184522	-0.0395701	0.316023	0.350801	0.218173	0.245561	0.199982	0.538201	0.218184	0.413036	0.366932	0.48358	0.411909	0.320189	0.206545
ENSBTAG00000021558	LSM14B	-0.428011	-0.0565905	0.184505	-0.0446524	0.0233516	0.135143	0.212442	-0.0751277	-0.00430974	0.0715085	-0.0806456	0.324806	0.336488	0.4806	0.34684	0.162841	0.201381
ENSBTAG00000002791	SEC24C	-0.38347	-0.0759464	0.184503	-0.00903896	-0.0199632	0.19089	0.213177	0.241614	0.265798	0.483071	0.257752	0.510306	0.617458	0.736705	0.738662	0.491369	0.373874
ENSBTAG00000006995	SPTBN1	-0.0978403	-0.376745	0.184486	0.145608	0.0832555	0.632245	0.225665	0.421985	0.461283	0.848872	0.490395	0.252146	0.43085	0.564156	0.710727	0.689742	-0.0991088
ENSBTAG00000005573	SCAND1	0.0136506	-0.0373903	0.184455	-0.23022	-0.0105943	0.171304	0.0549896	0.1293	0.0134676	0.0629937	0.0981895	0.161814	-0.161825	0.157748	-0.146579	-0.241974	0.381034
ENSBTAG00000017504	FAIM2	0.162563	-0.0995869	0.184407	0.0141158	-0.262913	-0.000409	0.050391	0.230636	0.405488	0.285297	0.370835	0.111516	0.111619	0.0920424	0.144443	0.15345	0.0920595
ENSBTAG00000008605	DNAH2	-0.0720843	0.053947	0.1844	0.408866	0.258079	0.299623	0.056407	0.0896664	0.0711685	0.293066	0.062849	0.33795	0.477996	0.236387	0.326068	0.508169	-0.151222
ENSBTAG00000020561	KLHL15	-0.154257	-0.237482	0.184379	-0.069521	0.00122709	0.482687	0.222176	0.275185	0.250811	0.585858	0.207168	0.09524	0.483924	0.435317	0.776781	0.536759	-0.105477
ENSBTAG00000015817	ELK1	-0.68429	-0.374096	0.184085	-0.0665488	-0.326751	-0.0982167	-0.0700781	-0.0875484	-0.0646197	-0.08115	-0.154584	0.0147533	-0.00938955	0.565751	0.27919	0.07069	0.0232308
ENSBTAG00000016577	AXIN1	-0.473379	-0.324743	0.184052	-0.235277	-0.214576	0.0450644	0.0232637	0.020003	-0.0177515	-0.00897808	-0.0555062	0.0907392	-0.139095	0.502658	0.105623	-0.12614	0.268391
ENSBTAG00000025964	MAST4	-0.619711	-0.478011	0.18405	0.0525419	-0.115775	0.183971	0.10951	0.135106	0.115418	0.377862	0.0364774	0.132271	0.308662	0.739581	0.692414	0.498174	-0.123213
ENSBTAG00000020457	TGFB1	0.129808	-0.281308	0.183948	-0.041926	-0.0567425	0.294179	0.151353	0.688521	0.57243	0.743193	0.483214	0.137064	0.154278	0.294257	0.382861	0.352765	0.0598917
ENSBTAG00000009237	KDELR2	0.264936	0.0162053	0.183939	0.0523321	-0.02974	0.297879	0.25592	0.454458	0.608736	0.796432	0.58156	0.236199	0.484244	0.195726	0.566505	0.538851	0.0734365
ENSBTAG00000008093	NACAD	-0.0080492	-0.17668	0.183839	0.0270264	-0.0284582	0.319939	0.160889	0.427593	0.531136	0.638632	0.456353	0.293001	0.29436	0.400328	0.408568	0.377974	0.164954
ENSBTAG00000020953	0	-0.202178	-0.278292	0.18377	-0.0929201	-0.0764783	0.318952	0.130633	0.300591	0.309722	0.49263	0.296581	0.161774	0.274782	0.445815	0.50169	0.328207	0.0151981
ENSBTAG00000014006	TOR3A	-0.0594494	-0.133587	0.183716	-0.221487	-0.151539	0.0491823	0.187588	0.249914	0.298542	0.261018	0.219403	0.209852	0.124153	0.325388	0.2175	0.021016	0.344914
ENSBTAG00000020428	PAF1	-0.126717	-0.181275	0.183239	0.306467	-0.0718302	0.127123	0.213125	0.164681	0.234856	0.314331	0.155333	0.10439	0.329846	0.251966	0.387891	0.502798	-0.235604
ENSBTAG00000002055	ZFP28	-0.316019	-0.107855	0.183224	-0.0428236	0.132238	0.375542	0.217232	0.22064	0.19681	0.519796	0.25059	0.585658	0.532594	0.693472	0.546705	0.373217	0.317022
ENSBTAG00000011360	XAB2	-0.344691	-0.363348	0.183163	0.267158	-0.119918	0.242268	0.159292	0.188283	0.188928	0.301042	0.208123	0.384614	0.0301938	0.636025	0.113295	0.273553	0.224743
ENSBTAG00000001856	POLR2C	-0.143755	0.214178	0.18316	0.357683	0.260561	0.0563018	0.197914	0.0467244	0.0260759	0.0723611	0.048106	0.353095	0.446758	0.24845	0.280506	0.378234	0.04196
ENSBTAG00000002878	CHRD	0.206046	0.140749	0.183117	0.728043	-0.0506299	0.184826	0.098434	0.118582	0.451023	0.296127	0.285218	0.472376	0.37494	0.153991	0.0375207	0.547849	0.0239198
ENSBTAG00000009905	NFYA	0.038682	0.0360946	0.182864	-0.0533113	0.194923	0.517275	0.295991	0.358211	0.439767	0.700218	0.411321	0.521898	0.567055	0.453213	0.53259	0.416369	0.328571
ENSBTAG00000019988	GNA15	0.230061	-0.0281833	0.182593	0.0151253	0.0203219	0.286972	0.106219	0.723817	0.533483	0.68492	0.553496	0.334761	0.347265	0.221138	0.331598	0.344344	0.181361
ENSBTAG00000013697	CLASRP	-0.161898	0.238749	0.182575	-0.0367621	0.25424	0.283436	0.191489	0.227145	0.189349	0.352287	0.276564	0.81181	0.627171	0.52365	0.311911	0.190599	0.595806
ENSBTAG00000021456	MUS81	-0.154872	0.131303	0.182541	-0.22063	0.160502	0.228086	0.155435	0.247924	0.173889	0.274877	0.234412	0.657522	0.369865	0.473641	0.164009	-0.0319702	0.630354
ENSBTAG00000000087	HSD17B12	0.12269	-0.184844	0.182529	0.208315	-0.0663041	0.496837	0.208246	0.410585	0.437543	0.722296	0.553362	0.160342	0.500478	0.329886	0.691254	0.693673	-0.0921253
ENSBTAG00000014455	PDZD2	-0.119539	-0.26398	0.182482	0.0620444	0.0749393	0.519439	0.230095	0.328721	0.63738	0.706335	0.519814	0.41844	0.410666	0.577456	0.546447	0.494377	0.14233
ENSBTAG00000017691	0	0.0521926	0.0848823	0.182459	0.0484614	0.128245	0.170613	0.163225	0.157617	0.228452	0.407404	0.332918	0.336017	0.366514	0.259913	0.325805	0.292747	0.226118
ENSBTAG00000005572	ZNF205	-0.297427	-0.321164	0.182413	-0.0417626	-0.0635394	0.196411	0.0603808	0.130726	-0.0309486	0.110392	-0.0164093	0.221393	-0.0659476	0.417503	-0.00483573	-0.0247978	0.147803
ENSBTAG00000008862	GOLGB1	-0.237929	-0.281682	0.182364	0.100768	-0.0343449	0.400702	0.235833	0.379011	0.420924	0.700608	0.378895	0.23572	0.617588	0.579468	0.894995	0.722983	-0.0726111
ENSBTAG00000013347	DMPK	0.149929	0.0290953	0.182314	0.386266	-0.000886725	0.358694	0.183884	0.248162	0.383505	0.303814	0.319838	0.48105	0.2009	0.326469	0.0303343	0.312627	0.262789
ENSBTAG00000003264	NR1H2	-0.29363	-0.0370551	0.182027	0.589482	-0.0680527	0.0213817	-0.0233905	-0.0982698	0.0433639	-0.0551595	0.0414833	0.450485	0.0926008	0.438847	-0.106865	0.264216	0.153231
ENSBTAG00000015230	PLA2G12A	-0.0904138	-0.315097	0.181979	-0.0907724	-0.092094	0.322583	0.0235227	0.120233	-0.0031397	0.281728	-0.0296628	-0.185171	0.112505	0.222032	0.49419	0.290341	-0.203186
ENSBTAG00000020547	BCAP31	0.177162	0.243521	0.181948	-0.144975	-0.136763	-0.0138673	0.0649903	0.15939	0.281513	0.102985	0.400608	0.312336	0.0538018	0.0374072	-0.178625	-0.196308	0.47119
ENSBTAG00000015271	RIPK2	0.17927	0.200797	0.181811	-0.0861028	0.131327	0.230543	0.34473	0.465043	0.379684	0.621289	0.377075	0.349777	0.624438	0.180087	0.55923	0.391185	0.199244
ENSBTAG00000017423	TMEM214	-0.0728596	-0.0688547	0.181799	0.164	0.112615	0.351741	0.246937	0.507354	0.519451	0.730977	0.478411	0.638646	0.561059	0.618782	0.546194	0.548292	0.365715
ENSBTAG00000005221	WNK1	-0.608026	-0.44814	0.181778	0.203124	-0.0706086	0.301306	0.173122	0.222923	0.296426	0.495532	0.21012	0.316107	0.436003	0.858871	0.775182	0.651272	0.00698661
ENSBTAG00000020143	RDH10	-0.0329221	0.341078	0.181762	-0.0498493	0.301288	0.278502	0.249943	0.218854	0.266118	0.447387	0.307067	0.600588	0.710804	0.385095	0.503884	0.333685	0.362739
ENSBTAG00000016661	USP18	0.0506619	0.105664	0.181738	-0.0612649	0.0675195	0.0751129	0.726734	0.0721089	0.123408	0.187835	0.138345	0.194768	0.209959	0.109221	0.13593	0.0834417	0.16265
ENSBTAG00000009886	KDELR3	0.346014	-0.080249	0.18166	-0.0119646	-0.0978195	0.279864	0.222491	0.456432	0.735405	0.809548	0.572514	0.155871	0.343022	0.100765	0.413115	0.429665	-0.0157456
ENSBTAG00000004801	PDXDC1	0.0718746	-0.0566855	0.181619	-0.0451039	0.172369	0.448709	0.248163	0.492129	0.548708	0.846536	0.627329	0.386224	0.593127	0.397465	0.689827	0.545515	0.171714
ENSBTAG00000015522	MRPS31	0.0699385	0.205692	0.181602	-0.254356	0.491183	0.232678	0.173505	0.243608	-0.0127203	0.298032	-0.0155002	0.0919337	0.337899	-0.0358697	0.329516	0.0911288	-0.00626466
ENSBTAG00000004421	CHST14	0.233447	0.0523776	0.181485	-0.106852	0.047157	0.26058	0.205155	0.505861	0.572669	0.667974	0.491512	0.328368	0.297062	0.202095	0.30194	0.238025	0.321619
ENSBTAG00000008886	STOX2	-0.270981	-0.327635	0.181409	-0.0246081	0.00244225	0.302193	0.131094	0.237568	0.181625	0.493436	0.190842	0.118476	0.319947	0.464009	0.582805	0.419069	-0.126728
ENSBTAG00000011682	GLI2	-0.15344	-0.265121	0.181393	0.0272512	-0.0881966	0.303745	0.166767	0.366609	0.699777	0.686312	0.483893	0.334031	0.367735	0.502917	0.497885	0.442919	0.075972
ENSBTAG00000002883	RPTOR	-0.515499	-0.36431	0.181342	0.229627	0.194294	0.476075	0.251261	0.224536	0.174597	0.480378	0.165982	0.415643	0.38837	0.846952	0.626742	0.586532	0.0943931
ENSBTAG00000008213	ATMIN	-0.493025	-0.434718	0.181341	0.0254239	-0.173015	0.151107	0.0666411	0.126726	-0.0244104	0.176745	-0.055173	-0.119263	0.199616	0.439541	0.62584	0.394167	-0.214632
ENSBTAG00000020321	SNX11	-0.00221127	0.281465	0.181327	-0.243283	0.131408	0.0335678	0.212387	0.143447	0.186076	0.272416	0.179731	0.503092	0.432432	0.308267	0.297394	0.0411616	0.618949
ENSBTAG00000001513	PDIK1L	-0.135728	-0.081087	0.181291	-0.110712	-0.0236927	0.158267	0.158124	0.241451	0.0792581	0.277459	0.100147	0.115637	0.325868	0.287775	0.487864	0.250143	0.0682624
ENSBTAG00000015711	BTG2	-0.254433	-0.0845912	0.181265	0.0925378	-0.0815183	0.0382415	-0.030272	-0.0794348	0.0166699	0.0243966	-0.00379064	0.144353	0.0884268	0.262046	0.0918932	0.106129	0.0683993
ENSBTAG00000017514	CCND1	-0.135404	-0.225028	0.1811	0.0296469	0.17518	0.473996	0.194637	0.419858	0.312284	0.717762	0.402637	0.365522	0.372297	0.546093	0.556302	0.482437	0.148005
ENSBTAG00000010820	WNT11	0.137307	-0.000615475	0.181015	-0.130813	0.151472	0.33853	0.229459	0.32752	0.604223	0.580949	0.44943	0.37628	0.22646	0.266221	0.16835	0.140429	0.273923
ENSBTAG00000016198	EP300	-0.51029	-0.490488	0.180933	0.16718	-0.0298274	0.459389	0.192857	0.28628	0.268086	0.620379	0.229945	0.237892	0.463783	0.798237	0.843654	0.713033	-0.113799
ENSBTAG00000003691	NTSR2	-0.00328992	0.0531612	0.180878	-0.107597	-0.0557947	-0.0927563	-0.0731485	-0.0427648	-0.10117	-0.11091	-0.0657177	-0.132519	-0.0649809	-0.0401919	-0.00698841	-0.0992689	-0.0673418
ENSBTAG00000000656	NFATC1	-0.548618	-0.536232	0.18086	0.0185451	-0.164896	0.464765	0.0492322	0.187653	0.16662	0.340593	0.152746	0.174682	0.0750849	0.736205	0.44513	0.307614	0.0826488
ENSBTAG00000012787	SDE2	0.0613425	0.138048	0.180836	0.284	0.153521	0.321412	0.258191	0.297356	0.361033	0.52078	0.431111	0.484995	0.585249	0.320989	0.460044	0.54672	0.224612
ENSBTAG00000006125	PLK3	-0.0681257	0.0699634	0.18082	-0.0629973	0.164028	0.288806	0.145006	0.135431	0.157376	0.32488	0.211006	0.355033	0.325296	0.252265	0.230915	0.154214	0.234009
ENSBTAG00000021538	MYO1E	0.0253582	-0.183563	0.180576	-0.0290023	0.0147531	0.351199	0.234802	0.401029	0.554219	0.779784	0.468735	0.245713	0.469015	0.401029	0.65999	0.530839	0.0611536
ENSBTAG00000008635	Sult1a1	0.43467	0.00741158	0.180574	-0.0451066	0.0169517	0.250417	0.0791268	0.428642	0.385333	0.55453	0.674037	0.129637	0.110955	-0.0352687	0.0918798	0.157916	0.107656
ENSBTAG00000018501	ICE1	-0.49546	-0.337768	0.180349	0.560169	-0.0426785	0.285231	0.214497	0.110386	0.109676	0.327079	0.0991058	0.368382	0.409393	0.729673	0.544394	0.720256	-0.0671633
ENSBTAG00000005464	ADCY6	0.0658065	0.223701	0.180334	0.154811	0.478983	0.487749	0.28018	0.366414	0.380555	0.654684	0.568596	0.719109	0.657925	0.416306	0.420163	0.455862	0.328047
ENSBTAG00000009355	SNAP91	-0.000776791	-0.0313489	0.180233	0.0170934	-0.147394	0.0121914	0.15402	0.206428	0.651282	0.331239	0.27927	0.169518	0.232708	0.214693	0.257574	0.216029	0.0846636
ENSBTAG00000018828	ATN1	-0.595838	-0.545651	0.180127	0.0942054	-0.194009	0.154957	0.0378362	0.281963	0.261575	0.420612	0.202768	0.298151	0.159173	0.814009	0.483895	0.388561	0.14599
ENSBTAG00000014046	BPI	0.153855	-0.071282	0.18004	-0.0192241	0.0430746	0.21023	0.326165	0.427878	0.297004	0.440888	0.245162	0.0581284	0.161524	0.0561471	0.210354	0.225192	-0.0672256
ENSBTAG00000016828	TAPBP	-0.323226	-0.493685	0.179995	0.17442	-0.0846612	0.306341	0.255264	0.357447	0.145964	0.495692	0.185787	0.125429	0.125606	0.60253	0.487842	0.486807	-0.0182723
ENSBTAG00000012143	TECPR2	-0.376701	-0.236835	0.179979	0.61419	-0.0963726	0.202209	0.091965	0.0380261	0.263989	0.34305	0.273514	0.416914	0.361446	0.645677	0.397265	0.678012	0.00594448
ENSBTAG00000015580	TLE3	0.117413	-0.142918	0.179978	0.0147495	0.111235	0.49027	0.262711	0.515818	0.673521	0.877692	0.642113	0.398891	0.436909	0.400414	0.504058	0.493589	0.160184
ENSBTAG00000009542	ZC3H10	-0.156285	0.0345163	0.179917	-0.114192	0.214802	0.379563	0.246713	0.370916	0.359899	0.569757	0.44042	0.562131	0.558872	0.555122	0.574953	0.34445	0.437264
ENSBTAG00000021778	SEPN1	-0.0293398	-0.421597	0.179909	0.207109	-0.0164462	0.460119	0.203304	0.570133	0.558125	0.837647	0.521021	0.253687	0.293687	0.525113	0.575546	0.638261	-0.0237102
ENSBTAG00000012433	DENND1B	-0.599692	-0.434959	0.1798	0.062316	-0.136305	0.139912	0.0868002	0.144466	0.0762451	0.323397	0.0778244	0.164762	0.37834	0.715217	0.745256	0.510199	-0.0598172
ENSBTAG00000012747	FAM3A	-0.00106538	0.202363	0.17967	-0.176816	0.124487	0.319505	0.136374	0.220737	0.190032	0.285456	0.26363	0.624577	0.321026	0.368048	0.0920389	-0.0359164	0.641355
ENSBTAG00000016006	ANKRD11	-0.530112	-0.363848	0.179634	0.327161	0.092776	0.466523	0.228672	0.272951	0.296686	0.566367	0.304509	0.535618	0.497912	0.889566	0.654785	0.675073	0.100871
ENSBTAG00000006378	RIPK1	-0.00518278	-0.252327	0.179622	0.310606	0.112805	0.52146	0.280199	0.367611	0.436143	0.696871	0.462214	0.289701	0.380654	0.431903	0.487417	0.637082	-0.072876
ENSBTAG00000003186	OTULIN	-0.366511	-0.25232	0.179619	0.383508	-0.0340352	0.294017	0.108748	0.21716	0.229316	0.444217	0.196365	0.322235	0.48126	0.662006	0.683996	0.709097	0.00022067
ENSBTAG00000019652	STK26	-0.103593	-0.20732	0.179549	0.357512	-0.131597	0.0887548	0.0315233	0.277297	0.298311	0.344665	0.143635	-0.095064	0.266863	0.165115	0.486642	0.575796	-0.417832
ENSBTAG00000007318	ZNF687	-0.465955	-0.224139	0.179532	0.18994	0.078971	0.317276	0.236922	0.276391	0.15085	0.413528	0.270217	0.511116	0.410116	0.752644	0.5145	0.461695	0.27625
ENSBTAG00000007702	RPP38	0.145771	-0.0328055	0.179518	0.637666	-0.0831114	-0.0399467	-0.00631177	-0.0869743	-0.014173	-0.115927	-0.0120466	-0.0414051	-0.110559	-0.141354	-0.258243	0.240045	-0.336574
ENSBTAG00000010221	CCDC93	-0.182712	-0.124972	0.179465	0.117946	0.111566	0.353067	0.38089	0.308436	0.268043	0.600996	0.310906	0.355738	0.670759	0.540801	0.797056	0.655912	0.0340481
ENSBTAG00000001645	AAR2	-0.12216	-0.068374	0.179451	0.177254	-0.0349647	0.121295	0.19513	0.192017	0.122491	0.230041	0.154901	0.352869	0.179339	0.385335	0.151673	0.233304	0.27854
ENSBTAG00000012243	POLR1E	0.0697956	-0.0539977	0.179312	0.392685	0.068078	0.297644	0.0212108	0.155054	0.0642498	0.283347	0.131599	0.0729587	0.268754	0.113332	0.318425	0.502005	-0.16847
ENSBTAG00000009744	FAM193A	-0.428641	-0.343309	0.179301	0.1716	0.0583511	0.539631	0.208548	0.258866	0.223371	0.530847	0.249808	0.448564	0.415917	0.793074	0.595163	0.540889	0.168987
ENSBTAG00000015678	NEMP2	-0.121287	0.136213	0.179257	0.0202457	0.214686	0.235131	0.210725	0.317748	0.254605	0.5328	0.226888	0.507017	0.69224	0.412573	0.615658	0.457252	0.219523
ENSBTAG00000007175	AVPR1A	0.0109848	-0.10464	0.17924	-0.0447471	0.139357	0.451458	0.0547629	0.349432	0.153967	0.37626	0.201064	0.14338	0.130965	0.201831	0.224697	0.167758	0.0639148
ENSBTAG00000004452	IPO9	-0.601847	-0.32403	0.179226	0.446994	-0.197789	0.0396832	0.0203769	-0.0411563	0.0872667	0.102527	0.115202	0.366489	0.18662	0.712631	0.266866	0.424491	0.0851627
ENSBTAG00000011578	CD44	0.303899	-0.224958	0.179186	0.0874412	-0.249182	0.222832	0.134092	0.588423	0.770491	0.739597	0.582107	0.116533	0.197988	0.144911	0.333622	0.422783	0.0176488
ENSBTAG00000006644	SPCS2	0.222596	0.122621	0.179092	0.729871	0.0521371	0.161177	0.124305	0.187493	0.138862	0.271756	0.170274	0.143831	0.345618	0.00926923	0.224169	0.660489	-0.253038
ENSBTAG00000013580	KDM3A	-0.132255	0.0819411	0.179048	-0.0771468	0.162947	0.386537	0.332888	0.34478	0.386502	0.657923	0.361186	0.479303	0.778285	0.504841	0.806188	0.537219	0.246384
ENSBTAG00000000613	ELAVL1	-0.29191	-0.471838	0.178966	0.123902	-0.154137	0.418812	0.132098	0.29236	0.227512	0.520233	0.184453	-0.0404706	0.247089	0.526222	0.698939	0.589107	-0.186845
ENSBTAG00000001665	COG8	-0.355178	-0.441765	0.178799	0.18823	-0.249474	0.18723	0.110402	0.19778	0.122156	0.224131	0.119904	0.124621	0.00708186	0.531354	0.238856	0.295213	0.0148487
ENSBTAG00000002948	SETD2	-0.326959	-0.288365	0.178683	0.1365	-0.071018	0.271703	0.187009	0.256136	0.293589	0.576583	0.214656	0.176131	0.583194	0.573958	0.872855	0.708979	-0.14721
ENSBTAG00000016541	CAMK1G	-0.0558931	-0.175242	0.178538	-0.0118366	-0.0799903	0.0663062	0.109292	0.253095	0.137289	0.277775	0.144503	0.149268	0.117592	0.211325	0.17779	0.14915	0.0761603
ENSBTAG00000024803	ENDOD1	0.0442347	-0.215176	0.178386	-0.0321865	-0.0972844	0.523339	0.167245	0.392789	0.403134	0.621573	0.326403	0.215225	0.344739	0.415022	0.574745	0.43491	0.17074
ENSBTAG00000001616	ZNF592	-0.48612	-0.458669	0.178375	0.306123	-0.0061155	0.525108	0.208723	0.229999	0.267954	0.540689	0.225823	0.355522	0.34357	0.801626	0.590931	0.637107	-0.00946022
ENSBTAG00000020610	ANKZF1	-0.110329	0.304172	0.178227	-0.128012	0.30229	0.195687	0.346295	0.249783	0.234246	0.372763	0.244175	0.704044	0.635795	0.409083	0.350769	0.169891	0.507925
ENSBTAG00000012297	FAM65C	-0.0682932	0.276433	0.17822	0.381872	0.266937	0.152161	0.170281	0.0592894	0.0415522	0.163416	0.0760224	0.589474	0.502902	0.323027	0.168393	0.348999	0.199359
ENSBTAG00000005483	ESYT2	-0.0866003	-0.0992563	0.178208	0.523311	0.107358	0.565706	0.215578	0.326531	0.44908	0.731374	0.497334	0.536664	0.688737	0.600846	0.696823	0.882863	0.029904
ENSBTAG00000000575	TNC	0.243838	-0.08736	0.178144	0.226816	-0.113081	0.232078	0.181469	0.341839	0.884325	0.646693	0.675453	0.261151	0.289356	0.150314	0.248096	0.433509	0.00956756
ENSBTAG00000004688	DHCR24	0.177832	-0.191916	0.177995	0.371641	-0.157456	0.242207	0.0923499	0.312618	0.508049	0.593555	0.745639	0.217406	0.23369	0.237491	0.290948	0.53609	-0.00859198
ENSBTAG00000005532	PEX6	-0.0963533	0.319947	0.177953	-0.0598586	0.453539	0.359809	0.199754	0.224041	0.131384	0.323021	0.221219	0.804834	0.565504	0.438491	0.214286	0.116945	0.565842
ENSBTAG00000003401	ACTR3	0.00464981	-0.0844684	0.177943	-0.0868733	0.052392	0.399449	0.262678	0.540237	0.433028	0.758606	0.422453	0.23163	0.599622	0.397787	0.819116	0.573962	0.0724332
ENSBTAG00000015593	KIAA0753	-0.023382	0.0950837	0.177855	0.0179876	0.107167	0.386932	0.21857	0.295546	0.518112	0.608938	0.456073	0.515117	0.680128	0.437051	0.616225	0.480969	0.283273
ENSBTAG00000019299	GRHPR	-0.0980185	-0.241166	0.177798	-0.164516	-0.131408	0.0400953	-0.03231	0.0238011	-0.0115282	0.0657791	-0.00925031	0.0442307	-0.157964	0.262855	0.00392833	-0.0984335	0.187313
ENSBTAG00000019550	TBC1D2	0.0416965	0.0502087	0.177771	0.00108395	0.227774	0.450985	0.344292	0.316888	0.265415	0.577196	0.355285	0.469465	0.406605	0.380054	0.362309	0.316206	0.320418
ENSBTAG00000014171	NAPEPLD	-0.388757	-0.250147	0.177651	0.0455386	-0.0988638	0.148219	0.0481537	0.0843184	0.0408861	0.196251	-0.0373647	0.0335884	0.317201	0.434408	0.594474	0.40014	-0.123078
ENSBTAG00000020726	ARHGEF7	-0.32699	-0.278607	0.177644	0.188869	0.125885	0.406807	0.28955	0.41733	0.358167	0.681285	0.370043	0.491106	0.493805	0.767553	0.690795	0.631174	0.192371
ENSBTAG00000018164	FNDC4	0.228078	-0.00112235	0.177507	-0.128568	-0.0617251	0.0537516	0.0516916	0.291737	0.529702	0.366084	0.386024	0.0876533	0.125437	-0.00586329	0.141277	0.0724776	0.0885015
ENSBTAG00000008717	SERPINE2	0.176677	-0.205388	0.177423	-0.0248086	0.180422	0.455819	0.218805	0.546938	0.463904	0.788474	0.389765	0.129124	0.277814	0.222774	0.482772	0.444709	-0.0831096
ENSBTAG00000011236	STX11	0.113392	-0.106088	0.177414	-0.0292819	-0.118624	0.147259	0.0458783	0.34813	0.341891	0.484362	0.377964	0.177038	0.226253	0.232609	0.294774	0.254519	0.115392
ENSBTAG00000018888	DPH2	-0.0894338	0.0318326	0.177257	0.652062	0.0280608	0.099932	0.130243	0.027432	0.139818	0.218	0.20779	0.420667	0.347772	0.298844	0.112496	0.525297	-0.0464151
ENSBTAG00000006335	STAT6	0.0447014	-0.1519	0.177229	0.23656	0.118814	0.366337	0.351991	0.572141	0.598223	0.903159	0.634294	0.46853	0.525138	0.493602	0.599896	0.685353	0.132223
ENSBTAG00000020014	CEP104	-0.604378	-0.419541	0.177107	0.488923	-0.182009	0.203112	0.159871	-0.00582061	0.122724	0.19452	0.0525284	0.270789	0.309895	0.731585	0.488922	0.611775	-0.129877
ENSBTAG00000013880	WWC1	0.28228	0.0244163	0.177104	0.0686149	-0.0865302	0.207595	0.203633	0.320069	0.55629	0.499546	0.492474	0.225483	0.265676	0.0684442	0.197078	0.269612	0.113265
ENSBTAG00000000053	FILIP1	-0.546255	-0.407025	0.177023	-0.0313507	0.0161283	0.367646	0.200895	0.185525	0.185278	0.474037	0.11703	0.178824	0.450345	0.698375	0.805459	0.530982	-0.10206
ENSBTAG00000001470	DTX2	-0.374329	-0.437688	0.177003	0.329028	-0.109454	0.292987	-0.0275783	0.0182089	-0.0397503	0.0545554	-0.0276899	0.0552194	-0.207269	0.433148	-0.0288777	0.195413	-0.122189
ENSBTAG00000005670	ARHGEF19	0.0440147	0.115386	0.176887	0.0385571	0.0902393	0.10381	0.143963	0.246376	0.205208	0.269424	0.249496	0.456502	0.282817	0.244708	0.100749	0.119682	0.296803
ENSBTAG00000002512	HAUS1	0.144017	0.0945759	0.176847	-0.114256	-0.0469051	0.199527	0.0437163	0.305814	0.223786	0.481821	0.339991	0.241359	0.501607	0.162346	0.514785	0.320073	0.181599
ENSBTAG00000018037	PSKH1	-0.532841	-0.512332	0.17677	0.670269	-0.186072	0.160251	-0.0154197	-0.0613797	0.0169891	0.0500011	-0.0239333	0.0914498	-0.0208434	0.578401	0.188034	0.531741	-0.301497
ENSBTAG00000010392	ESRRG	-0.109148	-0.263356	0.176766	-0.01985	0.124693	0.783231	0.0694293	0.109878	0.0469509	0.331111	0.0593297	-0.00605857	0.139152	0.270307	0.356318	0.276397	-0.199034
ENSBTAG00000013824	WWC3	-0.162887	-0.316791	0.176735	-0.00137267	0.161919	0.517886	0.248033	0.363604	0.44981	0.790533	0.42717	0.265626	0.424789	0.554338	0.686979	0.567205	-0.035639
ENSBTAG00000015069	PCNP	-0.0557494	-0.0698538	0.176667	0.0526446	-0.0494395	0.214965	0.0387867	0.262695	0.173731	0.414037	0.116161	-0.0926658	0.433689	0.161516	0.691886	0.51313	-0.285665
ENSBTAG00000008151	MAP3K3	-0.285636	-0.236205	0.176646	0.377599	0.163394	0.689056	0.264956	0.243913	0.303511	0.604227	0.364269	0.550925	0.548082	0.751661	0.624364	0.707742	0.111564
ENSBTAG00000001301	LRRC32	-0.0962775	-0.193286	0.176596	0.00420725	0.0779431	0.474313	0.254129	0.385459	0.354934	0.654036	0.358405	0.365718	0.360164	0.523381	0.509505	0.419184	0.185608
ENSBTAG00000004138	GLTSCR1	-0.347695	-0.349789	0.176579	-0.0358992	0.0597881	0.564607	0.167294	0.298765	0.20304	0.575265	0.23917	0.351073	0.366979	0.687998	0.601407	0.424103	0.167366
ENSBTAG00000019685	BAG6	-0.572807	-0.46581	0.176508	-0.0901737	-0.0658003	0.299431	0.00426478	0.0492291	-0.0189827	0.17339	-0.0217988	0.130331	0.00833139	0.68355	0.363	0.165282	0.151496
ENSBTAG00000017512	MAPT	-0.370155	-0.198347	0.176405	0.236397	-0.197243	0.189447	0.151441	0.161068	0.2402	0.366875	0.190271	0.500584	0.507741	0.71094	0.56687	0.522111	0.264393
ENSBTAG00000009493	BCL3	-0.0431005	-0.141507	0.176258	-0.0855041	0.12273	0.574022	0.180565	0.380192	0.227883	0.545055	0.289923	0.311596	0.24662	0.418621	0.353744	0.25857	0.233524
ENSBTAG00000021210	HES2	0.0935194	0.166382	0.176211	-0.0717193	0.369762	0.31019	0.276047	0.248538	0.140303	0.398749	0.169244	0.351269	0.309708	0.198988	0.232134	0.159823	0.239787
ENSBTAG00000017139	STX7	0.0326334	-0.131999	0.17621	0.0802306	-0.0421771	0.350621	0.0952744	0.395499	0.294822	0.604402	0.340721	-0.00524759	0.450135	0.217956	0.714053	0.591077	-0.190762
ENSBTAG00000006489	MYO5A	-0.0672728	-0.231824	0.176201	0.0426294	-0.0192022	0.331738	0.215369	0.545789	0.46139	0.80896	0.486978	0.239232	0.540217	0.441097	0.768866	0.639721	-0.0296727
ENSBTAG00000010249	TMEM222	0.130904	0.281902	0.176103	0.307962	0.1218	0.0645359	0.07545	0.113568	0.116558	0.0980278	0.129087	0.491134	0.252625	0.136447	-0.0763514	0.145626	0.40504
ENSBTAG00000006001	STAP2	0.103752	0.0835713	0.176061	-0.11201	0.371247	0.1936	0.247186	0.375589	0.0958149	0.398989	0.241234	0.26992	0.14966	0.135636	0.128309	0.0636242	0.216891
ENSBTAG00000003504	GSS	-0.0147771	0.00142255	0.176046	-0.157903	0.198841	0.422293	0.208295	0.198589	0.132734	0.423793	0.317173	0.35847	0.310645	0.306163	0.278903	0.145969	0.263725
ENSBTAG00000002782	ZC3H7B	-0.549508	-0.371952	0.17592	0.232209	0.0212429	0.447604	0.207505	0.205806	0.266858	0.526288	0.273556	0.511988	0.499671	0.907819	0.697393	0.631404	0.158812
ENSBTAG00000009148	GPA33	0.128197	0.142089	0.175812	-0.0852812	0.217745	0.0263918	0.0434929	-0.0162086	-0.0909942	0.0624841	0.083539	0.137869	0.0324539	-0.0496281	-0.113483	-0.104466	0.097216
ENSBTAG00000021837	RGS19	0.206507	0.0125349	0.17575	-0.0386443	0.0793281	0.193596	0.265639	0.537282	0.379246	0.546776	0.483502	0.353499	0.228636	0.198622	0.180062	0.183672	0.312491
ENSBTAG00000002474	MAD1L1	-0.266107	-0.258161	0.175711	-0.188731	-0.019664	0.217139	0.131126	0.251821	0.221366	0.465411	0.204846	0.33046	0.208097	0.567689	0.383031	0.177135	0.357512
ENSBTAG00000005014	LCLAT1	-0.220397	-0.177238	0.175392	-0.0567942	-0.0591906	0.307638	0.129804	0.21996	0.171179	0.473578	0.0998752	0.168629	0.488711	0.453118	0.709129	0.473119	-0.00637846
ENSBTAG00000007836	PPA1	0.292068	0.176878	0.175376	0.119759	-0.145674	0.0352507	0.214424	0.17661	0.289711	0.255159	0.183169	-0.0359165	0.313554	-0.108787	0.298682	0.307908	-0.123568
ENSBTAG00000002391	TGFB1I1	0.0398098	-0.215949	0.175363	0.195543	0.185073	0.438121	0.14984	0.438319	0.397325	0.738911	0.428049	0.258736	0.279866	0.355068	0.42209	0.518451	-0.0203765
ENSBTAG00000019949	DBR1	0.079254	0.0647115	0.175339	0.467798	0.044689	0.245139	0.235668	0.194895	0.0685843	0.282736	0.148345	0.193464	0.46003	0.175871	0.434204	0.603382	-0.0790841
ENSBTAG00000015403	TPP1	-0.218372	-0.106458	0.175329	0.115277	0.0972168	0.328785	0.242054	0.243426	0.212148	0.554152	0.25696	0.511507	0.512376	0.664509	0.60078	0.523334	0.309037
ENSBTAG00000017748	RNF44	-0.276325	-0.168536	0.175315	0.291647	-0.00227918	0.347188	0.311286	0.397613	0.390391	0.580571	0.382269	0.620376	0.5705	0.747564	0.595799	0.617246	0.302081
ENSBTAG00000007513	PGAM5	-0.179478	0.250431	0.175287	0.363527	0.424136	0.189151	0.133157	-0.00282607	-0.0641822	0.0447411	-0.00861977	0.481568	0.29977	0.343755	0.0848934	0.255289	0.238275
ENSBTAG00000021176	CRISPLD2	0.0566235	-0.15279	0.175212	0.156438	0.00494785	0.240801	0.0941825	0.281505	0.473179	0.59313	0.371597	0.130554	0.305492	0.206442	0.373814	0.465046	-0.178146
ENSBTAG00000010036	POLR3D	-0.275371	-0.348541	0.175117	0.516248	-0.0258757	0.177327	-0.0487839	-0.0112801	-0.0554258	-0.00760456	-0.117533	0.0370158	-0.0450339	0.363608	0.104952	0.3795	-0.218761
ENSBTAG00000020886	DIEXF	-0.0704033	-0.0511682	0.175037	0.456887	-0.00958918	0.298442	0.019484	0.170842	0.178964	0.337464	0.250407	0.286785	0.449388	0.331607	0.440595	0.609191	-0.0290444
ENSBTAG00000016504	AGAP1	-0.46077	-0.572867	0.175031	0.490378	-0.277202	0.240964	-0.0290619	0.102117	0.166104	0.273018	0.10266	0.100064	0.0707584	0.64749	0.387642	0.581011	-0.209743
ENSBTAG00000018837	SLC39A11	-0.0768956	-0.0934213	0.174996	-0.0464434	0.050571	0.35332	0.0183506	0.257428	0.150272	0.362671	0.228149	0.363521	0.176663	0.416036	0.205063	0.148216	0.310271
ENSBTAG00000014850	GPN2	-0.0955786	0.0535591	0.174983	-0.14123	0.176288	0.264057	0.194784	0.243134	0.155068	0.390947	0.229681	0.521177	0.337125	0.45972	0.271422	0.125365	0.4896
ENSBTAG00000006296	VMA21	-0.221083	-0.126939	0.1749	0.0815934	-0.168494	0.079178	0.0200141	0.216473	0.184958	0.362669	0.140423	0.0200678	0.424267	0.354972	0.718683	0.517187	-0.0955004
ENSBTAG00000018011	APOBR	0.119477	-0.121246	0.174899	0.0173203	0.107174	0.308972	0.187583	0.750836	0.396007	0.670315	0.516075	0.341056	0.310748	0.319809	0.3481	0.351441	0.178864
ENSBTAG00000020035	Rcan1	0.0353282	-0.0431814	0.17486	-0.0310984	0.0859793	0.392565	0.0683602	0.0758059	0.0800729	0.27777	0.000939467	-0.00580649	0.176809	0.0185838	0.191095	0.178576	-0.219382
ENSBTAG00000021741	RPS6KA2	-0.370698	-0.395506	0.174859	-0.126016	0.180455	0.466775	0.0744312	0.181614	0.118987	0.442989	0.143534	0.171188	0.143746	0.558079	0.449277	0.264712	0.0409712
ENSBTAG00000018193	KCNK3	0.0764413	-0.139488	0.174684	0.0291255	-0.156927	0.0806643	0.0667032	0.29104	0.313022	0.398187	0.622081	0.118696	0.138229	0.144773	0.196981	0.216553	0.0332952
ENSBTAG00000019859	B3GALT2	0.104469	-0.235128	0.174654	-0.043116	-0.0829785	0.201051	0.215713	0.372153	0.319655	0.516934	0.274066	-0.0187076	0.244643	0.187151	0.49985	0.379356	-0.106911
ENSBTAG00000022671	WNT4	-0.362054	-0.170945	0.174636	-0.0546693	-0.205159	-0.0507344	0.0766483	0.126105	0.110672	0.141132	0.0889137	0.287438	0.118557	0.486609	0.204781	0.0752239	0.281524
ENSBTAG00000007823	TG	0.0241105	-0.0593504	0.174615	-0.0196266	-0.0847208	0.1363	-0.0111096	0.209083	0.271801	0.251629	0.252622	0.186516	0.193203	0.187327	0.188757	0.142542	0.132139
ENSBTAG00000000521	PLEKHA8	-0.130299	-0.203537	0.174487	0.644185	-0.0792778	0.243537	0.0691484	0.0854573	0.0729142	0.227546	0.0577496	0.0621339	0.349453	0.265512	0.447595	0.716892	-0.368919
ENSBTAG00000008113	OSR1	0.0483128	-0.118986	0.174452	-0.0248812	0.0225198	0.347404	0.101967	0.3726	0.313411	0.522902	0.416034	0.189976	0.216481	0.243081	0.292328	0.269866	0.126375
ENSBTAG00000008832	CCL1	0.219916	0.0407173	0.174424	0.00217437	0.104451	0.447981	0.107073	0.25878	0.146819	0.379074	0.248306	0.156441	0.206064	0.0705642	0.19116	0.195074	0.0603883
ENSBTAG00000001988	EIF3D	0.0479276	-0.435852	0.174352	0.250026	-0.367493	0.00921475	0.0894384	-0.034721	0.0365502	0.0400264	0.156365	-0.173454	-0.261448	0.084641	-0.0670926	0.144277	-0.186497
ENSBTAG00000010987	NFKBIZ	0.127373	0.138619	0.174252	0.569485	0.104764	0.264325	0.192688	0.296951	0.365086	0.494331	0.370175	0.453113	0.583301	0.210999	0.337954	0.663385	-0.0850828
ENSBTAG00000023814	ECT2	0.0785402	0.0134379	0.174247	0.00315318	0.0391831	0.323204	0.13752	0.357037	0.322774	0.587274	0.26681	0.201006	0.518323	0.20525	0.581964	0.458014	0.00169661
ENSBTAG00000017921	NELFA	-0.262084	-0.00499379	0.174158	-0.208022	0.0639039	0.257754	0.130681	0.206116	0.224928	0.390105	0.297274	0.601113	0.406117	0.600701	0.346066	0.114585	0.542145
ENSBTAG00000021455	CFL1	0.288058	-0.283806	0.174032	0.140237	-0.0511861	0.346221	0.155244	0.585368	0.518729	0.776022	0.596622	0.0776653	0.148427	0.137816	0.319877	0.459803	-0.0915953
ENSBTAG00000007875	SAFB	-0.150624	0.0965411	0.174017	0.420243	0.232595	0.398943	0.312923	0.212964	0.319978	0.454762	0.325005	0.686807	0.694645	0.52098	0.433198	0.59884	0.155408
ENSBTAG00000017825	SEC13	0.0522352	-0.00289315	0.174017	-0.225548	0.090996	0.283923	0.212678	0.402222	0.427511	0.519863	0.404691	0.535093	0.256013	0.414597	0.18673	0.0510233	0.569814
ENSBTAG00000001055	HNRNPL	-0.0943866	0.0936736	0.173991	0.240588	0.0578187	0.1695	0.0966125	0.203416	0.211906	0.399062	0.260695	0.424164	0.649017	0.398655	0.587857	0.557603	0.160137
ENSBTAG00000003697	TARDBP	-0.135431	0.23169	0.17396	0.214578	0.102819	0.198432	0.220412	0.127003	0.20907	0.316936	0.215936	0.529166	0.763766	0.377986	0.545865	0.498022	0.134698
ENSBTAG00000015053	CFL2	-0.0048911	-0.258392	0.173882	0.123763	-0.016342	0.518799	0.0446165	0.204181	0.0561604	0.426148	0.0660625	-0.148947	0.304852	0.195004	0.638192	0.550532	-0.376208
ENSBTAG00000017584	PLCG1	-0.130419	0.00666582	0.17387	0.392626	0.298665	0.421054	0.261684	0.440037	0.398981	0.693174	0.463488	0.713473	0.719873	0.617047	0.590316	0.71092	0.200571
ENSBTAG00000009961	E4F1	-0.076929	0.0738256	0.173863	0.446933	0.169682	0.335668	0.174071	0.211344	0.290368	0.3792	0.353148	0.670293	0.424051	0.427731	0.129423	0.414577	0.270261
ENSBTAG00000025358	SNX2	0.160469	0.156215	0.173848	-0.143902	0.125951	0.248525	0.242987	0.500702	0.391932	0.703487	0.431661	0.298689	0.669784	0.228018	0.703401	0.465063	0.154591
ENSBTAG00000018272	RERE	-0.769587	-0.543846	0.173714	-0.00433107	-0.177901	0.217222	0.0514984	0.0894968	0.115084	0.229865	0.0753541	0.256759	0.131013	0.876434	0.477816	0.277086	0.119069
ENSBTAG00000018198	TLR9	-0.155483	-0.25703	0.173612	-0.0645187	-0.0261365	0.131403	0.136388	0.346505	0.24308	0.313632	0.202918	0.014675	0.027114	0.22373	0.200192	0.135902	-0.0717466
ENSBTAG00000016208	TGM2	-0.117988	-0.287475	0.173406	0.0983563	0.035241	0.134711	0.238164	0.220096	0.133731	0.457942	0.188815	0.101345	0.170734	0.33691	0.373867	0.384768	-0.080907
ENSBTAG00000016363	TFG	-0.0662862	-0.0799653	0.173396	0.185294	0.0189048	0.425579	0.157242	0.400222	0.393253	0.645846	0.335149	0.213359	0.545365	0.402429	0.728687	0.670029	-0.0100958
ENSBTAG00000012413	FGF12	-0.00328703	-0.086959	0.173177	-0.061123	0.0255328	0.061358	0.0401798	0.152419	0.145734	0.377616	0.113658	-0.0293591	0.215788	0.0762892	0.364746	0.259594	-0.165392
ENSBTAG00000018901	CTIF	-0.363125	-0.369763	0.173158	0.514286	-0.193822	0.112344	0.210193	0.0731607	0.250943	0.239275	0.31291	0.257374	0.158724	0.531473	0.241171	0.502362	-0.0934714
ENSBTAG00000022227	0	0.0858624	0.140584	0.173104	-0.0586605	0.381044	0.316146	0.588508	0.337799	0.172477	0.545308	0.262885	0.353244	0.538748	0.243908	0.491518	0.367163	0.130892
ENSBTAG00000009139	LDLRAD4	-0.147785	-0.0428497	0.173102	-0.00492676	0.0145149	0.170336	0.153895	0.242621	0.586438	0.536464	0.369368	0.534948	0.405791	0.540539	0.383269	0.310129	0.364295
ENSBTAG00000012508	OSGIN1	-0.191734	-0.173061	0.17307	-0.0211088	0.0229049	0.378871	0.0958837	0.0554506	0.149687	0.287802	0.0752941	0.24768	0.0793827	0.389577	0.119962	0.112249	0.127998
ENSBTAG00000001420	ABHD12	0.267974	-0.0418564	0.172969	0.655401	-0.0717947	0.240408	0.136301	0.382809	0.407438	0.462815	0.473971	0.371977	0.30548	0.153643	0.110529	0.57702	-0.0259228
ENSBTAG00000018126	VPS53	-0.266294	-0.295767	0.172954	-0.0786184	0.0115513	0.323003	0.166923	0.396054	0.322879	0.621077	0.348742	0.303125	0.497526	0.627523	0.778484	0.506935	0.155447
ENSBTAG00000013279	FOXP3	-0.0292312	-0.103392	0.17287	0.0292076	0.101128	0.328344	0.0933654	0.226061	0.276588	0.402458	0.431174	0.284095	0.194749	0.318764	0.248499	0.231582	0.179177
ENSBTAG00000008997	ENG	-0.0502427	-0.294492	0.172763	0.111597	0.115417	0.473192	0.225916	0.33013	0.325825	0.681732	0.311728	0.117677	0.260856	0.376956	0.493888	0.517006	-0.162976
ENSBTAG00000000277	IL18	0.40978	0.121512	0.17256	0.0469001	-0.0568156	0.196562	0.165891	0.390969	0.479838	0.621266	0.421419	0.269429	0.393185	0.000808341	0.273561	0.33417	0.108267
ENSBTAG00000010789	ANKRD54	-0.22763	-0.0677554	0.172525	0.501914	0.0486343	0.306703	0.0335967	0.0320543	0.0526566	0.122412	0.152898	0.540054	0.233461	0.509642	0.0317345	0.340597	0.1881
ENSBTAG00000020782	CNOT1	-0.335449	-0.297879	0.172394	-0.0582051	-0.0488257	0.358029	0.234551	0.29343	0.21382	0.563536	0.193244	0.11826	0.541145	0.568324	0.911288	0.600776	-0.0664839
ENSBTAG00000011556	MED22	0.0155444	0.145285	0.172274	0.259331	-0.106143	-0.0811584	0.0071418	-0.0677753	0.00846977	-0.14678	0.0110117	0.32401	0.0175137	0.138319	-0.194147	-0.00924653	0.367197
ENSBTAG00000010885	TSPYL1	-0.506385	-0.339172	0.172229	0.0766149	-0.102012	0.163272	0.171117	0.13898	0.0557098	0.289911	0.0536345	0.000653067	0.34736	0.50536	0.702452	0.497553	-0.211841
ENSBTAG00000002242	FAM192A	-0.0226922	-0.256916	0.172	-0.325511	0.0436128	0.326854	0.223902	0.345347	0.147469	0.468954	0.195781	-0.0318373	0.216888	0.255072	0.544624	0.212507	0.0350616
ENSBTAG00000001562	NFE2	-0.115253	0.0171536	0.171981	-0.0692025	0.0210484	0.0513478	0.0416231	0.143979	0.0113528	0.0846387	-0.00123619	0.120006	0.0712294	0.123152	0.0239911	-0.015306	0.0642395
ENSBTAG00000007807	0	0.208191	-0.0382209	0.17193	0.0604616	0.0637372	0.474136	0.174159	0.404556	0.613707	0.650731	0.639408	0.400512	0.354611	0.322908	0.332033	0.371587	0.244587
ENSBTAG00000019348	LILRB5	0.161502	-0.0499139	0.171876	0.0487834	0.0771861	0.266217	0.203088	0.498898	0.362647	0.624096	0.376885	0.342	0.34921	0.269067	0.327146	0.363017	0.151104
ENSBTAG00000015535	NEK8	0.238906	0.248476	0.171874	0.0794148	0.0241966	0.206396	0.0639066	0.36709	0.54783	0.544384	0.529411	0.578716	0.579722	0.243177	0.333895	0.342053	0.392676
ENSBTAG00000007825	MARK2	-0.486236	-0.393927	0.171869	-0.163952	0.0194681	0.369654	0.211846	0.291687	0.253514	0.571289	0.282395	0.301711	0.428071	0.759411	0.762067	0.433688	0.148978
ENSBTAG00000017007	TRIB3	0.305151	0.230735	0.171768	0.0126183	0.0429882	0.0585572	0.101113	0.29007	0.375289	0.327885	0.398407	0.289733	0.28608	0.0662338	0.142777	0.151818	0.244356
ENSBTAG00000006784	PLA2G4B	0.0525864	0.281275	0.171759	0.0305874	0.149452	0.237098	0.189387	0.248922	0.260669	0.326443	0.276774	0.678459	0.54855	0.347097	0.249795	0.198572	0.495322
ENSBTAG00000005432	CAPG	0.346423	0.0390794	0.171666	-0.0186157	0.0624446	0.151925	0.195828	0.469482	0.539948	0.672234	0.584724	0.318536	0.230675	0.0913876	0.161847	0.225176	0.227149
ENSBTAG00000005458	TBC1D24	-0.562557	-0.234636	0.171611	0.287728	-0.00114709	0.199781	0.13923	0.0895248	0.0786928	0.203194	0.0594789	0.450325	0.33369	0.77898	0.424185	0.43092	0.180334
ENSBTAG00000013336	EYA2	0.110904	-0.138339	0.171505	-0.0192018	-0.22732	0.106339	0.134527	0.261555	0.810817	0.481143	0.44869	0.105442	0.133138	0.160945	0.207592	0.220165	0.0551236
ENSBTAG00000004442	AGPAT1	0.116477	-0.0496403	0.17146	0.291452	0.106263	0.390985	0.269553	0.512752	0.472901	0.73707	0.502907	0.48113	0.4737	0.413744	0.44992	0.593249	0.190127
ENSBTAG00000013651	DNAJB12	-0.61037	-0.537684	0.171421	0.115808	-0.218257	0.0751541	-0.0343088	0.0709489	0.061601	0.161704	0.0629426	0.065389	0.0927178	0.618395	0.42462	0.323125	-0.122561
ENSBTAG00000006008	CAMSAP1	-0.512227	-0.416963	0.171419	0.122268	-0.183958	0.282829	0.13234	0.10844	0.176755	0.3201	0.17169	0.356576	0.222037	0.819436	0.480894	0.389941	0.24919
ENSBTAG00000020737	SOX8	-0.0268889	-0.33499	0.171206	-0.0396938	-0.113608	0.232772	0.178213	0.350106	0.468413	0.564973	0.414925	0.133363	0.0433711	0.345329	0.26139	0.240864	0.0564397
ENSBTAG00000020440	0	-0.452275	-0.176902	0.17108	0.231437	0.174484	0.384311	0.215664	0.160242	0.205548	0.410825	0.193056	0.560725	0.479145	0.797142	0.5584	0.520679	0.291475
ENSBTAG00000019157	LRRC10	-0.204888	-0.049626	0.171073	-0.0092741	0.143952	0.250071	0.174706	0.139078	-0.04989	0.249207	0.0697213	0.170674	0.342082	0.308413	0.44207	0.283888	0.0183898
ENSBTAG00000015609	PREX1	-0.0845108	-0.310751	0.171027	0.84051	-0.186579	0.137042	0.0276368	0.223624	0.271691	0.315581	0.23688	0.124904	0.194153	0.288704	0.242074	0.746601	-0.395047
ENSBTAG00000019378	KIAA1755	0.15141	-0.0899706	0.170892	-0.00859287	0.00683318	0.129874	0.284377	0.385196	0.461566	0.542855	0.47459	0.353281	0.245	0.300284	0.277549	0.254325	0.319528
ENSBTAG00000019703	PRPS1	0.0180025	0.106326	0.170742	0.424084	0.0439526	0.141287	0.0954562	0.0641613	0.130049	0.227142	0.104882	0.104874	0.482381	0.128865	0.494277	0.602762	-0.196307
ENSBTAG00000004362	SERPINC1	0.0120375	0.0404031	0.170734	-0.0310039	0.0945369	0.20418	0.101509	0.106159	0.165133	0.236498	0.116658	0.197732	0.249894	0.0999412	0.151977	0.119264	-0.00592626
ENSBTAG00000006322	DENND5A	-0.122386	-0.30946	0.170724	-0.0738456	0.035798	0.462514	0.308616	0.450154	0.435564	0.795566	0.432774	0.146536	0.486223	0.490167	0.823783	0.603364	-0.079628
ENSBTAG00000002996	SHROOM4	-0.222113	-0.100738	0.170699	0.139612	0.308632	0.529495	0.285941	0.316903	0.279942	0.696537	0.306409	0.434062	0.670508	0.590775	0.775101	0.67437	0.00881186
ENSBTAG00000009022	DNAJC30	-0.34203	-0.309248	0.170676	-0.225571	-0.0196697	0.171524	0.12591	0.221182	0.0733328	0.16988	0.0594212	0.0696341	0.0459663	0.423885	0.313819	0.0470393	0.119192
ENSBTAG00000008275	GREB1L	-0.198039	-0.266163	0.170551	0.226282	0.140708	0.520665	0.215034	0.18482	0.140877	0.476726	0.108698	0.218643	0.450724	0.458596	0.602322	0.595714	-0.20384
ENSBTAG00000005958	PTK2B	0.0318964	-0.117894	0.170451	0.0508138	0.037406	0.348657	0.209869	0.626093	0.558066	0.740691	0.667661	0.461173	0.450444	0.441766	0.477826	0.44934	0.231766
ENSBTAG00000019596	GPRC5B	0.128913	-0.0387076	0.170407	0.412312	-0.0190977	0.191422	0.140275	0.166115	0.406223	0.485845	0.358552	0.326408	0.337664	0.270828	0.28837	0.534848	0.0570889
ENSBTAG00000014162	ACKR2	0.234669	-0.0203925	0.170395	-0.00854354	-0.168504	0.220969	0.13514	0.282649	0.459057	0.54717	0.375214	0.225071	0.261704	0.0971238	0.197644	0.251378	0.104518
ENSBTAG00000014393	CLK2	-0.0136994	0.155116	0.170389	0.119886	0.273598	0.415406	0.332131	0.407536	0.370375	0.606501	0.42068	0.671488	0.748302	0.427775	0.537358	0.495279	0.306237
ENSBTAG00000005756	ZDHHC24	0.0139118	-0.0688128	0.170326	0.0165776	0.0530557	0.364294	0.155122	0.361396	0.274932	0.47695	0.378072	0.374879	0.301633	0.407645	0.351137	0.288954	0.305552
ENSBTAG00000013560	RABIF	-0.0833882	0.193796	0.170314	-0.161715	0.0768013	-0.0136359	0.12992	-0.0253817	-0.00837334	-0.0354824	-0.00340328	0.287412	0.0404629	0.181006	-0.0942909	-0.188621	0.370562
ENSBTAG00000004400	PRRC2B	-0.406318	-0.368138	0.170262	0.259361	0.0473582	0.517319	0.198342	0.326473	0.377805	0.701227	0.400399	0.470344	0.542186	0.821579	0.745002	0.724579	0.043702
ENSBTAG00000015939	PVRL1	-0.185479	-0.370174	0.170201	-0.0209957	-0.0743248	0.389773	0.161647	0.356759	0.395101	0.568192	0.289553	0.168925	0.216027	0.504782	0.476816	0.392929	-0.00548408
ENSBTAG00000002326	LGALS3	0.370663	-0.0329473	0.170192	0.0240401	-0.0563586	0.243441	0.196178	0.423846	0.727861	0.745091	0.723945	0.289859	0.306663	0.0981144	0.252947	0.334342	0.149205
ENSBTAG00000009522	EIF4E	-0.0889884	-0.0495044	0.17015	0.51935	-0.172587	-0.0184661	0.00691625	0.020082	0.0832515	0.119633	-0.0173451	-0.131738	0.336494	0.0540812	0.435322	0.61068	-0.491388
ENSBTAG00000011478	ELP6	-0.141378	0.0966054	0.170054	-0.0431596	0.18494	0.22564	0.132479	0.23538	0.255951	0.329448	0.348223	0.535081	0.374524	0.419593	0.227305	0.147111	0.364838
ENSBTAG00000012902	ARL8B	-0.106506	-0.0220066	0.170038	-0.330366	0.0122372	0.142781	0.0379303	0.188582	0.0212072	0.279678	-0.00461093	-0.130093	0.26772	0.159394	0.583202	0.177594	-0.0253172
ENSBTAG00000022044	RAB35	-0.129169	-0.232411	0.170012	0.00306202	0.0823924	0.439033	0.283077	0.477177	0.51174	0.786251	0.545473	0.454732	0.442732	0.629685	0.618343	0.510009	0.299964
ENSBTAG00000010533	HMGXB4	-0.187938	-0.185717	0.16988	-0.0471244	-0.0410851	0.228663	0.155489	0.350151	0.355604	0.601277	0.317527	0.294211	0.533681	0.528415	0.750609	0.514015	0.148371
ENSBTAG00000016021	GAA	-0.368441	-0.130965	0.169847	0.213613	0.0884674	0.237378	0.0916809	0.183849	0.277048	0.411281	0.24578	0.46686	0.438267	0.617314	0.464075	0.471181	0.184888
ENSBTAG00000007187	INF2	0.00849259	0.113863	0.169776	0.395583	0.25816	0.364618	0.226404	0.434737	0.485906	0.667556	0.629358	0.756493	0.645532	0.471929	0.393797	0.588998	0.277609
ENSBTAG00000000817	SYNJ2	-0.117111	-0.119582	0.169693	0.288208	0.146377	0.515714	0.129282	0.0904022	0.31536	0.449161	0.244325	0.242644	0.377863	0.343991	0.393641	0.522118	-0.185312
ENSBTAG00000003843	SMARCAL1	-0.336735	-0.334881	0.169673	0.509772	-0.14032	0.20052	0.189252	0.226597	0.238826	0.389109	0.221927	0.263896	0.407071	0.534557	0.523164	0.691565	-0.164536
ENSBTAG00000003878	ZUFSP	0.0441525	0.181766	0.169508	-0.185435	0.0678138	0.218614	0.335845	0.297576	0.233047	0.469822	0.199349	0.259278	0.605136	0.208102	0.606467	0.324317	0.182174
ENSBTAG00000014774	ANKRD24	0.138657	0.085048	0.169482	0.0628711	0.0835697	0.14363	0.171543	0.491767	0.736293	0.558586	0.571563	0.459215	0.388999	0.236613	0.255491	0.280592	0.27538
ENSBTAG00000012235	SHARPIN	-0.132964	-0.120781	0.169387	0.421797	-0.0957678	0.078155	-0.00376895	-0.0170471	0.0411126	-0.0260189	0.0558758	0.312256	-0.0428524	0.307679	-0.188146	0.13561	0.108101
ENSBTAG00000002939	FURIN	-0.591677	-0.492169	0.169382	0.447306	-0.110648	0.0946071	0.0123686	0.00362746	0.0844336	0.161773	0.0599453	0.119658	0.0482977	0.62591	0.296369	0.467974	-0.244412
ENSBTAG00000008908	GZF1	-0.276671	-0.0835622	0.169376	-0.0625659	0.0698363	0.378664	0.230881	0.299505	0.35098	0.600004	0.326202	0.531337	0.594707	0.699863	0.682698	0.452404	0.354943
ENSBTAG00000011010	PRND	0.0799214	-0.144071	0.169373	-0.0152158	-0.0959482	0.152087	0.0461203	0.289126	0.246503	0.418306	0.160679	0.0139892	0.148457	0.0955628	0.295613	0.246784	-0.0798624
ENSBTAG00000027936	C1orf146	0.000477411	0.0877537	0.169245	0.0103749	0.0400789	0.155059	0.192012	0.0946433	0.163433	0.29236	0.0331546	0.222491	0.42218	0.173823	0.376811	0.284721	0.0383969
ENSBTAG00000015387	RAB40B	0.126074	-0.0621103	0.169197	0.0572909	-0.0470388	0.639864	0.0692016	0.252234	0.430096	0.414977	0.468436	0.285444	0.211094	0.27457	0.225916	0.243489	0.210041
ENSBTAG00000004196	Fmnl1	0.0602127	-0.0719829	0.169191	0.0161166	0.121429	0.357287	0.313187	0.719779	0.520207	0.839418	0.553905	0.475948	0.50516	0.435705	0.527885	0.485823	0.241576
ENSBTAG00000008766	SLC9A1	-0.212557	-0.470234	0.169173	0.256267	0.00937178	0.643278	0.101674	0.326087	0.201776	0.568982	0.254134	0.190221	0.248569	0.552571	0.511976	0.582646	-0.173375
ENSBTAG00000020709	MAP1S	-0.389026	-0.341248	0.169157	-0.0002659	0.041412	0.480694	0.187725	0.347	0.230038	0.605315	0.297315	0.448326	0.381739	0.826321	0.638963	0.464824	0.299392
ENSBTAG00000006420	BMPR2	-0.436647	-0.564125	0.16905	0.241413	-0.204782	0.310562	0.09483	0.178743	0.176599	0.428358	0.100067	-0.131759	0.265084	0.53809	0.770449	0.690506	-0.415511
ENSBTAG00000017636	AKT1	-0.155951	-0.321169	0.168988	0.0268785	0.166283	0.437251	0.10704	0.398518	0.329033	0.559857	0.395014	0.401563	0.134897	0.601986	0.29535	0.281651	0.270055
ENSBTAG00000003160	LRCH4	-0.376562	-0.205944	0.168981	-0.252434	-0.0139012	0.226554	0.215451	0.36918	0.226626	0.420195	0.262897	0.515802	0.263901	0.698206	0.352665	0.088738	0.540507
ENSBTAG00000004036	GJC1	0.0835063	0.00869984	0.168884	-0.0331675	0.265495	0.344299	0.208398	0.374047	0.353894	0.675144	0.343573	0.31807	0.500454	0.255524	0.510164	0.425284	0.0472158
ENSBTAG00000027201	RAPH1	-0.277729	-0.415491	0.168841	-0.00960588	-0.00675291	0.484589	0.238521	0.350264	0.200469	0.627497	0.220107	0.132199	0.418463	0.543485	0.745987	0.559236	-0.146347
ENSBTAG00000019722	GUCY2C	0.077807	0.0573136	0.168776	-0.00402754	-0.0633389	0.119321	-0.00718821	0.118805	0.0621119	0.14995	0.153768	0.190545	0.18362	0.139492	0.139639	0.0973439	0.181784
ENSBTAG00000005530	GNMT	-0.138231	0.047559	0.16873	-0.0439088	0.17268	0.243824	0.0891889	0.0434038	0.090599	0.211666	0.140225	0.376107	0.301299	0.276347	0.166471	0.0952461	0.172379
ENSBTAG00000026286	Gtf2ird2	-0.231274	-0.0775632	0.168715	-0.124699	0.0105964	0.287739	0.205289	0.202859	0.195938	0.390866	0.173933	0.224273	0.462367	0.41253	0.623331	0.344389	0.141516
ENSBTAG00000008193	MICALCL	-0.161344	-0.092012	0.168689	-0.0475736	-0.15526	-0.0485937	-0.0176547	0.157451	0.0841249	0.136833	0.0340632	0.0702297	0.193653	0.193163	0.241103	0.13201	-0.0409865
ENSBTAG00000004929	C5orf51	-0.176732	-0.0592319	0.168682	0.0048912	0.0841194	0.437356	0.244705	0.325977	0.293866	0.649297	0.318095	0.385506	0.70261	0.535668	0.827088	0.60152	0.142779
ENSBTAG00000010915	CRTC3	-0.442442	-0.421704	0.168633	-0.00445083	0.0948563	0.504232	0.227856	0.345529	0.308075	0.67142	0.364929	0.376199	0.426912	0.784963	0.717913	0.534086	0.0750251
ENSBTAG00000015536	CPNE3	-0.128619	-0.170316	0.16858	0.223527	0.074011	0.514495	0.209001	0.389562	0.383011	0.746094	0.462314	0.340382	0.656913	0.570732	0.857684	0.785426	-0.00585121
ENSBTAG00000013074	PPP1R15B	-0.304807	-0.361903	0.168534	0.0502155	0.01354	0.442521	0.336521	0.282214	0.245501	0.599591	0.203337	0.148869	0.438249	0.598872	0.799976	0.617069	-0.0657927
ENSBTAG00000001142	GNE	-0.0981767	-0.203416	0.168479	-0.00923144	-0.081527	0.468212	0.213221	0.360082	0.45778	0.687964	0.40865	0.279005	0.543742	0.518481	0.761561	0.57352	0.0971206
ENSBTAG00000006612	SCAF1	-0.44421	-0.493808	0.168428	0.179413	-0.0855984	0.446144	0.135934	0.18212	0.165927	0.389595	0.205641	0.304901	0.113022	0.762499	0.400292	0.396814	0.205821
ENSBTAG00000007888	EFR3B	-0.154315	-0.140882	0.168352	-0.012513	0.147417	0.289035	0.122955	0.21677	0.300423	0.414828	0.302991	0.265976	0.299538	0.3891	0.388334	0.292777	0.0803394
ENSBTAG00000009251	SZRD1	-0.567071	-0.568339	0.168212	0.204216	-0.292938	0.116796	-0.0168379	0.0563297	0.0349685	0.142194	-0.0423987	0.0604861	0.0128781	0.671114	0.389602	0.359003	-0.0630141
ENSBTAG00000005093	CES2	0.107364	0.027415	0.168039	0.438581	-0.140665	0.0655428	0.00866528	-0.0556286	0.0402932	0.0362501	0.0114566	0.18314	0.17866	0.0850045	0.029422	0.310646	0.0103822
ENSBTAG00000015438	Rrbp1	-0.0142576	-0.485237	0.167958	0.241406	-0.164795	0.348316	0.215484	0.524672	0.629038	0.812155	0.546184	0.194037	0.279947	0.452739	0.5335	0.641429	-0.109578
ENSBTAG00000005832	ADRBK1	-0.407536	-0.348059	0.167919	0.0518974	0.1128	0.378655	0.128528	0.320309	0.227151	0.537374	0.234795	0.444323	0.316965	0.774634	0.519651	0.417344	0.223734
ENSBTAG00000012412	URB1	-0.105576	-0.0397435	0.167868	0.638179	0.0902773	0.396083	0.208559	0.149475	0.197543	0.450169	0.33804	0.554616	0.564458	0.532052	0.439702	0.744908	0.0699618
ENSBTAG00000004079	ZNF106	-0.19037	-0.34004	0.167867	0.143287	-0.207409	0.26022	0.108349	0.137936	0.167519	0.402295	0.0922948	0.043529	0.390298	0.448422	0.708566	0.582724	-0.153624
ENSBTAG00000010692	SND1	0.00900527	-0.207595	0.167858	-0.0379712	-0.0258085	0.353064	0.260709	0.459558	0.566923	0.762478	0.545216	0.399023	0.34907	0.553653	0.525291	0.43195	0.347878
ENSBTAG00000016501	ARHGAP1	0.0638217	-0.170212	0.167854	0.367989	0.0566674	0.367464	0.191636	0.490964	0.519891	0.781227	0.568982	0.413668	0.435652	0.427701	0.495509	0.676338	0.0759183
ENSBTAG00000002355	0	-0.0148501	0.190859	0.167788	-0.0719126	0.24156	0.278196	0.197893	0.272789	0.184273	0.43666	0.207247	0.42561	0.599858	0.331127	0.540403	0.341129	0.279208
ENSBTAG00000021658	GRASP	-0.0411436	0.144494	0.167784	0.0567978	0.27067	0.111104	0.0274799	0.0213983	0.023895	0.158725	0.114714	0.334888	0.193768	0.151089	0.0306737	0.0780735	0.201298
ENSBTAG00000001714	MFSD9	-0.22294	-0.0708396	0.167751	-0.086278	-0.0155459	0.120321	0.10753	0.196679	0.142573	0.284344	0.155003	0.3904	0.306334	0.474297	0.362586	0.178269	0.379623
ENSBTAG00000014207	ADAMTS10	0.102376	0.24338	0.167712	0.273293	0.273052	0.350252	0.165126	0.313372	0.473333	0.596146	0.482244	0.707482	0.651362	0.335773	0.302963	0.46561	0.241496
ENSBTAG00000015879	TULP3	0.0959054	0.198152	0.167566	-0.0479473	0.0902504	0.0432144	0.105686	0.159166	0.20028	0.237775	0.143864	0.368412	0.311291	0.159934	0.152623	0.0878645	0.314516
ENSBTAG00000002144	ADRB2	0.101752	-0.0850444	0.167507	0.155547	0.195065	0.855104	0.133679	0.216099	0.143361	0.504557	0.258341	0.206098	0.34564	0.266187	0.393997	0.455611	-0.063424
ENSBTAG00000011483	SCARF1	0.0157104	0.341058	0.167501	0.232314	0.325453	0.11513	0.166643	0.0715461	0.102564	0.195761	0.129808	0.625078	0.529549	0.238246	0.121768	0.243199	0.226266
ENSBTAG00000008237	TOLLIP	-0.178038	-0.0299272	0.167491	0.390416	0.123861	0.331941	0.105622	0.108401	0.23519	0.317383	0.364111	0.665297	0.236262	0.59538	0.0711811	0.326706	0.434265
ENSBTAG00000025424	NOTCH4	-0.173717	0.0039434	0.167408	0.0941409	0.464802	0.424347	0.219831	0.285282	0.186442	0.533005	0.262881	0.569293	0.432997	0.546887	0.391042	0.370039	0.245833
ENSBTAG00000000078	GLIPR2	0.481036	0.0349971	0.167408	0.348957	-0.075795	0.232288	0.173921	0.45408	0.611345	0.679737	0.5713	0.259343	0.316824	-0.00481163	0.179542	0.500544	-0.034069
ENSBTAG00000008735	VASH1	-0.0371747	-0.183711	0.167405	-0.00459457	0.160008	0.300707	0.178167	0.482916	0.429041	0.62622	0.368175	0.331208	0.253751	0.396761	0.379522	0.326485	0.160149
ENSBTAG00000007483	UNC119B	-0.127615	-0.294579	0.167398	-0.0276289	0.148333	0.456561	0.230832	0.419679	0.393058	0.687762	0.38259	0.264991	0.371961	0.527453	0.607603	0.477649	0.0465362
ENSBTAG00000005848	PRTG	-0.0735755	-0.147865	0.167356	0.0193596	-0.0597323	0.220155	0.054675	0.177051	0.195027	0.409566	0.150869	0.163415	0.342574	0.308264	0.449235	0.362102	-0.0413012
ENSBTAG00000022689	RYBP	-0.196229	-0.379576	0.167299	-0.0748424	-0.134075	0.417193	0.204631	0.302868	0.387297	0.632815	0.335536	0.0438832	0.382207	0.459156	0.728242	0.522639	-0.143429
ENSBTAG00000009142	RNMT	-0.142601	-0.0380019	0.167287	-0.119621	0.0562119	0.323806	0.211794	0.328211	0.313888	0.613602	0.252725	0.24411	0.677176	0.429297	0.857633	0.54059	0.0494505
ENSBTAG00000004870	GALNT2	-0.183443	-0.375584	0.167259	0.198862	-0.00369354	0.52546	0.147802	0.460815	0.488371	0.799526	0.479594	0.352067	0.436704	0.687948	0.714517	0.700906	0.0688284
ENSBTAG00000003073	NAA40	-0.324749	-0.189622	0.167226	-0.063527	-0.00685766	0.203643	0.145695	0.282882	0.245707	0.433448	0.286279	0.404749	0.372899	0.653124	0.526434	0.316948	0.310555
ENSBTAG00000018945	AMOTL1	-0.576421	-0.55581	0.167223	-0.0420146	-0.132768	0.303991	0.131388	0.225842	0.171116	0.439221	0.075593	0.136339	0.229486	0.789014	0.685789	0.446571	-0.0257877
ENSBTAG00000009956	CENPM	0.197957	0.0301356	0.167196	-0.060091	-0.0559506	0.0962737	0.0421902	0.13517	0.33407	0.272418	0.313465	0.236966	0.0483111	0.0709985	-0.0461365	-0.00947224	0.24665
ENSBTAG00000013235	TINAGL1	0.233668	0.011097	0.167131	0.12662	0.239263	0.398706	0.141142	0.233329	0.31191	0.579672	0.549312	0.308806	0.244327	0.14975	0.148147	0.308051	0.0429558
ENSBTAG00000009987	ITGB3	0.0554876	-0.14376	0.167119	0.0564606	-0.0624891	0.339217	0.227863	0.421503	0.419152	0.741375	0.475907	0.338129	0.478721	0.422906	0.59594	0.541132	0.138983
ENSBTAG00000019488	USP6NL	-0.0808339	-0.249877	0.167054	-0.0315092	-0.0411991	0.359409	0.146017	0.38774	0.270912	0.64005	0.336876	0.114195	0.383976	0.391742	0.664525	0.498684	-0.0349144
ENSBTAG00000025181	CCDC85C	0.108903	0.115731	0.167049	0.163985	0.0723725	0.0312929	0.0263975	0.201855	0.360346	0.216737	0.313385	0.292377	0.129292	0.127353	-0.00958942	0.132273	0.170811
ENSBTAG00000005311	POLR3H	-0.0420824	0.085621	0.166943	-0.17523	0.123927	0.213893	-0.0294696	0.0734881	0.106021	0.226373	0.149232	0.337484	0.231698	0.30396	0.201846	0.0326021	0.390138
ENSBTAG00000008191	SLC39A7	0.257062	-0.031413	0.166932	0.589976	-0.00732455	0.233093	0.166811	0.354577	0.650414	0.632071	0.632439	0.432508	0.395944	0.191065	0.209321	0.63979	-0.027929
ENSBTAG00000007446	NGF	0.122481	-0.00678327	0.166763	-0.000102612	0.0890618	0.167648	0.0927331	0.284704	0.287814	0.377917	0.432686	0.272727	0.0999404	0.0998959	0.00654878	0.0683593	0.185583
ENSBTAG00000023365	CTU1	-0.146555	-0.102451	0.166752	-0.104044	0.073479	0.113119	0.054912	0.0411198	0.0763943	0.192264	0.0500031	0.100019	-0.0112394	0.263268	0.110336	0.0297076	0.113933
ENSBTAG00000020393	METTL21C	0.0840192	-0.11169	0.16668	0.361602	-0.0537252	0.307734	0.0932381	-0.0234043	0.0372108	0.220906	0.255943	0.083843	0.182004	0.0736991	0.171069	0.388176	-0.136084
ENSBTAG00000001354	INPP5E	-0.285785	0.0262395	0.166678	-0.133939	0.242025	0.233223	0.172147	0.14752	0.049181	0.196894	0.134965	0.546835	0.262477	0.51203	0.140828	0.00247647	0.456637
ENSBTAG00000006087	COG1	-0.555118	-0.295628	0.166645	0.0176173	-0.0311819	0.258639	0.172853	0.113906	0.102294	0.190468	0.0800771	0.417546	0.104084	0.720441	0.219482	0.137698	0.359873
ENSBTAG00000018284	KBTBD11	-0.00773165	-0.135734	0.166636	0.0440555	0.00991535	0.280856	0.12572	0.199403	0.248907	0.412602	0.276911	0.253862	0.183602	0.353182	0.269459	0.259037	0.141577
ENSBTAG00000010613	NUP188	-0.144715	-0.153165	0.166624	0.27995	0.102175	0.533181	0.230784	0.38046	0.295885	0.690711	0.429459	0.49437	0.655975	0.631822	0.739013	0.735521	0.135263
ENSBTAG00000015138	MGA	-0.292342	-0.274071	0.166595	0.125028	0.012472	0.472352	0.212297	0.245357	0.253272	0.582149	0.218329	0.164316	0.573753	0.541665	0.849938	0.694985	-0.191377
ENSBTAG00000003052	PCSK7	-0.263861	0.0620071	0.166584	0.0929984	0.0936042	0.240207	0.217738	0.23947	0.267771	0.445968	0.319863	0.760051	0.528725	0.681706	0.383156	0.33024	0.562057
ENSBTAG00000012724	AJUBA	-0.0833664	-0.0214911	0.166577	-0.00562007	0.329695	0.485728	0.287483	0.397469	0.213107	0.607325	0.345771	0.467163	0.475014	0.434468	0.483357	0.379574	0.231082
ENSBTAG00000008696	FAM120A	-0.394425	-0.460307	0.166534	-0.0973514	0.0273091	0.530967	0.223711	0.352943	0.233202	0.635927	0.241706	0.234303	0.408665	0.735929	0.805283	0.523954	0.0567541
ENSBTAG00000010465	C11orf98	0.124361	-0.0243893	0.166526	-0.258924	0.000799528	0.222992	0.128284	0.19358	0.225429	0.380575	0.206866	0.213394	0.211163	0.202442	0.274391	0.0681436	0.307908
ENSBTAG00000002596	VSTM1	0.146335	0.0391274	0.1665	-0.00424697	0.0622827	0.213861	0.0146052	0.319849	0.101006	0.31183	0.316919	0.12578	0.187859	0.0645934	0.186392	0.168645	0.0441181
ENSBTAG00000008967	RAP1B	0.209392	-0.0799034	0.166472	0.482835	0.0350224	0.30495	0.145391	0.344553	0.328697	0.595853	0.316109	-0.0109974	0.393884	0.0477047	0.497351	0.746979	-0.419573
ENSBTAG00000002025	AMIGO2	0.206137	0.0270154	0.16635	0.0462002	0.372665	0.646874	0.201018	0.371619	0.345165	0.608371	0.491156	0.311079	0.353509	0.170721	0.324489	0.347459	0.0396707
ENSBTAG00000005986	SFT2D3	0.0890689	0.204148	0.166309	-0.101246	0.129999	0.170915	0.12211	0.090686	-0.0315354	0.131738	0.114633	0.230578	0.1466	0.0548985	0.0140185	-0.0367937	0.266261
ENSBTAG00000027069	FAM103A1	0.252273	0.403959	0.16621	0.226856	0.00500873	-0.0331306	-0.0457586	0.0322213	0.198211	0.133674	0.114016	0.0850334	0.402228	-0.178834	0.212373	0.292306	-0.0781466
ENSBTAG00000021259	C2CD2	-0.000669096	-0.194695	0.166202	0.0398967	0.0206154	0.434719	0.154574	0.345362	0.443868	0.69543	0.798581	0.407304	0.372192	0.486811	0.472929	0.436762	0.224538
ENSBTAG00000008240	GALNT15	0.118768	0.018778	0.166175	0.0390719	0.139837	0.243494	0.184122	0.284571	0.564036	0.556529	0.599639	0.331488	0.306589	0.225636	0.249952	0.294279	0.14233
ENSBTAG00000013068	GGPS1	0.141012	0.140744	0.166138	-0.141881	0.0837851	0.227743	0.159619	0.415204	0.40414	0.603754	0.300432	0.213561	0.576226	0.169688	0.640206	0.398262	0.117068
ENSBTAG00000004035	SDK1	-0.106695	-0.459883	0.166117	0.391493	-0.252931	0.317944	0.133843	0.436414	0.477928	0.687336	0.529125	0.229584	0.251736	0.547005	0.502368	0.685922	-0.0603843
ENSBTAG00000009951	PGP	-0.5508	-0.137738	0.165971	-0.143294	0.15081	0.050416	-0.0587781	-0.0318285	-0.118139	-0.0316194	-0.106966	0.305569	-0.0392263	0.532989	0.0269825	-0.130671	0.295419
ENSBTAG00000018581	EPC2	-0.150976	-0.273308	0.165895	0.0402406	-0.0134949	0.392572	0.137561	0.300104	0.296373	0.614082	0.279006	-0.0227984	0.470355	0.32369	0.78059	0.618804	-0.299791
ENSBTAG00000008063	PPARA	-0.385297	-0.320142	0.165894	0.169176	0.193689	0.720213	0.114685	0.10699	0.1191	0.468074	0.1157	0.204547	0.409091	0.636303	0.698526	0.604136	-0.137445
ENSBTAG00000013749	RHOQ	-0.388427	-0.433879	0.165758	0.245485	-0.281698	0.000837614	0.0510071	0.141928	0.0201669	0.113002	-0.0648423	-0.257555	0.140959	0.297568	0.547195	0.488427	-0.433389
ENSBTAG00000016869	POLD3	-0.0789943	-0.154094	0.165641	0.368588	-0.107384	0.0776185	0.0844582	0.177787	0.116688	0.232138	0.125286	-0.0191281	0.261937	0.176916	0.413785	0.518831	-0.229526
ENSBTAG00000003644	HSPBP1	0.0615509	0.155233	0.165557	0.312545	-0.0167859	-0.0448965	-0.032059	-0.179963	-0.14024	-0.218945	-0.0196595	0.31277	-0.149861	0.0778335	-0.457145	-0.1245	0.274602
ENSBTAG00000016133	MRPS7	0.0867796	0.487757	0.165515	-0.175192	0.270592	-0.0644976	0.0644797	-0.0985039	-0.160132	-0.259537	-0.0812911	0.269377	0.0502583	-0.0809101	-0.281603	-0.356833	0.339026
ENSBTAG00000013658	ERC1	-0.427509	-0.517163	0.16545	-0.0705029	-0.0922061	0.351227	0.216049	0.2808	0.278938	0.60594	0.220346	0.124918	0.307786	0.713226	0.769897	0.520369	-0.020235
ENSBTAG00000013330	TBC1D20	-0.188737	-0.0986616	0.165424	-0.0163587	0.0372646	0.341965	0.240025	0.395771	0.357015	0.622647	0.48207	0.443583	0.59752	0.57801	0.71261	0.506994	0.273731
ENSBTAG00000013678	OSGIN2	-0.314896	-0.320257	0.165421	0.0638911	-0.109825	0.269056	0.149583	0.140209	-0.0146169	0.20283	-0.0271098	-0.196638	0.241934	0.290083	0.616827	0.437783	-0.339791
[truncated: 9,810 more rows]

## Sheet: 2
Genes_AB_hotspot1	gene_symbol	MM.lightyellow	MM.midnightblue	MM.lightcyan	MM.royalblue	MM.magenta	MM.salmon	MM.lightgreen	MM.darkgreen	MM.darkred	MM.yellow	MM.grey60	MM.darkturquoise	MM.purple	MM.green	MM.darkgrey	MM.turquoise	MM.blue	MM.brown	MM.tan	MM.pink	MM.cyan	MM.greenyellow	MM.red	MM.black	MM.grey
ENSBTAG00000017504	FAIM2	0.00655281	0.238246	-0.191001	-0.0894654	0.286765	0.24386	0.520755	0.931848	0.333971	0.404988	0.299901	-0.112339	-0.261855	0.37854	0.597514	0.189197	0.0112366	-0.13109	-0.292372	0.0883303	0.0230841	-0.181244	-0.184703	-0.105293	0.0631153
ENSBTAG00000021378	S100A13	-0.111881	0.257335	-0.064286	0.0717505	0.331158	0.308084	0.445015	0.927508	0.294913	0.41887	0.316561	-0.302959	-0.256699	0.43764	0.587795	0.260564	0.188522	0.0479793	-0.119979	0.307021	0.254046	0.0870847	-0.023141	0.0519522	-0.0441542
ENSBTAG00000018084	GATSL3	0.0490357	0.29619	-0.11781	-0.21907	0.472638	0.35306	0.589678	0.900405	0.432042	0.509746	0.2819	-0.0534894	-0.577267	0.528218	0.563363	0.275043	0.0475921	-0.018467	-0.250873	0.318742	0.264351	-0.0737524	-0.238709	-0.0857533	0.0287097
ENSBTAG00000017435	KCTD7	0.0501021	0.243031	-0.255872	-0.0824302	0.63859	0.396774	0.629907	0.893912	0.341347	0.609868	0.302329	-0.0168152	-0.486393	0.675858	0.786824	0.516119	0.243128	0.127894	-0.220626	0.449284	0.213354	0.0200897	-0.13115	0.155199	0.238836
ENSBTAG00000008097	WNT2	0.0179352	0.167316	-0.287365	-0.322328	0.423381	0.190035	0.475998	0.871545	0.118397	0.382984	0.0996176	0.0899707	-0.354185	0.568382	0.691867	0.393392	0.167179	-0.0642313	-0.28431	0.13953	-0.112464	-0.107842	-0.216033	-0.082884	0.157316
ENSBTAG00000003649	POMK	0.211923	0.47977	0.0112277	-0.0473589	0.444637	0.336757	0.722526	0.869535	0.523286	0.478621	0.346137	-0.0504739	-0.533549	0.618422	0.523738	0.219099	0.0802375	-0.113296	-0.468773	0.133009	0.0599224	0.0622361	-0.228689	-0.109516	0.147827
ENSBTAG00000004039	DHX35	-0.0838257	0.369005	0.000146568	0.277918	0.355706	0.493125	0.611007	0.869249	0.516174	0.490623	0.523436	-0.411068	-0.358329	0.263406	0.450153	0.0770328	-0.0488	0.0547845	-0.218098	0.181398	0.262969	0.0783864	-0.114112	0.0721537	-0.0599608
ENSBTAG00000016731	TMEM42	0.19161	0.493024	0.0180137	-0.198178	0.520873	0.360873	0.676909	0.863138	0.491646	0.665822	0.402973	-0.084814	-0.549576	0.695141	0.568364	0.241879	0.0786991	-0.122656	-0.408939	0.275216	0.252605	0.0679308	-0.227078	-0.06985	-0.0726199
ENSBTAG00000002249	NAALADL1	-0.231032	0.130033	-0.275707	0.130771	0.503433	0.413036	0.453873	0.862014	0.181457	0.48932	0.28496	-0.235186	-0.347071	0.539688	0.713111	0.435853	0.205531	0.216721	-0.0903664	0.362653	0.115894	0.058028	-0.0811768	0.193703	0.138565
ENSBTAG00000018823	GRN	0.000391702	0.210657	-0.294003	-0.0675692	0.744396	0.439357	0.614312	0.86117	0.228326	0.540724	0.232257	0.0354829	-0.56801	0.681	0.649307	0.589355	0.302071	0.254919	-0.145759	0.521642	0.217834	0.135244	-0.167741	0.175548	-0.0429652
ENSBTAG00000021102	GALM	0.184511	0.50452	-0.00850662	0.0864648	0.622662	0.464999	0.742486	0.843805	0.500015	0.658242	0.478686	-0.064808	-0.543436	0.598351	0.500779	0.273016	0.106947	0.0145614	-0.417341	0.206333	0.13468	0.223008	-0.1624	0.0954176	-0.226256
ENSBTAG00000008406	TREX1	0.0626473	0.187783	-0.18061	-0.0459768	0.537673	0.345653	0.538449	0.842389	0.319164	0.37758	0.210952	0.0447489	-0.453719	0.375358	0.475037	0.398236	0.223276	0.176367	-0.092207	0.386661	0.258888	0.0923654	-0.0792978	0.112742	-0.185204
ENSBTAG00000012141	RAD9A	0.357538	0.414828	0.188901	-0.0849707	0.202846	0.105561	0.453907	0.841057	0.408779	0.463751	0.32473	-0.0412659	-0.146652	0.341288	0.635781	0.0975887	0.270663	-0.203764	-0.172306	0.199791	0.369542	0.206038	0.219421	0.0386726	0.180642
ENSBTAG00000002051	ARAP1	0.31631	0.39478	0.0371829	-0.189211	0.610823	0.214447	0.548928	0.8398	0.335325	0.615026	0.231876	0.146891	-0.427675	0.730081	0.723369	0.525881	0.464544	0.0146088	-0.254239	0.46533	0.321923	0.295944	0.0789818	0.173411	0.0198238
ENSBTAG00000013414	BLVRA	0.217998	0.494955	0.210463	0.0135285	0.206974	0.187605	0.469702	0.83749	0.449505	0.595981	0.461254	-0.29461	-0.0973611	0.579452	0.625735	0.0915135	0.248127	-0.206797	-0.242583	0.269291	0.401634	0.204975	0.165492	0.0438762	0.0511425
ENSBTAG00000020161	KLHL22	-0.100768	0.317774	-0.256721	0.196979	0.724245	0.7283	0.790589	0.83324	0.385048	0.6081	0.51845	-0.212944	-0.646227	0.480011	0.54483	0.288667	0.00798272	0.302765	-0.182725	0.336984	0.200638	0.16271	-0.184142	0.215814	0.141596
ENSBTAG00000020800	BEND7	-0.0360669	0.317476	0.019237	-0.21542	0.389155	0.294285	0.48796	0.830701	0.198818	0.420812	0.278395	-0.185314	-0.244924	0.238746	0.637227	0.256809	0.127867	-0.0312727	-0.272463	0.079171	0.0804639	0.136996	-0.0160111	0.0805327	0.156148
ENSBTAG00000016643	CYB561D1	0.234046	0.274622	-0.106268	-0.409701	0.41643	0.167532	0.496312	0.829402	0.416106	0.568865	0.186841	0.159687	-0.400597	0.694299	0.5997	0.358907	0.176523	-0.156084	-0.346114	0.272015	0.147808	-0.132478	-0.158593	-0.0574453	-0.132048
ENSBTAG00000005565	CLN6	-0.098399	0.336149	-0.13821	-0.0621828	0.702036	0.549336	0.649134	0.82713	0.316881	0.631193	0.419912	-0.145379	-0.587705	0.502748	0.550179	0.387514	0.0604884	0.162386	-0.28276	0.340102	0.212791	0.110371	-0.195493	0.137176	-0.0778637
ENSBTAG00000017561	HHIPL2	0.0355079	0.300987	-0.159005	-0.226817	0.209543	0.192293	0.563395	0.818364	0.303552	0.251461	0.209961	-0.0904496	-0.300293	0.350949	0.393122	0.0833119	-0.147383	-0.266721	-0.480083	-0.142748	-0.218592	-0.269979	-0.438287	-0.33772	-0.00715572
ENSBTAG00000019783	SPSB2	-0.272491	0.237131	-0.271184	0.235264	0.514513	0.606734	0.619079	0.816434	0.277638	0.582646	0.569546	-0.398465	-0.275926	0.216858	0.611693	0.19812	-0.103915	0.16821	-0.220039	0.108784	0.0372515	0.000308526	-0.131546	0.234531	0.09702
ENSBTAG00000027426	0	-0.0648595	0.291699	-0.0420859	-0.0157312	0.155335	0.245051	0.476129	0.813353	0.25508	0.212788	0.302418	-0.253413	-0.227345	0.0114441	0.398487	-0.0487442	-0.141177	-0.153233	-0.265116	-0.144474	-0.0375945	-0.0513832	-0.195111	-0.183193	0.0448225
ENSBTAG00000005884	WDR31	0.102026	0.318193	-0.139159	0.055155	0.426036	0.330086	0.632114	0.809782	0.33363	0.321442	0.245666	-0.0458284	-0.429848	0.400074	0.450717	0.228383	0.0814563	0.01619	-0.304105	0.0725354	-0.0552458	0.0930387	-0.247922	-0.0431911	-0.0314129
ENSBTAG00000021464	SPRYD3	0.316559	0.577608	0.0879336	0.149068	0.520425	0.420088	0.751361	0.808816	0.470987	0.616604	0.509784	-0.135082	-0.410108	0.645252	0.523162	0.178498	0.213544	-0.0296365	-0.32207	0.283852	0.291365	0.350309	-0.0163342	0.0889781	0.0306251
ENSBTAG00000012607	NCAPH2	0.153118	0.387109	0.0226853	-0.0558651	0.508124	0.305903	0.519183	0.807358	0.508343	0.771795	0.455336	-0.0952927	-0.317794	0.630298	0.651937	0.357447	0.206818	-0.0454106	-0.312348	0.378905	0.348064	0.0814314	0.0201924	0.196007	-0.219209
ENSBTAG00000015764	EML2	-0.0113124	0.529123	0.103222	0.212244	0.460344	0.52428	0.715516	0.805826	0.582001	0.556798	0.531899	-0.386064	-0.517107	0.527621	0.397609	0.131014	-0.0265707	0.0149848	-0.420428	0.174435	0.18617	0.168436	-0.222961	0.00911435	-0.0627464
ENSBTAG00000021286	SLC37A1	0.0807514	0.383943	-0.0892195	-0.178219	0.450493	0.295264	0.582541	0.805141	0.27278	0.498184	0.275625	-0.0995739	-0.437856	0.704824	0.5749	0.276186	0.13294	-0.0846779	-0.346233	0.222837	0.0807861	0.0582157	-0.233655	-0.102016	0.0881608
ENSBTAG00000003946	NECAB3	0.0384391	0.509516	0.101425	0.0424284	0.459049	0.401362	0.604181	0.802218	0.519533	0.793916	0.59156	-0.333021	-0.346673	0.51972	0.692803	0.191763	-0.0013083	-0.129804	-0.448645	0.178192	0.236999	0.0766282	-0.0952439	0.109537	0.0965014
ENSBTAG00000019436	SLC39A13	0.0999428	0.464944	-0.0558166	-0.0513198	0.537034	0.351754	0.675357	0.800235	0.308461	0.513058	0.395014	-0.108253	-0.393379	0.582477	0.501338	0.296459	0.102742	-0.071563	-0.456098	0.163841	0.0380162	0.105738	-0.215537	-0.0400432	-0.0291989
ENSBTAG00000007741	CRLF1	-0.292863	-0.0329967	-0.416836	-0.0868556	0.530529	0.329368	0.354185	0.792359	-0.011186	0.382103	0.132807	-0.041802	-0.272339	0.385579	0.710589	0.548669	0.20156	0.235244	-0.0951121	0.261584	-0.0817649	-0.0677138	-0.0887371	0.21278	0.121969
ENSBTAG00000005115	SLC31A2	0.0325872	0.356665	-0.106135	0.350263	0.364245	0.449481	0.689733	0.787811	0.545355	0.304847	0.437726	-0.196038	-0.514197	0.316286	0.241889	0.0540876	-0.112705	0.036678	-0.290442	0.137638	0.121806	-0.0288597	-0.283486	-0.121993	-0.032343
ENSBTAG00000007531	NCF4	-0.00753163	0.18638	-0.0317492	-0.10047	0.306863	0.095259	0.289092	0.787288	0.0439761	0.39785	0.187716	-0.146399	0.0464859	0.247573	0.814253	0.397584	0.359183	-0.0179418	-0.119303	0.187458	0.112011	0.175242	0.187356	0.226873	0.236135
ENSBTAG00000003014	TRPV2	0.282908	0.200434	0.0486619	-0.234037	0.195521	-0.0835952	0.211562	0.785691	0.260897	0.406739	0.0603824	0.0958412	-0.0467233	0.655308	0.608712	0.384013	0.51432	-0.132041	-0.0625563	0.440514	0.361826	0.10155	0.201502	0.0551131	-0.214672
ENSBTAG00000005288	GFRA3	0.169	0.223309	-0.24195	-0.289114	0.534454	0.170896	0.488862	0.783387	0.168424	0.467933	0.062942	0.185331	-0.42892	0.843205	0.622593	0.519663	0.327506	-0.0133973	-0.27454	0.343262	0.0104367	0.0244289	-0.233784	-0.031856	-0.0993109
ENSBTAG00000003161	YBEY	0.17314	0.315055	-0.150538	-0.0968324	0.446073	0.340456	0.642866	0.780302	0.314173	0.231841	0.183422	0.107049	-0.633562	0.416673	0.244039	0.13446	0.0333098	0.022838	-0.207852	0.167937	0.0936201	0.078277	-0.297957	-0.210054	-0.151146
ENSBTAG00000018894	PEX11G	0.132853	0.545144	0.0177923	-0.0932303	0.56998	0.503065	0.758707	0.778638	0.579004	0.823274	0.598217	-0.232613	-0.467984	0.713259	0.59999	0.222069	-0.0129488	-0.0974197	-0.508996	0.246685	0.233852	0.0334682	-0.198905	0.0691485	0.0517347
ENSBTAG00000004284	UFD1L	0.184995	0.445009	0.186671	0.0066434	0.322729	0.302881	0.501798	0.773028	0.689045	0.707986	0.485126	-0.189794	-0.397775	0.553262	0.503954	0.121983	0.0578208	-0.138557	-0.309116	0.31544	0.453067	0.029672	-0.0107907	0.0498257	-0.142495
ENSBTAG00000004110	0	-0.179818	0.077766	-0.305901	0.021396	0.555753	0.350895	0.428301	0.770261	-0.00277008	0.247094	0.123404	-0.024588	-0.37074	0.196945	0.450695	0.425604	0.175602	0.263086	-0.0514775	0.209574	-0.0222511	0.149659	-0.162196	0.134843	-0.26887
ENSBTAG00000012234	RHBG	-0.290139	0.108155	-0.237462	0.263495	0.335254	0.433801	0.423006	0.767012	0.223508	0.382385	0.408653	-0.384161	-0.0843114	0.184738	0.501877	0.23387	0.0415159	0.185224	-0.0812353	0.188687	0.0929081	-0.0245404	-0.0088942	0.225435	-0.0347083
ENSBTAG00000006069	CAPS	0.462683	0.423723	0.111709	-0.28284	0.117265	-0.106939	0.42806	0.765769	0.355747	0.343153	0.141307	0.108633	-0.079132	0.551588	0.472262	0.136645	0.242974	-0.411436	-0.400551	0.0344829	0.0493668	0.0178853	-0.0845572	-0.22928	-0.203696
ENSBTAG00000001702	TMEM107	0.057924	0.608893	0.0621314	-0.104517	0.661908	0.529433	0.826177	0.762017	0.399697	0.577096	0.47871	-0.205568	-0.635093	0.463324	0.427509	0.213344	-0.0783912	-0.0423086	-0.585713	0.0399755	0.0094739	0.212791	-0.376607	-0.0573632	-0.0393519
ENSBTAG00000018904	ENKD1	-0.0221128	0.176505	-0.0477885	0.194445	0.392141	0.350677	0.361894	0.760932	0.392122	0.627532	0.443203	-0.206376	-0.138631	0.354783	0.632706	0.314404	0.239598	0.145246	-0.00731955	0.454438	0.458615	0.0970973	0.240896	0.369796	-0.0464971
ENSBTAG00000009198	ASB9	0.0970743	0.134784	-0.155338	-0.0758046	0.377374	0.23441	0.450413	0.758199	0.260861	0.319346	0.161576	-0.0190623	-0.253361	0.444271	0.638183	0.396723	0.332216	0.126798	-0.0108966	0.462012	0.333346	0.047482	0.0816697	0.133921	0.401713
ENSBTAG00000008237	TOLLIP	0.249886	0.534159	0.202434	0.0854223	0.260253	0.312475	0.594979	0.757848	0.469808	0.545222	0.475504	-0.326553	-0.172936	0.586653	0.540784	0.0593333	0.214011	-0.122574	-0.252317	0.252237	0.363071	0.282596	0.0936374	0.0629665	0.185985
ENSBTAG00000008808	CCDC17	0.135933	0.363464	-0.0876077	-0.226428	0.474033	0.299398	0.562865	0.753034	0.390161	0.662773	0.391765	0.0602276	-0.430235	0.530271	0.609253	0.23057	-0.0209064	-0.169389	-0.466532	0.0720654	0.0100776	-0.0973549	-0.157951	-0.010722	0.0727098
ENSBTAG00000008479	CXCL13	0.027645	-0.0276663	-0.211047	-0.128181	0.154068	0.0339509	0.228117	0.74932	0.315292	0.237535	0.0238703	-0.00748004	-0.198193	0.4415	0.577713	0.348638	0.255741	0.0139818	0.0613752	0.480128	0.360216	-0.239569	-0.0256265	-0.0364604	0.178098
ENSBTAG00000004286	CDC45	0.0528854	0.419434	-0.159547	-0.0311599	0.57074	0.463733	0.706251	0.748024	0.471274	0.629503	0.418984	-0.0641054	-0.64807	0.711777	0.412425	0.222662	-0.108357	-0.0571625	-0.506983	0.128486	-0.0331241	-0.0700152	-0.443254	-0.109732	-0.188863
ENSBTAG00000007239	TNFAIP6	0.0801809	0.11104	-0.122065	-0.286148	0.351331	0.0283736	0.286497	0.747928	0.0960957	0.402177	0.0575711	0.0440009	-0.105328	0.450633	0.857643	0.525153	0.391323	-0.0336449	-0.127454	0.347375	0.170146	-0.00205403	0.0789561	0.135475	0.420692
ENSBTAG00000021861	NELFB	0.221897	0.648956	0.106042	0.342675	0.582643	0.621164	0.885094	0.746246	0.634468	0.66183	0.723107	-0.283406	-0.532494	0.383331	0.363614	0.0212378	-0.0665973	0.0242752	-0.395033	0.17669	0.312457	0.308769	-0.13191	0.104225	-0.0399743
ENSBTAG00000002130	SMPD4	-0.028575	0.462125	0.0442247	0.189337	0.639375	0.600863	0.653247	0.746033	0.465263	0.752107	0.614307	-0.377012	-0.480197	0.497062	0.513897	0.248825	0.0934933	0.180762	-0.180275	0.468813	0.513373	0.298239	-0.0346235	0.261327	-0.136976
ENSBTAG00000004635	LLGL1	0.177069	0.306047	-0.119959	-0.00291607	0.65663	0.281024	0.54215	0.744694	0.200124	0.636917	0.325998	0.00793277	-0.215933	0.525584	0.779231	0.569869	0.391898	0.10159	-0.215894	0.418646	0.23022	0.248749	0.0477972	0.328563	0.0513841
ENSBTAG00000021537	RWDD3	0.215661	0.50058	0.205655	0.166913	0.414439	0.333914	0.522768	0.744142	0.30282	0.561446	0.473259	-0.207234	-0.247767	0.283863	0.536229	0.0926071	0.239273	0.00243385	-0.124233	0.215851	0.380547	0.508626	0.199424	0.211886	-0.0734836
ENSBTAG00000011896	GRIP2	-0.12891	0.354339	-0.304676	0.17794	0.760906	0.752299	0.832792	0.743918	0.309862	0.619821	0.596325	-0.196732	-0.572582	0.331948	0.4595	0.231285	-0.146479	0.236242	-0.338004	0.11539	-0.0195787	0.106149	-0.275055	0.19835	0.0110508
ENSBTAG00000021842	FCGR2B	-0.117361	-0.00440919	-0.440356	-0.37911	0.674399	0.252778	0.403755	0.742737	-0.0256624	0.413722	-0.0279834	0.18931	-0.429798	0.646585	0.709087	0.732421	0.317544	0.208077	-0.173149	0.392792	-0.0708907	-0.0673681	-0.237742	0.135574	0.0141688
ENSBTAG00000026604	LYRM2	0.197233	0.441427	-0.0609682	-0.181111	0.41621	0.173695	0.613977	0.74053	0.439182	0.528309	0.315917	0.0371563	-0.411772	0.522567	0.508186	0.239497	-0.0719224	-0.295368	-0.650917	-0.0660876	-0.172913	-0.156651	-0.413128	-0.199169	-0.108762
ENSBTAG00000007148	F2	-0.226535	0.208797	0.0131269	0.10276	0.258363	0.281506	0.274053	0.740391	0.195192	0.485192	0.426598	-0.446624	-0.00628874	0.13468	0.604847	0.182402	0.119544	0.0476524	-0.0361531	0.259788	0.350413	0.104676	0.166058	0.222902	-0.0109979
ENSBTAG00000004876	RABL2B	0.0512518	0.297025	-0.0638774	-0.220893	0.686332	0.363762	0.476408	0.740249	0.235566	0.789008	0.31659	0.0138508	-0.381014	0.713418	0.798706	0.565459	0.337264	0.106528	-0.276851	0.396179	0.191724	0.215988	0.0601301	0.346589	0.0104276
ENSBTAG00000015268	PICK1	0.324659	0.733528	0.410234	-0.041873	0.254274	0.352149	0.719759	0.740181	0.788126	0.631141	0.644684	-0.318457	-0.38849	0.342795	0.311968	-0.157882	-0.151061	-0.339088	-0.553034	0.0305624	0.386064	0.109557	-0.113371	-0.14366	-0.0791807
ENSBTAG00000011455	POLA2	0.180236	0.327065	-0.128873	-0.0813317	0.756261	0.375607	0.626381	0.740106	0.313207	0.551109	0.236962	0.169972	-0.626452	0.648576	0.504111	0.543237	0.283337	0.164125	-0.269814	0.445782	0.210266	0.213154	-0.1711	0.137659	-0.193429
ENSBTAG00000018379	TMEM175	0.248808	0.582383	0.170829	0.253291	0.401289	0.406337	0.680404	0.73942	0.487951	0.54327	0.538315	-0.228846	-0.427304	0.455941	0.406997	0.0101931	0.0631433	-0.076047	-0.297453	0.189401	0.315833	0.318795	-0.0487963	-0.000523829	0.0541035
ENSBTAG00000005210	SNAPC5	-0.0547689	0.319757	-0.196869	-0.0145828	0.482379	0.381632	0.581058	0.739225	0.363095	0.642571	0.46513	-0.157642	-0.346613	0.446203	0.613954	0.239593	-0.098079	-0.0769019	-0.453099	0.0376459	-0.0747372	-0.126408	-0.254103	0.0478334	0.0198868
ENSBTAG00000012147	ARRDC1	0.238864	0.32204	-0.169509	-0.211412	0.508325	0.201031	0.550821	0.739144	0.190674	0.522979	0.158116	0.150592	-0.379872	0.805656	0.653144	0.416237	0.267369	-0.0879971	-0.375583	0.185938	-0.0925773	0.088004	-0.205679	-0.00889558	0.061401
ENSBTAG00000024162	SLC19A1	0.256932	0.508561	0.118243	-0.302095	0.474045	0.185205	0.545084	0.73907	0.301414	0.69938	0.33368	-0.0645649	-0.18753	0.679501	0.713232	0.366114	0.263976	-0.214077	-0.512627	0.124025	0.0459038	0.203928	-0.0573875	0.103915	-0.0729427
ENSBTAG00000007755	APOBEC3B	0.503683	0.512318	0.336308	-0.241716	0.170338	-0.0751432	0.426804	0.738977	0.470943	0.360171	0.146092	0.0479026	-0.17878	0.623105	0.441465	0.210512	0.396599	-0.314482	-0.344678	0.254219	0.328512	0.222917	0.0613574	-0.137489	-0.13426
ENSBTAG00000015958	GOSR2	0.055589	0.386111	0.0134728	0.0267618	0.60147	0.452926	0.524571	0.735895	0.417476	0.924732	0.586997	-0.225052	-0.275808	0.613076	0.802145	0.367693	0.219886	0.0719728	-0.224558	0.443995	0.430869	0.206423	0.165037	0.407161	0.0770849
ENSBTAG00000013163	ADAM33	0.206944	0.467917	0.00109133	-0.098168	0.532377	0.318744	0.6076	0.735745	0.401202	0.794778	0.438366	-0.09911	-0.336243	0.792786	0.78332	0.3492	0.198833	-0.113939	-0.441977	0.246976	0.130488	0.135705	-0.0727154	0.148131	0.204914
ENSBTAG00000005260	SPP1	-0.0189722	0.149242	-0.171305	-0.194773	0.0628898	-0.0211924	0.309697	0.733916	0.116921	0.131359	0.0521833	-0.134026	-0.011047	0.301296	0.467745	0.175846	0.0510048	-0.240029	-0.288158	-0.0550852	-0.175867	-0.224753	-0.28462	-0.252576	-0.0388165
ENSBTAG00000019203	S100A4	0.148605	0.124382	-0.227783	-0.403551	0.381382	-0.0539362	0.344235	0.731576	-0.0254597	0.147875	-0.18258	0.267782	-0.279876	0.608987	0.552936	0.546753	0.376521	-0.0780754	-0.265951	0.185473	-0.177305	-0.0102102	-0.258011	-0.159412	-0.0486154
ENSBTAG00000005152	TK2	0.410816	0.464687	0.050959	-0.263332	0.424779	0.0951437	0.549454	0.73134	0.413139	0.638417	0.238541	0.114044	-0.29841	0.920973	0.667114	0.393949	0.324254	-0.248107	-0.487615	0.263994	0.10067	0.0769042	-0.112891	-0.0272881	0.0312376
ENSBTAG00000000130	TNFSF13	0.0789128	0.200992	-0.0419282	0.0166991	0.283005	0.12076	0.293268	0.731196	0.331621	0.468287	0.239728	-0.108249	-0.122805	0.652641	0.498419	0.359747	0.34242	-0.00960181	-0.0880248	0.494881	0.384385	0.0190336	0.0747558	0.089365	-0.258015
ENSBTAG00000003606	0	-0.13185	0.41542	-0.134101	-0.0721891	0.741501	0.629946	0.709698	0.730556	0.288455	0.708067	0.504236	-0.161119	-0.635503	0.487323	0.541388	0.286989	-0.0864344	0.116909	-0.444503	0.0952045	-0.032354	0.146191	-0.260047	0.14326	-0.0148051
ENSBTAG00000009856	ACAP3	0.162517	0.459481	0.130723	-0.0485069	0.599383	0.413537	0.541182	0.730502	0.501574	0.933284	0.565961	-0.196339	-0.303935	0.66708	0.741725	0.375779	0.272498	0.0307591	-0.258443	0.496945	0.528461	0.260857	0.16992	0.378709	-0.0537392
ENSBTAG00000005934	TTYH3	0.210129	0.285635	-0.0871282	-0.0058774	0.5769	0.251149	0.487161	0.730314	0.048283	0.369124	0.130309	0.169164	-0.385238	0.583595	0.547747	0.444678	0.45804	0.148695	-0.101325	0.340497	0.116548	0.423308	0.0742041	0.162438	0.00787576
ENSBTAG00000017566	TUFT1	0.0416846	0.288786	0.0768828	-0.250008	0.392062	0.0737945	0.284277	0.730237	-0.0170659	0.458773	0.174673	-0.08614	-0.00661967	0.411796	0.767099	0.457825	0.437065	-0.0549142	-0.209789	0.228746	0.12902	0.289146	0.208996	0.20756	0.132383
ENSBTAG00000015060	GBP5	0.16346	0.192327	-0.131892	-0.393177	0.44967	0.0496357	0.379598	0.729597	0.285497	0.40079	-0.0112802	0.260868	-0.469281	0.69004	0.504851	0.509451	0.242723	-0.0970762	-0.352592	0.282119	0.0197292	-0.115552	-0.271119	-0.117312	-0.253809
ENSBTAG00000014782	STAB1	0.0946167	0.106214	-0.1678	-0.142209	0.617673	0.145192	0.307475	0.728803	0.0868242	0.568583	0.0728981	0.115289	-0.219902	0.746393	0.852089	0.775534	0.629422	0.207637	-0.0272465	0.653838	0.314657	0.231465	0.154597	0.37584	0.0553128
ENSBTAG00000014903	ABCA3	-0.120124	0.207642	-0.135215	0.140764	0.0423929	0.204082	0.416479	0.728062	0.236363	0.179792	0.313362	-0.318701	-0.0318666	0.0351291	0.401621	-0.0557821	-0.177509	-0.180143	-0.293769	-0.214736	-0.187155	-0.195679	-0.217062	-0.16103	0.137051
ENSBTAG00000007016	CNPY4	0.359813	0.432515	0.108071	-0.0565011	0.400335	0.161746	0.563282	0.727018	0.434807	0.365971	0.196937	0.0410676	-0.387899	0.655678	0.393494	0.320793	0.33587	-0.0636392	-0.272188	0.389076	0.317455	0.212083	-0.0815687	-0.0578792	-0.0943489
ENSBTAG00000000056	STRADA	0.0773188	0.23115	-0.214605	-0.232769	0.651076	0.324903	0.510423	0.725942	0.341961	0.724316	0.287032	0.103314	-0.464399	0.789521	0.687156	0.549774	0.222021	0.058111	-0.313148	0.439091	0.177441	-0.0525091	-0.128751	0.172158	-0.0456905
ENSBTAG00000005456	TTK	0.1502	0.141904	-0.107648	-0.120077	0.394199	0.0299536	0.292024	0.725341	-0.0384197	0.277239	-0.0166899	0.143038	-0.0785102	0.41264	0.673064	0.515189	0.505141	0.0508634	-0.0974984	0.218133	-0.0223241	0.278352	0.105858	0.189289	-0.0266668
ENSBTAG00000002316	NIPA1	-0.00753167	0.242375	-0.181778	-0.313729	0.631667	0.325016	0.492493	0.725096	0.0959309	0.410547	0.117226	0.10779	-0.556201	0.607532	0.394171	0.448336	0.204866	0.115544	-0.232806	0.310866	0.0645446	0.134232	-0.241526	-0.0126104	-0.354673
ENSBTAG00000024105	BCL2L11	0.0223291	0.312953	-0.261749	-0.049129	0.609198	0.488689	0.685444	0.724602	0.270115	0.577521	0.474014	-0.0166163	-0.470488	0.28394	0.533994	0.204709	-0.120391	0.0233642	-0.340565	0.0831953	0.0140085	-0.0394869	-0.22677	0.0596878	0.117198
ENSBTAG00000009765	MTMR14	-0.172051	0.258325	-0.146454	0.0259076	0.730622	0.656965	0.613379	0.724381	0.436048	0.702276	0.451992	-0.207316	-0.646784	0.490025	0.521935	0.396989	0.0434862	0.320513	-0.173859	0.439341	0.323778	0.130445	-0.139895	0.306147	-0.122995
ENSBTAG00000027059	0	0.155001	-0.0661882	-0.325538	-0.238582	0.414784	0.0893891	0.256863	0.724366	0.05531	0.288944	-0.0670085	0.305339	-0.298773	0.518541	0.612449	0.511741	0.451308	0.166731	0.181761	0.574878	0.332647	0.00729843	0.0800734	0.119227	0.0581133
ENSBTAG00000001396	ADAMTS7	0.365559	0.276512	0.0791749	-0.0749144	0.269876	-0.0134431	0.286933	0.723547	0.288675	0.619117	0.268339	0.0464699	0.10067	0.61125	0.832343	0.401074	0.530676	-0.141718	-0.121108	0.423234	0.385948	0.174287	0.3776	0.282986	0.177247
ENSBTAG00000009412	SIAE	0.00690216	0.357243	-0.179378	-0.0158784	0.708432	0.61083	0.741899	0.723198	0.27591	0.560002	0.426499	0.0149237	-0.643344	0.364247	0.482088	0.245792	-0.0478997	0.15606	-0.355349	0.0582888	-0.0642467	0.174335	-0.192966	0.144568	0.114721
ENSBTAG00000011556	MED22	0.307987	0.461785	0.0378154	-0.0132551	0.304812	0.17248	0.585371	0.722645	0.260886	0.388326	0.379648	-0.0872985	-0.0780422	0.355	0.528311	0.119855	0.19943	-0.176172	-0.304975	0.0828496	0.124048	0.208309	0.0500783	-0.000171446	0.15594
ENSBTAG00000020371	ACOT8	0.093714	0.507539	0.0760582	0.315592	0.155182	0.417178	0.648651	0.72264	0.563035	0.447124	0.648133	-0.384171	-0.316137	0.161161	0.303476	-0.299042	-0.284994	-0.203183	-0.327004	-0.0908911	0.173054	0.00708378	-0.141098	-0.158134	0.136376
ENSBTAG00000013992	ACYP1	0.220304	0.689405	0.515439	0.132011	0.169345	0.237187	0.51898	0.722491	0.435009	0.473325	0.549894	-0.431652	-0.0892409	0.116933	0.454286	-0.123152	0.106264	-0.243085	-0.359793	-0.0606428	0.299283	0.490334	0.213989	0.058886	0.0694094
ENSBTAG00000010343	C1QTNF7	0.07669	0.0308806	-0.299122	-0.336685	0.521363	0.0809866	0.307689	0.721499	0.036561	0.331815	-0.115582	0.287074	-0.349431	0.781704	0.606955	0.681904	0.482396	0.122896	-0.117953	0.45524	0.0259409	0.0219326	-0.101608	0.0751406	-0.135533
ENSBTAG00000012575	MAEA	-0.0949893	0.0748143	-0.345459	-0.0806599	0.727878	0.368652	0.451528	0.721283	0.131263	0.529767	0.103781	0.0852736	-0.523088	0.714391	0.691829	0.699328	0.34403	0.309915	-0.124627	0.495059	0.0749767	0.101556	-0.167925	0.263992	-0.0302553
ENSBTAG00000012189	TMEM86B	0.332956	0.424722	0.00352785	-0.0102331	0.409964	0.30714	0.593567	0.721229	0.617688	0.735705	0.49923	-0.0376039	-0.3317	0.661831	0.498413	0.166526	0.103948	-0.128952	-0.296158	0.357661	0.400765	0.00232381	-0.042835	0.07271	-0.198008
ENSBTAG00000001593	OGFOD2	0.232558	0.639814	0.0573403	-0.080148	0.552417	0.505298	0.91602	0.721098	0.617526	0.551372	0.544713	-0.107419	-0.70328	0.372039	0.344022	0.0254298	-0.2685	-0.180643	-0.65508	-0.0487905	0.0354656	0.00677024	-0.455278	-0.207335	0.151681
ENSBTAG00000026501	Cyp2d22	0.0195526	0.186529	-0.207124	-0.269785	0.604223	0.237859	0.497408	0.719918	0.110123	0.408515	0.0887726	0.0396814	-0.407119	0.518255	0.731257	0.598184	0.29116	0.10936	-0.225184	0.375067	0.100505	0.0608355	-0.186229	0.0967348	0.316376
ENSBTAG00000018784	CTSZ	0.143371	-0.00477942	-0.143055	-0.252115	0.355571	-0.0769573	0.124246	0.718054	0.00676695	0.318469	-0.103568	0.203566	-0.107623	0.530052	0.756989	0.615555	0.623107	0.0960249	0.126911	0.565774	0.336633	0.150739	0.221635	0.20353	0.0448044
ENSBTAG00000000512	SNTA1	-0.20868	0.346477	-0.0391847	0.0450776	0.259047	0.493196	0.56056	0.717764	0.262933	0.256095	0.38011	-0.437928	-0.383506	0.241134	0.205812	-0.0938557	-0.164747	0.0348033	-0.212589	-0.0241677	0.0338635	0.100454	-0.251501	-0.135687	-0.111677
ENSBTAG00000013251	HDGFRP2	0.192017	0.29095	-0.136923	-0.167734	0.645127	0.442171	0.602135	0.717687	0.404717	0.729505	0.416727	0.0516496	-0.439306	0.569949	0.617265	0.37594	0.201209	0.122018	-0.148051	0.489355	0.428813	0.103413	0.0360081	0.266651	-0.00542231
ENSBTAG00000001164	ACAD10	-0.0971298	0.278703	-0.0723183	-0.0707706	0.617128	0.600459	0.585901	0.717499	0.267248	0.521288	0.380626	-0.211361	-0.552271	0.426946	0.477074	0.279911	0.147075	0.300173	-0.0156352	0.472519	0.443832	0.271	0.0183864	0.227743	0.134209
ENSBTAG00000019805	RHBDF1	0.0232844	0.128192	-0.296182	-0.11565	0.73849	0.369385	0.442529	0.717278	0.104812	0.68749	0.252854	0.0881269	-0.302637	0.743308	0.752732	0.675496	0.46051	0.279905	-0.0531595	0.601436	0.270527	0.195124	0.105109	0.421804	-0.0902217
ENSBTAG00000005910	LEPR	-0.0296703	0.152787	-0.310344	-0.143929	0.639906	0.338054	0.468699	0.714778	0.0970804	0.552552	0.133857	0.0635428	-0.43821	0.805122	0.667195	0.57746	0.302694	0.171255	-0.209588	0.363099	-0.0298235	0.0963898	-0.192435	0.171585	-0.0532679
ENSBTAG00000012421	TANGO2	0.421501	0.492595	-0.0114157	-0.112256	0.402125	0.293782	0.722524	0.713959	0.590385	0.609501	0.411009	0.0616839	-0.428198	0.680907	0.499413	0.123011	0.0446744	-0.21112	-0.467779	0.127668	0.112551	-9.78554e-05	-0.188764	-0.0719278	0.0868975
ENSBTAG00000000666	GHDC	0.115257	0.663708	0.155735	0.224137	0.54916	0.657026	0.844661	0.713638	0.71918	0.858278	0.836273	-0.411348	-0.491461	0.444919	0.504483	-0.000227628	-0.176764	-0.0580911	-0.503676	0.145231	0.327128	0.161545	-0.105492	0.151845	0.16903
ENSBTAG00000011959	GPR19	-0.161175	0.0264962	-0.558001	-0.0336519	0.622657	0.421166	0.613462	0.712003	0.0414703	0.128239	0.0762604	0.161299	-0.627723	0.237376	0.376504	0.40131	-0.0672756	0.235794	-0.218268	0.0748213	-0.295151	-0.154451	-0.494037	-0.0948872	0.104665
[truncated: 11,705 more rows]

## Sheet: 3
AA_black_hotspot1
GO-ID	p-value	corr p-value	x	n	X	N	Description	Genes in test set
[truncated: 770 more rows]

## Sheet: 4
AB_hotspot1_black
GO-ID	p-value	corr p-value	x	n	X	N	Description	Genes in test set
[truncated: 395 more rows]

## Sheet: 5
Genes_AA_hotspot2	gene_symbol	MM.tan	MM.cyan	MM.grey60	MM.purple	MM.lightcyan	MM.red	MM.magenta	MM.brown	MM.yellow	MM.midnightblue	MM.black	MM.blue	MM.pink	MM.greenyellow	MM.salmon	MM.turquoise	MM.green	MM.grey
[truncated: 11,808 more rows]

[truncated: 7 more sheets: 6, 7, 8, 9, 10, 11, 12]
